# Supplementary material for: Mass spectrometry analysis of K63-ubiquitinated targets in response to oxidative stress
Source: Data Brief. 2015 May 21;4:130–4. doi: 10.1016/j.dib.2015.05.002 (PMC4510443; doi:10.1016/j.dib.2015.05.002)
Supplement: Supplementary file 1 — Supplementary data [file mmc1.xlsx]

## Sheet: Supplementary_Table1_proteingro
Protein IDs	Majority protein IDs	Peptide counts (all)	Peptide counts (razor+unique)	Peptide counts (unique)	Protein names	Gene names	Fasta headers	Proteins	Peptides	Razor + unique peptides	Unique peptides	Peptides IPK63_413_1	Peptides IPK63_413_2	Razor + unique peptides IPK63_413_1	Razor + unique peptides IPK63_413_2	Unique peptides IPK63_413_1	Unique peptides IPK63_413_2	Sequence coverage [%]	Unique + razor sequence coverage [%]	Unique sequence coverage [%]	Mol. weight [kDa]	Sequence length	Sequence lengths	Slice average	Slice 1	Experiment IPK63_413_1	Experiment IPK63_413_2	PEP	Ratio H/L	Ratio H/L normalized	Ratio H/L variability [%]	Ratio H/L count	Ratio H/L IPK63_413_1	Ratio H/L normalized IPK63_413_1	Ratio H/L variability [%] IPK63_413_1	Ratio H/L count IPK63_413_1	Ratio H/L IPK63_413_2	Ratio H/L normalized IPK63_413_2	Ratio H/L variability [%] IPK63_413_2	Ratio H/L count IPK63_413_2	Sequence coverage IPK63_413_1 [%]	Sequence coverage IPK63_413_2 [%]	Intensity	Intensity L	Intensity H	Intensity IPK63_413_1	Intensity L IPK63_413_1	Intensity H IPK63_413_1	Intensity IPK63_413_2
CON__A2A4G1	CON__A2A4G1	3	1	1			>A2A4G1 TREMBL:A2A4G1 Tax_Id=10090 Gene_Symbol=Krt15 Keratin complex 1, acidic, gene 15	1	3	1	1	2	3	0	1	0	1	5.7	2.2	2.2	49.493	456	456	1	2		2	1.0535e-15	NaN	NaN	NaN	0	NaN	NaN	NaN	0	NaN	NaN	NaN	0	3.5	5.7	0	0	0	0	0	0	0
CON__P00761	CON__P00761	3	3	3			>P00761 SWISS-PROT:P00761|TRYP_PIG Trypsin - Sus scrofa (Pig).	1	3	3	3	3	3	3	3	3	3	14.3	14.3	14.3	24.409	231	231	1	43	10	33	9.1048e-42	0.11098	0.19666	155.9	12	0.0056111	0.0079881	166.31	2	0.12925	0.2271	105.63	10	14.3	14.3	114970000	114180000	792690	100150000	99961000	193580	14816000
CON__P02533;CON__Q3ZAW8;CON__P08779;CON__Q9Z2K1;CON__Q2M2I5;CON__REFSEQ:XP_986630;CON__O76014;CON__Q7Z3Y9;CON__O76013;CON__O76015;CON__P19012;CON__Q497I4;CON__A2AB72;CON__Q6IFX2;CON__Q14532;CON__P08730-1;CON__Q9QWL7;CON__Q04695;CON__Q92764;CON__P05784;CON__ENSEMBL:ENSP00000377550;CON__A2A5Y0;CON__Q15323;CON__Q9UE12;CON__Q14525;CON__P19001;CON__P08727	CON__P02533;CON__Q3ZAW8;CON__P08779;CON__Q9Z2K1	3;2;2;2;1;1;1;1;1;1;1;1;1;1;1;1;1;1;1;1;1;1;1;1;1;1;1	1;0;0;0;0;0;0;0;0;0;0;0;0;0;0;0;0;0;0;0;0;0;0;0;0;0;0	1;0;0;0;0;0;0;0;0;0;0;0;0;0;0;0;0;0;0;0;0;0;0;0;0;0;0			>P02533 SWISS-PROT:P02533 Tax_Id=9606 Gene_Symbol=KRT14 Keratin, type I cytoskeletal 14;>Q3ZAW8 TREMBL:Q3ZAW8;Q9EQD6;Q9EQD7 Tax_Id=10090 Gene_Symbol=Krt16 Keratin intermediate filament 16a;>P08779 SWISS-PROT:P08779 Tax_Id=9606 Gene_Symbol=KRT16 Keratin, ty	27	3	1	1	2	3	0	1	0	1	6.6	3.2	3.2	51.621	472	472;474;473;469;525;476;471;468;467;456;456;455;453;452;448;437;433;432;425;423;420;416;416;416;404;403;400	1	3		3	4.0158e-20	0.82531	1.4131	11.404	3	NaN	NaN	NaN	0	0.82531	1.4131	11.404	3	3.4	6.6	900530	443370	457160	0	0	0	900530
CON__P02662	CON__P02662	3	3	3			>P02662 SWISS-PROT:P02662 Alpha-S1-casein - Bos taurus (Bovine).	1	3	3	3	3	1	3	1	3	1	19.1	19.1	19.1	22.975	199	199	1	12	9	3	2.0312e-28	0.093942	0.15812	71.586	8	0.12786	0.20235	94.579	5	0.092594	0.15743	5.8788	3	19.1	6	38789000	37897000	892110	37649000	36812000	836600	1140800
CON__P02663	CON__P02663	3	3	3			>P02663 SWISS-PROT:P02663 Alpha-S2-casein [Contains: Casocidin-1 - Bos taurus (Bovine).	1	3	3	3	3	0	3	0	3	0	13.5	13.5	13.5	24.348	207	207	1	13	13		1.9629e-31	0.12801	0.19215	71.827	8	0.12801	0.19215	71.827	8	NaN	NaN	NaN	0	13.5	0	11951000	10525000	1426700	11951000	10525000	1426700	0
CON__P02668	CON__P02668	3	3	3			>P02668 SWISS-PROT:P02668 Kappa-casein [Contains: Casoxin C; Casoxin 6; Casoxin A; Casoxin B; Casoplatelin] - Bos taurus (Bovine).	1	3	3	3	3	0	3	0	3	0	23.1	23.1	23.1	18.974	169	169	1	16	16		2.1239e-134	0.13648	0.20485	66.197	10	0.13648	0.20485	66.197	10	NaN	NaN	NaN	0	23.1	0	24664000	23183000	1481400	24664000	23183000	1481400	0
CON__P02754	CON__P02754	4	4	4			>P02754 SWISS-PROT:P02754 Beta-lactoglobulin - Bos taurus (Bovine).	1	4	4	4	4	0	4	0	4	0	23.5	23.5	23.5	18.281	162	162	1	16	16		3.7485e-77	0.14587	0.21731	5.34	3	0.14587	0.21731	5.34	3	NaN	NaN	NaN	0	23.5	0	9756500	8593500	1162900	9756500	8593500	1162900	0
CON__P02769;CON__P02768-1	CON__P02769	17;2	17;2	17;2			>P02769 SWISS-PROT:P02769 (Bos taurus) Bovine serum albumin precursor	2	17	17	17	16	8	16	8	16	8	33.8	33.8	33.8	69.293	607	607;609	1	94	55	39	2.2226e-114	0.11278	0.19792	84.888	62	0.1283	0.18273	71.737	28	0.095453	0.21053	94.975	34	31.1	15.2	140520000	128860000	11657000	91463000	84384000	7078500	49053000
CON__P04264;CON__Q6IFZ6;CON__Q7Z794;CON__P50446;CON__Q8BGZ7;CON__P05787;CON__H-INV:HIT000016045;CON__Q01546;CON__P12035;CON__Q9R0H5	CON__P04264	19;3;2;2;2;2;2;1;1;1	19;3;2;2;2;2;2;1;1;1	13;0;0;0;0;0;0;0;0;0			>P04264 SWISS-PROT:P04264 Tax_Id=9606 Gene_Symbol=KRT1 Keratin, type II cytoskeletal 1	10	19	19	13	11	16	11	16	6	11	41.3	41.3	32.9	66.017	644	644;572;578;553;551;483;99;638;629;524	1	221	81	140	0	0.16293	0.2639	110.25	97	0.15324	0.20592	64.772	30	0.16497	0.28431	123.52	67	17.4	39.3	120940000	95746000	25198000	50341000	46208000	4132500	70604000
CON__P13645;CON__P02535-1;CON__Q7Z3Y7;CON__Q148H6;CON__Q7Z3Y8;CON__Q7Z3Z0	CON__P13645	12;3;3;3;2;2	12;3;3;3;2;2	10;1;1;1;1;1			>P13645 SWISS-PROT:P13645 Tax_Id=9606 Gene_Symbol=KRT10 Keratin, type I cytoskeletal 10	6	12	12	10	8	11	8	11	6	9	24.8	24.8	22.1	59.51	593	593;570;486;464;459;450	1	84	40	44	3.7043e-233	0.19035	0.27308	67.906	50	0.21767	0.29272	70.878	21	0.19001	0.27292	66.913	29	14.5	22.9	40594000	37194000	3399500	26109000	24086000	2022400	14485000
CON__P35527	CON__P35527	13	13	13			>P35527 SWISS-PROT:P35527 Tax_Id=9606 Gene_Symbol=KRT9 Keratin, type I cytoskeletal 9	1	13	13	13	6	13	6	13	6	13	40.3	40.3	40.3	62.129	623	623	1	118	20	98	0	0.13723	0.24496	126.61	70	0.089802	0.13034	61.372	15	0.1569	0.28841	136.2	55	18.1	40.3	88432000	83040000	5392800	30927000	28918000	2009300	57505000
CON__P35908;CON__Q3TTY5;CON__O95678;CON__Q5XKE5	CON__P35908	14;2;2;1	11;1;1;1	9;1;0;0			>P35908 SWISS-PROT:P35908 Tax_Id=9606 Gene_Symbol=KRT2 Keratin, type II cytoskeletal 2 epidermal	4	14	11	9	7	13	5	10	4	8	30.9	26.5	23.3	65.865	645	645;707;551;535	1	52	19	33	1.7976e-253	0.1841	0.28646	128.59	31	0.14699	0.22245	169.57	9	0.21469	0.32002	111.17	22	12.7	29	17115000	13734000	3381100	8408900	6272400	2136600	8706000
D6VTK4	D6VTK4	6	6	6	Pheromone alpha factor receptor	STE2	>sp|D6VTK4|STE2_YEAST Pheromone alpha factor receptor OS=Saccharomyces cerevisiae (strain ATCC 204508 / S288c) GN=STE2 PE=1 SV=2	1	6	6	6	1	6	1	6	1	6	22.3	22.3	22.3	47.848	431	431	1	33	2	31	4.7807e-109	0.28654	0.44551	104.68	25	NaN	NaN	NaN	1	0.28307	0.4432	106.77	24	4.4	22.3	23658000	18969000	4688900	2191200	1767400	423800	21467000
O13514	O13514	1	1	1	Putative uncharacterized protein YAL042C-A		>sp|O13514|YA042_YEAST Putative uncharacterized protein YAL042C-A OS=Saccharomyces cerevisiae (strain ATCC 204508 / S288c) GN=YAL042C-A PE=5 SV=1	1	1	1	1	0	1	0	1	0	1	11.2	11.2	11.2	13.704	125	125	1	1		1	0.043986	NaN	NaN	NaN	0	NaN	NaN	NaN	0	NaN	NaN	NaN	0	0	11.2	0	0	0	0	0	0	0
O13516	O13516	3	3	1	40S ribosomal protein S9-A	RPS9A	>sp|O13516|RS9A_YEAST 40S ribosomal protein S9-A OS=Saccharomyces cerevisiae (strain ATCC 204508 / S288c) GN=RPS9A PE=1 SV=3	1	3	3	1	2	2	2	2	0	1	19.3	19.3	9.1	22.443	197	197	1	15	9	6	3.6629e-64	0.66354	0.94463	40.195	12	0.79502	1.1182	21.809	8	0.38141	0.56858	22.194	4	10.2	14.7	16716000	9765300	6950700	16003000	9230500	6772300	713240
O13563	O13563	1	1	1	26S proteasome regulatory subunit RPN13	RPN13	>sp|O13563|RPN13_YEAST 26S proteasome regulatory subunit RPN13 OS=Saccharomyces cerevisiae (strain ATCC 204508 / S288c) GN=RPN13 PE=1 SV=1	1	1	1	1	0	1	0	1	0	1	7.1	7.1	7.1	17.902	156	156	1	3		3	5.9839e-06	0.46005	0.71484	13.693	3	NaN	NaN	NaN	0	0.46005	0.71484	13.693	3	0	7.1	633590	439570	194020	0	0	0	633590
O14455;P05745	O14455;P05745	3;2	3;2	3;2	60S ribosomal protein L36-B;60S ribosomal protein L36-A	RPL36B;RPL36A	>sp|O14455|RL36B_YEAST 60S ribosomal protein L36-B OS=Saccharomyces cerevisiae (strain ATCC 204508 / S288c) GN=RPL36B PE=1 SV=3;>sp|P05745|RL36A_YEAST 60S ribosomal protein L36-A OS=Saccharomyces cerevisiae (strain ATCC 204508 / S288c) GN=RPL36A PE=1 SV=3	2	3	3	3	1	3	1	3	1	3	28	28	28	11.135	100	100;100	1	7	1	6	1.4486e-11	0.10364	0.201	52.5	7	NaN	NaN	NaN	1	0.10184	0.19484	57.463	6	9	28	4886000	4089400	796650	1507100	1277500	229690	3378900
P0C2I3;P0C2I5;P0C2I6;P0C2I7;P0C2I9;P0C2J1;P47098;P47100;Q03434;Q03612;Q12141;Q12273;Q12414;Q07793;O74302;P0C2I8;P0CX57;P0CX58;P0CX70;P0CX71;P0CX72;P0CX73;P0CX74;P0CX75;P0CX76;P47099;Q12085;Q6Q5H1;Q92392;O13535;P0C2J0;Q12193;P0C2I2;Q03619;Q03855;Q04670;Q04711;Q12088;Q12269;Q12316;Q92393;Q99337;P0C2I4;P0CX59;P0CX60;P0CX65;P0CX66;P0CX67;P0CX68;P0CX69;Q03856;Q04706;Q12217;Q12470;Q12485	P0C2I3;P0C2I5;P0C2I6;P0C2I7;P0C2I9;P0C2J1;P47098;P47100;Q03434;Q03612;Q12141;Q12273;Q12414;Q07793;O74302;P0C2I8;P0CX57;P0CX58;P0CX70;P0CX71;P0CX72;P0CX73;P0CX74;P0CX75;P0CX76;P47099;Q12085;Q6Q5H1;Q92392;O13535;P0C2J0;Q12193;P0C2I2;Q03619;Q03855;Q04670;Q04711;Q12088;Q12269;Q12316;Q92393;Q99337;P0C2I4;P0CX59;P0CX60;P0CX65;P0CX66;P0CX67;P0CX68;P0CX69;Q03856;Q04706;Q12217;Q12470;Q12485	2;2;2;2;2;2;2;2;2;2;2;2;2;2;2;2;2;2;2;2;2;2;2;2;2;2;2;2;2;1;1;1;1;1;1;1;1;1;1;1;1;1;1;1;1;1;1;1;1;1;1;1;1;1;1	2;2;2;2;2;2;2;2;2;2;2;2;2;2;2;2;2;2;2;2;2;2;2;2;2;2;2;2;2;1;1;1;1;1;1;1;1;1;1;1;1;1;1;1;1;1;1;1;1;1;1;1;1;1;1	2;2;2;2;2;2;2;2;2;2;2;2;2;2;2;2;2;2;2;2;2;2;2;2;2;2;2;2;2;1;1;1;1;1;1;1;1;1;1;1;1;1;1;1;1;1;1;1;1;1;1;1;1;1;1	Transposon Ty1-DR6 Gag-Pol polyprotein;Capsid protein;Ty1 protease;Integrase;Reverse transcriptase/ribonuclease H;Transposon Ty1-LR2 Gag-Pol polyprotein;Capsid protein;Ty1 protease;Integrase;Reverse transcriptase/ribonuclease H;Transposon Ty1-LR3 Gag-Pol polyprotein;Capsid protein;Ty1 protease;Integrase;Reverse transcriptase/ribonuclease H;Transposon Ty1-LR4 Gag-Pol polyprotein;Capsid protein;Ty1…	TY1B-DR6;TY1B-LR2;TY1B-LR3;TY1B-LR4;TY1B-PR1;TY1B-PR3;TY1B-JR1;TY1B-JR2;TY1B-ML2;TY1B-ER1;TY1B-GR1;TY1B-OL;TY1B-PL;TY1B-DR4;TY1A-DR4;TY1A-LR4;TY1A-A;TY1A-PR1;TY1A-DR6;TY1A-ER1;TY1A-LR2;TY1A-PL;TY1A-JR1;TY1A-LR3;TY1A-ML2;TY1A-JR2;TY1A-GR1;TY1A-PR3;TY1A-OL;TY1B-H;TY1B-PR2;TY1B-BR;TY1B-DR5;TY1B-ER2;TY1B-DR1;TY1B-MR2;TY1B-ML1;TY1B-LR1;TY1B-GR2;TY1B-GR3;TY1B-OR;TY1B-NL2;TY1A-H;TY1A-OR;TY1A-PR2;TY1A-DR…	>sp|P0C2I3|YD15B_YEAST Transposon Ty1-DR6 Gag-Pol polyprotein OS=Saccharomyces cerevisiae (strain ATCC 204508 / S288c) GN=TY1B-DR6 PE=3 SV=1;>sp|P0C2I5|YL12B_YEAST Transposon Ty1-LR2 Gag-Pol polyprotein OS=Saccharomyces cerevisiae (strain ATCC 204508 / S28	55	2	2	2	0	2	0	2	0	2	2.3	2.3	2.3	198.66	1755	1755;1755;1755;1755;1755;1755;1755;1755;1755;1755;1755;1755;1755;1604;440;440;440;440;440;440;440;440;440;440;440;440;440;440;440;1793;1756;1756;1755;1755;1755;1755;1755;1755;1755;1755;1755;1749;478;440;440;440;440;440;440;440;440;440;440;440;440	1	4		4	8.9267e-11	0.1071	0.17047	14.563	3	NaN	NaN	NaN	0	0.1071	0.17047	14.563	3	0	2.3	972270	865410	106860	0	0	0	972270
O94742	O94742	2	2	2	26S proteasome complex subunit SEM1	SEM1	>sp|O94742|SEM1_YEAST 26S proteasome complex subunit SEM1 OS=Saccharomyces cerevisiae (strain ATCC 204508 / S288c) GN=SEM1 PE=1 SV=1	1	2	2	2	0	2	0	2	0	2	14.6	14.6	14.6	10.386	89	89	1	2		2	0.0013193	NaN	NaN	NaN	1	NaN	NaN	NaN	0	NaN	NaN	NaN	1	0	14.6	457480	401980	55509	0	0	0	457480
P00330;P00331;P38113	P00330	16;5;1	16;5;1	15;4;1	Alcohol dehydrogenase 1	ADH1	>sp|P00330|ADH1_YEAST Alcohol dehydrogenase 1 OS=Saccharomyces cerevisiae (strain ATCC 204508 / S288c) GN=ADH1 PE=1 SV=5	3	16	16	15	11	15	11	15	10	14	53.7	53.7	51.7	36.849	348	348;348;351	1	182	77	105	1.1274e-201	0.34203	0.60146	94.216	127	0.46314	0.63321	36.993	46	0.29397	0.51306	114.84	81	40.2	53.2	328080000	231730000	96342000	242270000	175050000	67223000	85807000
P00358	P00358	22	2	1	Glyceraldehyde-3-phosphate dehydrogenase 2	TDH2	>sp|P00358|G3P2_YEAST Glyceraldehyde-3-phosphate dehydrogenase 2 OS=Saccharomyces cerevisiae (strain ATCC 204508 / S288c) GN=TDH2 PE=1 SV=3	1	22	2	1	14	21	0	2	0	1	56.6	9.3	2.1	35.846	332	332	1	3		3	0	0.51049	0.78126	22.966	3	NaN	NaN	NaN	0	0.51049	0.78126	22.966	3	39.2	56.6	921700	616810	304890	0	0	0	921700
P00359	P00359	24	24	3	Glyceraldehyde-3-phosphate dehydrogenase 3	TDH3	>sp|P00359|G3P3_YEAST Glyceraldehyde-3-phosphate dehydrogenase 3 OS=Saccharomyces cerevisiae (strain ATCC 204508 / S288c) GN=TDH3 PE=1 SV=3	1	24	24	3	17	23	17	23	2	3	65.7	65.7	19.3	35.746	332	332	1	364	183	181	0	0.2742	0.45124	61.348	231	0.33983	0.4784	45.467	105	0.21136	0.42372	71.665	126	55.4	65.7	713430000	559600000	153830000	448910000	335810000	113100000	264520000
P00445	P00445	2	2	2	Superoxide dismutase [Cu-Zn]	SOD1	>sp|P00445|SODC_YEAST Superoxide dismutase [Cu-Zn] OS=Saccharomyces cerevisiae (strain ATCC 204508 / S288c) GN=SOD1 PE=1 SV=2	1	2	2	2	0	2	0	2	0	2	29.9	29.9	29.9	15.854	154	154	1	4		4	7.4642e-15	0.50142	0.90345	23.324	2	NaN	NaN	NaN	0	0.50142	0.90345	23.324	2	0	29.9	645870	477410	168470	0	0	0	645870
P00549	P00549	18	18	17	Pyruvate kinase 1	CDC19	>sp|P00549|KPYK1_YEAST Pyruvate kinase 1 OS=Saccharomyces cerevisiae (strain ATCC 204508 / S288c) GN=CDC19 PE=1 SV=2	1	18	18	17	3	17	3	17	3	16	47.8	47.8	45.8	54.544	500	500	1	61	6	55	5.2702e-86	0.29946	0.60487	41.872	46	0.40567	0.57301	13.66	4	0.29411	0.60487	43.705	42	7.2	47.8	43133000	33473000	9659300	5403500	3967700	1435800	37729000
P00560	P00560	20	20	20	Phosphoglycerate kinase	PGK1	>sp|P00560|PGK_YEAST Phosphoglycerate kinase OS=Saccharomyces cerevisiae (strain ATCC 204508 / S288c) GN=PGK1 PE=1 SV=2	1	20	20	20	1	20	1	20	1	20	53.4	53.4	53.4	44.738	416	416	1	93	1	92	3.0979e-170	0.27997	0.48943	49.303	80	NaN	NaN	NaN	0	0.27997	0.48943	49.303	80	2.2	53.4	52782000	40035000	12747000	273560	273560	0	52508000
P00830	P00830	3	3	3	ATP synthase subunit beta, mitochondrial	ATP2	>sp|P00830|ATPB_YEAST ATP synthase subunit beta, mitochondrial OS=Saccharomyces cerevisiae (strain ATCC 204508 / S288c) GN=ATP2 PE=1 SV=2	1	3	3	3	1	2	1	2	1	2	5.7	5.7	5.7	54.793	511	511	1	3	1	2	1.367e-18	NaN	NaN	NaN	1	NaN	NaN	NaN	0	NaN	NaN	NaN	1	2.3	5.7	334400	321740	12657	0	0	0	334400
P00924	P00924	16	2	2	Enolase 1	ENO1	>sp|P00924|ENO1_YEAST Enolase 1 OS=Saccharomyces cerevisiae (strain ATCC 204508 / S288c) GN=ENO1 PE=1 SV=3	1	16	2	2	10	15	0	2	0	2	47.1	6.6	6.6	46.816	437	437	1	5		5	3.0048e-257	0.18814	0.41871	16.806	5	NaN	NaN	NaN	0	0.18814	0.41871	16.806	5	20.6	45.8	4002100	3128400	873750	0	0	0	4002100
P00925	P00925	25	25	11	Enolase 2	ENO2	>sp|P00925|ENO2_YEAST Enolase 2 OS=Saccharomyces cerevisiae (strain ATCC 204508 / S288c) GN=ENO2 PE=1 SV=2	1	25	25	11	17	24	17	24	7	11	71.4	71.4	30.9	46.914	437	437	1	336	169	167	0	0.13797	0.24322	80.56	210	0.18442	0.26254	90.112	95	0.12287	0.24112	71.352	115	42.8	70	976450000	795560000	180890000	633840000	520100000	113740000	342620000
P00931	P00931	1	1	1	Tryptophan synthase	TRP5	>sp|P00931|TRP_YEAST Tryptophan synthase OS=Saccharomyces cerevisiae (strain ATCC 204508 / S288c) GN=TRP5 PE=1 SV=1	1	1	1	1	1	0	1	0	1	0	1.7	1.7	1.7	76.625	707	707	1	1	1		0.0029937	NaN	NaN	NaN	0	NaN	NaN	NaN	0	NaN	NaN	NaN	0	1.7	0	0	0	0	0	0	0	0
P00942	P00942	4	4	4	Triosephosphate isomerase	TPI1	>sp|P00942|TPIS_YEAST Triosephosphate isomerase OS=Saccharomyces cerevisiae (strain ATCC 204508 / S288c) GN=TPI1 PE=1 SV=2	1	4	4	4	0	4	0	4	0	4	23	23	23	26.795	248	248	1	23		23	2.4702e-26	0.32749	0.66523	22.638	15	NaN	NaN	NaN	0	0.32749	0.66523	22.638	15	0	23	13931000	10447000	3484700	0	0	0	13931000
P00950	P00950	7	7	7	Phosphoglycerate mutase 1	GPM1	>sp|P00950|PMG1_YEAST Phosphoglycerate mutase 1 OS=Saccharomyces cerevisiae (strain ATCC 204508 / S288c) GN=GPM1 PE=1 SV=3	1	7	7	7	0	7	0	7	0	7	29.1	29.1	29.1	27.608	247	247	1	54		54	1.7273e-65	0.36041	0.58959	81.412	34	NaN	NaN	NaN	0	0.36041	0.58959	81.412	34	0	29.1	22385000	14695000	7689800	0	0	0	22385000
P01120	P01120	2	2	2	Ras-like protein 2	RAS2	>sp|P01120|RAS2_YEAST Ras-like protein 2 OS=Saccharomyces cerevisiae (strain ATCC 204508 / S288c) GN=RAS2 PE=1 SV=4	1	2	2	2	1	1	1	1	1	1	11.2	11.2	11.2	34.705	322	322	1	2	1	1	3.9279e-15	NaN	NaN	NaN	1	NaN	NaN	NaN	0	NaN	NaN	NaN	1	3.7	7.5	49118	35679	13439	0	0	0	49118
P01123	P01123	4	4	4	GTP-binding protein YPT1	YPT1	>sp|P01123|YPT1_YEAST GTP-binding protein YPT1 OS=Saccharomyces cerevisiae (strain ATCC 204508 / S288c) GN=YPT1 PE=1 SV=2	1	4	4	4	2	3	2	3	2	3	19.4	19.4	19.4	23.214	206	206	1	13	6	7	1.3686e-102	0.16354	0.255	36.217	9	0.32488	0.44934	17.283	2	0.15401	0.25351	32.423	7	12.1	14.1	4195800	3570600	625150	2026500	1799800	226730	2169300
P02293;P02294	P02293;P02294	3;2	3;2	3;2	Histone H2B.1;Histone H2B.2	HTB1;HTB2	>sp|P02293|H2B1_YEAST Histone H2B.1 OS=Saccharomyces cerevisiae (strain ATCC 204508 / S288c) GN=HTB1 PE=1 SV=2;>sp|P02294|H2B2_YEAST Histone H2B.2 OS=Saccharomyces cerevisiae (strain ATCC 204508 / S288c) GN=HTB2 PE=1 SV=2	2	3	3	3	2	2	2	2	2	2	21.4	21.4	21.4	14.252	131	131;131	1	10	5	5	5.9386e-07	0.18927	0.36162	36.602	10	0.26411	0.36847	35.125	5	0.15623	0.29778	28.34	5	14.5	15.3	7803200	6138700	1664500	3726300	2735400	990880	4076900
P02309	P02309	4	4	4	Histone H4	HHF1	>sp|P02309|H4_YEAST Histone H4 OS=Saccharomyces cerevisiae (strain ATCC 204508 / S288c) GN=HHF1 PE=1 SV=2	1	4	4	4	2	4	2	4	2	4	36.9	36.9	36.9	11.368	103	103	1	10	4	6	4.4345e-11	0.45931	0.66143	45.487	7	0.5182	0.69635	7.2745	2	0.20424	0.33814	48.905	5	17.5	36.9	3321700	2265300	1056300	1883400	1164400	719020	1438200
P02381	P02381	1	1	1	Ribosomal protein VAR1, mitochondrial	VAR1	>sp|P02381|RMAR_YEAST Ribosomal protein VAR1, mitochondrial OS=Saccharomyces cerevisiae (strain ATCC 204508 / S288c) GN=VAR1 PE=1 SV=3	1	1	1	1	0	1	0	1	0	1	2.5	2.5	2.5	47.123	398	398	1	1		1	0.048346	NaN	NaN	NaN	0	NaN	NaN	NaN	0	NaN	NaN	NaN	0	0	2.5	0	0	0	0	0	0	0
P02406	P02406	3	3	3	60S ribosomal protein L28	RPL28	>sp|P02406|RL28_YEAST 60S ribosomal protein L28 OS=Saccharomyces cerevisiae (strain ATCC 204508 / S288c) GN=RPL28 PE=1 SV=3	1	3	3	3	2	1	2	1	2	1	20.1	20.1	20.1	16.721	149	149	1	6	4	2	3.8995e-17	0.42328	0.78253	53.514	6	0.72122	0.99753	63.217	4	0.25317	0.53651	19.88	2	17.4	12.8	24164000	14096000	10068000	22667000	12907000	9760500	1496500
P02407;P14127	P02407;P14127	7;7	7;7	7;7	40S ribosomal protein S17-A;40S ribosomal protein S17-B	RPS17A;RPS17B	>sp|P02407|RS17A_YEAST 40S ribosomal protein S17-A OS=Saccharomyces cerevisiae (strain ATCC 204508 / S288c) GN=RPS17A PE=1 SV=1;>sp|P14127|RS17B_YEAST 40S ribosomal protein S17-B OS=Saccharomyces cerevisiae (strain ATCC 204508 / S288c) GN=RPS17B PE=1 SV=1	2	7	7	7	6	5	6	5	6	5	54.4	54.4	54.4	15.788	136	136;136	1	63	27	36	3.4687e-116	0.49454	0.8937	40.927	31	0.89434	1.2771	44.496	12	0.44601	0.8009	32.313	19	54.4	39	29898000	19815000	10082000	15101000	9084600	6016200	14797000
P02557	P02557	3	3	3	Tubulin beta chain	TUB2	>sp|P02557|TBB_YEAST Tubulin beta chain OS=Saccharomyces cerevisiae (strain ATCC 204508 / S288c) GN=TUB2 PE=1 SV=2	1	3	3	3	1	2	1	2	1	2	8.8	8.8	8.8	50.922	457	457	1	6	1	5	8.1004e-18	0.20927	0.32842	30.105	5	NaN	NaN	NaN	1	0.19245	0.30116	29.174	4	2.2	6.6	1444900	1177900	267020	485470	376500	108970	959430
P02994	P02994	14	14	14	Elongation factor 1-alpha	TEF1	>sp|P02994|EF1A_YEAST Elongation factor 1-alpha OS=Saccharomyces cerevisiae (strain ATCC 204508 / S288c) GN=TEF1 PE=1 SV=1	1	14	14	14	11	14	11	14	11	14	40.2	40.2	40.2	50.032	458	458	1	138	72	66	5.6959e-147	0.12547	0.20312	69.596	95	0.12378	0.16868	59.182	38	0.13098	0.28586	63.869	57	31	40.2	294600000	268730000	25867000	206050000	189270000	16786000	88545000
P03877	P03877	1	1	1	Intron-encoded DNA endonuclease aI3;Truncated non-functional cytochrome oxidase 1;DNA endonuclease aI3	aI3	>sp|P03877|SCE3_YEAST Intron-encoded DNA endonuclease aI3 OS=Saccharomyces cerevisiae (strain ATCC 204508 / S288c) GN=aI3 PE=1 SV=3	1	1	1	1	0	1	0	1	0	1	4.1	4.1	4.1	47.917	415	415	1	1		1	0.045206	NaN	NaN	NaN	0	NaN	NaN	NaN	0	NaN	NaN	NaN	0	0	4.1	232190	232190	0	0	0	0	232190
P03965	P03965	2	2	2	Carbamoyl-phosphate synthase arginine-specific large chain	CPA2	>sp|P03965|CARB_YEAST Carbamoyl-phosphate synthase arginine-specific large chain OS=Saccharomyces cerevisiae (strain ATCC 204508 / S288c) GN=CPA2 PE=1 SV=1	1	2	2	2	0	2	0	2	0	2	2.1	2.1	2.1	123.91	1118	1118	1	5		5	9.0484e-11	NaN	NaN	NaN	0	NaN	NaN	NaN	0	NaN	NaN	NaN	0	0	2.1	707600	707600	0	0	0	0	707600
P04147	P04147	2	2	2	Polyadenylate-binding protein, cytoplasmic and nuclear	PAB1	>sp|P04147|PABP_YEAST Polyadenylate-binding protein, cytoplasmic and nuclear OS=Saccharomyces cerevisiae (strain ATCC 204508 / S288c) GN=PAB1 PE=1 SV=4	1	2	2	2	0	2	0	2	0	2	5	5	5	64.343	577	577	1	4		4	1.7912e-22	0.33995	0.48146	210.15	4	NaN	NaN	NaN	0	0.33995	0.48146	210.15	4	0	5	4311200	664740	3646500	0	0	0	4311200
P04449;P24000	P04449;P24000	2;2	2;2	2;2	60S ribosomal protein L24-A;60S ribosomal protein L24-B	RPL24A;RPL24B	>sp|P04449|RL24A_YEAST 60S ribosomal protein L24-A OS=Saccharomyces cerevisiae (strain ATCC 204508 / S288c) GN=RPL24A PE=1 SV=1;>sp|P24000|RL24B_YEAST 60S ribosomal protein L24-B OS=Saccharomyces cerevisiae (strain ATCC 204508 / S288c) GN=RPL24B PE=1 SV=1	2	2	2	2	1	2	1	2	1	2	14.2	14.2	14.2	17.613	155	155;155	1	6	2	4	4.7865e-06	0.18379	0.3404	19.717	6	0.22053	0.32159	33.269	2	0.18296	0.3404	16.687	4	9	14.2	5223300	4484900	738430	3226400	2838500	387890	1996900
P04456	P04456	3	3	3	60S ribosomal protein L25	RPL25	>sp|P04456|RL25_YEAST 60S ribosomal protein L25 OS=Saccharomyces cerevisiae (strain ATCC 204508 / S288c) GN=RPL25 PE=1 SV=4	1	3	3	3	3	3	3	3	3	3	24.6	24.6	24.6	15.757	142	142	1	67	41	26	5.0153e-58	0.60206	1.1078	68.135	38	0.48796	0.71238	27.951	20	1.3155	2.6073	52.054	18	24.6	24.6	43032000	27036000	15996000	29608000	19359000	10248000	13424000
P04817	P04817	1	1	1	Arginine permease	CAN1	>sp|P04817|CAN1_YEAST Arginine permease OS=Saccharomyces cerevisiae (strain ATCC 204508 / S288c) GN=CAN1 PE=1 SV=2	1	1	1	1	0	1	0	1	0	1	2	2	2	65.785	590	590	1	3		3	1.3388e-08	0.13249	0.20627	20.896	3	NaN	NaN	NaN	0	0.13249	0.20627	20.896	3	0	2	642110	552700	89415	0	0	0	642110
P04840	P04840	2	2	2	Mitochondrial outer membrane protein porin 1	POR1	>sp|P04840|VDAC1_YEAST Mitochondrial outer membrane protein porin 1 OS=Saccharomyces cerevisiae (strain ATCC 204508 / S288c) GN=POR1 PE=1 SV=4	1	2	2	2	1	1	1	1	1	1	8.1	8.1	8.1	30.428	283	283	1	6	2	4	0.00050696	0.2736	0.37984	12.245	5	0.26118	0.36124	2.4905	2	0.31145	0.44822	10.813	3	3.5	4.6	1432700	1170300	262320	722920	591130	131790	709740
P04911;P04912;Q12692	P04911;P04912;Q12692	2;2;1	2;2;1	2;2;1	Histone H2A.1;Histone H2A.2;Histone H2A.Z	HTA1;HTA2;HTZ1	>sp|P04911|H2A1_YEAST Histone H2A.1 OS=Saccharomyces cerevisiae (strain ATCC 204508 / S288c) GN=HTA1 PE=1 SV=2;>sp|P04912|H2A2_YEAST Histone H2A.2 OS=Saccharomyces cerevisiae (strain ATCC 204508 / S288c) GN=HTA2 PE=1 SV=2;>sp|Q12692|H2AZ_YEAST Histone H2A.	3	2	2	2	0	2	0	2	0	2	12.1	12.1	12.1	13.989	132	132;132;134	1	2		2	0.0018397	0.51199	0.79619	16.097	2	NaN	NaN	NaN	0	0.51199	0.79619	16.097	2	0	12.1	473020	304230	168790	0	0	0	473020
P05030;P19657	P05030;P19657	23;18	23;18	23;18	Plasma membrane ATPase 1;Plasma membrane ATPase 2	PMA1;PMA2	>sp|P05030|PMA1_YEAST Plasma membrane ATPase 1 OS=Saccharomyces cerevisiae (strain ATCC 204508 / S288c) GN=PMA1 PE=1 SV=2;>sp|P19657|PMA2_YEAST Plasma membrane ATPase 2 OS=Saccharomyces cerevisiae (strain ATCC 204508 / S288c) GN=PMA2 PE=1 SV=3	2	23	23	23	16	21	16	21	16	21	32	32	32	99.618	918	918;947	1	278	172	106	0	0.13114	0.20482	77.808	159	0.11341	0.16033	83.58	83	0.14096	0.24067	66.968	76	20.9	30.1	289170000	268350000	20821000	204880000	190300000	14578000	84291000
P05317	P05317	6	6	6	60S acidic ribosomal protein P0	RPP0	>sp|P05317|RLA0_YEAST 60S acidic ribosomal protein P0 OS=Saccharomyces cerevisiae (strain ATCC 204508 / S288c) GN=RPP0 PE=1 SV=2	1	6	6	6	6	3	6	3	6	3	19.9	19.9	19.9	33.717	312	312	1	38	14	24	4.7275e-29	0.12283	0.17593	66.454	27	0.11103	0.1492	77.985	12	0.12283	0.1851	56.343	15	19.9	10.6	61569000	55210000	6358800	54567000	49173000	5393800	7001600
P05318	P05318	3	3	3	60S acidic ribosomal protein P1-alpha	RPP1A	>sp|P05318|RLA1_YEAST 60S acidic ribosomal protein P1-alpha OS=Saccharomyces cerevisiae (strain ATCC 204508 / S288c) GN=RPP1A PE=1 SV=4	1	3	3	3	1	2	1	2	1	2	50.9	50.9	50.9	10.908	106	106	1	10	1	9	2.7126e-24	0.27011	0.40157	22.345	9	NaN	NaN	NaN	0	0.27011	0.40157	22.345	9	7.5	43.4	1150900	883280	267640	0	0	0	1150900
P05319	P05319	2	2	2	60S acidic ribosomal protein P2-alpha	RPP2A	>sp|P05319|RLA2_YEAST 60S acidic ribosomal protein P2-alpha OS=Saccharomyces cerevisiae (strain ATCC 204508 / S288c) GN=RPP2A PE=1 SV=1	1	2	2	2	1	2	1	2	1	2	29.2	29.2	29.2	10.746	106	106	1	59	39	20	1.8962e-204	0.43711	0.64069	42.376	40	0.42436	0.60275	15.187	29	0.66006	1.2222	57.684	11	11.3	29.2	27436000	20136000	7300200	17962000	13240000	4721900	9474600
P05737	P05737	6	6	1	60S ribosomal protein L7-A	RPL7A	>sp|P05737|RL7A_YEAST 60S ribosomal protein L7-A OS=Saccharomyces cerevisiae (strain ATCC 204508 / S288c) GN=RPL7A PE=1 SV=3	1	6	6	1	5	4	5	4	1	1	28.7	28.7	3.7	27.638	244	244	1	31	16	15	3.6979e-39	0.35433	0.56075	54.481	19	0.35433	0.56075	36.663	9	0.29485	0.6138	67.46	10	24.6	20.9	39075000	29187000	9887900	27236000	19919000	7316500	11839000
P05738	P05738	3	3	1	60S ribosomal protein L9-A	RPL9A	>sp|P05738|RL9A_YEAST 60S ribosomal protein L9-A OS=Saccharomyces cerevisiae (strain ATCC 204508 / S288c) GN=RPL9A PE=1 SV=2	1	3	3	1	1	2	1	2	0	1	19.9	19.9	9.9	21.569	191	191	1	7	3	4	7.532e-30	0.29878	0.4229	19.448	5	0.31466	0.43521	4.0569	2	0.2395	0.37784	27.076	3	6.3	13.6	7450700	5635400	1815300	6070200	4425400	1644900	1380500
P05739	P05739	4	4	1	60S ribosomal protein L6-B	RPL6B	>sp|P05739|RL6B_YEAST 60S ribosomal protein L6-B OS=Saccharomyces cerevisiae (strain ATCC 204508 / S288c) GN=RPL6B PE=1 SV=4	1	4	4	1	4	4	4	4	1	1	22.2	22.2	6.2	19.986	176	176	1	36	17	19	1.5691e-16	0.41777	0.6147	95.151	22	0.93984	1.2629	111.8	5	0.3732	0.57438	78.838	17	22.2	22.2	26191000	11152000	15038000	17483000	6006300	11477000	8707300
P05740;P46990	P05740;P46990	7;6	7;6	7;6	60S ribosomal protein L17-A;60S ribosomal protein L17-B	RPL17A;RPL17B	>sp|P05740|RL17A_YEAST 60S ribosomal protein L17-A OS=Saccharomyces cerevisiae (strain ATCC 204508 / S288c) GN=RPL17A PE=1 SV=4;>sp|P46990|RL17B_YEAST 60S ribosomal protein L17-B OS=Saccharomyces cerevisiae (strain ATCC 204508 / S288c) GN=RPL17B PE=1 SV=2	2	7	7	7	5	6	5	6	5	6	43.5	43.5	43.5	20.549	184	184;184	1	57	38	19	1.7302e-129	0.50159	0.91077	57.128	39	0.65788	0.93946	57.907	23	0.44276	0.8357	57.356	16	33.7	38	75940000	53055000	22885000	53118000	36534000	16584000	22823000
P05744	P05744	3	3	2	60S ribosomal protein L33-A	RPL33A	>sp|P05744|RL33A_YEAST 60S ribosomal protein L33-A OS=Saccharomyces cerevisiae (strain ATCC 204508 / S288c) GN=RPL33A PE=1 SV=3	1	3	3	2	1	3	1	3	1	2	25.2	25.2	15.9	12.154	107	107	1	20	13	7	5.3253e-122	0.31889	0.52	28.21	10	0.32724	0.49895	17.011	7	0.29997	0.70714	51.514	3	15	25.2	9425100	7022900	2402200	7242700	5283100	1959700	2182400
P05748;P54780	P05748;P54780	2;1	2;1	2;1	60S ribosomal protein L15-A;60S ribosomal protein L15-B	RPL15A;RPL15B	>sp|P05748|RL15A_YEAST 60S ribosomal protein L15-A OS=Saccharomyces cerevisiae (strain ATCC 204508 / S288c) GN=RPL15A PE=1 SV=3;>sp|P54780|RL15B_YEAST 60S ribosomal protein L15-B OS=Saccharomyces cerevisiae (strain ATCC 204508 / S288c) GN=RPL15B PE=1 SV=2	2	2	2	2	1	2	1	2	1	2	10.3	10.3	10.3	24.422	204	204;204	1	10	1	9	3.4232e-11	0.45868	0.66815	12.87	4	NaN	NaN	NaN	0	0.45868	0.66815	12.87	4	6.9	10.3	958010	680810	277200	0	0	0	958010
P05749	P05749	2	2	2	60S ribosomal protein L22-A	RPL22A	>sp|P05749|RL22A_YEAST 60S ribosomal protein L22-A OS=Saccharomyces cerevisiae (strain ATCC 204508 / S288c) GN=RPL22A PE=1 SV=3	1	2	2	2	0	2	0	2	0	2	32.2	32.2	32.2	13.693	121	121	1	13		13	2.4449e-83	0.15896	0.4321	24.972	3	NaN	NaN	NaN	0	0.15896	0.4321	24.972	3	0	32.2	5257300	4565800	691530	0	0	0	5257300
P05750	P05750	13	13	13	40S ribosomal protein S3	RPS3	>sp|P05750|RS3_YEAST 40S ribosomal protein S3 OS=Saccharomyces cerevisiae (strain ATCC 204508 / S288c) GN=RPS3 PE=1 SV=5	1	13	13	13	9	12	9	12	9	12	52.1	52.1	52.1	26.502	240	240	1	180	103	77	2.6006e-181	0.31016	0.49762	49.178	113	0.30107	0.41436	42.979	56	0.38462	0.69978	46.222	57	40.4	47.9	196880000	161340000	35538000	144190000	118750000	25445000	52682000
P05755	P05755	3	1	1	40S ribosomal protein S9-B	RPS9B	>sp|P05755|RS9B_YEAST 40S ribosomal protein S9-B OS=Saccharomyces cerevisiae (strain ATCC 204508 / S288c) GN=RPS9B PE=1 SV=4	1	3	1	1	3	2	1	1	1	1	18.5	8.2	8.2	22.298	195	195	1	16	3	13	7.1106e-89	0.3402	0.52722	22.341	12	NaN	NaN	NaN	1	0.33426	0.52539	16.224	11	18.5	13.8	3980900	2939600	1041300	391020	243520	147500	3589900
P05756	P05756	4	4	4	40S ribosomal protein S13	RPS13	>sp|P05756|RS13_YEAST 40S ribosomal protein S13 OS=Saccharomyces cerevisiae (strain ATCC 204508 / S288c) GN=RPS13 PE=1 SV=3	1	4	4	4	3	4	3	4	3	4	30.5	30.5	30.5	17.029	151	151	1	30	12	18	2.0443e-21	0.2789	0.51614	52.625	20	0.57315	0.77018	51.868	7	0.26901	0.45707	51.955	13	23.2	30.5	43236000	29855000	13381000	31622000	20963000	10660000	11614000
P0CG63;P05759;P0CH08;P0CH09	P0CG63;P05759;P0CH08;P0CH09	11;11;11;11	11;11;11;11	11;11;11;11	Polyubiquitin;Ubiquitin;Ubiquitin-40S ribosomal protein S31;Ubiquitin;40S ribosomal protein S31;Ubiquitin-60S ribosomal protein L40;Ubiquitin;60S ribosomal protein L40	UBI4;RPS31;RPL40A;RPL40B	>sp|P0CG63|UBI4P_YEAST Polyubiquitin OS=Saccharomyces cerevisiae (strain ATCC 204508 / S288c) GN=UBI4 PE=1 SV=1;>sp|P05759|RS27A_YEAST Ubiquitin-40S ribosomal protein S31 OS=Saccharomyces cerevisiae (strain ATCC 204508 / S288c) GN=RPS31 PE=1 SV=3;>sp|P0CH0	4	11	11	11	7	11	7	11	7	11	94.5	94.5	94.5	42.825	381	381;152;128;128	1	312	158	154	0	0.12532	0.19789	125.55	211	0.15842	0.23726	113.6	94	0.075198	0.15325	132.18	117	80.1	94.5	2364400000	2139400000	224920000	1357000000	1150900000	206130000	1007300000
P06105	P06105	1	1	1	Protein SCP160	SCP160	>sp|P06105|SC160_YEAST Protein SCP160 OS=Saccharomyces cerevisiae (strain ATCC 204508 / S288c) GN=SCP160 PE=1 SV=3	1	1	1	1	1	0	1	0	1	0	1	1	1	134.81	1222	1222	1	2	2		0.006907	NaN	NaN	NaN	1	NaN	NaN	NaN	1	NaN	NaN	NaN	0	1	0	129270	101280	27993	129270	101280	27993	0
P06168	P06168	1	1	1	Ketol-acid reductoisomerase, mitochondrial	ILV5	>sp|P06168|ILV5_YEAST Ketol-acid reductoisomerase, mitochondrial OS=Saccharomyces cerevisiae (strain ATCC 204508 / S288c) GN=ILV5 PE=1 SV=1	1	1	1	1	0	1	0	1	0	1	2.5	2.5	2.5	44.368	395	395	1	2		2	0.0084595	0.98927	1.3844	8.9322	2	NaN	NaN	NaN	0	0.98927	1.3844	8.9322	2	0	2.5	455400	240860	214540	0	0	0	455400
P06169;P26263;P16467	P06169	13;4;4	13;4;4	13;4;4	Pyruvate decarboxylase isozyme 1	PDC1	>sp|P06169|PDC1_YEAST Pyruvate decarboxylase isozyme 1 OS=Saccharomyces cerevisiae (strain ATCC 204508 / S288c) GN=PDC1 PE=1 SV=7	3	13	13	13	0	13	0	13	0	13	33.7	33.7	33.7	61.495	563	563;563;563	1	102		102	1.9682e-239	0.33531	0.56106	45.422	75	NaN	NaN	NaN	0	0.33531	0.56106	45.422	75	0	33.7	59667000	46699000	12967000	0	0	0	59667000
P39516;P06367	P39516;P06367	7;7	7;7	7;7	40S ribosomal protein S14-B;40S ribosomal protein S14-A	RPS14B;RPS14A	>sp|P39516|RS14B_YEAST 40S ribosomal protein S14-B OS=Saccharomyces cerevisiae (strain ATCC 204508 / S288c) GN=RPS14B PE=1 SV=2;>sp|P06367|RS14A_YEAST 40S ribosomal protein S14-A OS=Saccharomyces cerevisiae (strain ATCC 204508 / S288c) GN=RPS14A PE=1 SV=5	2	7	7	7	2	7	2	7	2	7	53.6	53.6	53.6	14.65	138	138;137	1	30	4	26	3.154e-50	0.23151	0.51074	56.352	26	0.18119	0.24347	32.711	3	0.2328	0.5337	46.123	23	16.7	53.6	23308000	17617000	5690700	2978400	2602000	376320	20330000
P06634	P06634	2	2	2	ATP-dependent RNA helicase DED1	DED1	>sp|P06634|DED1_YEAST ATP-dependent RNA helicase DED1 OS=Saccharomyces cerevisiae (strain ATCC 204508 / S288c) GN=DED1 PE=1 SV=2	1	2	2	2	0	2	0	2	0	2	5.1	5.1	5.1	65.552	604	604	1	3		3	1.3054e-10	0.23253	0.50367	59.732	3	NaN	NaN	NaN	0	0.23253	0.50367	59.732	3	0	5.1	1320600	1128800	191730	0	0	0	1320600
P06775	P06775	2	2	2	Histidine permease	HIP1	>sp|P06775|HIP1_YEAST Histidine permease OS=Saccharomyces cerevisiae (strain ATCC 204508 / S288c) GN=HIP1 PE=1 SV=2	1	2	2	2	0	2	0	2	0	2	5.5	5.5	5.5	66.006	603	603	1	8		8	7.4307e-108	0.12566	0.17704	61.074	5	NaN	NaN	NaN	0	0.12566	0.17704	61.074	5	0	5.5	1068000	1009600	58339	0	0	0	1068000
P06780	P06780	2	2	2	GTP-binding protein RHO1	RHO1	>sp|P06780|RHO1_YEAST GTP-binding protein RHO1 OS=Saccharomyces cerevisiae (strain ATCC 204508 / S288c) GN=RHO1 PE=1 SV=3	1	2	2	2	0	2	0	2	0	2	8.1	8.1	8.1	23.152	209	209	1	2		2	0.0018997	NaN	NaN	NaN	1	NaN	NaN	NaN	0	NaN	NaN	NaN	1	0	8.1	317370	199110	118260	0	0	0	317370
P07149	P07149	1	1	1	Fatty acid synthase subunit beta;3-hydroxypalmitoyl-[acyl-carrier-protein] dehydratase;Enoyl-[acyl-carrier-protein] reductase [NADH];[Acyl-carrier-protein] acetyltransferase;[Acyl-carrier-protein] malonyltransferase;S-acyl fatty acid synthase thioesterase	FAS1	>sp|P07149|FAS1_YEAST Fatty acid synthase subunit beta OS=Saccharomyces cerevisiae (strain ATCC 204508 / S288c) GN=FAS1 PE=1 SV=2	1	1	1	1	0	1	0	1	0	1	1.2	1.2	1.2	228.69	2051	2051	1	2		2	7.0721e-09	0.28774	0.51333	18.863	2	NaN	NaN	NaN	0	0.28774	0.51333	18.863	2	0	1.2	982850	805200	177650	0	0	0	982850
P07259	P07259	2	2	2	Protein URA2;Glutamine-dependent carbamoyl-phosphate synthase;Aspartate carbamoyltransferase	URA2	>sp|P07259|PYR1_YEAST Protein URA2 OS=Saccharomyces cerevisiae (strain ATCC 204508 / S288c) GN=URA2 PE=1 SV=5	1	2	2	2	0	2	0	2	0	2	1.2	1.2	1.2	245.04	2214	2214	1	3		3	2.7869e-07	0.091022	0.12685	86.363	3	NaN	NaN	NaN	0	0.091022	0.12685	86.363	3	0	1.2	429800	380200	49605	0	0	0	429800
P07263-2	P07263-2	1	1	1			>sp|P07263-2|SYH_YEAST Isoform Cytoplasmic of Histidine--tRNA ligase, mitochondrial OS=Saccharomyces cerevisiae (strain ATCC 204508 / S288c) GN=HTS1	1	1	1	1	0	1	0	1	0	1	3.8	3.8	3.8	57.75	526	526	1	3		3	3.3706e-13	0.33874	0.46327	14.097	2	NaN	NaN	NaN	0	0.33874	0.46327	14.097	2	0	3.8	435150	377370	57782	0	0	0	435150
P07264	P07264	1	1	1	3-isopropylmalate dehydratase	LEU1	>sp|P07264|LEUC_YEAST 3-isopropylmalate dehydratase OS=Saccharomyces cerevisiae (strain ATCC 204508 / S288c) GN=LEU1 PE=1 SV=3	1	1	1	1	0	1	0	1	0	1	2.2	2.2	2.2	85.793	779	779	1	1		1	0.0014198	NaN	NaN	NaN	1	NaN	NaN	NaN	0	NaN	NaN	NaN	1	0	2.2	10626000	307450	10318000	0	0	0	10626000
P07281;P07280	P07281;P07280	5;4	5;4	5;4	40S ribosomal protein S19-B;40S ribosomal protein S19-A	RPS19B;RPS19A	>sp|P07281|RS19B_YEAST 40S ribosomal protein S19-B OS=Saccharomyces cerevisiae (strain ATCC 204508 / S288c) GN=RPS19B PE=1 SV=2;>sp|P07280|RS19A_YEAST 40S ribosomal protein S19-A OS=Saccharomyces cerevisiae (strain ATCC 204508 / S288c) GN=RPS19A PE=1 SV=2	2	5	5	5	2	4	2	4	2	4	23.6	23.6	23.6	15.891	144	144;144	1	29	2	27	1.5785e-13	0.38398	0.6803	140.82	13	NaN	NaN	NaN	1	0.40866	0.72662	52.503	12	12.5	18.8	21413000	19975000	1438700	17026000	16896000	130370	4387000
P07560	P07560	3	3	3	Ras-related protein SEC4	SEC4	>sp|P07560|SEC4_YEAST Ras-related protein SEC4 OS=Saccharomyces cerevisiae (strain ATCC 204508 / S288c) GN=SEC4 PE=1 SV=1	1	3	3	3	2	2	2	2	2	2	19.1	19.1	19.1	23.505	215	215	1	10	5	5	5.2146e-16	0.27526	0.48437	23.628	8	0.47507	0.67146	17.998	3	0.25627	0.41739	10.806	5	12.6	12.1	3643700	2741200	902530	1721300	1264000	457270	1922500
P07702	P07702	11	11	11	L-aminoadipate-semialdehyde dehydrogenase	LYS2	>sp|P07702|LYS2_YEAST L-aminoadipate-semialdehyde dehydrogenase OS=Saccharomyces cerevisiae (strain ATCC 204508 / S288c) GN=LYS2 PE=1 SV=2	1	11	11	11	4	10	4	10	4	10	13.7	13.7	13.7	155.34	1392	1392	1	53	10	43	8.3712e-180	0.23043	0.355	50.057	30	0.24411	0.36264	32.9	5	0.19854	0.33272	53.292	25	4.1	13.1	18221000	14686000	3534200	4193200	3278300	914910	14027000
P08004	P08004	3	3	3	Chitin synthase 1	CHS1	>sp|P08004|CHS1_YEAST Chitin synthase 1 OS=Saccharomyces cerevisiae (strain ATCC 204508 / S288c) GN=CHS1 PE=1 SV=2	1	3	3	3	1	2	1	2	1	2	4.2	4.2	4.2	129.87	1131	1131	1	8	1	7	5.4257e-37	0.48099	0.66072	23.227	5	NaN	NaN	NaN	0	0.48099	0.66072	23.227	5	1.1	3.1	1091000	735390	355620	0	0	0	1091000
P09064	P09064	3	3	3	Eukaryotic translation initiation factor 2 subunit beta	SUI3	>sp|P09064|IF2B_YEAST Eukaryotic translation initiation factor 2 subunit beta OS=Saccharomyces cerevisiae (strain ATCC 204508 / S288c) GN=SUI3 PE=1 SV=2	1	3	3	3	1	3	1	3	1	3	10.5	10.5	10.5	31.574	285	285	1	6	2	4	6.0917e-07	0.50304	0.70152	54.497	5	NaN	NaN	NaN	1	0.36592	0.51746	44.556	4	3.9	10.5	1030100	626710	403350	506900	248550	258350	523170
P09620	P09620	6	6	6	Pheromone-processing carboxypeptidase KEX1	KEX1	>sp|P09620|KEX1_YEAST Pheromone-processing carboxypeptidase KEX1 OS=Saccharomyces cerevisiae (strain ATCC 204508 / S288c) GN=KEX1 PE=1 SV=1	1	6	6	6	2	5	2	5	2	5	12.2	12.2	12.2	82.244	729	729	1	25	5	20	2.319e-33	0.29201	0.42148	69.759	17	0.32533	0.48831	86.142	4	0.29201	0.42148	67.128	13	2.7	10.8	9802000	8048400	1753600	3565800	2489400	1076500	6236200
P0C0T4;Q3E792	P0C0T4;Q3E792	2;2	2;2	2;2	40S ribosomal protein S25-B;40S ribosomal protein S25-A	RPS25B;RPS25A	>sp|P0C0T4|RS25B_YEAST 40S ribosomal protein S25-B OS=Saccharomyces cerevisiae (strain ATCC 204508 / S288c) GN=RPS25B PE=1 SV=1;>sp|Q3E792|RS25A_YEAST 40S ribosomal protein S25-A OS=Saccharomyces cerevisiae (strain ATCC 204508 / S288c) GN=RPS25A PE=1 SV=1	2	2	2	2	1	1	1	1	1	1	19.4	19.4	19.4	12.009	108	108;108	1	4	1	3	1.3815e-20	0.42742	0.87679	37.631	4	NaN	NaN	NaN	1	0.44754	0.98453	30.015	3	6.5	13	4718600	3216700	1501900	2404500	1656000	748480	2314100
P0C0V8;Q3E754	P0C0V8;Q3E754	2;2	2;2	2;2	40S ribosomal protein S21-A;40S ribosomal protein S21-B	RPS21A;RPS21B	>sp|P0C0V8|RS21A_YEAST 40S ribosomal protein S21-A OS=Saccharomyces cerevisiae (strain ATCC 204508 / S288c) GN=RPS21A PE=1 SV=1;>sp|Q3E754|RS21B_YEAST 40S ribosomal protein S21-B OS=Saccharomyces cerevisiae (strain ATCC 204508 / S288c) GN=RPS21B PE=1 SV=1	2	2	2	2	1	2	1	2	1	2	27.6	27.6	27.6	9.7457	87	87;87	1	7	1	6	6.7589e-08	0.43904	0.64376	42.936	5	NaN	NaN	NaN	1	0.36677	0.61463	47.35	4	10.3	27.6	1773800	1394600	379180	411680	300490	111190	1362100
P0C0W1;Q3E7Y3	P0C0W1;Q3E7Y3	3;3	3;3	3;3	40S ribosomal protein S22-A;40S ribosomal protein S22-B	RPS22A;RPS22B	>sp|P0C0W1|RS22A_YEAST 40S ribosomal protein S22-A OS=Saccharomyces cerevisiae (strain ATCC 204508 / S288c) GN=RPS22A PE=1 SV=2;>sp|Q3E7Y3|RS22B_YEAST 40S ribosomal protein S22-B OS=Saccharomyces cerevisiae (strain ATCC 204508 / S288c) GN=RPS22B PE=1 SV=3	2	3	3	3	1	3	1	3	1	3	24.6	24.6	24.6	14.626	130	130;130	1	10	2	8	5.3076e-74	0.3922	0.82428	27.017	10	0.65661	0.90816	10.982	2	0.36361	0.77848	28.199	8	12.3	24.6	7828200	5045000	2783200	2798000	1550200	1247800	5030200
P0C0W9;Q3E757	P0C0W9;Q3E757	3;3	3;3	3;3	60S ribosomal protein L11-A;60S ribosomal protein L11-B	RPL11A;RPL11B	>sp|P0C0W9|RL11A_YEAST 60S ribosomal protein L11-A OS=Saccharomyces cerevisiae (strain ATCC 204508 / S288c) GN=RPL11A PE=1 SV=2;>sp|Q3E757|RL11B_YEAST 60S ribosomal protein L11-B OS=Saccharomyces cerevisiae (strain ATCC 204508 / S288c) GN=RPL11B PE=1 SV=3	2	3	3	3	2	3	2	3	2	3	18.4	18.4	18.4	19.719	174	174;174	1	60	26	34	3.2323e-102	0.26135	0.35382	44.151	32	0.34207	0.51439	27.057	13	0.16079	0.26391	46.86	19	12.1	18.4	18436000	14592000	3844300	10801000	8284800	2516400	7634700
P0C0X0;Q3E7X9	P0C0X0;Q3E7X9	1;1	1;1	1;1	40S ribosomal protein S28-B;40S ribosomal protein S28-A	RPS28B;RPS28A	>sp|P0C0X0|RS28B_YEAST 40S ribosomal protein S28-B OS=Saccharomyces cerevisiae (strain ATCC 204508 / S288c) GN=RPS28B PE=1 SV=1;>sp|Q3E7X9|RS28A_YEAST 40S ribosomal protein S28-A OS=Saccharomyces cerevisiae (strain ATCC 204508 / S288c) GN=RPS28A PE=1 SV=1	2	1	1	1	0	1	0	1	0	1	13.4	13.4	13.4	7.5647	67	67;67	1	3		3	0.00041717	0.44497	0.76822	1.886	3	NaN	NaN	NaN	0	0.44497	0.76822	1.886	3	0	13.4	1157900	767600	390260	0	0	0	1157900
P0C2H6;P0C2H7	P0C2H6;P0C2H7	2;2	2;2	2;2	60S ribosomal protein L27-A;60S ribosomal protein L27-B	RPL27A;RPL27B	>sp|P0C2H6|RL27A_YEAST 60S ribosomal protein L27-A OS=Saccharomyces cerevisiae (strain ATCC 204508 / S288c) GN=RPL27A PE=1 SV=1;>sp|P0C2H7|RL27B_YEAST 60S ribosomal protein L27-B OS=Saccharomyces cerevisiae (strain ATCC 204508 / S288c) GN=RPL27B PE=1 SV=1	2	2	2	2	1	2	1	2	1	2	18.4	18.4	18.4	15.531	136	136;136	1	4	2	2	0.00016686	0.59619	0.86941	144.36	4	0.59619	0.86941	26.798	2	1.6732	2.7884	219.59	2	8.1	18.4	4883800	2340800	2543000	2618700	1780400	838350	2265100
P0C2H8;P0C2H9	P0C2H8;P0C2H9	1;1	1;1	1;1	60S ribosomal protein L31-A;60S ribosomal protein L31-B	RPL31A;RPL31B	>sp|P0C2H8|RL31A_YEAST 60S ribosomal protein L31-A OS=Saccharomyces cerevisiae (strain ATCC 204508 / S288c) GN=RPL31A PE=1 SV=1;>sp|P0C2H9|RL31B_YEAST 60S ribosomal protein L31-B OS=Saccharomyces cerevisiae (strain ATCC 204508 / S288c) GN=RPL31B PE=1 SV=1	2	1	1	1	0	1	0	1	0	1	20.4	20.4	20.4	12.953	113	113;113	1	2		2	1.1086e-13	0.23348	0.39131	25.717	2	NaN	NaN	NaN	0	0.23348	0.39131	25.717	2	0	20.4	636590	556720	79873	0	0	0	636590
P0C5M9	P0C5M9	1	1	1	Uncharacterized protein YFR009W-A	YFR009W-A	>sp|P0C5M9|YF009_YEAST Uncharacterized protein YFR009W-A OS=Saccharomyces cerevisiae (strain ATCC 204508 / S288c) GN=YFR009W-A PE=1 SV=1	1	1	1	1	0	1	0	1	0	1	10.6	10.6	10.6	10.051	85	85	1	2		2	0.02668	0.14556	0.20324	0.74678	2	NaN	NaN	NaN	0	0.14556	0.20324	0.74678	2	0	10.6	421540	347340	74202	0	0	0	421540
P0CS90;P39987	P0CS90;P39987	2;1	2;1	2;1	Heat shock protein SSC1, mitochondrial;Heat shock protein SSC3, mitochondrial	SSC1;ECM10	>sp|P0CS90|HSP77_YEAST Heat shock protein SSC1, mitochondrial OS=Saccharomyces cerevisiae (strain ATCC 204508 / S288c) GN=SSC1 PE=1 SV=1;>sp|P39987|HSP7E_YEAST Heat shock protein SSC3, mitochondrial OS=Saccharomyces cerevisiae (strain ATCC 204508 / S288c)	2	2	2	2	1	1	1	1	1	1	3.8	3.8	3.8	70.627	654	654;644	1	2	1	1	0.00070321	NaN	NaN	NaN	1	NaN	NaN	NaN	0	NaN	NaN	NaN	1	1.4	2.4	580410	438620	141790	0	0	0	580410
P0CX23;P0CX24	P0CX23;P0CX24	3;3	3;3	3;3	60S ribosomal protein L20-A;60S ribosomal protein L20-B	RPL20A;RPL20B	>sp|P0CX23|RL20A_YEAST 60S ribosomal protein L20-A OS=Saccharomyces cerevisiae (strain ATCC 204508 / S288c) GN=RPL20A PE=1 SV=1;>sp|P0CX24|RL20B_YEAST 60S ribosomal protein L20-B OS=Saccharomyces cerevisiae (strain ATCC 204508 / S288c) GN=RPL20B PE=1 SV=1	2	3	3	3	2	3	2	3	2	3	24.4	24.4	24.4	20.437	172	172;172	1	15	4	11	5.2844e-24	0.32867	0.6117	53.135	14	0.40051	0.53819	40.559	3	0.32789	0.68097	51.465	11	18.6	24.4	26139000	18109000	8030100	13216000	9707200	3508300	12924000
P0CX25;P0CX26	P0CX25;P0CX26	3;3	3;3	3;3	60S ribosomal protein L43-A;60S ribosomal protein L43-B	RPL43A;RPL43B	>sp|P0CX25|RL43A_YEAST 60S ribosomal protein L43-A OS=Saccharomyces cerevisiae (strain ATCC 204508 / S288c) GN=RPL43A PE=1 SV=1;>sp|P0CX26|RL43B_YEAST 60S ribosomal protein L43-B OS=Saccharomyces cerevisiae (strain ATCC 204508 / S288c) GN=RPL43B PE=1 SV=1	2	3	3	3	1	3	1	3	1	3	37	37	37	10.091	92	92;92	1	52	22	30	7.4637e-41	0.7796	1.187	31.735	31	0.88024	1.2765	16.03	16	0.57457	0.87615	36.527	15	19.6	37	24598000	13073000	11524000	18631000	9500900	9130200	5966700
P0CX29;P0CX30	P0CX29;P0CX30	3;3	3;3	3;3	40S ribosomal protein S23-A;40S ribosomal protein S23-B	RPS23A;RPS23B	>sp|P0CX29|RS23A_YEAST 40S ribosomal protein S23-A OS=Saccharomyces cerevisiae (strain ATCC 204508 / S288c) GN=RPS23A PE=1 SV=1;>sp|P0CX30|RS23B_YEAST 40S ribosomal protein S23-B OS=Saccharomyces cerevisiae (strain ATCC 204508 / S288c) GN=RPS23B PE=1 SV=1	2	3	3	3	1	2	1	2	1	2	17.2	17.2	17.2	16.038	145	145;145	1	7	2	5	1.4755e-05	0.28713	0.40655	35.026	7	0.16148	0.24238	4.255	2	0.29958	0.47009	16.479	5	7.6	9.7	3801800	2994500	807370	2254700	1872500	382160	1547100
P0CX31;P0CX32	P0CX31;P0CX32	6;6	6;6	6;6	40S ribosomal protein S24-A;40S ribosomal protein S24-B	RPS24A;RPS24B	>sp|P0CX31|RS24A_YEAST 40S ribosomal protein S24-A OS=Saccharomyces cerevisiae (strain ATCC 204508 / S288c) GN=RPS24A PE=1 SV=1;>sp|P0CX32|RS24B_YEAST 40S ribosomal protein S24-B OS=Saccharomyces cerevisiae (strain ATCC 204508 / S288c) GN=RPS24B PE=1 SV=1	2	6	6	6	4	5	4	5	4	5	37	37	37	15.329	135	135;135	1	19	10	9	2.6531e-29	0.38201	0.60605	45.761	17	0.54418	0.79357	47.388	8	0.38201	0.60605	44.192	9	29.6	31.9	40737000	25129000	15608000	31518000	18937000	12581000	9218900
P0CX33;P0CX34	P0CX33;P0CX34	1;1	1;1	1;1	40S ribosomal protein S30-A;40S ribosomal protein S30-B	RPS30A;RPS30B	>sp|P0CX33|RS30A_YEAST 40S ribosomal protein S30-A OS=Saccharomyces cerevisiae (strain ATCC 204508 / S288c) GN=RPS30A PE=1 SV=1;>sp|P0CX34|RS30B_YEAST 40S ribosomal protein S30-B OS=Saccharomyces cerevisiae (strain ATCC 204508 / S288c) GN=RPS30B PE=1 SV=1	2	1	1	1	0	1	0	1	0	1	15.9	15.9	15.9	7.1184	63	63;63	1	6		6	0.0029561	NaN	NaN	NaN	1	NaN	NaN	NaN	0	NaN	NaN	NaN	1	0	15.9	248680	161340	87337	0	0	0	248680
P0CX35;P0CX36	P0CX35;P0CX36	6;6	6;6	6;6	40S ribosomal protein S4-A;40S ribosomal protein S4-B	RPS4A;RPS4B	>sp|P0CX35|RS4A_YEAST 40S ribosomal protein S4-A OS=Saccharomyces cerevisiae (strain ATCC 204508 / S288c) GN=RPS4A PE=1 SV=1;>sp|P0CX36|RS4B_YEAST 40S ribosomal protein S4-B OS=Saccharomyces cerevisiae (strain ATCC 204508 / S288c) GN=RPS4B PE=1 SV=1	2	6	6	6	2	5	2	5	2	5	18.8	18.8	18.8	29.41	261	261;261	1	18	5	13	2.5491e-13	0.37654	0.69562	44.125	14	0.38177	0.60417	45.317	5	0.37138	0.69958	46.188	9	6.5	15.7	13967000	9014400	4953000	11206000	7043000	4162900	2761500
P0CX37;P0CX38	P0CX37;P0CX38	6;6	6;6	6;6	40S ribosomal protein S6-A;40S ribosomal protein S6-B	RPS6A;RPS6B	>sp|P0CX37|RS6A_YEAST 40S ribosomal protein S6-A OS=Saccharomyces cerevisiae (strain ATCC 204508 / S288c) GN=RPS6A PE=1 SV=1;>sp|P0CX38|RS6B_YEAST 40S ribosomal protein S6-B OS=Saccharomyces cerevisiae (strain ATCC 204508 / S288c) GN=RPS6B PE=1 SV=1	2	6	6	6	2	6	2	6	2	6	33.1	33.1	33.1	26.996	236	236;236	1	31	12	19	5.1583e-52	0.23407	0.442	46.378	19	0.26495	0.39106	32.411	6	0.22221	0.442	51.766	13	11.9	33.1	22802000	17775000	5026800	11308000	8664800	2643300	11494000
P0CX39;P0CX40	P0CX39;P0CX40	4;4	4;4	4;4	40S ribosomal protein S8-A;40S ribosomal protein S8-B	RPS8A;RPS8B	>sp|P0CX39|RS8A_YEAST 40S ribosomal protein S8-A OS=Saccharomyces cerevisiae (strain ATCC 204508 / S288c) GN=RPS8A PE=1 SV=1;>sp|P0CX40|RS8B_YEAST 40S ribosomal protein S8-B OS=Saccharomyces cerevisiae (strain ATCC 204508 / S288c) GN=RPS8B PE=1 SV=1	2	4	4	4	3	3	3	3	3	3	25	25	25	22.489	200	200;200	1	37	10	27	5.426e-30	0.40291	0.67532	32.959	16	0.53004	0.77296	44.526	6	0.37599	0.67532	24.785	10	18.5	17.5	19382000	13299000	6083000	14165000	9319500	4845600	5216500
P0CX41;P0CX42	P0CX41;P0CX42	5;5	5;5	5;5	60S ribosomal protein L23-A;60S ribosomal protein L23-B	RPL23A;RPL23B	>sp|P0CX41|RL23A_YEAST 60S ribosomal protein L23-A OS=Saccharomyces cerevisiae (strain ATCC 204508 / S288c) GN=RPL23A PE=1 SV=1;>sp|P0CX42|RL23B_YEAST 60S ribosomal protein L23-B OS=Saccharomyces cerevisiae (strain ATCC 204508 / S288c) GN=RPL23B PE=1 SV=1	2	5	5	5	3	5	3	5	3	5	38	38	38	14.473	137	137;137	1	20	6	14	5.833e-114	0.32374	0.71093	48.655	20	0.2187	0.31893	22.536	6	0.36003	0.77683	39.229	14	31.4	38	25067000	20494000	4573200	11533000	10126000	1407100	13533000
P0CX43;P0CX44	P0CX43;P0CX44	4;4	4;4	4;4	60S ribosomal protein L1-A;60S ribosomal protein L1-B	RPL1A;RPL1B	>sp|P0CX43|RL1A_YEAST 60S ribosomal protein L1-A OS=Saccharomyces cerevisiae (strain ATCC 204508 / S288c) GN=RPL1A PE=1 SV=1;>sp|P0CX44|RL1B_YEAST 60S ribosomal protein L1-B OS=Saccharomyces cerevisiae (strain ATCC 204508 / S288c) GN=RPL1B PE=1 SV=1	2	4	4	4	3	3	3	3	3	3	19.4	19.4	19.4	24.485	217	217;217	1	15	7	8	2.4981e-14	0.18614	0.28921	52.276	13	0.17693	0.25189	66.075	5	0.2057	0.30395	46.288	8	15.7	12.9	13033000	11086000	1947100	10156000	8808100	1348400	2876500
P0CX45;P0CX46	P0CX45;P0CX46	6;6	6;6	6;6	60S ribosomal protein L2-A;60S ribosomal protein L2-B	RPL2A;RPL2B	>sp|P0CX45|RL2A_YEAST 60S ribosomal protein L2-A OS=Saccharomyces cerevisiae (strain ATCC 204508 / S288c) GN=RPL2A PE=1 SV=1;>sp|P0CX46|RL2B_YEAST 60S ribosomal protein L2-B OS=Saccharomyces cerevisiae (strain ATCC 204508 / S288c) GN=RPL2B PE=1 SV=1	2	6	6	6	2	6	2	6	2	6	33.1	33.1	33.1	27.408	254	254;254	1	27	8	19	3.4895e-23	0.50581	0.87467	48.517	18	0.72455	1.0315	16.261	3	0.4844	0.77618	49.446	15	7.1	33.1	22250000	15889000	6360400	9560900	5352700	4208100	12689000
P0CX47;P0CX48	P0CX47;P0CX48	4;4	4;4	4;4	40S ribosomal protein S11-A;40S ribosomal protein S11-B	RPS11A;RPS11B	>sp|P0CX47|RS11A_YEAST 40S ribosomal protein S11-A OS=Saccharomyces cerevisiae (strain ATCC 204508 / S288c) GN=RPS11A PE=1 SV=1;>sp|P0CX48|RS11B_YEAST 40S ribosomal protein S11-B OS=Saccharomyces cerevisiae (strain ATCC 204508 / S288c) GN=RPS11B PE=1 SV=1	2	4	4	4	3	3	3	3	3	3	25	25	25	17.749	156	156;156	1	18	11	7	2.1732e-19	0.37387	0.65759	35.887	13	0.35507	0.53296	39.425	6	0.37387	0.76555	30.397	7	17.9	19.9	11863000	8688500	3174600	8231200	6115000	2116200	3631900
P0CX49;P0CX50	P0CX49;P0CX50	5;5	5;5	5;5	60S ribosomal protein L18-A;60S ribosomal protein L18-B	RPL18A;RPL18B	>sp|P0CX49|RL18A_YEAST 60S ribosomal protein L18-A OS=Saccharomyces cerevisiae (strain ATCC 204508 / S288c) GN=RPL18A PE=1 SV=1;>sp|P0CX50|RL18B_YEAST 60S ribosomal protein L18-B OS=Saccharomyces cerevisiae (strain ATCC 204508 / S288c) GN=RPL18B PE=1 SV=1	2	5	5	5	2	5	2	5	2	5	26.3	26.3	26.3	20.563	186	186;186	1	19	8	11	1.3758e-21	0.42439	0.62432	38.957	12	0.5542	0.76652	55.248	4	0.4121	0.58824	32.813	8	11.3	26.3	18776000	13445000	5330900	15361000	11117000	4244000	3415000
P0CX51;P0CX52	P0CX51;P0CX52	7;7	7;7	7;7	40S ribosomal protein S16-A;40S ribosomal protein S16-B	RPS16A;RPS16B	>sp|P0CX51|RS16A_YEAST 40S ribosomal protein S16-A OS=Saccharomyces cerevisiae (strain ATCC 204508 / S288c) GN=RPS16A PE=1 SV=1;>sp|P0CX52|RS16B_YEAST 40S ribosomal protein S16-B OS=Saccharomyces cerevisiae (strain ATCC 204508 / S288c) GN=RPS16B PE=1 SV=1	2	7	7	7	6	4	6	4	6	4	56.6	56.6	56.6	15.847	143	143;143	1	26	17	9	5.7335e-38	0.4408	0.63459	71.094	23	0.40099	0.57405	68.654	14	0.47361	1.0102	52.358	9	51	34.3	51479000	38141000	13338000	39493000	29364000	10129000	11986000
P0CX53;P0CX54	P0CX53;P0CX54	6;6	6;6	6;6	60S ribosomal protein L12-A;60S ribosomal protein L12-B	RPL12A;RPL12B	>sp|P0CX53|RL12A_YEAST 60S ribosomal protein L12-A OS=Saccharomyces cerevisiae (strain ATCC 204508 / S288c) GN=RPL12A PE=1 SV=1;>sp|P0CX54|RL12B_YEAST 60S ribosomal protein L12-B OS=Saccharomyces cerevisiae (strain ATCC 204508 / S288c) GN=RPL12B PE=1 SV=1	2	6	6	6	3	5	3	5	3	5	47.3	47.3	47.3	17.822	165	165;165	1	34	19	15	3.6434e-54	0.26834	0.46871	73.028	15	0.25625	0.37368	48.068	4	0.26834	0.54107	80.603	11	24.2	35.8	14690000	11720000	2969900	6277300	5702400	574830	8413000
P0CX55;P0CX56	P0CX55;P0CX56	8;8	8;8	8;8	40S ribosomal protein S18-A;40S ribosomal protein S18-B	RPS18A;RPS18B	>sp|P0CX55|RS18A_YEAST 40S ribosomal protein S18-A OS=Saccharomyces cerevisiae (strain ATCC 204508 / S288c) GN=RPS18A PE=1 SV=1;>sp|P0CX56|RS18B_YEAST 40S ribosomal protein S18-B OS=Saccharomyces cerevisiae (strain ATCC 204508 / S288c) GN=RPS18B PE=1 SV=1	2	8	8	8	8	8	8	8	8	8	63.7	63.7	63.7	17.037	146	146;146	1	185	95	90	1.9273e-130	0.41419	0.65955	65.218	88	0.42383	0.63476	54.394	51	0.37691	0.76602	75.692	37	63.7	63.7	164610000	97455000	67157000	110330000	65960000	44366000	54286000
P0CX80;P0CX81	P0CX80;P0CX81	1;1	1;1	1;1	Copper metallothionein 1-1;Copper metallothionein 1-2	CUP1-1;CUP1-2	>sp|P0CX80|MTCU1_YEAST Copper metallothionein 1-1 OS=Saccharomyces cerevisiae (strain ATCC 204508 / S288c) GN=CUP1-1 PE=1 SV=1;>sp|P0CX81|MTCU2_YEAST Copper metallothionein 1-2 OS=Saccharomyces cerevisiae (strain ATCC 204508 / S288c) GN=CUP1-2 PE=1 SV=1	2	1	1	1	0	1	0	1	0	1	31.1	31.1	31.1	6.6504	61	61;61	1	1		1	0.0076894	NaN	NaN	NaN	1	NaN	NaN	NaN	0	NaN	NaN	NaN	1	0	31.1	175330	148780	26548	0	0	0	175330
P0CX82;P0CX83	P0CX82;P0CX83	5;5	5;5	5;5	60S ribosomal protein L19-A;60S ribosomal protein L19-B	RPL19A;RPL19B	>sp|P0CX82|RL19A_YEAST 60S ribosomal protein L19-A OS=Saccharomyces cerevisiae (strain ATCC 204508 / S288c) GN=RPL19A PE=1 SV=1;>sp|P0CX83|RL19B_YEAST 60S ribosomal protein L19-B OS=Saccharomyces cerevisiae (strain ATCC 204508 / S288c) GN=RPL19B PE=1 SV=1	2	5	5	5	5	3	5	3	5	3	28.6	28.6	28.6	21.704	189	189;189	1	23	9	14	2.5316e-74	0.70338	1.3064	36.474	12	1.0986	1.5278	10.918	6	0.43769	0.78074	26.231	6	28.6	18.5	16326000	8513000	7812500	12482000	5812900	6669300	3843400
P0CX84;P0CX85	P0CX84;P0CX85	2;2	2;2	2;2	60S ribosomal protein L35-A;60S ribosomal protein L35-B	RPL35A;RPL35B	>sp|P0CX84|RL35A_YEAST 60S ribosomal protein L35-A OS=Saccharomyces cerevisiae (strain ATCC 204508 / S288c) GN=RPL35A PE=1 SV=1;>sp|P0CX85|RL35B_YEAST 60S ribosomal protein L35-B OS=Saccharomyces cerevisiae (strain ATCC 204508 / S288c) GN=RPL35B PE=1 SV=1	2	2	2	2	2	2	2	2	2	2	23.3	23.3	23.3	13.909	120	120;120	1	13	7	6	7.9502e-26	0.77723	1.2759	44.294	12	1.2098	1.6774	34.844	6	0.4689	1.012	43.075	6	23.3	23.3	26870000	13833000	13036000	19431000	8854400	10576000	7438600
P10081	P10081	7	7	7	ATP-dependent RNA helicase eIF4A	TIF1	>sp|P10081|IF4A_YEAST ATP-dependent RNA helicase eIF4A OS=Saccharomyces cerevisiae (strain ATCC 204508 / S288c) GN=TIF1 PE=1 SV=3	1	7	7	7	6	4	6	4	6	4	24.6	24.6	24.6	44.697	395	395	1	26	15	11	1.1863e-162	0.15364	0.23181	51.869	20	0.14399	0.21629	33.972	11	0.199	0.45565	49.23	9	20	16.5	33407000	29159000	4247200	21700000	19209000	2490500	11707000
P10592;P09435;P22202	P10592	13;3;2	13;3;2	4;0;0	Heat shock protein SSA2	SSA2	>sp|P10592|HSP72_YEAST Heat shock protein SSA2 OS=Saccharomyces cerevisiae (strain ATCC 204508 / S288c) GN=SSA2 PE=1 SV=3	3	13	13	4	3	13	3	13	0	4	33.3	33.3	12.5	69.469	639	639;649;642	1	51	11	40	2.7672e-144	0.19839	0.35981	49.697	38	0.27692	0.37212	43.892	5	0.19341	0.3479	51.08	33	7	33.3	36061000	29988000	6072300	7744100	6393100	1351000	28317000
P10622	P10622	1	1	1	60S acidic ribosomal protein P1-beta	RPP1B	>sp|P10622|RLA3_YEAST 60S acidic ribosomal protein P1-beta OS=Saccharomyces cerevisiae (strain ATCC 204508 / S288c) GN=RPP1B PE=1 SV=3	1	1	1	1	1	1	1	1	1	1	15.1	15.1	15.1	10.667	106	106	1	10	6	4	4.905e-36	0.25061	0.49262	27.784	6	0.28363	0.42572	29.122	4	0.23135	0.5724	17.732	2	15.1	15.1	22635000	17298000	5337300	17622000	13393000	4229700	5013000
P10659;P19358	P10659;P19358	2;1	2;1	2;1	S-adenosylmethionine synthase 1;S-adenosylmethionine synthase 2	SAM1;SAM2	>sp|P10659|METK1_YEAST S-adenosylmethionine synthase 1 OS=Saccharomyces cerevisiae (strain ATCC 204508 / S288c) GN=SAM1 PE=1 SV=2;>sp|P19358|METK2_YEAST S-adenosylmethionine synthase 2 OS=Saccharomyces cerevisiae (strain ATCC 204508 / S288c) GN=SAM2 PE=1 S	2	2	2	2	1	1	1	1	1	1	5	5	5	41.818	382	382;384	1	5	2	3	0.00016417	0.29096	0.44992	8.3462	3	NaN	NaN	NaN	0	0.29096	0.44992	8.3462	3	2.9	2.1	590040	444800	145240	0	0	0	590040
P10664	P10664	12	12	2	60S ribosomal protein L4-A	RPL4A	>sp|P10664|RL4A_YEAST 60S ribosomal protein L4-A OS=Saccharomyces cerevisiae (strain ATCC 204508 / S288c) GN=RPL4A PE=1 SV=4	1	12	12	2	8	11	8	11	2	1	45.9	45.9	4.4	39.092	362	362	1	70	26	44	3.4176e-154	0.36509	0.6097	60.953	61	0.22319	0.32774	55.697	24	0.4582	0.7985	55.437	37	30.4	45.9	131720000	107970000	23755000	91988000	76898000	15090000	39735000
P11076;P19146	P11076;P19146	2;1	2;1	2;1	ADP-ribosylation factor 1;ADP-ribosylation factor 2	ARF1;ARF2	>sp|P11076|ARF1_YEAST ADP-ribosylation factor 1 OS=Saccharomyces cerevisiae (strain ATCC 204508 / S288c) GN=ARF1 PE=1 SV=3;>sp|P19146|ARF2_YEAST ADP-ribosylation factor 2 OS=Saccharomyces cerevisiae (strain ATCC 204508 / S288c) GN=ARF2 PE=1 SV=3	2	2	2	2	1	1	1	1	1	1	13.8	13.8	13.8	20.529	181	181;181	1	2	1	1	0.00028293	NaN	NaN	NaN	0	NaN	NaN	NaN	0	NaN	NaN	NaN	0	5.5	8.3	545170	545170	0	545170	545170	0	0
P11484	P11484	17	1	1	Heat shock protein SSB1	SSB1	>sp|P11484|HSP75_YEAST Heat shock protein SSB1 OS=Saccharomyces cerevisiae (strain ATCC 204508 / S288c) GN=SSB1 PE=1 SV=3	1	17	1	1	6	15	0	1	0	1	32.8	2.1	2.1	66.601	613	613	1	3		3	8.6263e-133	0.22075	0.51556	15.535	3	NaN	NaN	NaN	0	0.22075	0.51556	15.535	3	16	26.6	3159900	2537600	622290	0	0	0	3159900
P11978	P11978	1	1	1	Regulatory protein SIR4	SIR4	>sp|P11978|SIR4_YEAST Regulatory protein SIR4 OS=Saccharomyces cerevisiae (strain ATCC 204508 / S288c) GN=SIR4 PE=1 SV=1	1	1	1	1	1	0	1	0	1	0	1.2	1.2	1.2	152.06	1358	1358	1	1	1		0.00039655	NaN	NaN	NaN	0	NaN	NaN	NaN	0	NaN	NaN	NaN	0	1.2	0	0	0	0	0	0	0	0
P12709	P12709	3	3	3	Glucose-6-phosphate isomerase	PGI1	>sp|P12709|G6PI_YEAST Glucose-6-phosphate isomerase OS=Saccharomyces cerevisiae (strain ATCC 204508 / S288c) GN=PGI1 PE=1 SV=3	1	3	3	3	0	3	0	3	0	3	5.8	5.8	5.8	61.298	554	554	1	10		10	3.899e-33	0.3842	0.57916	44.316	8	NaN	NaN	NaN	0	0.3842	0.57916	44.316	8	0	5.8	1422100	1054000	368040	0	0	0	1422100
P12945	P12945	1	1	1	N-terminal acetyltransferase A complex subunit NAT1	NAT1	>sp|P12945|NAT1_YEAST N-terminal acetyltransferase A complex subunit NAT1 OS=Saccharomyces cerevisiae (strain ATCC 204508 / S288c) GN=NAT1 PE=1 SV=2	1	1	1	1	1	0	1	0	1	0	1.1	1.1	1.1	98.904	854	854	1	1	1		0.026736	NaN	NaN	NaN	0	NaN	NaN	NaN	0	NaN	NaN	NaN	0	1.1	0	548420	548420	0	548420	548420	0	0
P13134	P13134	1	1	1	Kexin	KEX2	>sp|P13134|KEX2_YEAST Kexin OS=Saccharomyces cerevisiae (strain ATCC 204508 / S288c) GN=KEX2 PE=1 SV=1	1	1	1	1	1	1	1	1	1	1	1.6	1.6	1.6	90.001	814	814	1	4	2	2	2.6626e-05	NaN	NaN	NaN	0	NaN	NaN	NaN	0	NaN	NaN	NaN	0	1.6	1.6	391480	391480	0	252880	252880	0	138600
P13586	P13586	5	5	5	Calcium-transporting ATPase 1	PMR1	>sp|P13586|ATC1_YEAST Calcium-transporting ATPase 1 OS=Saccharomyces cerevisiae (strain ATCC 204508 / S288c) GN=PMR1 PE=1 SV=1	1	5	5	5	0	5	0	5	0	5	8.6	8.6	8.6	104.57	950	950	1	24		24	5.8166e-63	0.17114	0.32015	43.607	19	NaN	NaN	NaN	0	0.17114	0.32015	43.607	19	0	8.6	9982900	8869200	1113800	0	0	0	9982900
P13587;Q01896;Q12691	P13587;Q01896;Q12691	6;5;5	6;5;5	6;5;5	Sodium transport ATPase 1;Sodium transport ATPase 2;Sodium transport ATPase 5	ENA1;ENA2;ENA5	>sp|P13587|ATN1_YEAST Sodium transport ATPase 1 OS=Saccharomyces cerevisiae (strain ATCC 204508 / S288c) GN=ENA1 PE=1 SV=1;>sp|Q01896|ATN2_YEAST Sodium transport ATPase 2 OS=Saccharomyces cerevisiae (strain ATCC 204508 / S288c) GN=ENA2 PE=1 SV=1;>sp|Q12691	3	6	6	6	2	5	2	5	2	5	7.1	7.1	7.1	120.36	1091	1091;1091;1091	1	16	4	12	2.0494e-73	0.099052	0.21011	60.952	15	0.18546	0.24922	28.01	4	0.077252	0.14454	66.72	11	1.6	6.3	9998200	8660400	1337800	3298000	2842000	456020	6700100
P14126	P14126	2	2	2	60S ribosomal protein L3	RPL3	>sp|P14126|RL3_YEAST 60S ribosomal protein L3 OS=Saccharomyces cerevisiae (strain ATCC 204508 / S288c) GN=RPL3 PE=1 SV=4	1	2	2	2	1	2	1	2	1	2	8	8	8	43.757	387	387	1	8	4	4	2.8523e-17	0.39528	0.70049	9.4908	6	0.52244	0.72259	2.8543	2	0.31323	0.66959	10.355	4	2.6	8	6223000	4198900	2024000	4047700	2586800	1460900	2175300
P14540	P14540	9	9	9	Fructose-bisphosphate aldolase	FBA1	>sp|P14540|ALF_YEAST Fructose-bisphosphate aldolase OS=Saccharomyces cerevisiae (strain ATCC 204508 / S288c) GN=FBA1 PE=1 SV=3	1	9	9	9	4	8	4	8	4	8	39.8	39.8	39.8	39.62	359	359	1	32	9	23	1.063e-143	0.27636	0.63314	99.145	23	0.17505	0.2603	49.949	4	0.27638	0.63941	99.48	19	16.7	35.4	49935000	36836000	13099000	15974000	13324000	2649700	33962000
P14832	P14832	4	4	4	Peptidyl-prolyl cis-trans isomerase	CPR1	>sp|P14832|CYPH_YEAST Peptidyl-prolyl cis-trans isomerase OS=Saccharomyces cerevisiae (strain ATCC 204508 / S288c) GN=CPR1 PE=1 SV=3	1	4	4	4	0	4	0	4	0	4	35.8	35.8	35.8	17.39	162	162	1	16		16	1.9995e-16	0.47324	0.8995	78.678	13	NaN	NaN	NaN	0	0.47324	0.8995	78.678	13	0	35.8	4839900	3300600	1539300	0	0	0	4839900
P15019	P15019	2	2	2	Transaldolase	TAL1	>sp|P15019|TAL1_YEAST Transaldolase OS=Saccharomyces cerevisiae (strain ATCC 204508 / S288c) GN=TAL1 PE=1 SV=4	1	2	2	2	0	2	0	2	0	2	10.7	10.7	10.7	37.036	335	335	1	4		4	7.0264e-15	0.85029	1.3966	113.59	3	NaN	NaN	NaN	0	0.85029	1.3966	113.59	3	0	10.7	1270200	760620	509580	0	0	0	1270200
P15108;P02829	P15108;P02829	20;15	20;15	20;15	ATP-dependent molecular chaperone HSC82;ATP-dependent molecular chaperone HSP82	HSC82;HSP82	>sp|P15108|HSC82_YEAST ATP-dependent molecular chaperone HSC82 OS=Saccharomyces cerevisiae (strain ATCC 204508 / S288c) GN=HSC82 PE=1 SV=4;>sp|P02829|HSP82_YEAST ATP-dependent molecular chaperone HSP82 OS=Saccharomyces cerevisiae (strain ATCC 204508 / S288	2	20	20	20	12	17	12	17	12	17	30.2	30.2	30.2	80.899	705	705;709	1	91	40	51	0	0.11396	0.22878	63.051	70	0.14607	0.22024	73.343	29	0.10916	0.23081	55.357	41	18.9	26.2	129370000	112290000	17086000	80988000	68801000	12188000	48385000
P15801	P15801	2	2	2	DNA polymerase gamma	MIP1	>sp|P15801|DPOG_YEAST DNA polymerase gamma OS=Saccharomyces cerevisiae (strain ATCC 204508 / S288c) GN=MIP1 PE=1 SV=3	1	2	2	2	0	2	0	2	0	2	1.3	1.3	1.3	143.5	1254	1254	1	2		2	0.00080772	NaN	NaN	NaN	1	NaN	NaN	NaN	0	NaN	NaN	NaN	1	0	1.3	503650	399230	104420	0	0	0	503650
P15891	P15891	1	1	1	Actin-binding protein	ABP1	>sp|P15891|ABP1_YEAST Actin-binding protein OS=Saccharomyces cerevisiae (strain ATCC 204508 / S288c) GN=ABP1 PE=1 SV=4	1	1	1	1	0	1	0	1	0	1	2.7	2.7	2.7	65.575	592	592	1	2		2	3.5958e-09	0.35219	0.4449	23.804	2	NaN	NaN	NaN	0	0.35219	0.4449	23.804	2	0	2.7	100350	80826	19527	0	0	0	100350
P16140	P16140	15	15	15	V-type proton ATPase subunit B	VMA2	>sp|P16140|VATB_YEAST V-type proton ATPase subunit B OS=Saccharomyces cerevisiae (strain ATCC 204508 / S288c) GN=VMA2 PE=1 SV=2	1	15	15	15	11	13	11	13	11	13	42.2	42.2	42.2	57.749	517	517	1	68	26	42	0	0.21071	0.32684	71.838	62	0.25302	0.37097	47.025	24	0.14529	0.26238	83.875	38	31.1	36.4	88060000	74309000	13751000	52602000	44061000	8540500	35458000
P16521;P53978	P16521	22;3	22;3	22;3	Elongation factor 3A	YEF3	>sp|P16521|EF3A_YEAST Elongation factor 3A OS=Saccharomyces cerevisiae (strain ATCC 204508 / S288c) GN=YEF3 PE=1 SV=4	2	22	22	22	16	18	16	18	16	18	30.7	30.7	30.7	115.94	1044	1044;1044	1	141	57	84	0	0.14945	0.25359	68.791	101	0.15608	0.22735	73.306	37	0.14602	0.27362	65.944	64	18.3	26.3	122360000	110360000	12001000	80612000	72534000	8078000	41752000
P16550	P16550	3	3	3	Protein APA1;5,5-P-1,P-4-tetraphosphate phosphorylase;ADP-sulfurylase	APA1	>sp|P16550|APA1_YEAST Protein APA1 OS=Saccharomyces cerevisiae (strain ATCC 204508 / S288c) GN=APA1 PE=1 SV=4	1	3	3	3	0	3	0	3	0	3	16.2	16.2	16.2	36.492	321	321	1	9		9	2.5799e-14	0.66414	0.97515	244.29	9	NaN	NaN	NaN	0	0.66414	0.97515	244.29	9	0	16.2	16645000	2123100	14522000	0	0	0	16645000
P16862	P16862	1	1	1	6-phosphofructokinase subunit beta	PFK2	>sp|P16862|K6PF2_YEAST 6-phosphofructokinase subunit beta OS=Saccharomyces cerevisiae (strain ATCC 204508 / S288c) GN=PFK2 PE=1 SV=4	1	1	1	1	0	1	0	1	0	1	3.3	3.3	3.3	104.62	959	959	1	2		2	2.2454e-09	0.21384	0.30071	13.721	2	NaN	NaN	NaN	0	0.21384	0.30071	13.721	2	0	3.3	284770	259570	25195	0	0	0	284770
P17255	P17255	19	19	19	V-type proton ATPase catalytic subunit A;Endonuclease PI-SceI	VMA1	>sp|P17255|VATA_YEAST V-type proton ATPase catalytic subunit A OS=Saccharomyces cerevisiae (strain ATCC 204508 / S288c) GN=VMA1 PE=1 SV=3	1	19	19	19	13	13	13	13	13	13	20.8	20.8	20.8	118.64	1071	1071	1	75	27	48	1.0263e-127	0.21563	0.33267	63.56	61	0.21998	0.2956	62.017	22	0.21563	0.35568	65.199	39	14.1	14.4	48270000	39386000	8883800	30932000	25692000	5240400	17337000
P17967	P17967	3	3	3	Protein disulfide-isomerase	PDI1	>sp|P17967|PDI_YEAST Protein disulfide-isomerase OS=Saccharomyces cerevisiae (strain ATCC 204508 / S288c) GN=PDI1 PE=1 SV=2	1	3	3	3	1	2	1	2	1	2	9.4	9.4	9.4	58.226	522	522	1	8	3	5	2.6726e-26	0.71273	0.95775	52.064	5	0.80223	1.1583	14.376	3	0.23257	0.44696	16.891	2	1.7	7.7	2966100	2049400	916690	1831900	1054700	777180	1134200
P19882	P19882	4	4	4	Heat shock protein 60, mitochondrial	HSP60	>sp|P19882|HSP60_YEAST Heat shock protein 60, mitochondrial OS=Saccharomyces cerevisiae (strain ATCC 204508 / S288c) GN=HSP60 PE=1 SV=1	1	4	4	4	1	4	1	4	1	4	10.8	10.8	10.8	60.751	572	572	1	15	3	12	3.3629e-43	0.28088	0.43124	60.566	14	0.10172	0.14481	30.277	3	0.28975	0.48496	40.678	11	2.8	10.8	4912400	3920900	991480	2610100	2090300	519830	2302300
P20081	P20081	1	1	1	FK506-binding protein 1	FPR1	>sp|P20081|FKBP_YEAST FK506-binding protein 1 OS=Saccharomyces cerevisiae (strain ATCC 204508 / S288c) GN=FPR1 PE=1 SV=2	1	1	1	1	0	1	0	1	0	1	13.2	13.2	13.2	12.158	114	114	1	2		2	3.7123e-13	1.4927	3.6642	7.1109	2	NaN	NaN	NaN	0	1.4927	3.6642	7.1109	2	0	13.2	2360200	1085200	1275000	0	0	0	2360200
P20107	P20107	1	1	1	Zinc/cadmium resistance protein	ZRC1	>sp|P20107|ZRC1_YEAST Zinc/cadmium resistance protein OS=Saccharomyces cerevisiae (strain ATCC 204508 / S288c) GN=ZRC1 PE=1 SV=2	1	1	1	1	1	1	1	1	1	1	3.8	3.8	3.8	48.344	442	442	1	12	7	5	6.3678e-123	NaN	NaN	NaN	1	NaN	NaN	NaN	1	NaN	NaN	NaN	0	3.8	3.8	3113300	3006700	106620	1836600	1729900	106620	1276800
P20424	P20424	2	2	2	Signal recognition particle subunit SRP54	SRP54	>sp|P20424|SRP54_YEAST Signal recognition particle subunit SRP54 OS=Saccharomyces cerevisiae (strain ATCC 204508 / S288c) GN=SRP54 PE=1 SV=2	1	2	2	2	1	2	1	2	1	2	6.7	6.7	6.7	59.624	541	541	1	40	5	35	0.0023579	NaN	NaN	NaN	0	NaN	NaN	NaN	0	NaN	NaN	NaN	0	2.2	6.7	12126000	12126000	0	3985800	3985800	0	8140600
P20436	P20436	1	1	1	DNA-directed RNA polymerases I, II, and III subunit RPABC3	RPB8	>sp|P20436|RPAB3_YEAST DNA-directed RNA polymerases I, II, and III subunit RPABC3 OS=Saccharomyces cerevisiae (strain ATCC 204508 / S288c) GN=RPB8 PE=1 SV=1	1	1	1	1	1	1	1	1	1	1	8.2	8.2	8.2	16.511	146	146	1	4	1	3	3.4114e-06	0.25788	0.34916	8.3284	2	NaN	NaN	NaN	0	0.25788	0.34916	8.3284	2	8.2	8.2	184830	146030	38799	0	0	0	184830
P21734	P21734	2	2	2	Ubiquitin-conjugating enzyme E2 1	UBC1	>sp|P21734|UBC1_YEAST Ubiquitin-conjugating enzyme E2 1 OS=Saccharomyces cerevisiae (strain ATCC 204508 / S288c) GN=UBC1 PE=1 SV=1	1	2	2	2	0	2	0	2	0	2	10.7	10.7	10.7	24.178	215	215	1	4		4	6.4534e-06	2.2154	2.991	126.8	4	NaN	NaN	NaN	0	2.2154	2.991	126.8	4	0	10.7	452940	268950	183980	0	0	0	452940
P22134	P22134	1	1	1	DNA-3-methyladenine glycosylase	MAG1	>sp|P22134|MAG_YEAST DNA-3-methyladenine glycosylase OS=Saccharomyces cerevisiae (strain ATCC 204508 / S288c) GN=MAG1 PE=1 SV=1	1	1	1	1	1	0	1	0	1	0	4.4	4.4	4.4	34.333	296	296	1	1	1		0.042704	NaN	NaN	NaN	1	NaN	NaN	NaN	1	NaN	NaN	NaN	0	4.4	0	976630	815840	160800	976630	815840	160800	0
P22146	P22146	1	1	1	1,3-beta-glucanosyltransferase GAS1	GAS1	>sp|P22146|GAS1_YEAST 1,3-beta-glucanosyltransferase GAS1 OS=Saccharomyces cerevisiae (strain ATCC 204508 / S288c) GN=GAS1 PE=1 SV=2	1	1	1	1	0	1	0	1	0	1	2.3	2.3	2.3	59.582	559	559	1	1		1	1.6936e-10	NaN	NaN	NaN	1	NaN	NaN	NaN	0	NaN	NaN	NaN	1	0	2.3	369320	202720	166600	0	0	0	369320
P22203	P22203	5	5	5	V-type proton ATPase subunit E	VMA4	>sp|P22203|VATE_YEAST V-type proton ATPase subunit E OS=Saccharomyces cerevisiae (strain ATCC 204508 / S288c) GN=VMA4 PE=1 SV=4	1	5	5	5	4	3	4	3	4	3	27.9	27.9	27.9	26.471	233	233	1	24	12	12	7.0315e-120	0.18526	0.27749	96.105	15	0.15564	0.24409	57.746	7	0.54855	1.0202	113.27	8	20.2	18.9	12572000	8341000	4231200	5236700	4217800	1018900	7335500
P22803;P22217	P22803;P22217	1;1	1;1	1;1	Thioredoxin-2;Thioredoxin-1	TRX2;TRX1	>sp|P22803|TRX2_YEAST Thioredoxin-2 OS=Saccharomyces cerevisiae (strain ATCC 204508 / S288c) GN=TRX2 PE=1 SV=3;>sp|P22217|TRX1_YEAST Thioredoxin-1 OS=Saccharomyces cerevisiae (strain ATCC 204508 / S288c) GN=TRX1 PE=1 SV=3	2	1	1	1	1	1	1	1	1	1	9.6	9.6	9.6	11.204	104	104;103	1	6	3	3	0.0008547	0.083139	0.1397	5.6793	6	0.094119	0.13829	2.6159	3	0.075064	0.14308	8.5894	3	9.6	9.6	5406500	4930000	476600	4033800	3676900	356940	1372700
P23248	P23248	7	1	1	40S ribosomal protein S1-B	RPS1B	>sp|P23248|RS3A2_YEAST 40S ribosomal protein S1-B OS=Saccharomyces cerevisiae (strain ATCC 204508 / S288c) GN=RPS1B PE=1 SV=3	1	7	1	1	5	4	0	1	0	1	28.2	4.7	4.7	28.812	255	255	1	1		1	9.1794e-19	NaN	NaN	NaN	1	NaN	NaN	NaN	0	NaN	NaN	NaN	1	20	14.5	985750	778980	206770	0	0	0	985750
P23301	P23301	1	1	1	Eukaryotic translation initiation factor 5A-1	HYP2	>sp|P23301|IF5A1_YEAST Eukaryotic translation initiation factor 5A-1 OS=Saccharomyces cerevisiae (strain ATCC 204508 / S288c) GN=HYP2 PE=1 SV=3	1	1	1	1	0	1	0	1	0	1	11.5	11.5	11.5	17.114	157	157	1	1		1	4.5268e-05	NaN	NaN	NaN	1	NaN	NaN	NaN	0	NaN	NaN	NaN	1	0	11.5	461430	324130	137310	0	0	0	461430
P23585	P23585	1	1	1	High-affinity glucose transporter HXT2	HXT2	>sp|P23585|HXT2_YEAST High-affinity glucose transporter HXT2 OS=Saccharomyces cerevisiae (strain ATCC 204508 / S288c) GN=HXT2 PE=1 SV=1	1	1	1	1	1	0	1	0	1	0	2.6	2.6	2.6	59.84	541	541	1	1	1		0.0050628	NaN	NaN	NaN	1	NaN	NaN	NaN	1	NaN	NaN	NaN	0	2.6	0	860970	696260	164710	860970	696260	164710	0
P24279	P24279	1	1	1	DNA replication licensing factor MCM3	MCM3	>sp|P24279|MCM3_YEAST DNA replication licensing factor MCM3 OS=Saccharomyces cerevisiae (strain ATCC 204508 / S288c) GN=MCM3 PE=1 SV=1	1	1	1	1	0	1	0	1	0	1	0.7	0.7	0.7	107.52	971	971	1	10		10	0.0039752	0.11852	0.20942	26.459	10	NaN	NaN	NaN	0	0.11852	0.20942	26.459	10	0	0.7	7879600	6998900	880720	0	0	0	7879600
P24482	P24482	1	1	1	DNA polymerase epsilon subunit B	DPB2	>sp|P24482|DPB2_YEAST DNA polymerase epsilon subunit B OS=Saccharomyces cerevisiae (strain ATCC 204508 / S288c) GN=DPB2 PE=1 SV=3	1	1	1	1	1	0	1	0	1	0	1.9	1.9	1.9	78.339	689	689	1	6	6		0.0092626	0.21043	0.29257	31.985	3	0.21043	0.29257	31.985	3	NaN	NaN	NaN	0	1.9	0	2279400	1912500	366830	2279400	1912500	366830	0
P25087	P25087	1	1	1	Sterol 24-C-methyltransferase	ERG6	>sp|P25087|ERG6_YEAST Sterol 24-C-methyltransferase OS=Saccharomyces cerevisiae (strain ATCC 204508 / S288c) GN=ERG6 PE=1 SV=4	1	1	1	1	0	1	0	1	0	1	4.4	4.4	4.4	43.43	383	383	1	3		3	3.6395e-27	0.17522	0.2419	39.656	3	NaN	NaN	NaN	0	0.17522	0.2419	39.656	3	0	4.4	317530	277240	40289	0	0	0	317530
P25339	P25339	1	1	1	Pumilio homology domain family member 4	PUF4	>sp|P25339|PUF4_YEAST Pumilio homology domain family member 4 OS=Saccharomyces cerevisiae (strain ATCC 204508 / S288c) GN=PUF4 PE=1 SV=2	1	1	1	1	1	0	1	0	1	0	0.9	0.9	0.9	97.797	888	888	1	1	1		0.0086808	NaN	NaN	NaN	0	NaN	NaN	NaN	0	NaN	NaN	NaN	0	0.9	0	445290	445290	0	445290	445290	0	0
P25367	P25367	2	2	2	[PIN+] prion protein RNQ1	RNQ1	>sp|P25367|RNQ1_YEAST [PIN+] prion protein RNQ1 OS=Saccharomyces cerevisiae (strain ATCC 204508 / S288c) GN=RNQ1 PE=1 SV=2	1	2	2	2	1	1	1	1	1	1	9.9	9.9	9.9	42.579	405	405	1	2	1	1	6.8708e-18	NaN	NaN	NaN	1	NaN	NaN	NaN	0	NaN	NaN	NaN	1	5.7	4.2	361430	294640	66790	0	0	0	361430
P25386	P25386	2	2	2	Intracellular protein transport protein USO1	USO1	>sp|P25386|USO1_YEAST Intracellular protein transport protein USO1 OS=Saccharomyces cerevisiae (strain ATCC 204508 / S288c) GN=USO1 PE=1 SV=2	1	2	2	2	0	2	0	2	0	2	1.2	1.2	1.2	206.45	1790	1790	1	2		2	0.0017822	NaN	NaN	NaN	1	NaN	NaN	NaN	0	NaN	NaN	NaN	1	0	1.2	139470	95158	44316	0	0	0	139470
P25441	P25441	1	1	1	DNA-directed RNA polymerase III subunit RPC4	RPC53	>sp|P25441|RPC4_YEAST DNA-directed RNA polymerase III subunit RPC4 OS=Saccharomyces cerevisiae (strain ATCC 204508 / S288c) GN=RPC53 PE=1 SV=2	1	1	1	1	0	1	0	1	0	1	3.3	3.3	3.3	46.667	422	422	1	1		1	0.0041427	NaN	NaN	NaN	1	NaN	NaN	NaN	0	NaN	NaN	NaN	1	0	3.3	323680	244300	79380	0	0	0	323680
P25443	P25443	7	7	7	40S ribosomal protein S2	RPS2	>sp|P25443|RS2_YEAST 40S ribosomal protein S2 OS=Saccharomyces cerevisiae (strain ATCC 204508 / S288c) GN=RPS2 PE=1 SV=3	1	7	7	7	5	4	5	4	5	4	29.9	29.9	29.9	27.449	254	254	1	25	14	11	8.8024e-157	0.27596	0.40297	70.131	19	0.2889	0.39959	65.084	10	0.26569	0.5088	78.788	9	23.2	16.1	32401000	25396000	7005100	23239000	18177000	5062100	9161700
P25567	P25567	2	2	2	RNA-binding protein SRO9	SRO9	>sp|P25567|SRO9_YEAST RNA-binding protein SRO9 OS=Saccharomyces cerevisiae (strain ATCC 204508 / S288c) GN=SRO9 PE=1 SV=2	1	2	2	2	0	2	0	2	0	2	10.1	10.1	10.1	48.059	434	434	1	5		5	1.1898e-39	0.13893	0.2403	44.053	4	NaN	NaN	NaN	0	0.13893	0.2403	44.053	4	0	10.1	1443600	1298200	145370	0	0	0	1443600
P25572	P25572	1	1	1	Putative uncharacterized protein YCL042W		>sp|P25572|YCE2_YEAST Putative uncharacterized protein YCL042W OS=Saccharomyces cerevisiae (strain ATCC 204508 / S288c) GN=YCL042W PE=1 SV=2	1	1	1	1	1	1	1	1	1	1	7.6	7.6	7.6	13.36	119	119	1	5	1	4	0.0040371	0.080615	0.13489	13.86	2	NaN	NaN	NaN	1	NaN	NaN	NaN	1	7.6	7.6	1099000	1009400	89567	701930	642870	59060	397030
P25605	P25605	1	1	1	Acetolactate synthase small subunit, mitochondrial	ILV6	>sp|P25605|ILV6_YEAST Acetolactate synthase small subunit, mitochondrial OS=Saccharomyces cerevisiae (strain ATCC 204508 / S288c) GN=ILV6 PE=1 SV=2	1	1	1	1	1	0	1	0	1	0	3.9	3.9	3.9	33.986	309	309	1	1	1		0.0038995	NaN	NaN	NaN	1	NaN	NaN	NaN	1	NaN	NaN	NaN	0	3.9	0	657940	527590	130350	657940	527590	130350	0
P25639	P25639	2	2	2	Uncharacterized membrane protein YCR061W		>sp|P25639|YCV1_YEAST Uncharacterized membrane protein YCR061W OS=Saccharomyces cerevisiae (strain ATCC 204508 / S288c) GN=YCR061W/YCR062W PE=1 SV=2	1	2	2	2	0	2	0	2	0	2	8.4	8.4	8.4	70.921	631	631	1	5		5	7.2527e-13	0.13042	0.25339	39.238	5	NaN	NaN	NaN	0	0.13042	0.25339	39.238	5	0	8.4	5960200	5421600	538550	0	0	0	5960200
P25656	P25656	2	2	2	Cell division control protein 50	CDC50	>sp|P25656|CDC50_YEAST Cell division control protein 50 OS=Saccharomyces cerevisiae (strain ATCC 204508 / S288c) GN=CDC50 PE=1 SV=1	1	2	2	2	0	2	0	2	0	2	7.9	7.9	7.9	44.982	391	391	1	3		3	1.5404e-20	0.11454	0.17992	94.17	3	NaN	NaN	NaN	0	0.11454	0.17992	94.17	3	0	7.9	2127500	1880800	246750	0	0	0	2127500
P25694	P25694	10	10	10	Cell division control protein 48	CDC48	>sp|P25694|CDC48_YEAST Cell division control protein 48 OS=Saccharomyces cerevisiae (strain ATCC 204508 / S288c) GN=CDC48 PE=1 SV=3	1	10	10	10	6	8	6	8	6	8	15.6	15.6	15.6	91.995	835	835	1	44	18	26	1.2408e-64	0.20321	0.30042	88.496	29	0.24415	0.33978	40.965	10	0.10793	0.17668	100.43	19	9.9	12.7	20184000	17109000	3075700	9809600	8066700	1743000	10375000
P26321	P26321	3	3	3	60S ribosomal protein L5	RPL5	>sp|P26321|RL5_YEAST 60S ribosomal protein L5 OS=Saccharomyces cerevisiae (strain ATCC 204508 / S288c) GN=RPL5 PE=1 SV=4	1	3	3	3	3	0	3	0	3	0	10.8	10.8	10.8	33.714	297	297	1	7	7		7.4698e-11	0.2576	0.35629	40.891	4	0.2576	0.35629	40.891	4	NaN	NaN	NaN	0	10.8	0	4070600	3422600	648020	4070600	3422600	648020	0
P26783	P26783	5	5	5	40S ribosomal protein S5	RPS5	>sp|P26783|RS5_YEAST 40S ribosomal protein S5 OS=Saccharomyces cerevisiae (strain ATCC 204508 / S288c) GN=RPS5 PE=1 SV=3	1	5	5	5	4	4	4	4	4	4	25.3	25.3	25.3	25.038	225	225	1	32	17	15	2.1465e-84	0.35039	0.56731	41.467	31	0.38711	0.56731	41.154	17	0.28462	0.52377	42.694	14	20.9	20.4	46689000	34156000	12533000	33762000	24173000	9589800	12927000
P26784	P26784	4	1	1	60S ribosomal protein L16-A	RPL16A	>sp|P26784|RL16A_YEAST 60S ribosomal protein L16-A OS=Saccharomyces cerevisiae (strain ATCC 204508 / S288c) GN=RPL16A PE=1 SV=3	1	4	1	1	3	4	1	1	1	1	19.1	7.5	7.5	22.201	199	199	1	18	11	7	5.0993e-48	0.60987	0.95286	56.434	13	0.58306	0.88764	15.581	7	1.0629	1.8691	58.64	6	15.1	19.1	10361000	6356200	4004500	7849600	4797000	3052500	2511200
P26785	P26785	7	7	4	60S ribosomal protein L16-B	RPL16B	>sp|P26785|RL16B_YEAST 60S ribosomal protein L16-B OS=Saccharomyces cerevisiae (strain ATCC 204508 / S288c) GN=RPL16B PE=1 SV=3	1	7	7	4	5	6	5	6	3	3	29.3	29.3	17.7	22.249	198	198	1	35	17	18	2.8817e-61	0.44064	0.66818	59.383	22	0.43076	0.61323	10.102	9	0.45075	0.72892	72.083	13	24.7	25.8	22806000	15593000	7212600	17143000	11827000	5315600	5662600
P26786	P26786	7	7	5	40S ribosomal protein S7-A	RPS7A	>sp|P26786|RS7A_YEAST 40S ribosomal protein S7-A OS=Saccharomyces cerevisiae (strain ATCC 204508 / S288c) GN=RPS7A PE=1 SV=4	1	7	7	5	3	6	3	6	1	5	46.3	46.3	36.8	21.622	190	190	1	34	20	14	5.7498e-34	0.37676	0.5154	115.68	19	0.42291	0.56829	131.65	10	0.18419	0.25823	88.02	9	16.8	42.1	19371000	10748000	8623200	15499000	7952500	7546900	3871700
P27476	P27476	1	1	1	Nuclear localization sequence-binding protein	NSR1	>sp|P27476|NSR1_YEAST Nuclear localization sequence-binding protein OS=Saccharomyces cerevisiae (strain ATCC 204508 / S288c) GN=NSR1 PE=1 SV=1	1	1	1	1	0	1	0	1	0	1	4.1	4.1	4.1	44.535	414	414	1	3		3	9.1858e-07	0.35282	0.48024	20.782	2	NaN	NaN	NaN	0	0.35282	0.48024	20.782	2	0	4.1	202690	155870	46814	0	0	0	202690
P27614	P27614	2	2	2	Carboxypeptidase S	CPS1	>sp|P27614|CBPS_YEAST Carboxypeptidase S OS=Saccharomyces cerevisiae (strain ATCC 204508 / S288c) GN=CPS1 PE=1 SV=2	1	2	2	2	0	2	0	2	0	2	3.8	3.8	3.8	64.596	576	576	1	12		12	5.7309e-06	0.12545	0.17465	50.535	6	NaN	NaN	NaN	0	0.12545	0.17465	50.535	6	0	3.8	1244700	1124900	119860	0	0	0	1244700
P27809	P27809	8	8	8	Glycolipid 2-alpha-mannosyltransferase	KRE2	>sp|P27809|KRE2_YEAST Glycolipid 2-alpha-mannosyltransferase OS=Saccharomyces cerevisiae (strain ATCC 204508 / S288c) GN=KRE2 PE=1 SV=1	1	8	8	8	2	6	2	6	2	6	25.6	25.6	25.6	51.386	442	442	1	39	4	35	1.7705e-80	0.17533	0.28491	77.718	30	0.16159	0.22417	104.05	4	0.17533	0.28491	74.13	26	4.5	22.9	19587000	16502000	3085500	4863400	4075700	787660	14724000
P27810	P27810	4	4	4	Alpha-1,2 mannosyltransferase KTR1	KTR1	>sp|P27810|KTR1_YEAST Alpha-1,2 mannosyltransferase KTR1 OS=Saccharomyces cerevisiae (strain ATCC 204508 / S288c) GN=KTR1 PE=1 SV=1	1	4	4	4	1	3	1	3	1	3	10.9	10.9	10.9	46.022	393	393	1	7	1	6	1.2912e-09	0.11357	0.19562	86.542	6	NaN	NaN	NaN	1	0.10415	0.19525	92.763	5	2.5	8.4	3386000	2895800	490230	1482100	1241400	240660	1903900
P28240	P28240	1	1	1	Isocitrate lyase	ICL1	>sp|P28240|ACEA_YEAST Isocitrate lyase OS=Saccharomyces cerevisiae (strain ATCC 204508 / S288c) GN=ICL1 PE=1 SV=1	1	1	1	1	0	1	0	1	0	1	1.6	1.6	1.6	62.408	557	557	1	1		1	0.041058	NaN	NaN	NaN	0	NaN	NaN	NaN	0	NaN	NaN	NaN	0	0	1.6	0	0	0	0	0	0	0
P29311	P29311	5	5	3	Protein BMH1	BMH1	>sp|P29311|BMH1_YEAST Protein BMH1 OS=Saccharomyces cerevisiae (strain ATCC 204508 / S288c) GN=BMH1 PE=1 SV=4	1	5	5	3	3	4	3	4	1	3	28.5	28.5	13.5	30.091	267	267	1	31	7	24	8.4706e-26	0.2084	0.30914	41.413	23	0.17406	0.24074	42.897	6	0.2159	0.32715	36.358	17	18.7	22.1	15215000	12859000	2356100	9616800	8151400	1465400	5598000
P29453;P17076	P29453;P17076	13;11	13;11	13;11	60S ribosomal protein L8-B;60S ribosomal protein L8-A	RPL8B;RPL8A	>sp|P29453|RL8B_YEAST 60S ribosomal protein L8-B OS=Saccharomyces cerevisiae (strain ATCC 204508 / S288c) GN=RPL8B PE=1 SV=3;>sp|P17076|RL8A_YEAST 60S ribosomal protein L8-A OS=Saccharomyces cerevisiae (strain ATCC 204508 / S288c) GN=RPL8A PE=1 SV=4	2	13	13	13	10	9	10	9	10	9	40.6	40.6	40.6	28.111	256	256;256	1	110	73	37	2.3275e-79	0.38441	0.59427	59.667	42	0.4433	0.63109	53.654	22	0.25688	0.47886	65.654	20	36.7	28.5	52054000	36699000	15355000	37652000	25900000	11753000	14401000
P29465	P29465	11	11	11	Chitin synthase 3	CHS3	>sp|P29465|CHS3_YEAST Chitin synthase 3 OS=Saccharomyces cerevisiae (strain ATCC 204508 / S288c) GN=CHS3 PE=1 SV=3	1	11	11	11	3	9	3	9	3	9	15.2	15.2	15.2	131.6	1165	1165	1	28	6	22	6.9135e-233	0.14084	0.26936	72.547	13	NaN	NaN	NaN	1	0.1238	0.24714	75.069	12	2.2	13.6	13419000	12568000	850670	1317200	1221400	95801	12102000
P29547	P29547	1	1	1	Elongation factor 1-gamma 1	CAM1	>sp|P29547|EF1G1_YEAST Elongation factor 1-gamma 1 OS=Saccharomyces cerevisiae (strain ATCC 204508 / S288c) GN=CAM1 PE=1 SV=2	1	1	1	1	1	0	1	0	1	0	2.7	2.7	2.7	47.087	415	415	1	1	1		0.046715	NaN	NaN	NaN	0	NaN	NaN	NaN	0	NaN	NaN	NaN	0	2.7	0	0	0	0	0	0	0	0
P30605	P30605	3	3	3	Myo-inositol transporter 1	ITR1	>sp|P30605|ITR1_YEAST Myo-inositol transporter 1 OS=Saccharomyces cerevisiae (strain ATCC 204508 / S288c) GN=ITR1 PE=1 SV=2	1	3	3	3	0	3	0	3	0	3	5.5	5.5	5.5	63.569	584	584	1	25		25	1.6184e-10	0.19428	0.27893	42.726	18	NaN	NaN	NaN	0	0.19428	0.27893	42.726	18	0	5.5	4048500	3124600	923860	0	0	0	4048500
P31109	P31109	5	5	5	Synaptobrevin homolog 1	SNC1	>sp|P31109|SNC1_YEAST Synaptobrevin homolog 1 OS=Saccharomyces cerevisiae (strain ATCC 204508 / S288c) GN=SNC1 PE=1 SV=1	1	5	5	5	2	5	2	5	2	5	52.1	52.1	52.1	13.201	117	117	1	16	6	10	4.1104e-55	0.16997	0.27234	92.51	16	0.19742	0.28105	22.744	6	0.099355	0.22939	117.37	10	37.6	52.1	41588000	38195000	3393500	17352000	15552000	1799400	24237000
P31116	P31116	1	1	1	Homoserine dehydrogenase	HOM6	>sp|P31116|DHOM_YEAST Homoserine dehydrogenase OS=Saccharomyces cerevisiae (strain ATCC 204508 / S288c) GN=HOM6 PE=1 SV=1	1	1	1	1	0	1	0	1	0	1	7.2	7.2	7.2	38.502	359	359	1	3		3	0.00035774	0.34848	0.57296	34.282	3	NaN	NaN	NaN	0	0.34848	0.57296	34.282	3	0	7.2	1378000	1010900	367140	0	0	0	1378000
P31377	P31377	4	4	4	Syntaxin-8	SYN8	>sp|P31377|STX8_YEAST Syntaxin-8 OS=Saccharomyces cerevisiae (strain ATCC 204508 / S288c) GN=SYN8 PE=1 SV=2	1	4	4	4	1	4	1	4	1	4	16.9	16.9	16.9	29.048	255	255	1	13	1	12	2.0465e-19	0.21755	0.44433	36.036	12	NaN	NaN	NaN	0	0.21755	0.44433	36.036	12	3.9	16.9	7259400	5820000	1439400	0	0	0	7259400
P31381	P31381	1	1	1	Nucleoside transporter FUN26	FUN26	>sp|P31381|FUN26_YEAST Nucleoside transporter FUN26 OS=Saccharomyces cerevisiae (strain ATCC 204508 / S288c) GN=FUN26 PE=1 SV=1	1	1	1	1	0	1	0	1	0	1	6	6	6	58.317	517	517	1	3		3	1.2372e-05	0.3191	0.62324	71.164	3	NaN	NaN	NaN	0	0.3191	0.62324	71.164	3	0	6	2966300	2688700	277540	0	0	0	2966300
P31412	P31412	7	7	7	V-type proton ATPase subunit C	VMA5	>sp|P31412|VATC_YEAST V-type proton ATPase subunit C OS=Saccharomyces cerevisiae (strain ATCC 204508 / S288c) GN=VMA5 PE=1 SV=4	1	7	7	7	2	5	2	5	2	5	28.6	28.6	28.6	44.188	392	392	1	16	4	12	3.3831e-59	0.18935	0.25679	64.159	13	0.19109	0.26957	22.241	3	0.13896	0.19421	72.798	10	9.7	18.9	6224000	5376500	847410	3867400	3380900	486520	2356500
P31539	P31539	2	2	2	Heat shock protein 104	HSP104	>sp|P31539|HS104_YEAST Heat shock protein 104 OS=Saccharomyces cerevisiae (strain ATCC 204508 / S288c) GN=HSP104 PE=1 SV=2	1	2	2	2	1	2	1	2	1	2	2.4	2.4	2.4	102.03	908	908	1	4	2	2	1.4469e-05	0.17038	0.23234	11.629	2	NaN	NaN	NaN	1	NaN	NaN	NaN	1	1	2.4	457990	374110	83885	351590	283120	68472	106400
P31755	P31755	2	2	2	Initiation-specific alpha-1,6-mannosyltransferase	OCH1	>sp|P31755|OCH1_YEAST Initiation-specific alpha-1,6-mannosyltransferase OS=Saccharomyces cerevisiae (strain ATCC 204508 / S288c) GN=OCH1 PE=1 SV=1	1	2	2	2	0	2	0	2	0	2	9.8	9.8	9.8	55.155	480	480	1	8		8	4.3809e-06	1.4814	2.1025	122.82	4	NaN	NaN	NaN	0	1.4814	2.1025	122.82	4	0	9.8	1890300	1624800	265470	0	0	0	1890300
P32319;P53751	P32319	14;4	14;4	11;1	Vacuolar protein sorting/targeting protein VPS10	PEP1	>sp|P32319|VPS10_YEAST Vacuolar protein sorting/targeting protein VPS10 OS=Saccharomyces cerevisiae (strain ATCC 204508 / S288c) GN=PEP1 PE=1 SV=1	2	14	14	11	9	13	9	13	6	10	10.2	10.2	8.5	177.78	1579	1579;1116	1	95	42	53	1.6607e-67	0.18282	0.27986	78.431	58	0.34265	0.53036	46.906	16	0.15707	0.22427	77.941	42	5.9	9.3	35873000	27689000	8184600	16705000	12074000	4630600	19168000
P32324	P32324	25	25	25	Elongation factor 2	EFT1	>sp|P32324|EF2_YEAST Elongation factor 2 OS=Saccharomyces cerevisiae (strain ATCC 204508 / S288c) GN=EFT1 PE=1 SV=1	1	25	25	25	15	17	15	17	15	17	43	43	43	93.288	842	842	1	138	56	82	0	0.19538	0.27289	71.143	98	0.15657	0.22126	62.85	35	0.21091	0.2974	74.005	63	22	33	113380000	99506000	13869000	81135000	71015000	10120000	32241000
P32366	P32366	7	7	7	V-type proton ATPase subunit d	VMA6	>sp|P32366|VA0D_YEAST V-type proton ATPase subunit d OS=Saccharomyces cerevisiae (strain ATCC 204508 / S288c) GN=VMA6 PE=1 SV=2	1	7	7	7	3	6	3	6	3	6	22.6	22.6	22.6	39.79	345	345	1	28	17	11	8.8062e-142	0.24693	0.4002	63.121	20	0.25324	0.36051	27.616	11	0.21694	0.48769	79.982	9	9.6	22.6	19863000	15616000	4246500	12865000	10145000	2719300	6998300
P32368	P32368	1	1	1	Phosphoinositide phosphatase SAC1	SAC1	>sp|P32368|SAC1_YEAST Phosphoinositide phosphatase SAC1 OS=Saccharomyces cerevisiae (strain ATCC 204508 / S288c) GN=SAC1 PE=1 SV=1	1	1	1	1	1	0	1	0	1	0	2.2	2.2	2.2	71.124	623	623	1	1	1		0.0031101	NaN	NaN	NaN	0	NaN	NaN	NaN	0	NaN	NaN	NaN	0	2.2	0	0	0	0	0	0	0	0
P32386	P32386	2	2	2	ATP-dependent bile acid permease	YBT1	>sp|P32386|YBT1_YEAST ATP-dependent bile acid permease OS=Saccharomyces cerevisiae (strain ATCC 204508 / S288c) GN=YBT1 PE=1 SV=2	1	2	2	2	0	2	0	2	0	2	1.6	1.6	1.6	189.16	1661	1661	1	2		2	2.1303e-07	1.1324	1.92	193.27	2	NaN	NaN	NaN	0	1.1324	1.92	193.27	2	0	1.6	697000	294140	402860	0	0	0	697000
P32445	P32445	1	1	1	Single-stranded DNA-binding protein RIM1, mitochondrial	RIM1	>sp|P32445|RIM1_YEAST Single-stranded DNA-binding protein RIM1, mitochondrial OS=Saccharomyces cerevisiae (strain ATCC 204508 / S288c) GN=RIM1 PE=1 SV=1	1	1	1	1	0	1	0	1	0	1	11.1	11.1	11.1	15.386	135	135	1	3		3	7.7306e-12	0.24731	0.34889	21.605	3	NaN	NaN	NaN	0	0.24731	0.34889	21.605	3	0	11.1	542230	421940	120290	0	0	0	542230
P32449	P32449	1	1	1	Phospho-2-dehydro-3-deoxyheptonate aldolase, tyrosine-inhibited	ARO4	>sp|P32449|AROG_YEAST Phospho-2-dehydro-3-deoxyheptonate aldolase, tyrosine-inhibited OS=Saccharomyces cerevisiae (strain ATCC 204508 / S288c) GN=ARO4 PE=1 SV=2	1	1	1	1	0	1	0	1	0	1	2.7	2.7	2.7	39.749	370	370	1	2		2	0.0050436	0.5418	0.79105	9.7288	2	NaN	NaN	NaN	0	0.5418	0.79105	9.7288	2	0	2.7	296370	188450	107930	0	0	0	296370
P32466	P32466	4	4	3	Low-affinity glucose transporter HXT3	HXT3	>sp|P32466|HXT3_YEAST Low-affinity glucose transporter HXT3 OS=Saccharomyces cerevisiae (strain ATCC 204508 / S288c) GN=HXT3 PE=1 SV=1	1	4	4	3	0	4	0	4	0	3	7.6	7.6	5.5	62.557	567	567	1	24		24	6.3708e-22	0.25246	0.47342	78.25	11	NaN	NaN	NaN	0	0.25246	0.47342	78.25	11	0	7.6	4014000	3465700	548340	0	0	0	4014000
P32471	P32471	3	3	3	Elongation factor 1-beta	EFB1	>sp|P32471|EF1B_YEAST Elongation factor 1-beta OS=Saccharomyces cerevisiae (strain ATCC 204508 / S288c) GN=EFB1 PE=1 SV=4	1	3	3	3	0	3	0	3	0	3	18.4	18.4	18.4	22.627	206	206	1	5		5	2.3351e-12	0.31131	0.69061	20.977	5	NaN	NaN	NaN	0	0.31131	0.69061	20.977	5	0	18.4	3028400	2193700	834690	0	0	0	3028400
P32481	P32481	1	1	1	Eukaryotic translation initiation factor 2 subunit gamma	GCD11	>sp|P32481|IF2G_YEAST Eukaryotic translation initiation factor 2 subunit gamma OS=Saccharomyces cerevisiae (strain ATCC 204508 / S288c) GN=GCD11 PE=1 SV=1	1	1	1	1	0	1	0	1	0	1	2.3	2.3	2.3	57.865	527	527	1	1		1	0.0022937	NaN	NaN	NaN	1	NaN	NaN	NaN	0	NaN	NaN	NaN	1	0	2.3	348270	229110	119160	0	0	0	348270
P32486	P32486	6	6	5	Beta-glucan synthesis-associated protein KRE6	KRE6	>sp|P32486|KRE6_YEAST Beta-glucan synthesis-associated protein KRE6 OS=Saccharomyces cerevisiae (strain ATCC 204508 / S288c) GN=KRE6 PE=1 SV=2	1	6	6	5	4	6	4	6	4	5	12.1	12.1	10	80.122	720	720	1	34	14	20	2.3156e-52	0.19214	0.31245	61.999	30	0.23806	0.34672	35.149	13	0.12378	0.27181	72.734	17	8.1	12.1	32798000	28158000	4639900	16856000	13908000	2947900	15942000
P32487;P38971	P32487;P38971	1;1	1;1	1;1	Lysine-specific permease;Basic amino-acid permease	LYP1;ALP1	>sp|P32487|LYP1_YEAST Lysine-specific permease OS=Saccharomyces cerevisiae (strain ATCC 204508 / S288c) GN=LYP1 PE=1 SV=2;>sp|P38971|ALP1_YEAST Basic amino-acid permease OS=Saccharomyces cerevisiae (strain ATCC 204508 / S288c) GN=ALP1 PE=1 SV=2	2	1	1	1	1	0	1	0	1	0	2.3	2.3	2.3	68.089	611	611;573	1	5	5		9.9067e-10	NaN	NaN	NaN	1	NaN	NaN	NaN	1	NaN	NaN	NaN	0	2.3	0	699500	513290	186210	699500	513290	186210	0
P32527	P32527	1	1	1	Zuotin	ZUO1	>sp|P32527|ZUO1_YEAST Zuotin OS=Saccharomyces cerevisiae (strain ATCC 204508 / S288c) GN=ZUO1 PE=1 SV=1	1	1	1	1	0	1	0	1	0	1	6.7	6.7	6.7	49.019	433	433	1	2		2	2.6684e-07	NaN	NaN	NaN	0	NaN	NaN	NaN	0	NaN	NaN	NaN	0	0	6.7	371600	371600	0	0	0	0	371600
P32563	P32563	16	16	16	V-type proton ATPase subunit a, vacuolar isoform	VPH1	>sp|P32563|VPH1_YEAST V-type proton ATPase subunit a, vacuolar isoform OS=Saccharomyces cerevisiae (strain ATCC 204508 / S288c) GN=VPH1 PE=1 SV=3	1	16	16	16	12	12	12	12	12	12	22.7	22.7	22.7	95.528	840	840	1	62	31	31	1.6983e-245	0.20618	0.35797	88.171	55	0.23574	0.37307	91.168	27	0.18821	0.35501	86.729	28	15.4	19.3	90066000	76776000	13290000	68571000	58578000	9992900	21495000
P32564	P32564	1	1	1	Protein SCM4	SCM4	>sp|P32564|SCM4_YEAST Protein SCM4 OS=Saccharomyces cerevisiae (strain ATCC 204508 / S288c) GN=SCM4 PE=1 SV=1	1	1	1	1	1	1	1	1	1	1	4.8	4.8	4.8	20.118	187	187	1	8	1	7	0.041864	NaN	NaN	NaN	0	NaN	NaN	NaN	0	NaN	NaN	NaN	0	4.8	4.8	0	0	0	0	0	0	0
P32565	P32565	2	2	2	26S proteasome regulatory subunit RPN2	RPN2	>sp|P32565|RPN2_YEAST 26S proteasome regulatory subunit RPN2 OS=Saccharomyces cerevisiae (strain ATCC 204508 / S288c) GN=RPN2 PE=1 SV=4	1	2	2	2	1	2	1	2	1	2	3.6	3.6	3.6	104.23	945	945	1	6	1	5	4.5832e-09	0.16012	0.21517	136.29	3	NaN	NaN	NaN	1	0.19045	0.28669	191.31	2	1.4	3.6	929580	817710	111870	255900	232150	23748	673680
P32569	P32569	1	1	1	Mediator of RNA polymerase II transcription subunit 17	SRB4	>sp|P32569|MED17_YEAST Mediator of RNA polymerase II transcription subunit 17 OS=Saccharomyces cerevisiae (strain ATCC 204508 / S288c) GN=SRB4 PE=1 SV=1	1	1	1	1	1	0	1	0	1	0	1.9	1.9	1.9	78.475	687	687	1	1	1		0.038787	NaN	NaN	NaN	0	NaN	NaN	NaN	0	NaN	NaN	NaN	0	1.9	0	0	0	0	0	0	0	0
P32582	P32582	2	2	2	Cystathionine beta-synthase	CYS4	>sp|P32582|CBS_YEAST Cystathionine beta-synthase OS=Saccharomyces cerevisiae (strain ATCC 204508 / S288c) GN=CYS4 PE=1 SV=1	1	2	2	2	1	1	1	1	1	1	6.9	6.9	6.9	56.021	507	507	1	8	3	5	4.0756e-13	0.24961	0.38227	13.328	6	0.24392	0.32778	12.77	3	0.2785	0.39046	9.3204	3	3.6	3.4	4772600	3940200	832400	4293100	3561500	731540	479460
P32589;P32590	P32589	5;2	5;2	5;2	Heat shock protein homolog SSE1	SSE1	>sp|P32589|HSP7F_YEAST Heat shock protein homolog SSE1 OS=Saccharomyces cerevisiae (strain ATCC 204508 / S288c) GN=SSE1 PE=1 SV=4	2	5	5	5	2	4	2	4	2	4	11.1	11.1	11.1	77.365	693	693;693	1	11	5	6	9.4158e-27	0.28322	0.58555	70.771	10	0.21271	0.2942	34.118	4	0.41936	0.92886	55.479	6	4	9.4	8926200	6784500	2141700	4549900	3729400	820480	4376300
P32602	P32602	6	6	6	Alpha-soluble NSF attachment protein	SEC17	>sp|P32602|SEC17_YEAST Alpha-soluble NSF attachment protein OS=Saccharomyces cerevisiae (strain ATCC 204508 / S288c) GN=SEC17 PE=1 SV=4	1	6	6	6	1	6	1	6	1	6	28.1	28.1	28.1	32.802	292	292	1	28	6	22	5.4147e-104	0.26837	0.51069	66.168	23	0.97603	1.35	41.034	4	0.25432	0.41364	52.657	19	5.1	28.1	15256000	10430000	4825700	2917300	1502700	1414600	12338000
P32621	P32621	13	13	13	Guanosine-diphosphatase	GDA1	>sp|P32621|GDA1_YEAST Guanosine-diphosphatase OS=Saccharomyces cerevisiae (strain ATCC 204508 / S288c) GN=GDA1 PE=1 SV=1	1	13	13	13	8	11	8	11	8	11	32.2	32.2	32.2	56.821	518	518	1	72	26	46	8.8054e-243	0.13052	0.23371	87.566	61	0.17067	0.24052	72.205	20	0.10275	0.20624	94.825	41	16.4	32.2	122330000	108510000	13823000	52749000	43528000	9220700	69583000
P32623	P32623	1	1	1	Probable glycosidase CRH2	UTR2	>sp|P32623|CRH2_YEAST Probable glycosidase CRH2 OS=Saccharomyces cerevisiae (strain ATCC 204508 / S288c) GN=UTR2 PE=1 SV=3	1	1	1	1	1	1	1	1	1	1	2.4	2.4	2.4	49.906	467	467	1	6	3	3	0.00019075	0.11209	0.19547	40.587	5	0.2679	0.37054	4.4703	2	0.10858	0.1711	8.0755	3	2.4	2.4	2186500	1854000	332550	1232300	983460	248890	954180
P32639	P32639	1	1	1	Pre-mRNA-splicing helicase BRR2	BRR2	>sp|P32639|BRR2_YEAST Pre-mRNA-splicing helicase BRR2 OS=Saccharomyces cerevisiae (strain ATCC 204508 / S288c) GN=BRR2 PE=1 SV=2	1	1	1	1	0	1	0	1	0	1	0.5	0.5	0.5	246.18	2163	2163	1	1		1	0.030356	NaN	NaN	NaN	1	NaN	NaN	NaN	0	NaN	NaN	NaN	1	0	0.5	221410	195790	25619	0	0	0	221410
P32660	P32660	18	18	17	Phospholipid-transporting ATPase DNF1	DNF1	>sp|P32660|ATC5_YEAST Phospholipid-transporting ATPase DNF1 OS=Saccharomyces cerevisiae (strain ATCC 204508 / S288c) GN=DNF1 PE=1 SV=2	1	18	18	17	5	16	5	16	5	15	16.9	16.9	16.3	177.8	1571	1571	1	83	8	75	0	0.23246	0.39283	136.39	46	0.38416	0.5469	49.647	2	0.21458	0.39283	139.31	44	4.3	15.6	35977000	26362000	9614000	2167300	1987100	180220	33809000
P32790	P32790	1	1	1	Actin cytoskeleton-regulatory complex protein SLA1	SLA1	>sp|P32790|SLA1_YEAST Actin cytoskeleton-regulatory complex protein SLA1 OS=Saccharomyces cerevisiae (strain ATCC 204508 / S288c) GN=SLA1 PE=1 SV=1	1	1	1	1	0	1	0	1	0	1	2.1	2.1	2.1	135.85	1244	1244	1	1		1	0.006533	NaN	NaN	NaN	0	NaN	NaN	NaN	0	NaN	NaN	NaN	0	0	2.1	124710	124710	0	0	0	0	124710
P32802	P32802	2	1	1	Transmembrane 9 superfamily member 1;Protein p24a	EMP70	>sp|P32802|TMN1_YEAST Transmembrane 9 superfamily member 1 OS=Saccharomyces cerevisiae (strain ATCC 204508 / S288c) GN=EMP70 PE=1 SV=2	1	2	1	1	1	2	0	1	0	1	5.8	3.9	3.9	75.962	667	667	1	3		3	9.322e-08	0.36731	0.73081	8.7892	3	NaN	NaN	NaN	0	0.36731	0.73081	8.7892	3	1.9	5.8	2083300	1650500	432890	0	0	0	2083300
P32804	P32804	5	5	5	Zinc-regulated transporter 1	ZRT1	>sp|P32804|ZRT1_YEAST Zinc-regulated transporter 1 OS=Saccharomyces cerevisiae (strain ATCC 204508 / S288c) GN=ZRT1 PE=2 SV=1	1	5	5	5	3	5	3	5	3	5	18.9	18.9	18.9	41.581	376	376	1	60	17	43	0	0.11044	0.17511	101.57	45	0.18992	0.27065	74.291	13	0.1078	0.16409	109.39	32	11.4	18.9	74969000	70021000	4948700	38863000	35682000	3181200	36106000
P32835;P32836	P32835;P32836	2;1	2;1	2;1	GTP-binding nuclear protein GSP1/CNR1;GTP-binding nuclear protein GSP2/CNR2	GSP1;GSP2	>sp|P32835|GSP1_YEAST GTP-binding nuclear protein GSP1/CNR1 OS=Saccharomyces cerevisiae (strain ATCC 204508 / S288c) GN=GSP1 PE=1 SV=1;>sp|P32836|GSP2_YEAST GTP-binding nuclear protein GSP2/CNR2 OS=Saccharomyces cerevisiae (strain ATCC 204508 / S288c) GN=G	2	2	2	2	1	1	1	1	1	1	11.9	11.9	11.9	24.81	219	219;220	1	6	3	3	8.342e-07	0.21536	0.43928	16.535	2	NaN	NaN	NaN	0	0.21536	0.43928	16.535	2	5.9	5.9	1100700	938560	162120	0	0	0	1100700
P32854	P32854	4	4	4	Syntaxin PEP12	PEP12	>sp|P32854|PEP12_YEAST Syntaxin PEP12 OS=Saccharomyces cerevisiae (strain ATCC 204508 / S288c) GN=PEP12 PE=1 SV=2	1	4	4	4	2	3	2	3	2	3	21.2	21.2	21.2	33.006	288	288	1	9	2	7	2.3515e-84	0.3419	0.57224	61.86	8	0.39077	0.58653	32.454	2	0.28483	0.56469	71.2	6	6.6	17.7	7319800	5217100	2102700	2030900	1431800	599090	5288900
P32857	P32857	3	3	3	Membrane protein PTM1	PTM1	>sp|P32857|PTM1_YEAST Membrane protein PTM1 OS=Saccharomyces cerevisiae (strain ATCC 204508 / S288c) GN=PTM1 PE=1 SV=2	1	3	3	3	2	1	2	1	2	1	7.3	7.3	7.3	60.018	523	523	1	5	4	1	7.4898e-06	0.17044	0.24265	59.634	5	0.26412	0.39645	64.196	4	NaN	NaN	NaN	1	3.4	3.8	5600300	4705400	894850	5254900	4382200	872680	345370
P32867	P32867	4	4	3	Protein SSO1	SSO1	>sp|P32867|SSO1_YEAST Protein SSO1 OS=Saccharomyces cerevisiae (strain ATCC 204508 / S288c) GN=SSO1 PE=1 SV=2	1	4	4	3	3	3	3	3	2	2	15.9	15.9	12.8	33.106	290	290	1	15	6	9	9.0513e-22	0.13655	0.21823	56.162	10	0.16189	0.21754	46.439	5	0.11518	0.21893	70.219	5	10.3	13.4	21840000	18671000	3169500	14747000	12148000	2599500	7093100
P32900	P32900	1	1	1	Protein SKG6	SKG6	>sp|P32900|SKG6_YEAST Protein SKG6 OS=Saccharomyces cerevisiae (strain ATCC 204508 / S288c) GN=SKG6 PE=1 SV=2	1	1	1	1	0	1	0	1	0	1	2.2	2.2	2.2	81.848	734	734	1	6		6	3.2839e-09	NaN	NaN	NaN	1	NaN	NaN	NaN	0	NaN	NaN	NaN	1	0	2.2	596430	582420	14012	0	0	0	596430
P32901	P32901	2	2	2	Peptide transporter PTR2	PTR2	>sp|P32901|PTR2_YEAST Peptide transporter PTR2 OS=Saccharomyces cerevisiae (strain ATCC 204508 / S288c) GN=PTR2 PE=1 SV=2	1	2	2	2	0	2	0	2	0	2	6.3	6.3	6.3	68.043	601	601	1	4		4	2.9096e-19	0.28273	0.50753	4.8651	2	NaN	NaN	NaN	0	0.28273	0.50753	4.8651	2	0	6.3	997040	908870	88173	0	0	0	997040
P32939	P32939	1	1	1	GTP-binding protein YPT7	YPT7	>sp|P32939|YPT7_YEAST GTP-binding protein YPT7 OS=Saccharomyces cerevisiae (strain ATCC 204508 / S288c) GN=YPT7 PE=1 SV=1	1	1	1	1	0	1	0	1	0	1	6.7	6.7	6.7	23.042	208	208	1	2		2	4.5106e-05	0.49848	0.79188	7.156	2	NaN	NaN	NaN	0	0.49848	0.79188	7.156	2	0	6.7	533830	354160	179680	0	0	0	533830
P33302;P51533	P33302	11;1	11;1	9;0	Pleiotropic ABC efflux transporter of multiple drugs	PDR5	>sp|P33302|PDR5_YEAST Pleiotropic ABC efflux transporter of multiple drugs OS=Saccharomyces cerevisiae (strain ATCC 204508 / S288c) GN=PDR5 PE=1 SV=1	2	11	11	9	6	10	6	10	4	9	12.8	12.8	11.3	170.44	1511	1511;1564	1	50	21	29	2.9616e-112	0.40992	0.59724	167.53	31	0.39308	0.5779	73.071	11	0.53984	1.134	194.75	20	5.4	12.1	37798000	15574000	22224000	11676000	8538200	3138000	26121000
P33328	P33328	5	5	5	Synaptobrevin homolog 2	SNC2	>sp|P33328|SNC2_YEAST Synaptobrevin homolog 2 OS=Saccharomyces cerevisiae (strain ATCC 204508 / S288c) GN=SNC2 PE=1 SV=2	1	5	5	5	1	5	1	5	1	5	49.6	49.6	49.6	12.957	115	115	1	14	3	11	8.1557e-77	0.14561	0.35084	330.11	7	NaN	NaN	NaN	1	0.1434	0.33428	328.52	6	10.4	49.6	24969000	7553500	17415000	4790700	366900	4423800	20178000
P33336	P33336	3	2	2	Beta-glucan synthesis-associated protein SKN1	SKN1	>sp|P33336|SKN1_YEAST Beta-glucan synthesis-associated protein SKN1 OS=Saccharomyces cerevisiae (strain ATCC 204508 / S288c) GN=SKN1 PE=1 SV=1	1	3	2	2	0	3	0	2	0	2	5.2	3.2	3.2	86.24	771	771	1	4		4	5.4205e-29	NaN	NaN	NaN	1	NaN	NaN	NaN	0	NaN	NaN	NaN	1	0	5.2	116140	99865	16280	0	0	0	116140
P33442	P33442	8	8	2	40S ribosomal protein S1-A	RPS1A	>sp|P33442|RS3A1_YEAST 40S ribosomal protein S1-A OS=Saccharomyces cerevisiae (strain ATCC 204508 / S288c) GN=RPS1A PE=1 SV=2	1	8	8	2	6	4	6	4	1	1	33.3	33.3	9.8	28.743	255	255	1	21	16	5	1.0575e-24	0.27581	0.43721	127.03	19	0.24293	0.33185	148.12	14	0.27581	0.43721	33.496	5	24.7	14.9	32923000	23191000	9732000	31221000	21808000	9412300	1702600
P34216	P34216	7	7	7	EH domain-containing and endocytosis protein 1	EDE1	>sp|P34216|EDE1_YEAST EH domain-containing and endocytosis protein 1 OS=Saccharomyces cerevisiae (strain ATCC 204508 / S288c) GN=EDE1 PE=1 SV=2	1	7	7	7	3	6	3	6	3	6	11.2	11.2	11.2	150.78	1381	1381	1	37	8	29	1.2423e-107	0.23321	0.34872	64.653	17	0.24111	0.36191	29.578	4	0.23321	0.30555	73.073	13	3.3	9.4	9378200	8317400	1060800	5432800	4870600	562170	3945500
P34730	P34730	3	1	1	Protein BMH2	BMH2	>sp|P34730|BMH2_YEAST Protein BMH2 OS=Saccharomyces cerevisiae (strain ATCC 204508 / S288c) GN=BMH2 PE=1 SV=3	1	3	1	1	2	2	0	1	0	1	19.8	5.1	5.1	31.061	273	273	1	4		4	1.7177e-22	0.18355	0.31636	17.628	2	NaN	NaN	NaN	0	0.18355	0.31636	17.628	2	14.7	13.6	705170	591290	113880	0	0	0	705170
P35189	P35189	1	1	1	Transcription initiation factor TFIID subunit 14	TAF14	>sp|P35189|TAF14_YEAST Transcription initiation factor TFIID subunit 14 OS=Saccharomyces cerevisiae (strain ATCC 204508 / S288c) GN=TAF14 PE=1 SV=1	1	1	1	1	0	1	0	1	0	1	6.6	6.6	6.6	27.44	244	244	1	1		1	3.4879e-13	NaN	NaN	NaN	1	NaN	NaN	NaN	0	NaN	NaN	NaN	1	0	6.6	90642	74238	16405	0	0	0	90642
P35206	P35206	1	1	1	Mannosyl phosphorylinositol ceramide synthase regulatory protein CSG2	CSG2	>sp|P35206|CSG2_YEAST Mannosyl phosphorylinositol ceramide synthase regulatory protein CSG2 OS=Saccharomyces cerevisiae (strain ATCC 204508 / S288c) GN=CSG2 PE=1 SV=2	1	1	1	1	0	1	0	1	0	1	7.3	7.3	7.3	45.442	410	410	1	3		3	7.4176e-17	0.22351	0.52659	18.149	3	NaN	NaN	NaN	0	0.22351	0.52659	18.149	3	0	7.3	2013400	1784500	228900	0	0	0	2013400
P35691	P35691	3	3	3	Translationally-controlled tumor protein homolog	TMA19	>sp|P35691|TCTP_YEAST Translationally-controlled tumor protein homolog OS=Saccharomyces cerevisiae (strain ATCC 204508 / S288c) GN=TMA19 PE=1 SV=1	1	3	3	3	2	1	2	1	2	1	23.4	23.4	23.4	18.741	167	167	1	6	3	3	1.7904e-23	0.33776	0.70344	54.901	4	NaN	NaN	NaN	1	0.35697	0.81104	24.085	3	13.8	9.6	2966600	2235500	731090	752590	626720	125880	2214000
P35997;P38711	P35997;P38711	1;1	1;1	1;1	40S ribosomal protein S27-A;40S ribosomal protein S27-B	RPS27A;RPS27B	>sp|P35997|RS27_YEAST 40S ribosomal protein S27-A OS=Saccharomyces cerevisiae (strain ATCC 204508 / S288c) GN=RPS27A PE=1 SV=1;>sp|P38711|RS27B_YEAST 40S ribosomal protein S27-B OS=Saccharomyces cerevisiae (strain ATCC 204508 / S288c) GN=RPS27B PE=1 SV=1	2	1	1	1	1	1	1	1	1	1	19.5	19.5	19.5	8.8793	82	82;82	1	4	1	3	0.0014563	0.22221	0.42021	32.005	4	NaN	NaN	NaN	1	0.23963	0.49441	23.361	3	19.5	19.5	4993800	4246600	747210	2895700	2546900	348830	2098100
P36008	P36008	7	7	7	Elongation factor 1-gamma 2	TEF4	>sp|P36008|EF1G2_YEAST Elongation factor 1-gamma 2 OS=Saccharomyces cerevisiae (strain ATCC 204508 / S288c) GN=TEF4 PE=1 SV=1	1	7	7	7	5	3	5	3	5	3	21.4	21.4	21.4	46.52	412	412	1	16	10	6	3.2154e-47	0.15774	0.2565	77.636	10	0.19039	0.25716	21.678	5	0.06601	0.096634	109.45	5	14.6	9.7	16537000	14004000	2533000	14830000	12473000	2357100	1707100
P36015	P36015	1	1	1	Synaptobrevin homolog YKT6	YKT6	>sp|P36015|YKT6_YEAST Synaptobrevin homolog YKT6 OS=Saccharomyces cerevisiae (strain ATCC 204508 / S288c) GN=YKT6 PE=1 SV=1	1	1	1	1	0	1	0	1	0	1	6	6	6	22.707	200	200	1	2		2	0.0049928	0.32344	0.44044	5.6287	2	NaN	NaN	NaN	0	0.32344	0.44044	5.6287	2	0	6	315000	246970	68036	0	0	0	315000
P36017	P36017	6	6	6	Vacuolar protein sorting-associated protein 21	VPS21	>sp|P36017|VPS21_YEAST Vacuolar protein sorting-associated protein 21 OS=Saccharomyces cerevisiae (strain ATCC 204508 / S288c) GN=VPS21 PE=1 SV=1	1	6	6	6	1	6	1	6	1	6	35.2	35.2	35.2	23.081	210	210	1	17	2	15	2.472e-90	0.24482	0.43293	32.994	16	0.46407	0.66065	2.1649	2	0.2158	0.38341	30.453	14	7.1	35.2	11980000	10047000	1933300	2599700	1995600	604090	9380300
P36105	P36105	5	5	1	60S ribosomal protein L14-A	RPL14A	>sp|P36105|RL14A_YEAST 60S ribosomal protein L14-A OS=Saccharomyces cerevisiae (strain ATCC 204508 / S288c) GN=RPL14A PE=1 SV=1	1	5	5	1	1	5	1	5	0	1	39.9	39.9	6.5	15.167	138	138	1	21	6	15	7.2052e-39	0.3169	0.49778	44.525	20	0.31467	0.42284	39.808	5	0.31915	0.50252	46.509	15	13.8	39.9	10255000	7669000	2585700	2829800	2278400	551350	7424900
P36125	P36125	1	1	1	Protein GMH1	GMH1	>sp|P36125|GMH1_YEAST Protein GMH1 OS=Saccharomyces cerevisiae (strain ATCC 204508 / S288c) GN=GMH1 PE=1 SV=1	1	1	1	1	0	1	0	1	0	1	6.6	6.6	6.6	31.993	273	273	1	3		3	9.6813e-12	0.69694	1.1386	12.206	3	NaN	NaN	NaN	0	0.69694	1.1386	12.206	3	0	6.6	1143800	756660	387100	0	0	0	1143800
P36158	P36158	1	1	1	Uncharacterized protein YKR078W	YKR078W	>sp|P36158|YK58_YEAST Uncharacterized protein YKR078W OS=Saccharomyces cerevisiae (strain ATCC 204508 / S288c) GN=YKR078W PE=1 SV=1	1	1	1	1	0	1	0	1	0	1	1.5	1.5	1.5	68.281	585	585	1	1		1	0.030049	NaN	NaN	NaN	0	NaN	NaN	NaN	0	NaN	NaN	NaN	0	0	1.5	84585	0	84585	0	0	0	84585
P37020	P37020	1	1	1	Protein GEF1	GEF1	>sp|P37020|GEF1_YEAST Protein GEF1 OS=Saccharomyces cerevisiae (strain ATCC 204508 / S288c) GN=GEF1 PE=1 SV=2	1	1	1	1	0	1	0	1	0	1	2.3	2.3	2.3	87.591	779	779	1	3		3	5.2034e-30	0.31361	0.60313	52.702	3	NaN	NaN	NaN	0	0.31361	0.60313	52.702	3	0	2.3	2277400	1988200	289140	0	0	0	2277400
P37291	P37291	5	5	5	Serine hydroxymethyltransferase, cytosolic	SHM2	>sp|P37291|GLYC_YEAST Serine hydroxymethyltransferase, cytosolic OS=Saccharomyces cerevisiae (strain ATCC 204508 / S288c) GN=SHM2 PE=1 SV=2	1	5	5	5	2	4	2	4	2	4	11.7	11.7	11.7	52.218	469	469	1	13	3	10	8.8311e-14	0.37345	0.52681	27.141	10	0.51552	0.71303	42.808	2	0.35784	0.51939	20.285	8	4.9	9.8	2213800	1528600	685190	789660	543710	245950	1424100
P37296	P37296	12	12	12	V-type proton ATPase subunit a, Golgi isoform	STV1	>sp|P37296|STV1_YEAST V-type proton ATPase subunit a, Golgi isoform OS=Saccharomyces cerevisiae (strain ATCC 204508 / S288c) GN=STV1 PE=1 SV=2	1	12	12	12	2	11	2	11	2	11	13.1	13.1	13.1	101.66	890	890	1	33	6	27	2.6672e-83	0.17894	0.26313	78.847	28	0.15652	0.21424	17.36	5	0.22341	0.37466	84.311	23	2.1	12.2	13090000	10791000	2298600	4176900	3756900	420000	8912700
P37302	P37302	1	1	1	Aminopeptidase Y	APE3	>sp|P37302|APE3_YEAST Aminopeptidase Y OS=Saccharomyces cerevisiae (strain ATCC 204508 / S288c) GN=APE3 PE=1 SV=1	1	1	1	1	0	1	0	1	0	1	4.3	4.3	4.3	60.137	537	537	1	1		1	0.025605	NaN	NaN	NaN	0	NaN	NaN	NaN	0	NaN	NaN	NaN	0	0	4.3	0	0	0	0	0	0	0
P37370	P37370	1	1	1	Verprolin	VRP1	>sp|P37370|VRP1_YEAST Verprolin OS=Saccharomyces cerevisiae (strain ATCC 204508 / S288c) GN=VRP1 PE=1 SV=2	1	1	1	1	1	0	1	0	1	0	2.7	2.7	2.7	82.593	817	817	1	1	1		0.040664	NaN	NaN	NaN	0	NaN	NaN	NaN	0	NaN	NaN	NaN	0	2.7	0	0	0	0	0	0	0	0
P38011	P38011	3	3	3	Guanine nucleotide-binding protein subunit beta-like protein	ASC1	>sp|P38011|GBLP_YEAST Guanine nucleotide-binding protein subunit beta-like protein OS=Saccharomyces cerevisiae (strain ATCC 204508 / S288c) GN=ASC1 PE=1 SV=4	1	3	3	3	2	2	2	2	2	2	10.3	10.3	10.3	34.805	319	319	1	11	2	9	6.7688e-07	0.66094	1.2407	35.659	7	NaN	NaN	NaN	1	0.653	1.22	25.684	6	6.6	6.6	3953400	2389200	1564200	1123100	639300	483820	2830300
P38013	P38013	6	6	6	Peroxiredoxin type-2	AHP1	>sp|P38013|AHP1_YEAST Peroxiredoxin type-2 OS=Saccharomyces cerevisiae (strain ATCC 204508 / S288c) GN=AHP1 PE=1 SV=4	1	6	6	6	1	6	1	6	1	6	44.9	44.9	44.9	19.114	176	176	1	24	2	22	1.9803e-55	0.30317	0.40831	53.83	16	NaN	NaN	NaN	0	0.30317	0.40831	53.83	16	11.4	44.9	5384500	3998000	1386400	0	0	0	5384500
P38061	P38061	3	3	3	60S ribosomal protein L32	RPL32	>sp|P38061|RL32_YEAST 60S ribosomal protein L32 OS=Saccharomyces cerevisiae (strain ATCC 204508 / S288c) GN=RPL32 PE=1 SV=1	1	3	3	3	2	2	2	2	2	2	21.5	21.5	21.5	14.771	130	130	1	12	6	6	1.9694e-17	0.5759	1.193	22.121	11	1.0184	1.3939	15.272	5	0.42852	1.0831	12.578	6	16.2	15.4	24780000	13864000	10915000	16516000	8334300	8181600	8263600
P38064	P38064	1	1	1	54S ribosomal protein L16, mitochondrial	MRPL16	>sp|P38064|RM16_YEAST 54S ribosomal protein L16, mitochondrial OS=Saccharomyces cerevisiae (strain ATCC 204508 / S288c) GN=MRPL16 PE=1 SV=1	1	1	1	1	1	1	1	1	1	1	8.6	8.6	8.6	26.518	232	232	1	7	2	5	0.026362	0.13174	0.18273	71.054	7	0.17786	0.239	2.2402	2	0.092234	0.15074	86.595	5	8.6	8.6	9518600	8138300	1380400	6255100	5631400	623700	3263500
P38069	P38069	1	1	1	Alpha-1,2-mannosyltransferase MNN2	MNN2	>sp|P38069|MNN2_YEAST Alpha-1,2-mannosyltransferase MNN2 OS=Saccharomyces cerevisiae (strain ATCC 204508 / S288c) GN=MNN2 PE=1 SV=1	1	1	1	1	0	1	0	1	0	1	2.3	2.3	2.3	67.773	597	597	1	5		5	0.00060099	0.31346	0.43352	16.994	4	NaN	NaN	NaN	0	0.31346	0.43352	16.994	4	0	2.3	860140	704680	155460	0	0	0	860140
P38084	P38084	1	1	1	Leu/Val/Ile amino-acid permease	BAP2	>sp|P38084|BAP2_YEAST Leu/Val/Ile amino-acid permease OS=Saccharomyces cerevisiae (strain ATCC 204508 / S288c) GN=BAP2 PE=1 SV=2	1	1	1	1	0	1	0	1	0	1	2.5	2.5	2.5	67.769	609	609	1	5		5	9.3042e-09	0.13426	0.22058	32.454	4	NaN	NaN	NaN	0	0.13426	0.22058	32.454	4	0	2.5	1634000	1557200	76870	0	0	0	1634000
P38085	P38085	2	2	2	Valine/tyrosine/tryptophan amino-acid permease 1	TAT1	>sp|P38085|TAT1_YEAST Valine/tyrosine/tryptophan amino-acid permease 1 OS=Saccharomyces cerevisiae (strain ATCC 204508 / S288c) GN=TAT1 PE=1 SV=1	1	2	2	2	2	1	2	1	2	1	4	4	4	68.757	619	619	1	7	4	3	2.0466e-18	0.099504	0.14367	25.93	6	0.11784	0.16775	24.128	3	0.087911	0.12125	7.3767	3	4	1.9	4916900	4484500	432400	4310400	3923200	387200	606530
P38088;P38088-2	P38088;P38088-2	1;1	1;1	1;1	Glycine--tRNA ligase 1, mitochondrial	GRS1	>sp|P38088|SYG_YEAST Glycine--tRNA ligase 1, mitochondrial OS=Saccharomyces cerevisiae (strain ATCC 204508 / S288c) GN=GRS1 PE=1 SV=3;>sp|P38088-2|SYG_YEAST Isoform Cytoplasmic of Glycine--tRNA ligase 1, mitochondrial OS=Saccharomyces cerevisiae (strain AT	2	1	1	1	1	0	1	0	1	0	1.9	1.9	1.9	78.183	690	690;667	1	1	1		0.00030396	NaN	NaN	NaN	1	NaN	NaN	NaN	1	NaN	NaN	NaN	0	1.9	0	230140	209120	21023	230140	209120	21023	0
P38116	P38116	1	1	1	ADP-ribosylation factor-like protein 1	ARL1	>sp|P38116|ARL1_YEAST ADP-ribosylation factor-like protein 1 OS=Saccharomyces cerevisiae (strain ATCC 204508 / S288c) GN=ARL1 PE=1 SV=4	1	1	1	1	1	1	1	1	1	1	6	6	6	20.434	183	183	1	6	1	5	0.004562	NaN	NaN	NaN	0	NaN	NaN	NaN	0	NaN	NaN	NaN	0	6	6	273670	273670	0	209930	209930	0	63742
P38166	P38166	4	4	4	Protein transport protein SFT2	SFT2	>sp|P38166|SFT2_YEAST Protein transport protein SFT2 OS=Saccharomyces cerevisiae (strain ATCC 204508 / S288c) GN=SFT2 PE=1 SV=1	1	4	4	4	2	4	2	4	2	4	22.3	22.3	22.3	24.274	215	215	1	24	6	18	3.3767e-43	0.23952	0.38681	77.234	17	0.27171	0.38681	69.086	3	0.23654	0.35184	80.856	14	11.6	22.3	9505800	8481100	1024700	3872600	3480200	392470	5633200
P38167	P38167	3	3	3	Protein ECM21	ECM21	>sp|P38167|ECM21_YEAST Protein ECM21 OS=Saccharomyces cerevisiae (strain ATCC 204508 / S288c) GN=ECM21 PE=1 SV=2	1	3	3	3	1	3	1	3	1	3	3.6	3.6	3.6	123.61	1117	1117	1	6	1	5	6.9716e-07	0.13195	0.19134	64.192	5	NaN	NaN	NaN	0	0.13195	0.19134	64.192	5	0.7	3.6	461450	382260	79197	0	0	0	461450
P38196	P38196	1	1	1	Uridine permease	FUI1	>sp|P38196|FUI1_YEAST Uridine permease OS=Saccharomyces cerevisiae (strain ATCC 204508 / S288c) GN=FUI1 PE=1 SV=1	1	1	1	1	1	1	1	1	1	1	1.9	1.9	1.9	72.164	639	639	1	6	3	3	2.0767e-05	0.13168	0.20134	82.623	5	0.31003	0.42881	20.175	2	0.12105	0.1707	66.974	3	1.9	1.9	1284100	1115800	168300	795880	661490	134400	488210
P38212	P38212	2	2	2	Protein RCR1	RCR1	>sp|P38212|RCR1_YEAST Protein RCR1 OS=Saccharomyces cerevisiae (strain ATCC 204508 / S288c) GN=RCR1 PE=1 SV=1	1	2	2	2	2	2	2	2	2	2	12.2	12.2	12.2	23.886	213	213	1	19	6	13	8.1218e-15	0.41913	0.59479	80.181	7	NaN	NaN	NaN	1	0.25033	0.40348	82.88	6	12.2	12.2	3940200	2720700	1219500	1838000	1140000	697940	2102300
P38219	P38219	5	5	5	Uncharacterized GTP-binding protein OLA1	OLA1	>sp|P38219|OLA1_YEAST Uncharacterized GTP-binding protein OLA1 OS=Saccharomyces cerevisiae (strain ATCC 204508 / S288c) GN=OLA1 PE=1 SV=1	1	5	5	5	3	4	3	4	3	4	17.5	17.5	17.5	44.174	394	394	1	12	4	8	7.9511e-54	0.40563	0.65147	44.356	11	0.40563	0.58072	9.0386	3	0.37485	0.71854	51.704	8	9.9	14.7	10176000	7839300	2336200	5272500	3940600	1331900	4903000
P38248	P38248	4	4	4	Cell wall protein ECM33	ECM33	>sp|P38248|ECM33_YEAST Cell wall protein ECM33 OS=Saccharomyces cerevisiae (strain ATCC 204508 / S288c) GN=ECM33 PE=1 SV=3	1	4	4	4	2	4	2	4	2	4	11	11	11	43.768	429	429	1	32	3	29	6.2897e-16	0.1807	0.26807	281.67	26	0.21258	0.29403	7.7411	2	0.17055	0.26029	290.41	24	5.8	11	52646000	10817000	41829000	2240900	1728500	512410	50406000
P38249	P38249	1	1	1	Eukaryotic translation initiation factor 3 subunit A	RPG1	>sp|P38249|EIF3A_YEAST Eukaryotic translation initiation factor 3 subunit A OS=Saccharomyces cerevisiae (strain ATCC 204508 / S288c) GN=RPG1 PE=1 SV=1	1	1	1	1	1	0	1	0	1	0	1	1	1	110.34	964	964	1	1	1		0.042421	NaN	NaN	NaN	0	NaN	NaN	NaN	0	NaN	NaN	NaN	0	1	0	3615100	3615100	0	3615100	3615100	0	0
P38250	P38250	1	1	1	Increased sodium tolerance protein 2	IST2	>sp|P38250|IST2_YEAST Increased sodium tolerance protein 2 OS=Saccharomyces cerevisiae (strain ATCC 204508 / S288c) GN=IST2 PE=1 SV=2	1	1	1	1	0	1	0	1	0	1	2	2	2	105.85	946	946	1	1		1	2.4993e-41	NaN	NaN	NaN	0	NaN	NaN	NaN	0	NaN	NaN	NaN	0	0	2	0	0	0	0	0	0	0
P38264	P38264	3	3	3	Inorganic phosphate transport protein PHO88	PHO88	>sp|P38264|PHO88_YEAST Inorganic phosphate transport protein PHO88 OS=Saccharomyces cerevisiae (strain ATCC 204508 / S288c) GN=PHO88 PE=1 SV=1	1	3	3	3	3	2	3	2	3	2	19.7	19.7	19.7	21.137	188	188	1	12	6	6	1.3225e-57	0.21298	0.29369	73.775	8	0.21349	0.30393	47.446	3	0.11728	0.16143	87.125	5	19.7	12.2	3461600	2721500	740120	2483000	1988400	494540	978660
P38343	P38343	1	1	1	Protein SLM6	SLM6	>sp|P38343|SLM6_YEAST Protein SLM6 OS=Saccharomyces cerevisiae (strain ATCC 204508 / S288c) GN=SLM6 PE=1 SV=2	1	1	1	1	1	0	1	0	1	0	7.3	7.3	7.3	16.042	150	150	1	2	2		0.0045807	0.0086125	0.012927	21.119	2	0.0086125	0.012927	21.119	2	NaN	NaN	NaN	0	7.3	0	335990000	332630000	3363300	335990000	332630000	3363300	0
P38353	P38353	1	1	1	Sec sixty-one protein homolog	SSH1	>sp|P38353|SSH1_YEAST Sec sixty-one protein homolog OS=Saccharomyces cerevisiae (strain ATCC 204508 / S288c) GN=SSH1 PE=1 SV=1	1	1	1	1	1	0	1	0	1	0	2.9	2.9	2.9	53.311	490	490	1	1	1		0.0048548	NaN	NaN	NaN	1	NaN	NaN	NaN	1	NaN	NaN	NaN	0	2.9	0	520430	348700	171730	520430	348700	171730	0
P38355	P38355	1	1	1	Uncharacterized transporter YBR287W		>sp|P38355|YB8B_YEAST Uncharacterized transporter YBR287W OS=Saccharomyces cerevisiae (strain ATCC 204508 / S288c) GN=YBR287W PE=1 SV=1	1	1	1	1	0	1	0	1	0	1	6.1	6.1	6.1	47.506	427	427	1	2		2	5.4047e-12	NaN	NaN	NaN	1	NaN	NaN	NaN	0	NaN	NaN	NaN	1	0	6.1	839960	754240	85712	0	0	0	839960
P38625	P38625	2	2	2	GMP synthase [glutamine-hydrolyzing]	GUA1	>sp|P38625|GUAA_YEAST GMP synthase [glutamine-hydrolyzing] OS=Saccharomyces cerevisiae (strain ATCC 204508 / S288c) GN=GUA1 PE=1 SV=4	1	2	2	2	1	2	1	2	1	2	5	5	5	58.482	525	525	1	9	4	5	0.00015338	0.23798	0.39223	52.019	6	0.29189	0.39223	38.164	2	0.21246	0.36949	63.413	4	1.9	5	1819400	1461300	358080	644310	552240	92064	1175100
P38631;P40989;Q04952	P38631;P40989	45;24;1	45;24;1	45;24;1	1,3-beta-glucan synthase component FKS1;1,3-beta-glucan synthase component GSC2	FKS1;GSC2	>sp|P38631|FKS1_YEAST 1,3-beta-glucan synthase component FKS1 OS=Saccharomyces cerevisiae (strain ATCC 204508 / S288c) GN=FKS1 PE=1 SV=2;>sp|P40989|FKS2_YEAST 1,3-beta-glucan synthase component GSC2 OS=Saccharomyces cerevisiae (strain ATCC 204508 / S288c)	3	45	45	45	27	41	27	41	27	41	29.4	29.4	29.4	214.85	1876	1876;1895;1785	1	381	186	195	0	0.16846	0.29742	92.251	273	0.22445	0.32719	68.693	112	0.13516	0.28183	105.5	161	17.5	26.8	625420000	536850000	88562000	334170000	291620000	42541000	291250000
P38701	P38701	6	6	6	40S ribosomal protein S20	RPS20	>sp|P38701|RS20_YEAST 40S ribosomal protein S20 OS=Saccharomyces cerevisiae (strain ATCC 204508 / S288c) GN=RPS20 PE=1 SV=3	1	6	6	6	5	6	5	6	5	6	44.6	44.6	44.6	13.907	121	121	1	96	73	23	3.0303e-119	0.28259	0.4024	33.721	66	0.28671	0.39753	35.017	44	0.2625	0.41935	31.387	22	43	44.6	79187000	66318000	12869000	68361000	57370000	10992000	10825000
P38708	P38708	3	3	3	Putative proline--tRNA ligase YHR020W	YHR020W	>sp|P38708|YHI0_YEAST Putative proline--tRNA ligase YHR020W OS=Saccharomyces cerevisiae (strain ATCC 204508 / S288c) GN=YHR020W PE=1 SV=1	1	3	3	3	0	3	0	3	0	3	6.2	6.2	6.2	77.385	688	688	1	6		6	1.0964e-19	0.35785	0.5882	123.77	5	NaN	NaN	NaN	0	0.35785	0.5882	123.77	5	0	6.2	2154800	1422500	732290	0	0	0	2154800
P38736	P38736	8	8	8	Golgi SNAP receptor complex member 1	GOS1	>sp|P38736|GOSR1_YEAST Golgi SNAP receptor complex member 1 OS=Saccharomyces cerevisiae (strain ATCC 204508 / S288c) GN=GOS1 PE=1 SV=1	1	8	8	8	2	7	2	7	2	7	48	48	48	25.394	223	223	1	29	6	23	5.2084e-139	0.21756	0.40314	72.084	19	0.36921	0.52561	25.757	3	0.18243	0.33348	77.532	16	10.8	48	14577000	10890000	3686500	4477300	3097800	1379400	10100000
P38764	P38764	1	1	1	26S proteasome regulatory subunit RPN1	RPN1	>sp|P38764|RPN1_YEAST 26S proteasome regulatory subunit RPN1 OS=Saccharomyces cerevisiae (strain ATCC 204508 / S288c) GN=RPN1 PE=1 SV=3	1	1	1	1	0	1	0	1	0	1	1.4	1.4	1.4	109.49	993	993	1	3		3	3.4661e-06	0.16196	0.22362	23.476	3	NaN	NaN	NaN	0	0.16196	0.22362	23.476	3	0	1.4	303240	264700	38536	0	0	0	303240
P38768	P38768	1	1	1	Protein interacting with Hsp90 1	PIH1	>sp|P38768|PIH1_YEAST Protein interacting with Hsp90 1 OS=Saccharomyces cerevisiae (strain ATCC 204508 / S288c) GN=PIH1 PE=1 SV=1	1	1	1	1	0	1	0	1	0	1	4.1	4.1	4.1	39.519	344	344	1	1		1	0.037084	NaN	NaN	NaN	1	NaN	NaN	NaN	0	NaN	NaN	NaN	1	0	4.1	587640	343200	244450	0	0	0	587640
P38788	P38788	3	3	3	Ribosome-associated complex subunit SSZ1	SSZ1	>sp|P38788|SSZ1_YEAST Ribosome-associated complex subunit SSZ1 OS=Saccharomyces cerevisiae (strain ATCC 204508 / S288c) GN=SSZ1 PE=1 SV=2	1	3	3	3	1	2	1	2	1	2	10.4	10.4	10.4	58.237	538	538	1	5	2	3	8.6574e-54	0.16788	0.27853	54.892	2	NaN	NaN	NaN	0	0.16788	0.27853	54.892	2	2.2	8.2	661970	631740	30234	0	0	0	661970
P38932	P38932	1	1	1	Vacuolar protein sorting-associated protein 45	VPS45	>sp|P38932|VPS45_YEAST Vacuolar protein sorting-associated protein 45 OS=Saccharomyces cerevisiae (strain ATCC 204508 / S288c) GN=VPS45 PE=1 SV=2	1	1	1	1	0	1	0	1	0	1	4.2	4.2	4.2	67.017	577	577	1	2		2	0.00077761	0.38226	0.54645	67.803	2	NaN	NaN	NaN	0	0.38226	0.54645	67.803	2	0	4.2	232140	191870	40263	0	0	0	232140
P38962	P38962	1	1	1	Golgi apparatus membrane protein TVP23	TVP23	>sp|P38962|TVP23_YEAST Golgi apparatus membrane protein TVP23 OS=Saccharomyces cerevisiae (strain ATCC 204508 / S288c) GN=TVP23 PE=1 SV=1	1	1	1	1	1	1	1	1	1	1	5	5	5	23.148	199	199	1	6	3	3	4.9055e-08	0.1588	0.23856	14.727	6	0.17861	0.24002	12.447	3	0.11544	0.23712	19.412	3	5	5	6556700	5591400	965240	4972300	4200900	771470	1584300
P38998	P38998	1	1	1	Saccharopine dehydrogenase [NAD(+), L-lysine-forming]	LYS1	>sp|P38998|LYS1_YEAST Saccharopine dehydrogenase [NAD(+), L-lysine-forming] OS=Saccharomyces cerevisiae (strain ATCC 204508 / S288c) GN=LYS1 PE=1 SV=3	1	1	1	1	0	1	0	1	0	1	10.5	10.5	10.5	41.464	373	373	1	3		3	1.2754e-07	0.28886	0.4334	53.668	3	NaN	NaN	NaN	0	0.28886	0.4334	53.668	3	0	10.5	950450	878350	72102	0	0	0	950450
P39005	P39005	1	1	1	Cell wall synthesis protein KRE9	KRE9	>sp|P39005|KRE9_YEAST Cell wall synthesis protein KRE9 OS=Saccharomyces cerevisiae (strain ATCC 204508 / S288c) GN=KRE9 PE=1 SV=1	1	1	1	1	0	1	0	1	0	1	9.8	9.8	9.8	29.988	276	276	1	2		2	2.3191e-14	NaN	NaN	NaN	0	NaN	NaN	NaN	0	NaN	NaN	NaN	0	0	9.8	967160	967160	0	0	0	0	967160
P39010	P39010	2	2	2	Palmitoyltransferase AKR1	AKR1	>sp|P39010|AKR1_YEAST Palmitoyltransferase AKR1 OS=Saccharomyces cerevisiae (strain ATCC 204508 / S288c) GN=AKR1 PE=1 SV=1	1	2	2	2	1	2	1	2	1	2	3.8	3.8	3.8	85.839	764	764	1	6	1	5	8.485e-13	0.14802	0.25437	52.746	6	NaN	NaN	NaN	1	0.14185	0.20893	49.537	5	1.6	3.8	3288200	2859300	428970	1307300	1109000	198340	1980900
P39015	P39015	5	5	5	Suppressor protein STM1	STM1	>sp|P39015|STM1_YEAST Suppressor protein STM1 OS=Saccharomyces cerevisiae (strain ATCC 204508 / S288c) GN=STM1 PE=1 SV=3	1	5	5	5	1	5	1	5	1	5	31.5	31.5	31.5	29.995	273	273	1	12	1	11	6.1172e-81	0.34763	0.55355	51.469	9	NaN	NaN	NaN	1	0.34745	0.55258	51.824	8	6.2	31.5	7896200	6091400	1804900	1735900	1044600	691250	6160400
P39079	P39079	1	1	1	T-complex protein 1 subunit zeta	CCT6	>sp|P39079|TCPZ_YEAST T-complex protein 1 subunit zeta OS=Saccharomyces cerevisiae (strain ATCC 204508 / S288c) GN=CCT6 PE=1 SV=1	1	1	1	1	0	1	0	1	0	1	4.6	4.6	4.6	59.923	546	546	1	2		2	5.9347e-06	0.2767	0.37047	38.049	2	NaN	NaN	NaN	0	0.2767	0.37047	38.049	2	0	4.6	91013	81942	9071.1	0	0	0	91013
P39106	P39106	8	8	8	Alpha-1,3-mannosyltransferase MNN1	MNN1	>sp|P39106|MNN1_YEAST Alpha-1,3-mannosyltransferase MNN1 OS=Saccharomyces cerevisiae (strain ATCC 204508 / S288c) GN=MNN1 PE=1 SV=1	1	8	8	8	3	7	3	7	3	7	14.3	14.3	14.3	88.528	762	762	1	36	5	31	3.2862e-80	0.30986	0.48446	204.1	14	NaN	NaN	NaN	1	0.35735	0.56965	207.92	13	4.3	13	29013000	7591300	21422000	2106200	2045700	60458	26907000
P39107	P39107	3	3	3	Mannan polymerase complexes subunit MNN9	MNN9	>sp|P39107|MNN9_YEAST Mannan polymerase complexes subunit MNN9 OS=Saccharomyces cerevisiae (strain ATCC 204508 / S288c) GN=MNN9 PE=1 SV=3	1	3	3	3	2	2	2	2	2	2	7.1	7.1	7.1	45.954	395	395	1	6	2	4	6.1747e-13	0.15035	0.22572	119	4	NaN	NaN	NaN	1	0.17758	0.28113	145.11	3	5.3	4.3	1090600	958970	131670	654760	563790	90964	435880
P39109	P39109	6	6	6	Metal resistance protein YCF1	YCF1	>sp|P39109|YCFI_YEAST Metal resistance protein YCF1 OS=Saccharomyces cerevisiae (strain ATCC 204508 / S288c) GN=YCF1 PE=1 SV=2	1	6	6	6	6	2	6	2	6	2	5.2	5.2	5.2	171.12	1515	1515	1	21	14	7	2.679e-39	0.35247	0.55668	64.776	14	0.2828	0.38002	36.318	9	0.71059	1.6083	52.93	5	5.2	2	10193000	8043000	2149500	7162900	6033000	1129800	3029700
P39524	P39524	4	4	4	Probable phospholipid-transporting ATPase DRS2	DRS2	>sp|P39524|ATC3_YEAST Probable phospholipid-transporting ATPase DRS2 OS=Saccharomyces cerevisiae (strain ATCC 204508 / S288c) GN=DRS2 PE=1 SV=2	1	4	4	4	1	4	1	4	1	4	5.4	5.4	5.4	153.76	1355	1355	1	17	3	14	5.4869e-23	0.16399	0.21815	54.641	7	NaN	NaN	NaN	0	0.16399	0.21815	54.641	7	0.9	5.4	2186800	2067100	119770	446000	446000	0	1740800
P39547	P39547	3	3	2	ULP1-interacting protein 3	UIP3	>sp|P39547|UIP3_YEAST ULP1-interacting protein 3 OS=Saccharomyces cerevisiae (strain ATCC 204508 / S288c) GN=UIP3 PE=1 SV=1	1	3	3	2	2	2	2	2	1	2	23.8	23.8	19.6	27.116	235	235	1	7	2	5	2.066e-32	0.20385	0.34127	46.09	6	NaN	NaN	NaN	1	0.14196	0.29608	51.235	5	13.6	19.6	2597600	2318900	278660	642520	588890	53633	1955000
P39548	P39548	3	2	2	DUP240 protein YAR028W		>sp|P39548|YAJ8_YEAST DUP240 protein YAR028W OS=Saccharomyces cerevisiae (strain ATCC 204508 / S288c) GN=YAR028W PE=1 SV=1	1	3	2	2	1	2	0	2	0	2	20.5	16.2	16.2	26.458	234	234	1	5		5	7.3417e-25	0.115	0.19817	42.269	5	NaN	NaN	NaN	0	0.115	0.19817	42.269	5	4.3	16.2	1513100	1337600	175570	0	0	0	1513100
P39676	P39676	2	2	2	Flavohemoprotein	YHB1	>sp|P39676|FHP_YEAST Flavohemoprotein OS=Saccharomyces cerevisiae (strain ATCC 204508 / S288c) GN=YHB1 PE=1 SV=2	1	2	2	2	1	2	1	2	1	2	8	8	8	44.646	399	399	1	5	1	4	1.077e-06	0.32201	0.67101	71.671	4	NaN	NaN	NaN	1	0.34518	0.779	68.042	3	4.3	8	2551400	2026300	525050	781570	618050	163530	1769800
P39719	P39719	3	3	3	Flavin carrier protein 2	FLC2	>sp|P39719|FLC2_YEAST Flavin carrier protein 2 OS=Saccharomyces cerevisiae (strain ATCC 204508 / S288c) GN=FLC2 PE=1 SV=2	1	3	3	3	1	2	1	2	1	2	4.7	4.7	4.7	87.468	783	783	1	7	2	5	2.328e-12	0.12299	0.17177	21.664	4	0.11824	0.16354	6.9557	2	0.15999	0.2088	27.619	2	1.3	3.4	2131600	1840600	290930	1709000	1450100	258900	422550
P39730	P39730	1	1	1	Eukaryotic translation initiation factor 5B	FUN12	>sp|P39730|IF2P_YEAST Eukaryotic translation initiation factor 5B OS=Saccharomyces cerevisiae (strain ATCC 204508 / S288c) GN=FUN12 PE=1 SV=2	1	1	1	1	1	1	1	1	1	1	1.1	1.1	1.1	112.27	1002	1002	1	6	3	3	0.0033953	0.344	0.4769	26.305	4	NaN	NaN	NaN	1	0.34732	0.49675	32.216	3	1.1	1.1	529820	402070	127750	265570	196980	68589	264260
P39926	P39926	2	1	1	Protein SSO2	SSO2	>sp|P39926|SSO2_YEAST Protein SSO2 OS=Saccharomyces cerevisiae (strain ATCC 204508 / S288c) GN=SSO2 PE=1 SV=2	1	2	1	1	1	2	0	1	0	1	6.4	3.4	3.4	33.733	295	295	1	2		2	1.1856e-08	NaN	NaN	NaN	0	NaN	NaN	NaN	0	NaN	NaN	NaN	0	3.1	6.4	288950	288950	0	0	0	0	288950
P39929	P39929	2	2	2	Vacuolar-sorting protein SNF7	SNF7	>sp|P39929|SNF7_YEAST Vacuolar-sorting protein SNF7 OS=Saccharomyces cerevisiae (strain ATCC 204508 / S288c) GN=SNF7 PE=1 SV=1	1	2	2	2	0	2	0	2	0	2	10.8	10.8	10.8	26.987	240	240	1	10		10	1.3409e-28	0.45708	0.62688	106.49	9	NaN	NaN	NaN	0	0.45708	0.62688	106.49	9	0	10.8	2462800	2184900	277980	0	0	0	2462800
P39931	P39931	1	1	1	Protein SSP120	SSP120	>sp|P39931|SS120_YEAST Protein SSP120 OS=Saccharomyces cerevisiae (strain ATCC 204508 / S288c) GN=SSP120 PE=1 SV=1	1	1	1	1	0	1	0	1	0	1	5.1	5.1	5.1	27.289	234	234	1	5		5	1.6733e-09	0.25037	0.39955	21.874	4	NaN	NaN	NaN	0	0.25037	0.39955	21.874	4	0	5.1	945880	799030	146850	0	0	0	945880
P39935	P39935	1	1	1	Eukaryotic initiation factor 4F subunit p150	TIF4631	>sp|P39935|IF4F1_YEAST Eukaryotic initiation factor 4F subunit p150 OS=Saccharomyces cerevisiae (strain ATCC 204508 / S288c) GN=TIF4631 PE=1 SV=2	1	1	1	1	0	1	0	1	0	1	1.3	1.3	1.3	107.1	952	952	1	1		1	0.0055226	NaN	NaN	NaN	1	NaN	NaN	NaN	0	NaN	NaN	NaN	1	0	1.3	75110	71045	4064.9	0	0	0	75110
P39938;P39939	P39938;P39939	3;2	3;2	3;2	40S ribosomal protein S26-A;40S ribosomal protein S26-B	RPS26A;RPS26B	>sp|P39938|RS26A_YEAST 40S ribosomal protein S26-A OS=Saccharomyces cerevisiae (strain ATCC 204508 / S288c) GN=RPS26A PE=1 SV=1;>sp|P39939|RS26B_YEAST 40S ribosomal protein S26-B OS=Saccharomyces cerevisiae (strain ATCC 204508 / S288c) GN=RPS26B PE=1 SV=1	2	3	3	3	3	2	3	2	3	2	26.9	26.9	26.9	13.505	119	119;119	1	17	12	5	4.7062e-17	0.23557	0.40927	50.201	14	0.21778	0.34465	38.165	9	0.40951	0.85143	48.201	5	26.9	20.2	17506000	14007000	3499100	10026000	8167700	1858700	7479300
P39940	P39940	5	5	5	E3 ubiquitin-protein ligase RSP5	RSP5	>sp|P39940|RSP5_YEAST E3 ubiquitin-protein ligase RSP5 OS=Saccharomyces cerevisiae (strain ATCC 204508 / S288c) GN=RSP5 PE=1 SV=1	1	5	5	5	1	5	1	5	1	5	8.5	8.5	8.5	91.815	809	809	1	11	2	9	3.6461e-18	0.20092	0.37174	90.439	10	0.19751	0.29646	25.38	2	0.21613	0.40193	97.225	8	1.1	8.5	7303200	5893500	1409700	1466100	1194100	271930	5837100
P40009	P40009	2	2	2	Golgi apyrase	YND1	>sp|P40009|YND1_YEAST Golgi apyrase OS=Saccharomyces cerevisiae (strain ATCC 204508 / S288c) GN=YND1 PE=1 SV=1	1	2	2	2	1	2	1	2	1	2	2.5	2.5	2.5	71.851	630	630	1	4	1	3	0.00077769	NaN	NaN	NaN	1	NaN	NaN	NaN	0	NaN	NaN	NaN	1	1.3	2.5	117020	107860	9153.6	0	0	0	117020
P40024	P40024	3	3	3	ABC transporter ATP-binding protein ARB1	ARB1	>sp|P40024|ARB1_YEAST ABC transporter ATP-binding protein ARB1 OS=Saccharomyces cerevisiae (strain ATCC 204508 / S288c) GN=ARB1 PE=1 SV=1	1	3	3	3	0	3	0	3	0	3	7.4	7.4	7.4	68.376	610	610	1	6		6	9.3939e-27	0.51804	0.73535	137.25	5	NaN	NaN	NaN	0	0.51804	0.73535	137.25	5	0	7.4	1887400	718650	1168800	0	0	0	1887400
P40050	P40050	1	1	1	Uncharacterized protein YER077C	YER077C	>sp|P40050|YEQ7_YEAST Uncharacterized protein YER077C OS=Saccharomyces cerevisiae (strain ATCC 204508 / S288c) GN=YER077C PE=1 SV=1	1	1	1	1	0	1	0	1	0	1	1.6	1.6	1.6	79.547	688	688	1	1		1	0.039287	NaN	NaN	NaN	0	NaN	NaN	NaN	0	NaN	NaN	NaN	0	0	1.6	0	0	0	0	0	0	0
P40069	P40069	3	3	3	Importin subunit beta-4	KAP123	>sp|P40069|IMB4_YEAST Importin subunit beta-4 OS=Saccharomyces cerevisiae (strain ATCC 204508 / S288c) GN=KAP123 PE=1 SV=1	1	3	3	3	3	1	3	1	3	1	3.1	3.1	3.1	122.6	1113	1113	1	13	10	3	4.0606e-12	0.17714	0.26152	89.357	8	0.26502	0.36809	81.06	5	0.093625	0.14407	20.878	3	3.1	1	4312200	3156100	1156000	3738300	2655500	1082800	573860
P40073	P40073	2	2	2	High osmolarity signaling protein SHO1	SHO1	>sp|P40073|SHO1_YEAST High osmolarity signaling protein SHO1 OS=Saccharomyces cerevisiae (strain ATCC 204508 / S288c) GN=SHO1 PE=1 SV=1	1	2	2	2	0	2	0	2	0	2	6.3	6.3	6.3	41.125	367	367	1	17		17	4.4311e-06	0.2105	0.29021	29.328	7	NaN	NaN	NaN	0	0.2105	0.29021	29.328	7	0	6.3	743300	602730	140570	0	0	0	743300
P40075	P40075	2	2	2	Vesicle-associated membrane protein-associated protein SCS2	SCS2	>sp|P40075|SCS2_YEAST Vesicle-associated membrane protein-associated protein SCS2 OS=Saccharomyces cerevisiae (strain ATCC 204508 / S288c) GN=SCS2 PE=1 SV=3	1	2	2	2	1	2	1	2	1	2	15.6	15.6	15.6	26.925	244	244	1	5	2	3	1.7941e-06	65.713	164.75	26.198	2	NaN	NaN	NaN	0	65.713	164.75	26.198	2	5.7	15.6	9360300	858160	8502200	294000	294000	0	9066300
P40089	P40089	1	1	1	U6 snRNA-associated Sm-like protein LSm5	LSM5	>sp|P40089|LSM5_YEAST U6 snRNA-associated Sm-like protein LSm5 OS=Saccharomyces cerevisiae (strain ATCC 204508 / S288c) GN=LSM5 PE=1 SV=1	1	1	1	1	0	1	0	1	0	1	19.4	19.4	19.4	10.423	93	93	1	3		3	5.9677e-21	NaN	NaN	NaN	0	NaN	NaN	NaN	0	NaN	NaN	NaN	0	0	19.4	150090	150090	0	0	0	0	150090
P40150	P40150	18	18	2	Heat shock protein SSB2	SSB2	>sp|P40150|HSP76_YEAST Heat shock protein SSB2 OS=Saccharomyces cerevisiae (strain ATCC 204508 / S288c) GN=SSB2 PE=1 SV=2	1	18	18	2	7	16	7	16	1	2	36.2	36.2	5.5	66.594	613	613	1	78	25	53	1.3705e-156	0.26417	0.45006	44.457	52	0.23866	0.3207	41.229	13	0.2826	0.52489	42.045	39	18.1	30	51088000	42085000	9002700	22655000	19268000	3386900	28433000
P40159	P40159	4	4	4	Uncharacterized protein YNL208W		>sp|P40159|YNU8_YEAST Uncharacterized protein YNL208W OS=Saccharomyces cerevisiae (strain ATCC 204508 / S288c) GN=YNL208W PE=1 SV=2	1	4	4	4	1	4	1	4	1	4	56.3	56.3	56.3	20.151	199	199	1	28	2	26	1.8131e-63	0.22507	0.37606	65.837	12	NaN	NaN	NaN	0	0.22507	0.37606	65.837	12	9	56.3	15486000	14666000	820090	5420100	5420100	0	10066000
P40208	P40208	1	1	1	Glucose-induced degradation protein 8	GID8	>sp|P40208|GID8_YEAST Glucose-induced degradation protein 8 OS=Saccharomyces cerevisiae (strain ATCC 204508 / S288c) GN=GID8 PE=1 SV=1	1	1	1	1	0	1	0	1	0	1	2.6	2.6	2.6	51.729	455	455	1	2		2	0.040977	NaN	NaN	NaN	0	NaN	NaN	NaN	0	NaN	NaN	NaN	0	0	2.6	0	0	0	0	0	0	0
P40212	P40212	5	5	1	60S ribosomal protein L13-B	RPL13B	>sp|P40212|RL13B_YEAST 60S ribosomal protein L13-B OS=Saccharomyces cerevisiae (strain ATCC 204508 / S288c) GN=RPL13B PE=1 SV=1	1	5	5	1	5	3	5	3	1	0	30.7	30.7	14.6	22.525	199	199	1	63	41	22	1.0346e-51	0.46329	0.71964	38.791	47	0.4981	0.72339	30.525	30	0.45222	0.67525	50.554	17	30.7	16.1	54565000	39367000	15198000	44302000	32412000	11890000	10264000
P40438;P40890	P40438;P40890	5;5	2;2	2;2	VPS10 homolog 1;VPS10 homolog 2	VTH1;VTH2	>sp|P40438|VTH1_YEAST VPS10 homolog 1 OS=Saccharomyces cerevisiae (strain ATCC 204508 / S288c) GN=VTH1 PE=1 SV=1;>sp|P40890|VTH2_YEAST VPS10 homolog 2 OS=Saccharomyces cerevisiae (strain ATCC 204508 / S288c) GN=VTH2 PE=1 SV=1	2	5	2	2	3	5	0	2	0	2	3.5	1.8	1.8	174.43	1549	1549;1549	1	7		7	1.2564e-18	16.346	44.098	229.54	5	NaN	NaN	NaN	0	16.346	44.098	229.54	5	1.7	3.5	16944000	1283700	15660000	0	0	0	16944000
P40474	P40474	2	2	2	Quinidine resistance protein 2	QDR2	>sp|P40474|QDR2_YEAST Quinidine resistance protein 2 OS=Saccharomyces cerevisiae (strain ATCC 204508 / S288c) GN=QDR2 PE=1 SV=1	1	2	2	2	1	1	1	1	1	1	3.9	3.9	3.9	59.617	542	542	1	4	3	1	0.00014272	0.25149	0.39799	28.014	3	0.25149	0.39799	28.014	3	NaN	NaN	NaN	0	1.8	2	1920100	1662300	257790	1858400	1600600	257790	61686
P40476	P40476	4	4	4	Pheromone-regulated membrane protein 5	PRM5	>sp|P40476|PRM5_YEAST Pheromone-regulated membrane protein 5 OS=Saccharomyces cerevisiae (strain ATCC 204508 / S288c) GN=PRM5 PE=1 SV=1	1	4	4	4	2	3	2	3	2	3	13.8	13.8	13.8	34.65	318	318	1	14	7	7	6.5576e-12	0.14401	0.23141	40.844	4	NaN	NaN	NaN	1	0.14244	0.19924	17.739	3	6.6	9.7	1423200	1218900	204270	544510	406610	137900	878650
P40483	P40483	2	2	2	Putative zinc metalloproteinase YIL108W	YIL108W	>sp|P40483|YIK8_YEAST Putative zinc metalloproteinase YIL108W OS=Saccharomyces cerevisiae (strain ATCC 204508 / S288c) GN=YIL108W PE=1 SV=1	1	2	2	2	0	2	0	2	0	2	3.4	3.4	3.4	77.413	696	696	1	5		5	2.1511e-83	0.59406	0.88036	26.195	4	NaN	NaN	NaN	0	0.59406	0.88036	26.195	4	0	3.4	758200	473460	284740	0	0	0	758200
P40495	P40495	2	2	2	Homoisocitrate dehydrogenase, mitochondrial	LYS12	>sp|P40495|LYS12_YEAST Homoisocitrate dehydrogenase, mitochondrial OS=Saccharomyces cerevisiae (strain ATCC 204508 / S288c) GN=LYS12 PE=1 SV=1	1	2	2	2	0	2	0	2	0	2	6.5	6.5	6.5	40.068	371	371	1	3		3	4.0188e-05	0.18546	0.29862	15.954	3	NaN	NaN	NaN	0	0.18546	0.29862	15.954	3	0	6.5	955550	864620	90929	0	0	0	955550
P40525;P87262	P40525;P87262	2;2	2;2	2;2	60S ribosomal protein L34-B;60S ribosomal protein L34-A	RPL34B;RPL34A	>sp|P40525|RL34B_YEAST 60S ribosomal protein L34-B OS=Saccharomyces cerevisiae (strain ATCC 204508 / S288c) GN=RPL34B PE=1 SV=1;>sp|P87262|RL34A_YEAST 60S ribosomal protein L34-A OS=Saccharomyces cerevisiae (strain ATCC 204508 / S288c) GN=RPL34A PE=1 SV=1	2	2	2	2	1	2	1	2	1	2	12.4	12.4	12.4	13.641	121	121;121	1	10	5	5	2.2857e-06	0.56816	1.0356	35.951	8	1.0422	1.4415	3.2511	4	0.35566	0.75352	6.6273	4	6.6	12.4	4125300	2530600	1594700	1438700	617270	821380	2686700
P40527	P40527	6	6	6	Probable phospholipid-transporting ATPase NEO1	NEO1	>sp|P40527|ATC7_YEAST Probable phospholipid-transporting ATPase NEO1 OS=Saccharomyces cerevisiae (strain ATCC 204508 / S288c) GN=NEO1 PE=1 SV=1	1	6	6	6	1	6	1	6	1	6	7.3	7.3	7.3	130.22	1151	1151	1	20	2	18	5.2668e-101	0.34814	0.57092	141.96	15	0.25499	0.38274	19.6	2	0.46689	0.85887	149.51	13	1.2	7.3	13678000	7403500	6275000	3367800	2902900	464950	10311000
P40531	P40531	2	2	2	Protein GVP36	GVP36	>sp|P40531|GVP36_YEAST Protein GVP36 OS=Saccharomyces cerevisiae (strain ATCC 204508 / S288c) GN=GVP36 PE=1 SV=1	1	2	2	2	1	1	1	1	1	1	6.4	6.4	6.4	36.67	326	326	1	3	1	2	0.00021648	NaN	NaN	NaN	1	NaN	NaN	NaN	0	NaN	NaN	NaN	1	3.4	3.1	238290	230670	7620.9	0	0	0	238290
P40557	P40557	1	1	1	ER-retained PMA1-suppressing protein 1	EPS1	>sp|P40557|EPS1_YEAST ER-retained PMA1-suppressing protein 1 OS=Saccharomyces cerevisiae (strain ATCC 204508 / S288c) GN=EPS1 PE=1 SV=1	1	1	1	1	1	1	1	1	1	1	1.4	1.4	1.4	81.218	701	701	1	6	3	3	0.0050707	0.097075	0.13096	131.5	6	0.28732	0.40903	28.408	3	0.028996	0.042039	5.4493	3	1.4	1.4	2242500	1950200	292320	1658400	1404700	253720	584040
P40825;P40825-2	P40825;P40825-2	1;1	1;1	1;1	Alanine--tRNA ligase, mitochondrial	ALA1	>sp|P40825|SYA_YEAST Alanine--tRNA ligase, mitochondrial OS=Saccharomyces cerevisiae (strain ATCC 204508 / S288c) GN=ALA1 PE=1 SV=3;>sp|P40825-2|SYA_YEAST Isoform Cytoplasmic of Alanine--tRNA ligase, mitochondrial OS=Saccharomyces cerevisiae (strain ATCC 2	2	1	1	1	0	1	0	1	0	1	1.4	1.4	1.4	110.06	983	983;958	1	1		1	0.0049209	NaN	NaN	NaN	1	NaN	NaN	NaN	0	NaN	NaN	NaN	1	0	1.4	511000	301510	209490	0	0	0	511000
P40986	P40986	4	4	4	Cell division control protein 1	CDC1	>sp|P40986|CDC1_YEAST Cell division control protein 1 OS=Saccharomyces cerevisiae (strain ATCC 204508 / S288c) GN=CDC1 PE=1 SV=2	1	4	4	4	3	4	3	4	3	4	11.6	11.6	11.6	57.147	491	491	1	15	8	7	7.8434e-58	0.13976	0.24108	67.136	14	0.13632	0.20173	39.129	7	0.14328	0.32404	89.022	7	7.7	11.6	16613000	14622000	1991100	11779000	10269000	1509500	4834300
P40988	P40988	1	1	1	Low-affinity Fe(2+) transport protein	FET4	>sp|P40988|FET4_YEAST Low-affinity Fe(2+) transport protein OS=Saccharomyces cerevisiae (strain ATCC 204508 / S288c) GN=FET4 PE=1 SV=2	1	1	1	1	0	1	0	1	0	1	3.3	3.3	3.3	62.791	552	552	1	1		1	4.023e-10	NaN	NaN	NaN	0	NaN	NaN	NaN	0	NaN	NaN	NaN	0	0	3.3	0	0	0	0	0	0	0
P41056	P41056	2	1	1	60S ribosomal protein L33-B	RPL33B	>sp|P41056|RL33B_YEAST 60S ribosomal protein L33-B OS=Saccharomyces cerevisiae (strain ATCC 204508 / S288c) GN=RPL33B PE=1 SV=2	1	2	1	1	1	1	1	0	1	0	24.3	15	15	12.168	107	107	1	4	4		6.1893e-09	NaN	NaN	NaN	1	NaN	NaN	NaN	1	NaN	NaN	NaN	0	15	9.3	803730	619730	184000	803730	619730	184000	0
P41057	P41057	1	1	1	40S ribosomal protein S29-A	RPS29A	>sp|P41057|RS29A_YEAST 40S ribosomal protein S29-A OS=Saccharomyces cerevisiae (strain ATCC 204508 / S288c) GN=RPS29A PE=1 SV=3	1	1	1	1	0	1	0	1	0	1	14.3	14.3	14.3	6.6606	56	56	1	1		1	0.0040773	NaN	NaN	NaN	1	NaN	NaN	NaN	0	NaN	NaN	NaN	1	0	14.3	218800	144580	74218	0	0	0	218800
P41277;P40106	P41277;P40106	7;5	7;5	7;5	(DL)-glycerol-3-phosphatase 1;(DL)-glycerol-3-phosphatase 2	RHR2;HOR2	>sp|P41277|GPP1_YEAST (DL)-glycerol-3-phosphatase 1 OS=Saccharomyces cerevisiae (strain ATCC 204508 / S288c) GN=RHR2 PE=1 SV=3;>sp|P40106|GPP2_YEAST (DL)-glycerol-3-phosphatase 2 OS=Saccharomyces cerevisiae (strain ATCC 204508 / S288c) GN=HOR2 PE=1 SV=1	2	7	7	7	6	5	6	5	6	5	30.4	30.4	30.4	27.947	250	250;250	1	45	30	15	1.8474e-22	0.15409	0.2566	118.42	29	0.14687	0.21329	45.453	18	0.20414	0.32758	163.56	11	26.4	23.2	28078000	22676000	5402300	21865000	18580000	3285100	6212900
P41805	P41805	5	5	5	60S ribosomal protein L10	RPL10	>sp|P41805|RL10_YEAST 60S ribosomal protein L10 OS=Saccharomyces cerevisiae (strain ATCC 204508 / S288c) GN=RPL10 PE=1 SV=1	1	5	5	5	2	4	2	4	2	4	22.6	22.6	22.6	25.361	221	221	1	12	4	8	7.5123e-22	0.48252	0.68274	29.699	11	0.50808	0.71291	3.3819	3	0.43644	0.63996	35.216	8	7.7	19	9185100	5962900	3222200	6363200	4000500	2362700	2821900
P41807	P41807	2	2	2	V-type proton ATPase subunit H	VMA13	>sp|P41807|VATH_YEAST V-type proton ATPase subunit H OS=Saccharomyces cerevisiae (strain ATCC 204508 / S288c) GN=VMA13 PE=1 SV=1	1	2	2	2	2	2	2	2	2	2	4.6	4.6	4.6	54.415	478	478	1	8	4	4	5.5566e-08	0.2175	0.31676	146.35	6	1.2981	1.848	125.88	3	0.054755	0.091329	100.04	3	4.6	4.6	6286500	3826900	2459600	5512300	3120200	2392100	774150
P41815	P41815	1	1	1	Valine amino-acid permease	BAP3	>sp|P41815|BAP3_YEAST Valine amino-acid permease OS=Saccharomyces cerevisiae (strain ATCC 204508 / S288c) GN=BAP3 PE=1 SV=2	1	1	1	1	1	1	1	1	1	1	2	2	2	67.364	604	604	1	2	1	1	0.0047809	NaN	NaN	NaN	1	NaN	NaN	NaN	0	NaN	NaN	NaN	1	2	2	117510	109700	7816.3	0	0	0	117510
P41940	P41940	2	2	2	Mannose-1-phosphate guanyltransferase	PSA1	>sp|P41940|MPG1_YEAST Mannose-1-phosphate guanyltransferase OS=Saccharomyces cerevisiae (strain ATCC 204508 / S288c) GN=PSA1 PE=1 SV=2	1	2	2	2	1	2	1	2	1	2	6.9	6.9	6.9	39.565	361	361	1	5	1	4	6.4705e-11	0.24157	0.61427	17.762	5	NaN	NaN	NaN	1	0.2356	0.55579	15.658	4	5	6.9	7702300	6453600	1248700	1207400	1067300	140150	6494900
P42838	P42838	7	7	7	Alkylphosphocholine resistance protein LEM3	LEM3	>sp|P42838|LEM3_YEAST Alkylphosphocholine resistance protein LEM3 OS=Saccharomyces cerevisiae (strain ATCC 204508 / S288c) GN=LEM3 PE=1 SV=1	1	7	7	7	4	6	4	6	4	6	17.1	17.1	17.1	47.437	414	414	1	62	29	33	4.8829e-47	0.116	0.19186	69.741	37	0.18927	0.29052	55.23	12	0.098784	0.14078	70.995	25	9.9	14.5	22350000	19376000	2974100	12072000	10438000	1634200	10279000
P43555	P43555	7	7	7	Protein EMP47	EMP47	>sp|P43555|EMP47_YEAST Protein EMP47 OS=Saccharomyces cerevisiae (strain ATCC 204508 / S288c) GN=EMP47 PE=1 SV=1	1	7	7	7	4	5	4	5	4	5	22.2	22.2	22.2	50.33	445	445	1	19	6	13	7.9112e-55	0.24835	0.39302	83.787	15	0.25807	0.39302	39.248	5	0.14564	0.3304	97.49	10	11.2	16.4	16506000	13778000	2728500	6307600	4776900	1530600	10198000
P43561	P43561	2	2	2	Iron transport multicopper oxidase FET5	FET5	>sp|P43561|FET5_YEAST Iron transport multicopper oxidase FET5 OS=Saccharomyces cerevisiae (strain ATCC 204508 / S288c) GN=FET5 PE=1 SV=1	1	2	2	2	1	2	1	2	1	2	3.5	3.5	3.5	70.879	622	622	1	6	1	5	5.3972e-05	0.12302	0.16531	139.79	5	NaN	NaN	NaN	1	0.090887	0.17576	161.42	4	1.6	3.5	5683300	5352500	330850	468250	420380	47865	5215100
P43582	P43582	3	3	3	WW domain-containing protein WWM1	WWM1	>sp|P43582|WWM1_YEAST WW domain-containing protein WWM1 OS=Saccharomyces cerevisiae (strain ATCC 204508 / S288c) GN=WWM1 PE=1 SV=1	1	3	3	3	0	3	0	3	0	3	33.6	33.6	33.6	22.655	211	211	1	47		47	3.7213e-133	0.16177	0.22038	46.779	16	NaN	NaN	NaN	0	0.16177	0.22038	46.779	16	0	33.6	5508900	5253600	255290	0	0	0	5508900
P43585	P43585	1	1	1	Vacuolar transporter chaperone 2	VTC2	>sp|P43585|VTC2_YEAST Vacuolar transporter chaperone 2 OS=Saccharomyces cerevisiae (strain ATCC 204508 / S288c) GN=VTC2 PE=1 SV=1	1	1	1	1	1	0	1	0	1	0	1.2	1.2	1.2	95.44	828	828	1	1	1		0.0051793	NaN	NaN	NaN	1	NaN	NaN	NaN	1	NaN	NaN	NaN	0	1.2	0	662670	604140	58535	662670	604140	58535	0
P43682	P43682	2	2	2	Protein transport protein SFT1	SFT1	>sp|P43682|SFT1_YEAST Protein transport protein SFT1 OS=Saccharomyces cerevisiae (strain ATCC 204508 / S288c) GN=SFT1 PE=1 SV=1	1	2	2	2	0	2	0	2	0	2	33	33	33	10.96	97	97	1	3		3	7.6669e-31	0.1929	0.26338	42.227	3	NaN	NaN	NaN	0	0.1929	0.26338	42.227	3	0	33	722220	664470	57746	0	0	0	722220
P46654;P32905	P46654;P32905	7;6	7;6	7;6	40S ribosomal protein S0-B;40S ribosomal protein S0-A	RPS0B;RPS0A	>sp|P46654|RSSA2_YEAST 40S ribosomal protein S0-B OS=Saccharomyces cerevisiae (strain ATCC 204508 / S288c) GN=RPS0B PE=1 SV=2;>sp|P32905|RSSA1_YEAST 40S ribosomal protein S0-A OS=Saccharomyces cerevisiae (strain ATCC 204508 / S288c) GN=RPS0A PE=1 SV=3	2	7	7	7	5	6	5	6	5	6	45.2	45.2	45.2	27.962	252	252;252	1	30	15	15	5.6938e-31	0.2169	0.32268	56.499	28	0.2169	0.29864	42.127	14	0.1901	0.40011	56.468	14	29.8	40.1	85198000	72077000	13121000	57283000	48939000	8344000	27915000
P46655	P46655	3	3	3	Glutamate--tRNA ligase, cytoplasmic	GUS1	>sp|P46655|SYEC_YEAST Glutamate--tRNA ligase, cytoplasmic OS=Saccharomyces cerevisiae (strain ATCC 204508 / S288c) GN=GUS1 PE=1 SV=3	1	3	3	3	3	0	3	0	3	0	5.1	5.1	5.1	80.842	708	708	1	9	9		3.475e-70	0.23397	0.35118	54.934	4	0.23397	0.35118	54.934	4	NaN	NaN	NaN	0	5.1	0	3213500	2562500	651010	3213500	2562500	651010	0
P46679	P46679	1	1	1	Protein STB2	STB2	>sp|P46679|STB2_YEAST Protein STB2 OS=Saccharomyces cerevisiae (strain ATCC 204508 / S288c) GN=STB2 PE=1 SV=2	1	1	1	1	1	0	1	0	1	0	1.4	1.4	1.4	97.827	850	850	1	2	2		0.032422	NaN	NaN	NaN	0	NaN	NaN	NaN	0	NaN	NaN	NaN	0	1.4	0	0	0	0	0	0	0	0
P46784;Q08745	P46784;Q08745	2;2	2;2	2;2	40S ribosomal protein S10-B;40S ribosomal protein S10-A	RPS10B;RPS10A	>sp|P46784|RS10B_YEAST 40S ribosomal protein S10-B OS=Saccharomyces cerevisiae (strain ATCC 204508 / S288c) GN=RPS10B PE=1 SV=1;>sp|Q08745|RS10A_YEAST 40S ribosomal protein S10-A OS=Saccharomyces cerevisiae (strain ATCC 204508 / S288c) GN=RPS10A PE=1 SV=1	2	2	2	2	1	1	1	1	1	1	24.8	24.8	24.8	12.738	105	105;105	1	6	4	2	8.5901e-08	0.38239	0.59825	37.278	5	0.37803	0.54438	9.5457	3	0.4952	1.0605	5.3936	2	7.6	17.1	12833000	8893800	3939600	11451000	7967000	3484100	1382400
P46982	P46982	6	6	6	Alpha-1,2-mannosyltransferase MNN5	MNN5	>sp|P46982|MNN5_YEAST Alpha-1,2-mannosyltransferase MNN5 OS=Saccharomyces cerevisiae (strain ATCC 204508 / S288c) GN=MNN5 PE=1 SV=2	1	6	6	6	3	4	3	4	3	4	14.2	14.2	14.2	67.204	586	586	1	15	3	12	1.3028e-61	0.1662	0.32056	225.02	12	0.19658	0.27189	17.086	2	0.16259	0.33973	241.33	10	5.6	11.4	25566000	5509600	20056000	926670	793740	132930	24639000
P46985	P46985	3	3	3	Probable alpha-1,6-mannosyltransferase MNN11	MNN11	>sp|P46985|MNN11_YEAST Probable alpha-1,6-mannosyltransferase MNN11 OS=Saccharomyces cerevisiae (strain ATCC 204508 / S288c) GN=MNN11 PE=1 SV=2	1	3	3	3	1	3	1	3	1	3	16.4	16.4	16.4	47.858	422	422	1	8	2	6	1.1017e-23	0.19813	0.37398	24.405	6	0.25294	0.36887	46.542	2	0.18712	0.37398	16.158	4	5.2	16.4	8633700	7572700	1061000	3106800	2494900	611910	5526900
P46989	P46989	1	1	1	Autophagy-related protein 27	ATG27	>sp|P46989|ATG27_YEAST Autophagy-related protein 27 OS=Saccharomyces cerevisiae (strain ATCC 204508 / S288c) GN=ATG27 PE=1 SV=2	1	1	1	1	1	0	1	0	1	0	4.8	4.8	4.8	30.201	271	271	1	3	3		1.9325e-10	0.15365	0.21873	24.724	3	0.15365	0.21873	24.724	3	NaN	NaN	NaN	0	4.8	0	2963400	2562000	401410	2963400	2562000	401410	0
P47029	P47029	1	1	1	Arrestin-related trafficking adapter 3	ALY2	>sp|P47029|ALY2_YEAST Arrestin-related trafficking adapter 3 OS=Saccharomyces cerevisiae (strain ATCC 204508 / S288c) GN=ALY2 PE=1 SV=2	1	1	1	1	0	1	0	1	0	1	2.8	2.8	2.8	117.21	1046	1046	1	1		1	0.00040853	NaN	NaN	NaN	0	NaN	NaN	NaN	0	NaN	NaN	NaN	0	0	2.8	97315	97315	0	0	0	0	97315
P47075	P47075	2	2	2	Vacuolar transporter chaperone 4	VTC4	>sp|P47075|VTC4_YEAST Vacuolar transporter chaperone 4 OS=Saccharomyces cerevisiae (strain ATCC 204508 / S288c) GN=VTC4 PE=1 SV=2	1	2	2	2	1	1	1	1	1	1	2.5	2.5	2.5	83.154	721	721	1	3	1	2	0.00052596	NaN	NaN	NaN	1	NaN	NaN	NaN	0	NaN	NaN	NaN	1	1.2	1.2	275990	228270	47719	0	0	0	275990
P47082	P47082	2	2	2	Vacuolar amino acid transporter 1	AVT1	>sp|P47082|AVT1_YEAST Vacuolar amino acid transporter 1 OS=Saccharomyces cerevisiae (strain ATCC 204508 / S288c) GN=AVT1 PE=1 SV=1	1	2	2	2	0	2	0	2	0	2	3.3	3.3	3.3	65.345	602	602	1	4		4	2.1841e-05	0.1946	0.296	11.38	2	NaN	NaN	NaN	0	0.1946	0.296	11.38	2	0	3.3	302190	263180	39019	0	0	0	302190
P47124	P47124	1	1	1	Putative glycosyltransferase HOC1	HOC1	>sp|P47124|HOC1_YEAST Putative glycosyltransferase HOC1 OS=Saccharomyces cerevisiae (strain ATCC 204508 / S288c) GN=HOC1 PE=1 SV=3	1	1	1	1	0	1	0	1	0	1	2.5	2.5	2.5	46.296	396	396	1	2		2	0.0049926	NaN	NaN	NaN	0	NaN	NaN	NaN	0	NaN	NaN	NaN	0	0	2.5	727190	727190	0	0	0	0	727190
P47143	P47143	2	2	2	Adenosine kinase	ADO1	>sp|P47143|ADK_YEAST Adenosine kinase OS=Saccharomyces cerevisiae (strain ATCC 204508 / S288c) GN=ADO1 PE=1 SV=1	1	2	2	2	0	2	0	2	0	2	9.1	9.1	9.1	36.372	340	340	1	5		5	3.6933e-11	0.54745	0.81325	79.29	4	NaN	NaN	NaN	0	0.54745	0.81325	79.29	4	0	9.1	2541100	922200	1618900	0	0	0	2541100
P48164	P48164	5	3	3	40S ribosomal protein S7-B	RPS7B	>sp|P48164|RS7B_YEAST 40S ribosomal protein S7-B OS=Saccharomyces cerevisiae (strain ATCC 204508 / S288c) GN=RPS7B PE=1 SV=1	1	5	3	3	3	4	1	3	1	3	32.6	23.2	23.2	21.634	190	190	1	7	3	4	2.8465e-20	0.41743	0.56551	68.006	5	0.41913	0.57971	3.5065	2	0.18912	0.38503	95.671	3	17.4	28.4	4183200	3089300	1093900	1339700	1022000	317670	2843500
P48445	P48445	1	1	1	Biotin--protein ligase;Biotin--[methylmalonyl-CoA-carboxytransferase] ligase;Biotin--[propionyl-CoA-carboxylase [ATP-hydrolyzing]] ligase;Biotin--[methylcrotonoyl-CoA-carboxylase] ligase;Biotin--[acetyl-CoA-carboxylase] ligase	BPL1	>sp|P48445|BPL1_YEAST Biotin--protein ligase OS=Saccharomyces cerevisiae (strain ATCC 204508 / S288c) GN=BPL1 PE=1 SV=1	1	1	1	1	1	0	1	0	1	0	2.5	2.5	2.5	76.362	690	690	1	2	2		0.012569	NaN	NaN	NaN	1	NaN	NaN	NaN	1	NaN	NaN	NaN	0	2.5	0	1415400	1051000	364330	1415400	1051000	364330	0
P48589	P48589	5	5	5	40S ribosomal protein S12	RPS12	>sp|P48589|RS12_YEAST 40S ribosomal protein S12 OS=Saccharomyces cerevisiae (strain ATCC 204508 / S288c) GN=RPS12 PE=1 SV=1	1	5	5	5	3	5	3	5	3	5	52.4	52.4	52.4	15.471	143	143	1	31	13	18	1.1684e-45	0.20651	0.34531	40.08	26	0.21891	0.30277	27.512	10	0.19756	0.3842	46.949	16	25.9	52.4	26624000	21825000	4798700	19176000	15435000	3740400	7447900
P48813	P48813	11	11	11	High-affinity glutamine permease	GNP1	>sp|P48813|GNP1_YEAST High-affinity glutamine permease OS=Saccharomyces cerevisiae (strain ATCC 204508 / S288c) GN=GNP1 PE=1 SV=2	1	11	11	11	7	9	7	9	7	9	17.2	17.2	17.2	73.597	663	663	1	65	21	44	7.5552e-105	0.22177	0.3634	97.801	36	0.33719	0.47288	43.542	13	0.13573	0.24672	112.34	23	14.6	15.1	32455000	25395000	7060200	16157000	11776000	4380400	16298000
P48836	P48836	4	4	4	V-type proton ATPase subunit G	VMA10	>sp|P48836|VATG_YEAST V-type proton ATPase subunit G OS=Saccharomyces cerevisiae (strain ATCC 204508 / S288c) GN=VMA10 PE=1 SV=1	1	4	4	4	1	4	1	4	1	4	38.6	38.6	38.6	12.713	114	114	1	12	2	10	5.0883e-41	0.12099	0.19457	22.993	12	0.13003	0.17985	3.0989	2	0.11852	0.21171	24.293	10	8.8	38.6	12745000	11349000	1396100	3870900	3298700	572190	8873800
P49089	P49089	1	1	1	Asparagine synthetase [glutamine-hydrolyzing] 1	ASN1	>sp|P49089|ASNS1_YEAST Asparagine synthetase [glutamine-hydrolyzing] 1 OS=Saccharomyces cerevisiae (strain ATCC 204508 / S288c) GN=ASN1 PE=1 SV=2	1	1	1	1	0	1	0	1	0	1	2.3	2.3	2.3	64.47	572	572	1	2		2	0.0051706	0.30307	0.42495	17.918	2	NaN	NaN	NaN	0	0.30307	0.42495	17.918	2	0	2.3	160470	129150	31319	0	0	0	160470
P49166	P49166	2	2	2	60S ribosomal protein L37-A	RPL37A	>sp|P49166|RL37A_YEAST 60S ribosomal protein L37-A OS=Saccharomyces cerevisiae (strain ATCC 204508 / S288c) GN=RPL37A PE=1 SV=2	1	2	2	2	1	2	1	2	1	2	23.9	23.9	23.9	9.8502	88	88	1	6	4	2	9.6519e-07	0.50401	0.67502	86.287	3	NaN	NaN	NaN	1	0.30912	0.45985	54.284	2	11.4	23.9	1128900	665660	463220	675220	314310	360910	453660
P49167	P49167	3	3	3	60S ribosomal protein L38	RPL38	>sp|P49167|RL38_YEAST 60S ribosomal protein L38 OS=Saccharomyces cerevisiae (strain ATCC 204508 / S288c) GN=RPL38 PE=1 SV=1	1	3	3	3	2	3	2	3	2	3	41	41	41	8.8264	78	78	1	22	12	10	1.8049e-25	0.25846	0.34731	59.727	21	0.21519	0.32373	44.446	12	0.32941	0.94	69.545	9	32.1	41	43559000	32242000	11317000	21334000	15353000	5981500	22225000
P49573	P49573	3	3	3	Copper transport protein CTR1	CTR1	>sp|P49573|CTR1_YEAST Copper transport protein CTR1 OS=Saccharomyces cerevisiae (strain ATCC 204508 / S288c) GN=CTR1 PE=1 SV=1	1	3	3	3	3	2	3	2	3	2	9.6	9.6	9.6	44.441	406	406	1	11	8	3	8.9527e-06	NaN	NaN	NaN	0	NaN	NaN	NaN	0	NaN	NaN	NaN	0	9.6	4.9	0	0	0	0	0	0	0
P49626	P49626	11	1	1	60S ribosomal protein L4-B	RPL4B	>sp|P49626|RL4B_YEAST 60S ribosomal protein L4-B OS=Saccharomyces cerevisiae (strain ATCC 204508 / S288c) GN=RPL4B PE=1 SV=2	1	11	1	1	7	11	1	1	1	1	45.9	4.4	4.4	39.062	362	362	1	4	1	3	1.8954e-155	0.15272	0.30854	52.323	3	NaN	NaN	NaN	1	0.11838	0.23192	40.369	2	30.4	45.9	2063800	1686100	377700	774730	532860	241860	1289100
P49723	P49723	1	1	1	Ribonucleoside-diphosphate reductase small chain 2	RNR4	>sp|P49723|RIR4_YEAST Ribonucleoside-diphosphate reductase small chain 2 OS=Saccharomyces cerevisiae (strain ATCC 204508 / S288c) GN=RNR4 PE=1 SV=1	1	1	1	1	0	1	0	1	0	1	5.5	5.5	5.5	40.054	345	345	1	3		3	5.4715e-32	0.11236	0.15033	11.654	3	NaN	NaN	NaN	0	0.11236	0.15033	11.654	3	0	5.5	408310	383710	24605	0	0	0	408310
P49956	P49956	1	1	1	Chromosome transmission fidelity protein 18	CTF18	>sp|P49956|CTF18_YEAST Chromosome transmission fidelity protein 18 OS=Saccharomyces cerevisiae (strain ATCC 204508 / S288c) GN=CTF18 PE=1 SV=1	1	1	1	1	1	0	1	0	1	0	1.8	1.8	1.8	84.372	741	741	1	1	1		0.026593	NaN	NaN	NaN	1	NaN	NaN	NaN	1	NaN	NaN	NaN	0	1.8	0	110800000	110180000	622570	110800000	110180000	622570	0
P50077	P50077	1	1	1	Calcium-channel protein CCH1	CCH1	>sp|P50077|CCH1_YEAST Calcium-channel protein CCH1 OS=Saccharomyces cerevisiae (strain ATCC 204508 / S288c) GN=CCH1 PE=1 SV=1	1	1	1	1	0	1	0	1	0	1	0.7	0.7	0.7	234.6	2039	2039	1	2		2	2.5377e-06	0.15371	0.25169	10.532	2	NaN	NaN	NaN	0	0.15371	0.25169	10.532	2	0	0.7	662300	597090	65207	0	0	0	662300
P50108	P50108	4	4	4	Probable alpha-1,6-mannosyltransferase MNN10	MNN10	>sp|P50108|MNN10_YEAST Probable alpha-1,6-mannosyltransferase MNN10 OS=Saccharomyces cerevisiae (strain ATCC 204508 / S288c) GN=MNN10 PE=1 SV=1	1	4	4	4	1	4	1	4	1	4	15	15	15	46.747	393	393	1	10	2	8	1.0199e-11	0.19208	0.25861	45.922	7	0.25887	0.35804	16.676	2	0.14723	0.25398	51.089	5	2.8	15	3830200	3178400	651790	2005400	1568900	436470	1824800
P50942	P50942	1	1	1	Polyphosphatidylinositol phosphatase INP52;SAC1-like phosphoinositide phosphatase;Phosphatidylinositol 4,5-bisphosphate 5-phosphatase	INP52	>sp|P50942|INP52_YEAST Polyphosphatidylinositol phosphatase INP52 OS=Saccharomyces cerevisiae (strain ATCC 204508 / S288c) GN=INP52 PE=1 SV=1	1	1	1	1	0	1	0	1	0	1	0.8	0.8	0.8	133.33	1183	1183	1	4		4	0.0074623	0.090145	0.18664	23.749	2	NaN	NaN	NaN	0	0.090145	0.18664	23.749	2	0	0.8	1449700	1284800	164850	0	0	0	1449700
P51401	P51401	3	1	1	60S ribosomal protein L9-B	RPL9B	>sp|P51401|RL9B_YEAST 60S ribosomal protein L9-B OS=Saccharomyces cerevisiae (strain ATCC 204508 / S288c) GN=RPL9B PE=1 SV=1	1	3	1	1	1	2	0	1	0	1	19.9	9.9	9.9	21.657	191	191	1	1		1	3.5641e-10	NaN	NaN	NaN	1	NaN	NaN	NaN	0	NaN	NaN	NaN	1	6.3	13.6	204930	153860	51066	0	0	0	204930
P52489	P52489	2	1	1	Pyruvate kinase 2	PYK2	>sp|P52489|KPYK2_YEAST Pyruvate kinase 2 OS=Saccharomyces cerevisiae (strain ATCC 204508 / S288c) GN=PYK2 PE=1 SV=1	1	2	1	1	0	2	0	1	0	1	3.4	1.4	1.4	55.195	506	506	1	2		2	1.1854e-05	0.10299	0.25848	20.15	2	NaN	NaN	NaN	0	0.10299	0.25848	20.15	2	0	3.4	5671600	5105700	565890	0	0	0	5671600
P53093	P53093	4	4	4	Protein YIP4	YIP4	>sp|P53093|YIP4_YEAST Protein YIP4 OS=Saccharomyces cerevisiae (strain ATCC 204508 / S288c) GN=YIP4 PE=1 SV=2	1	4	4	4	2	3	2	3	2	3	26	26	26	25.995	235	235	1	13	4	9	1.5283e-43	0.08787	0.15594	87.064	8	0.15997	0.23006	9.5662	3	0.044234	0.076095	96.104	5	5.5	26	15858000	14584000	1273700	7676200	6590000	1086100	8181900
P53104	P53104	1	1	1	Serine/threonine-protein kinase ATG1	ATG1	>sp|P53104|ATG1_YEAST Serine/threonine-protein kinase ATG1 OS=Saccharomyces cerevisiae (strain ATCC 204508 / S288c) GN=ATG1 PE=1 SV=1	1	1	1	1	0	1	0	1	0	1	0.8	0.8	0.8	101.72	897	897	1	8		8	0.035721	NaN	NaN	NaN	0	NaN	NaN	NaN	0	NaN	NaN	NaN	0	0	0.8	0	0	0	0	0	0	0
P53108	P53108	2	2	2	Protein YIP5	YIP5	>sp|P53108|YIP5_YEAST Protein YIP5 OS=Saccharomyces cerevisiae (strain ATCC 204508 / S288c) GN=YIP5 PE=1 SV=1	1	2	2	2	1	1	1	1	1	1	12.9	12.9	12.9	34.843	310	310	1	6	3	3	9.5263e-66	0.22506	0.32819	23.285	2	0.22506	0.32819	23.285	2	NaN	NaN	NaN	0	3.5	9.4	4718900	4413300	305640	1772700	1467000	305640	2946200
P53221;P05743	P53221;P05743	7;6	7;6	7;6	60S ribosomal protein L26-B;60S ribosomal protein L26-A	RPL26B;RPL26A	>sp|P53221|RL26B_YEAST 60S ribosomal protein L26-B OS=Saccharomyces cerevisiae (strain ATCC 204508 / S288c) GN=RPL26B PE=1 SV=2;>sp|P05743|RL26A_YEAST 60S ribosomal protein L26-A OS=Saccharomyces cerevisiae (strain ATCC 204508 / S288c) GN=RPL26A PE=1 SV=3	2	7	7	7	2	7	2	7	2	7	49.6	49.6	49.6	14.235	127	127;127	1	25	5	20	1.1798e-17	0.19966	0.45575	49.933	23	0.48007	0.64511	72.224	5	0.19045	0.4382	44.348	18	16.5	49.6	28402000	22144000	6257900	11002000	8004800	2997600	17400000
P53252	P53252	2	2	2	Sphingolipid long chain base-responsive protein PIL1	PIL1	>sp|P53252|PIL1_YEAST Sphingolipid long chain base-responsive protein PIL1 OS=Saccharomyces cerevisiae (strain ATCC 204508 / S288c) GN=PIL1 PE=1 SV=1	1	2	2	2	1	1	1	1	1	1	8.3	8.3	8.3	38.349	339	339	1	17	2	15	2.3373e-46	0.090488	0.14891	43.57	11	NaN	NaN	NaN	0	0.090488	0.14891	43.57	11	2.9	5.3	2413500	2224300	189220	0	0	0	2413500
P53272	P53272	1	1	1	Uncharacterized protein YGR122W		>sp|P53272|YG34_YEAST Uncharacterized protein YGR122W OS=Saccharomyces cerevisiae (strain ATCC 204508 / S288c) GN=YGR122W PE=1 SV=1	1	1	1	1	1	0	1	0	1	0	2.5	2.5	2.5	45.304	402	402	1	1	1		0.018364	NaN	NaN	NaN	1	NaN	NaN	NaN	1	NaN	NaN	NaN	0	2.5	0	2427100	578230	1848900	2427100	578230	1848900	0
P53281	P53281	1	1	1	LAS seventeen-binding protein 1	LSB1	>sp|P53281|LSB1_YEAST LAS seventeen-binding protein 1 OS=Saccharomyces cerevisiae (strain ATCC 204508 / S288c) GN=LSB1 PE=1 SV=1	1	1	1	1	1	0	1	0	1	0	4.1	4.1	4.1	26.139	241	241	1	4	4		0.0050892	NaN	NaN	NaN	0	NaN	NaN	NaN	0	NaN	NaN	NaN	0	4.1	0	885900	885900	0	885900	885900	0	0
P53337	P53337	1	1	1	ER-derived vesicles protein ERV29	ERV29	>sp|P53337|ERV29_YEAST ER-derived vesicles protein ERV29 OS=Saccharomyces cerevisiae (strain ATCC 204508 / S288c) GN=ERV29 PE=1 SV=1	1	1	1	1	1	1	1	1	1	1	3.9	3.9	3.9	35.012	310	310	1	6	3	3	6.0359e-15	1.8112	3.0365	93.153	5	0.47795	0.69699	58.568	2	2.2356	3.5778	12.305	3	3.9	3.9	2096700	1056700	1040100	1080100	724310	355810	1016600
P53388	P53388	4	4	4	Dicarboxylic amino acid permease	DIP5	>sp|P53388|DIP5_YEAST Dicarboxylic amino acid permease OS=Saccharomyces cerevisiae (strain ATCC 204508 / S288c) GN=DIP5 PE=1 SV=1	1	4	4	4	2	3	2	3	2	3	6.7	6.7	6.7	68.097	608	608	1	11	5	6	1.6186e-14	0.2056	0.36659	38.001	6	0.49315	0.66268	37.602	3	0.15053	0.35453	9.5726	3	3	5.1	5442200	4535500	906660	1401400	1030900	370470	4040800
P53633	P53633	1	1	1	Prenylated Rab acceptor 1	YIP3	>sp|P53633|PRA1_YEAST Prenylated Rab acceptor 1 OS=Saccharomyces cerevisiae (strain ATCC 204508 / S288c) GN=YIP3 PE=1 SV=2	1	1	1	1	0	1	0	1	0	1	5.7	5.7	5.7	19.411	176	176	1	1		1	5.9571e-07	NaN	NaN	NaN	1	NaN	NaN	NaN	0	NaN	NaN	NaN	1	0	5.7	211610	172660	38947	0	0	0	211610
P53728	P53728	1	1	1	Peptidyl-prolyl cis-trans isomerase CYP8	CPR8	>sp|P53728|CYP8_YEAST Peptidyl-prolyl cis-trans isomerase CYP8 OS=Saccharomyces cerevisiae (strain ATCC 204508 / S288c) GN=CPR8 PE=1 SV=1	1	1	1	1	0	1	0	1	0	1	3.6	3.6	3.6	34.946	308	308	1	2		2	9.1048e-06	0.096028	0.13446	5.0414	2	NaN	NaN	NaN	0	0.096028	0.13446	5.0414	2	0	3.6	417130	374830	42305	0	0	0	417130
P53839	P53839	1	1	1	Glyoxylate reductase 1	GOR1	>sp|P53839|GOR1_YEAST Glyoxylate reductase 1 OS=Saccharomyces cerevisiae (strain ATCC 204508 / S288c) GN=GOR1 PE=1 SV=1	1	1	1	1	0	1	0	1	0	1	4.9	4.9	4.9	38.831	350	350	1	1		1	0.042696	NaN	NaN	NaN	0	NaN	NaN	NaN	0	NaN	NaN	NaN	0	0	4.9	332570	332570	0	0	0	0	332570
P53856	P53856	1	1	1	Putative uncharacterized protein YNL235C		>sp|P53856|YNX5_YEAST Putative uncharacterized protein YNL235C OS=Saccharomyces cerevisiae (strain ATCC 204508 / S288c) GN=YNL235C PE=5 SV=1	1	1	1	1	0	1	0	1	0	1	17.5	17.5	17.5	16.153	143	143	1	1		1	0.022369	NaN	NaN	NaN	1	NaN	NaN	NaN	0	NaN	NaN	NaN	1	0	17.5	1762800	76254	1686500	0	0	0	1762800
P53925	P53925	2	2	2	Uncharacterized vacuolar membrane protein YNL115C		>sp|P53925|YNL5_YEAST Uncharacterized vacuolar membrane protein YNL115C OS=Saccharomyces cerevisiae (strain ATCC 204508 / S288c) GN=YNL115C PE=1 SV=1	1	2	2	2	2	2	2	2	2	2	4.5	4.5	4.5	74.038	644	644	1	6	2	4	1.0626e-07	0.11949	0.1814	90.031	2	NaN	NaN	NaN	0	0.11949	0.1814	90.031	2	4.5	4.5	649810	590580	59222	0	0	0	649810
P53947	P53947	2	2	2	Vacuolar membrane protein YNL058C		>sp|P53947|YNF8_YEAST Vacuolar membrane protein YNL058C OS=Saccharomyces cerevisiae (strain ATCC 204508 / S288c) GN=YNL058C PE=1 SV=1	1	2	2	2	1	1	1	1	1	1	11.4	11.4	11.4	35.046	316	316	1	5	4	1	1.6533e-14	0.19685	0.26452	58.52	2	0.19685	0.26452	58.52	2	NaN	NaN	NaN	0	4.7	6.6	1269400	1065600	203880	1269400	1065600	203880	0
P54070	P54070	3	3	3	Mannosyltransferase KTR6	KTR6	>sp|P54070|KTR6_YEAST Mannosyltransferase KTR6 OS=Saccharomyces cerevisiae (strain ATCC 204508 / S288c) GN=KTR6 PE=1 SV=1	1	3	3	3	1	2	1	2	1	2	7.8	7.8	7.8	52.127	446	446	1	4	2	2	2.2775e-48	NaN	NaN	NaN	1	NaN	NaN	NaN	0	NaN	NaN	NaN	1	2.5	5.4	863370	564180	299200	186240	186240	0	677130
P54837	P54837	1	1	1	Endoplasmic reticulum vesicle protein 25	ERV25	>sp|P54837|TMEDA_YEAST Endoplasmic reticulum vesicle protein 25 OS=Saccharomyces cerevisiae (strain ATCC 204508 / S288c) GN=ERV25 PE=1 SV=1	1	1	1	1	0	1	0	1	0	1	11.4	11.4	11.4	24.106	211	211	1	1		1	0.0058837	NaN	NaN	NaN	1	NaN	NaN	NaN	0	NaN	NaN	NaN	1	0	11.4	140230	109700	30523	0	0	0	140230
P54867	P54867	2	2	2	Protein SLG1	SLG1	>sp|P54867|SLG1_YEAST Protein SLG1 OS=Saccharomyces cerevisiae (strain ATCC 204508 / S288c) GN=SLG1 PE=1 SV=1	1	2	2	2	0	2	0	2	0	2	7.1	7.1	7.1	39.27	378	378	1	4		4	0.00016851	NaN	NaN	NaN	1	NaN	NaN	NaN	0	NaN	NaN	NaN	1	0	7.1	269350	221090	48263	0	0	0	269350
P60010;CON__P60712	P60010;CON__P60712	10;6	10;6	10;6	Actin	ACT1	>sp|P60010|ACT_YEAST Actin OS=Saccharomyces cerevisiae (strain ATCC 204508 / S288c) GN=ACT1 PE=1 SV=1;>P60712 SWISS-PROT:P60712 (Bos taurus) Actin, cytoplasmic 1	2	10	10	10	8	7	8	7	8	7	29.9	29.9	29.9	41.689	375	375;375	1	47	24	23	1.7332e-105	0.30344	0.61586	130.31	38	0.45524	0.65061	84.585	16	0.2121	0.42755	154.29	22	22.1	22.7	159900000	73808000	86089000	58652000	47676000	10975000	101250000
P69771	P69771	5	5	5	Vacuolar protein-sorting-associated protein 46	DID2	>sp|P69771|DID2_YEAST Vacuolar protein-sorting-associated protein 46 OS=Saccharomyces cerevisiae (strain ATCC 204508 / S288c) GN=DID2 PE=1 SV=1	1	5	5	5	0	5	0	5	0	5	24.5	24.5	24.5	23.091	204	204	1	15		15	2.8274e-31	0.14761	0.25428	78.668	13	NaN	NaN	NaN	0	0.14761	0.25428	78.668	13	0	24.5	6033800	4676100	1357700	0	0	0	6033800
Q00055	Q00055	1	1	1	Glycerol-3-phosphate dehydrogenase [NAD(+)] 1	GPD1	>sp|Q00055|GPD1_YEAST Glycerol-3-phosphate dehydrogenase [NAD(+)] 1 OS=Saccharomyces cerevisiae (strain ATCC 204508 / S288c) GN=GPD1 PE=1 SV=4	1	1	1	1	1	0	1	0	1	0	1.8	1.8	1.8	42.868	391	391	1	1	1		0.0054283	NaN	NaN	NaN	1	NaN	NaN	NaN	1	NaN	NaN	NaN	0	1.8	0	1878300	1176600	701720	1878300	1176600	701720	0
Q00955	Q00955	3	3	3	Acetyl-CoA carboxylase;Biotin carboxylase	ACC1	>sp|Q00955|ACAC_YEAST Acetyl-CoA carboxylase OS=Saccharomyces cerevisiae (strain ATCC 204508 / S288c) GN=ACC1 PE=1 SV=2	1	3	3	3	2	2	2	2	2	2	2	2	2	250.35	2233	2233	1	9	5	4	1.8512e-19	0.82871	1.3996	105.89	2	NaN	NaN	NaN	1	NaN	NaN	NaN	1	1.4	1.1	2866800	2332900	533950	2079400	1862200	217160	787420
Q01389	Q01389	1	1	1	Serine/threonine-protein kinase BCK1/SLK1/SSP31	BCK1	>sp|Q01389|BCK1_YEAST Serine/threonine-protein kinase BCK1/SLK1/SSP31 OS=Saccharomyces cerevisiae (strain ATCC 204508 / S288c) GN=BCK1 PE=1 SV=1	1	1	1	1	1	0	1	0	1	0	0.7	0.7	0.7	164.19	1478	1478	1	1	1		0.038797	NaN	NaN	NaN	0	NaN	NaN	NaN	0	NaN	NaN	NaN	0	0.7	0	241120	241120	0	241120	241120	0	0
Q01662	Q01662	1	1	1	Methionine aminopeptidase 1	MAP1	>sp|Q01662|AMPM1_YEAST Methionine aminopeptidase 1 OS=Saccharomyces cerevisiae (strain ATCC 204508 / S288c) GN=MAP1 PE=1 SV=2	1	1	1	1	0	1	0	1	0	1	4.7	4.7	4.7	43.373	387	387	1	5		5	1.8162e-38	NaN	NaN	NaN	1	NaN	NaN	NaN	0	NaN	NaN	NaN	1	0	4.7	173000	157740	15257	0	0	0	173000
Q01855	Q01855	1	1	1	40S ribosomal protein S15	RPS15	>sp|Q01855|RS15_YEAST 40S ribosomal protein S15 OS=Saccharomyces cerevisiae (strain ATCC 204508 / S288c) GN=RPS15 PE=1 SV=1	1	1	1	1	0	1	0	1	0	1	13.4	13.4	13.4	16.002	142	142	1	2		2	9.3144e-23	0.20024	0.27274	13.104	2	NaN	NaN	NaN	0	0.20024	0.27274	13.104	2	0	13.4	317160	271280	45885	0	0	0	317160
Q01939	Q01939	3	3	3	26S protease regulatory subunit 8 homolog	RPT6	>sp|Q01939|PRS8_YEAST 26S protease regulatory subunit 8 homolog OS=Saccharomyces cerevisiae (strain ATCC 204508 / S288c) GN=RPT6 PE=1 SV=4	1	3	3	3	1	3	1	3	1	3	11.9	11.9	11.9	45.271	405	405	1	10	3	7	1.5024e-21	0.34178	0.45928	145.04	7	0.2962	0.40968	16.16	2	0.99191	1.867	175.23	5	3.2	11.9	2985900	2411000	574910	881600	774320	107280	2104300
Q02326	Q02326	4	1	1	60S ribosomal protein L6-A	RPL6A	>sp|Q02326|RL6A_YEAST 60S ribosomal protein L6-A OS=Saccharomyces cerevisiae (strain ATCC 204508 / S288c) GN=RPL6A PE=1 SV=2	1	4	1	1	4	4	1	1	1	1	22.2	6.2	6.2	19.961	176	176	1	7	4	3	4.7321e-13	0.21457	0.38595	21.258	4	NaN	NaN	NaN	1	0.211	0.35492	9.8409	3	22.2	22.2	1563200	1234300	328890	260650	197090	63559	1302600
Q02642	Q02642	1	1	1	Nascent polypeptide-associated complex subunit beta-1	EGD1	>sp|Q02642|NACB1_YEAST Nascent polypeptide-associated complex subunit beta-1 OS=Saccharomyces cerevisiae (strain ATCC 204508 / S288c) GN=EGD1 PE=1 SV=2	1	1	1	1	0	1	0	1	0	1	13.4	13.4	13.4	17.02	157	157	1	3		3	6.2607e-09	0.55746	1.2211	21.001	3	NaN	NaN	NaN	0	0.55746	1.2211	21.001	3	0	13.4	1734300	1257000	477330	0	0	0	1734300
Q02753;Q12672	Q02753;Q12672	4;4	4;4	4;4	60S ribosomal protein L21-A;60S ribosomal protein L21-B	RPL21A;RPL21B	>sp|Q02753|RL21A_YEAST 60S ribosomal protein L21-A OS=Saccharomyces cerevisiae (strain ATCC 204508 / S288c) GN=RPL21A PE=1 SV=1;>sp|Q12672|RL21B_YEAST 60S ribosomal protein L21-B OS=Saccharomyces cerevisiae (strain ATCC 204508 / S288c) GN=RPL21B PE=1 SV=1	2	4	4	4	3	2	3	2	3	2	29.4	29.4	29.4	18.242	160	160;160	1	14	8	6	2.7035e-11	0.4772	0.67676	16.77	10	0.5312	0.71381	10.825	7	0.31075	0.52396	6.1932	3	16.2	18.8	9807300	6455800	3351500	8641400	5584000	3057300	1165900
Q02979	Q02979	1	1	1	Glycerophosphodiester phosphodiesterase GDE1	GDE1	>sp|Q02979|GDE1_YEAST Glycerophosphodiester phosphodiesterase GDE1 OS=Saccharomyces cerevisiae (strain ATCC 204508 / S288c) GN=GDE1 PE=1 SV=1	1	1	1	1	0	1	0	1	0	1	1.1	1.1	1.1	138.01	1223	1223	1	1		1	0.0051129	NaN	NaN	NaN	1	NaN	NaN	NaN	0	NaN	NaN	NaN	1	0	1.1	109580	97766	11811	0	0	0	109580
Q03048	Q03048	1	1	1	Cofilin	COF1	>sp|Q03048|COFI_YEAST Cofilin OS=Saccharomyces cerevisiae (strain ATCC 204508 / S288c) GN=COF1 PE=1 SV=1	1	1	1	1	1	1	1	1	1	1	11.9	11.9	11.9	15.901	143	143	1	6	3	3	1.371e-36	0.48401	0.8561	56.863	6	0.37593	0.50517	12.582	3	0.61492	1.4572	7.7449	3	11.9	11.9	7122300	4814400	2307800	2848500	2125700	722810	4273800
Q03148	Q03148	1	1	1	Pyridoxine biosynthesis protein SNZ1	SNZ1	>sp|Q03148|SNZ1_YEAST Pyridoxine biosynthesis protein SNZ1 OS=Saccharomyces cerevisiae (strain ATCC 204508 / S288c) GN=SNZ1 PE=1 SV=1	1	1	1	1	0	1	0	1	0	1	5.4	5.4	5.4	31.817	297	297	1	2		2	0.027541	NaN	NaN	NaN	0	NaN	NaN	NaN	0	NaN	NaN	NaN	0	0	5.4	630710	630710	0	0	0	0	630710
Q03322	Q03322	3	3	3	T-SNARE affecting a late Golgi compartment protein 1	TLG1	>sp|Q03322|TLG1_YEAST T-SNARE affecting a late Golgi compartment protein 1 OS=Saccharomyces cerevisiae (strain ATCC 204508 / S288c) GN=TLG1 PE=1 SV=1	1	3	3	3	0	3	0	3	0	3	13.4	13.4	13.4	25.817	224	224	1	10		10	5.6223e-38	0.11312	0.20245	63.23	9	NaN	NaN	NaN	0	0.11312	0.20245	63.23	9	0	13.4	5310500	4655900	654530	0	0	0	5310500
Q03337	Q03337	1	1	1	Trafficking protein particle complex subunit 31	TRS31	>sp|Q03337|TRS31_YEAST Trafficking protein particle complex subunit 31 OS=Saccharomyces cerevisiae (strain ATCC 204508 / S288c) GN=TRS31 PE=1 SV=1	1	1	1	1	0	1	0	1	0	1	4.6	4.6	4.6	31.721	283	283	1	4		4	0.0023975	NaN	NaN	NaN	1	NaN	NaN	NaN	0	NaN	NaN	NaN	1	0	4.6	64839	58412	6427.8	0	0	0	64839
Q03388	Q03388	1	1	1	Vacuolar protein sorting-associated protein 72	VPS72	>sp|Q03388|VPS72_YEAST Vacuolar protein sorting-associated protein 72 OS=Saccharomyces cerevisiae (strain ATCC 204508 / S288c) GN=VPS72 PE=1 SV=2	1	1	1	1	0	1	0	1	0	1	1	1	1	90.579	795	795	1	6		6	0.0082287	0.06651	0.097445	19.902	3	NaN	NaN	NaN	0	0.06651	0.097445	19.902	3	0	1	825260	765920	59335	0	0	0	825260
Q03559	Q03559	5	5	5	Uncharacterized protein YMR295C	YMR295C	>sp|Q03559|YM8V_YEAST Uncharacterized protein YMR295C OS=Saccharomyces cerevisiae (strain ATCC 204508 / S288c) GN=YMR295C PE=1 SV=1	1	5	5	5	1	5	1	5	1	5	55.8	55.8	55.8	22.178	197	197	1	26	4	22	1.2095e-167	0.20328	0.40746	39.998	25	0.31827	0.42768	9.0866	3	0.19688	0.40124	42.516	22	7.1	55.8	22778000	20408000	2369600	2345400	1796300	549130	20433000
Q03860	Q03860	1	1	1	Golgi apparatus membrane protein TVP15	TVP15	>sp|Q03860|TVP15_YEAST Golgi apparatus membrane protein TVP15 OS=Saccharomyces cerevisiae (strain ATCC 204508 / S288c) GN=TVP15 PE=1 SV=1	1	1	1	1	0	1	0	1	0	1	14	14	14	15.881	143	143	1	3		3	4.5181e-32	NaN	NaN	NaN	0	NaN	NaN	NaN	0	NaN	NaN	NaN	0	0	14	0	0	0	0	0	0	0
Q04013	Q04013	1	1	1	Mitochondrial DNA replication protein YHM2	YHM2	>sp|Q04013|YHM2_YEAST Mitochondrial DNA replication protein YHM2 OS=Saccharomyces cerevisiae (strain ATCC 204508 / S288c) GN=YHM2 PE=1 SV=1	1	1	1	1	0	1	0	1	0	1	4.5	4.5	4.5	34.184	314	314	1	3		3	0.0052083	0.17088	0.23289	85.57	2	NaN	NaN	NaN	0	0.17088	0.23289	85.57	2	0	4.5	197000	172570	24425	0	0	0	197000
Q04067	Q04067	2	2	2	Eukaryotic translation initiation factor 3 subunit G	TIF35	>sp|Q04067|EIF3G_YEAST Eukaryotic translation initiation factor 3 subunit G OS=Saccharomyces cerevisiae (strain ATCC 204508 / S288c) GN=TIF35 PE=1 SV=1	1	2	2	2	1	1	1	1	1	1	10.2	10.2	10.2	30.501	274	274	1	5	1	4	4.1648e-15	0.3042	0.44002	24.894	4	NaN	NaN	NaN	0	0.3042	0.44002	24.894	4	4.4	5.8	802960	552160	250810	0	0	0	802960
Q04121	Q04121	2	2	2	Endosomal/prevacuolar sodium/hydrogen exchanger	NHX1	>sp|Q04121|NHX1_YEAST Endosomal/prevacuolar sodium/hydrogen exchanger OS=Saccharomyces cerevisiae (strain ATCC 204508 / S288c) GN=NHX1 PE=1 SV=1	1	2	2	2	0	2	0	2	0	2	10.3	10.3	10.3	70.147	633	633	1	4		4	4.5741e-31	0.11937	0.21096	42.461	3	NaN	NaN	NaN	0	0.11937	0.21096	42.461	3	0	10.3	1516500	1447900	68585	0	0	0	1516500
Q04338	Q04338	4	4	4	t-SNARE VTI1	VTI1	>sp|Q04338|VTI1_YEAST t-SNARE VTI1 OS=Saccharomyces cerevisiae (strain ATCC 204508 / S288c) GN=VTI1 PE=1 SV=3	1	4	4	4	3	3	3	3	3	3	22.1	22.1	22.1	24.668	217	217	1	58	29	29	1.9216e-151	0.36024	0.50327	167.19	40	0.43009	0.61109	82.869	19	0.18569	0.30264	219.83	21	18.9	15.2	138660000	17624000	121030000	32157000	8473400	23684000	106500000
Q04437	Q04437	2	2	2	ATP-dependent DNA helicase II subunit 2	YKU80	>sp|Q04437|KU80_YEAST ATP-dependent DNA helicase II subunit 2 OS=Saccharomyces cerevisiae (strain ATCC 204508 / S288c) GN=YKU80 PE=1 SV=1	1	2	2	2	1	1	1	1	1	1	5.7	5.7	5.7	71.24	629	629	1	2	1	1	0.0018398	NaN	NaN	NaN	1	NaN	NaN	NaN	0	NaN	NaN	NaN	1	5.7	2.9	6907600	4142800	2764800	3104500	3104500	0	3803100
Q04562	Q04562	3	3	2	Transmembrane 9 superfamily member 2	TMN2	>sp|Q04562|TMN2_YEAST Transmembrane 9 superfamily member 2 OS=Saccharomyces cerevisiae (strain ATCC 204508 / S288c) GN=TMN2 PE=1 SV=1	1	3	3	2	2	3	2	3	1	2	6.2	6.2	4.3	76.346	672	672	1	14	5	9	3.3337e-08	0.19188	0.31426	49.164	7	0.17531	0.26314	49.339	4	0.21638	0.53404	32.181	3	3.9	6.2	10061000	8206800	1854100	7185000	5972500	1212500	2876000
Q04599	Q04599	1	1	1	54S ribosomal protein L1, mitochondrial	MRPL1	>sp|Q04599|RM01_YEAST 54S ribosomal protein L1, mitochondrial OS=Saccharomyces cerevisiae (strain ATCC 204508 / S288c) GN=MRPL1 PE=1 SV=1	1	1	1	1	0	1	0	1	0	1	4.6	4.6	4.6	30.996	285	285	1	3		3	0.021767	NaN	NaN	NaN	0	NaN	NaN	NaN	0	NaN	NaN	NaN	0	0	4.6	528740	528740	0	0	0	0	528740
Q04602	Q04602	1	1	1	Vacuolar basic amino acid transporter 4	VBA4	>sp|Q04602|VBA4_YEAST Vacuolar basic amino acid transporter 4 OS=Saccharomyces cerevisiae (strain ATCC 204508 / S288c) GN=VBA4 PE=1 SV=1	1	1	1	1	0	1	0	1	0	1	4.6	4.6	4.6	85.682	768	768	1	1		1	1.4991e-11	NaN	NaN	NaN	1	NaN	NaN	NaN	0	NaN	NaN	NaN	1	0	4.6	494710	412850	81852	0	0	0	494710
Q04623	Q04623	1	1	1	Protein ECM18	ECM18	>sp|Q04623|ECM18_YEAST Protein ECM18 OS=Saccharomyces cerevisiae (strain ATCC 204508 / S288c) GN=ECM18 PE=1 SV=1	1	1	1	1	1	1	1	1	1	1	3.5	3.5	3.5	53.184	453	453	1	4	3	1	0.0041342	NaN	NaN	NaN	0	NaN	NaN	NaN	0	NaN	NaN	NaN	0	3.5	3.5	8435300	8435300	0	8340900	8340900	0	94350
Q04767	Q04767	3	3	3	Golgi apparatus membrane protein TVP18	TVP18	>sp|Q04767|TVP18_YEAST Golgi apparatus membrane protein TVP18 OS=Saccharomyces cerevisiae (strain ATCC 204508 / S288c) GN=TVP18 PE=1 SV=1	1	3	3	3	3	1	3	1	3	1	24	24	24	18.693	167	167	1	7	6	1	1.3818e-05	0.27187	0.47647	101.14	4	0.49054	0.69834	120.13	3	NaN	NaN	NaN	1	24	8.4	5095200	3929700	1165600	4569600	3467700	1102000	525610
Q04835	Q04835	1	1	1	Uncharacterized membrane protein YMR253C		>sp|Q04835|YM87_YEAST Uncharacterized membrane protein YMR253C OS=Saccharomyces cerevisiae (strain ATCC 204508 / S288c) GN=YMR253C PE=1 SV=1	1	1	1	1	0	1	0	1	0	1	4.6	4.6	4.6	46.658	414	414	1	8		8	3.559e-17	0.65979	0.96508	12.691	7	NaN	NaN	NaN	0	0.65979	0.96508	12.691	7	0	4.6	834890	504690	330190	0	0	0	834890
Q04947	Q04947	3	3	3	Reticulon-like protein 1	RTN1	>sp|Q04947|RTN1_YEAST Reticulon-like protein 1 OS=Saccharomyces cerevisiae (strain ATCC 204508 / S288c) GN=RTN1 PE=1 SV=1	1	3	3	3	2	3	2	3	2	3	14.9	14.9	14.9	32.916	295	295	1	13	4	9	2.9792e-41	0.095682	0.16771	85.477	6	0.2662	0.38819	64.802	2	0.053264	0.097397	71.165	4	11.2	14.9	4621100	4405000	216100	3104000	2943400	160610	1517000
Q04958	Q04958	1	1	1	Lysophospholipase NTE1	NTE1	>sp|Q04958|NTE1_YEAST Lysophospholipase NTE1 OS=Saccharomyces cerevisiae (strain ATCC 204508 / S288c) GN=NTE1 PE=1 SV=1	1	1	1	1	1	0	1	0	1	0	1	1	1	187.13	1679	1679	1	1	1		0.010466	NaN	NaN	NaN	0	NaN	NaN	NaN	0	NaN	NaN	NaN	0	1	0	0	0	0	0	0	0	0
Q05506	Q05506	1	1	1	Arginine--tRNA ligase, cytoplasmic		>sp|Q05506|SYRC_YEAST Arginine--tRNA ligase, cytoplasmic OS=Saccharomyces cerevisiae (strain ATCC 204508 / S288c) GN=YDR341C PE=1 SV=1	1	1	1	1	0	1	0	1	0	1	2	2	2	69.524	607	607	1	1		1	0.037522	NaN	NaN	NaN	0	NaN	NaN	NaN	0	NaN	NaN	NaN	0	0	2	0	0	0	0	0	0	0
Q05521	Q05521	2	2	2	Diacylglycerol pyrophosphate phosphatase 1	DPP1	>sp|Q05521|DPP1_YEAST Diacylglycerol pyrophosphate phosphatase 1 OS=Saccharomyces cerevisiae (strain ATCC 204508 / S288c) GN=DPP1 PE=1 SV=1	1	2	2	2	0	2	0	2	0	2	10.4	10.4	10.4	33.514	289	289	1	12		12	9.2402e-36	0.90117	1.7746	9.0416	3	NaN	NaN	NaN	0	0.90117	1.7746	9.0416	3	0	10.4	2503000	1683500	819500	0	0	0	2503000
Q06440	Q06440	6	6	6	Coronin-like protein	CRN1	>sp|Q06440|CORO_YEAST Coronin-like protein OS=Saccharomyces cerevisiae (strain ATCC 204508 / S288c) GN=CRN1 PE=1 SV=1	1	6	6	6	6	2	6	2	6	2	10.8	10.8	10.8	72.552	651	651	1	22	20	2	5.2738e-38	0.30987	0.47069	45.908	18	0.31284	0.48173	47.1	17	NaN	NaN	NaN	1	10.8	3.4	34996000	24665000	10331000	34710000	24453000	10257000	286280
Q06449	Q06449	1	1	1	[PSI+] inducibility protein 3	PIN3	>sp|Q06449|PIN3_YEAST [PSI+] inducibility protein 3 OS=Saccharomyces cerevisiae (strain ATCC 204508 / S288c) GN=PIN3 PE=1 SV=1	1	1	1	1	0	1	0	1	0	1	13.5	13.5	13.5	23.539	215	215	1	3		3	2.2875e-07	0.24701	0.46407	49.808	3	NaN	NaN	NaN	0	0.24701	0.46407	49.808	3	0	13.5	1877700	1746400	131260	0	0	0	1877700
Q06689	Q06689	4	4	4	Cell membrane protein YLR413W	YLR413W	>sp|Q06689|YL413_YEAST Cell membrane protein YLR413W OS=Saccharomyces cerevisiae (strain ATCC 204508 / S288c) GN=YLR413W PE=1 SV=1	1	4	4	4	3	2	3	2	3	2	5.9	5.9	5.9	72.697	675	675	1	10	4	6	3.952e-07	0.15632	0.21005	131.8	8	0.15632	0.21005	24.249	2	0.17259	0.3166	153.6	6	4.1	3.3	7682500	5499200	2183300	1539200	1403800	135420	6143300
Q06698	Q06698	2	2	2	Putative ATP-dependent RNA helicase YLR419W	YLR419W	>sp|Q06698|YL419_YEAST Putative ATP-dependent RNA helicase YLR419W OS=Saccharomyces cerevisiae (strain ATCC 204508 / S288c) GN=YLR419W PE=1 SV=1	1	2	2	2	1	2	1	2	1	2	1.6	1.6	1.6	163.04	1435	1435	1	19	11	8	0.000152	0.16818	0.34501	22.676	11	0.32238	0.46371	7.918	4	0.15259	0.33623	14.665	7	0.6	1.6	7231900	5810400	1421500	2758100	2047100	710960	4473800
Q06815	Q06815	3	3	3	Mannose 6-phosphate receptor-like protein 1	MRL1	>sp|Q06815|MRL1_YEAST Mannose 6-phosphate receptor-like protein 1 OS=Saccharomyces cerevisiae (strain ATCC 204508 / S288c) GN=MRL1 PE=1 SV=1	1	3	3	3	1	2	1	2	1	2	18.1	18.1	18.1	42.706	381	381	1	7	1	6	1.1635e-37	0.18885	0.36719	35.829	4	NaN	NaN	NaN	1	0.17908	0.3623	2.7483	3	1.8	16.3	1889800	1692600	197240	303150	226910	76244	1586700
Q06836	Q06836	1	1	1	Arf guanine nucleotide exchange factor SYT1	SYT1	>sp|Q06836|SYT1_YEAST Arf guanine nucleotide exchange factor SYT1 OS=Saccharomyces cerevisiae (strain ATCC 204508 / S288c) GN=SYT1 PE=1 SV=1	1	1	1	1	1	1	1	1	1	1	0.8	0.8	0.8	137.58	1226	1226	1	9	4	5	0.036956	0.13288	0.19939	54.343	8	0.13628	0.18313	34.217	3	0.12955	0.28996	53.187	5	0.8	0.8	5644200	5019200	625070	2186400	1987100	199370	3457800
Q07478	Q07478	3	3	3	ATP-dependent RNA helicase SUB2	SUB2	>sp|Q07478|SUB2_YEAST ATP-dependent RNA helicase SUB2 OS=Saccharomyces cerevisiae (strain ATCC 204508 / S288c) GN=SUB2 PE=1 SV=1	1	3	3	3	0	3	0	3	0	3	10.1	10.1	10.1	50.308	446	446	1	10		10	1.0724e-25	0.10776	0.17194	21.022	3	NaN	NaN	NaN	0	0.10776	0.17194	21.022	3	0	10.1	957580	890180	67409	0	0	0	957580
Q07623	Q07623	1	1	1	Nucleolar protein 6	NOP6	>sp|Q07623|NOP6_YEAST Nucleolar protein 6 OS=Saccharomyces cerevisiae (strain ATCC 204508 / S288c) GN=NOP6 PE=1 SV=1	1	1	1	1	1	1	1	1	1	1	4.9	4.9	4.9	25.216	225	225	1	53	39	14	0.002949	NaN	NaN	NaN	0	NaN	NaN	NaN	0	NaN	NaN	NaN	0	4.9	4.9	5324300	5324300	0	4595900	4595900	0	728400
Q07716	Q07716	1	1	1	Altered inheritance of mitochondria protein 6	AIM6	>sp|Q07716|AIM6_YEAST Altered inheritance of mitochondria protein 6 OS=Saccharomyces cerevisiae (strain ATCC 204508 / S288c) GN=AIM6 PE=1 SV=2	1	1	1	1	0	1	0	1	0	1	3.6	3.6	3.6	44.382	390	390	1	3		3	9.3444e-12	0.14825	0.21291	53.055	3	NaN	NaN	NaN	0	0.14825	0.21291	53.055	3	0	3.6	283480	257020	26467	0	0	0	283480
Q08144	Q08144	1	1	1	T-SNARE affecting a late Golgi compartment protein 2	TLG2	>sp|Q08144|TLG2_YEAST T-SNARE affecting a late Golgi compartment protein 2 OS=Saccharomyces cerevisiae (strain ATCC 204508 / S288c) GN=TLG2 PE=1 SV=1	1	1	1	1	0	1	0	1	0	1	4.5	4.5	4.5	45.875	397	397	1	3		3	4.4459e-143	NaN	NaN	NaN	1	NaN	NaN	NaN	0	NaN	NaN	NaN	1	0	4.5	4542900	249890	4293000	0	0	0	4542900
Q08157	Q08157	2	2	2	Uncharacterized membrane protein YOL019W	YOL019W	>sp|Q08157|YOL19_YEAST Uncharacterized membrane protein YOL019W OS=Saccharomyces cerevisiae (strain ATCC 204508 / S288c) GN=YOL019W PE=1 SV=1	1	2	2	2	0	2	0	2	0	2	4.2	4.2	4.2	60.9	551	551	1	6		6	3.2071e-09	0.13326	0.18446	12.573	3	NaN	NaN	NaN	0	0.13326	0.18446	12.573	3	0	4.2	368190	327840	40345	0	0	0	368190
Q08238	Q08238	1	1	1	Putative uncharacterized membrane protein YOL079W		>sp|Q08238|YO079_YEAST Putative uncharacterized membrane protein YOL079W OS=Saccharomyces cerevisiae (strain ATCC 204508 / S288c) GN=YOL079W PE=5 SV=1	1	1	1	1	0	1	0	1	0	1	12.1	12.1	12.1	15.097	132	132	1	1		1	0.051473	NaN	NaN	NaN	0	NaN	NaN	NaN	0	NaN	NaN	NaN	0	0	12.1	0	0	0	0	0	0	0
Q08245	Q08245	2	2	2	Protein ZEO1	ZEO1	>sp|Q08245|ZEO1_YEAST Protein ZEO1 OS=Saccharomyces cerevisiae (strain ATCC 204508 / S288c) GN=ZEO1 PE=1 SV=3	1	2	2	2	1	2	1	2	1	2	19.5	19.5	19.5	12.589	113	113	1	12	3	9	6.7368e-39	0.27063	0.36801	15.924	8	0.22653	0.32249	4.1939	3	0.30242	0.41248	13.083	5	9.7	19.5	2378000	1837000	540920	1842400	1435200	407130	535600
Q08919	Q08919	1	1	1	Uncharacterized protein TRE1	TRE1	>sp|Q08919|TRE1_YEAST Uncharacterized protein TRE1 OS=Saccharomyces cerevisiae (strain ATCC 204508 / S288c) GN=TRE1 PE=1 SV=1	1	1	1	1	0	1	0	1	0	1	4	4	4	88.755	783	783	1	3		3	1.3693e-11	NaN	NaN	NaN	1	NaN	NaN	NaN	0	NaN	NaN	NaN	1	0	4	1840700	1806400	34235	0	0	0	1840700
Q08986	Q08986	4	4	4	S-adenosylmethionine permease SAM3	SAM3	>sp|Q08986|SAM3_YEAST S-adenosylmethionine permease SAM3 OS=Saccharomyces cerevisiae (strain ATCC 204508 / S288c) GN=SAM3 PE=1 SV=1	1	4	4	4	2	3	2	3	2	3	10.4	10.4	10.4	64.353	587	587	1	11	4	7	9.2094e-81	0.2308	0.43573	120.09	10	0.18913	0.25415	41.582	3	0.24548	0.524	141.32	7	4.9	9	9087400	7667400	1420000	3848800	3329700	519050	5238700
Q12016	Q12016	1	1	1	Vacuolar protein sorting-associated protein 68	VPS68	>sp|Q12016|VPS68_YEAST Vacuolar protein sorting-associated protein 68 OS=Saccharomyces cerevisiae (strain ATCC 204508 / S288c) GN=VPS68 PE=1 SV=1	1	1	1	1	1	1	1	1	1	1	6	6	6	20.101	184	184	1	10	5	5	9.429e-13	0.32188	0.66551	43.93	7	0.32188	0.45823	16.057	3	0.45865	0.90404	33.824	4	6	6	9581800	6874700	2707100	5912100	4213100	1698900	3669700
Q12057	Q12057	3	3	3	[PSI+] induction protein 2	PIN2	>sp|Q12057|PIN2_YEAST [PSI+] induction protein 2 OS=Saccharomyces cerevisiae (strain ATCC 204508 / S288c) GN=PIN2 PE=1 SV=1	1	3	3	3	1	3	1	3	1	3	21.3	21.3	21.3	32.083	282	282	1	15	1	14	1.2968e-99	0.27631	0.52972	38.526	10	NaN	NaN	NaN	0	0.27631	0.52972	38.526	10	4.3	21.3	4215700	3439400	776340	0	0	0	4215700
Q12122	Q12122	4	4	1	Homocitrate synthase, mitochondrial	LYS21	>sp|Q12122|HOSM_YEAST Homocitrate synthase, mitochondrial OS=Saccharomyces cerevisiae (strain ATCC 204508 / S288c) GN=LYS21 PE=1 SV=1	1	4	4	1	0	4	0	4	0	1	18	18	7.7	48.594	440	440	1	6		6	2.6388e-47	0.35481	0.58777	114.8	4	NaN	NaN	NaN	0	0.35481	0.58777	114.8	4	0	18	2399900	1898400	501490	0	0	0	2399900
Q12168	Q12168	1	1	1	Endo-1,3(4)-beta-glucanase 2	ACF2	>sp|Q12168|ENG2_YEAST Endo-1,3(4)-beta-glucanase 2 OS=Saccharomyces cerevisiae (strain ATCC 204508 / S288c) GN=ACF2 PE=1 SV=1	1	1	1	1	0	1	0	1	0	1	3.3	3.3	3.3	88.402	779	779	1	1		1	0.030326	NaN	NaN	NaN	1	NaN	NaN	NaN	0	NaN	NaN	NaN	1	0	3.3	712190	697770	14421	0	0	0	712190
Q12207	Q12207	3	3	3	Non-classical export protein 2	NCE102	>sp|Q12207|NCE2_YEAST Non-classical export protein 2 OS=Saccharomyces cerevisiae (strain ATCC 204508 / S288c) GN=NCE102 PE=1 SV=1	1	3	3	3	1	3	1	3	1	3	19.7	19.7	19.7	18.967	173	173	1	17	4	13	1.058e-29	0.14068	0.2576	51.259	11	0.10277	0.1381	41.407	3	0.16573	0.26779	35.873	8	8.1	19.7	8381400	7592800	788610	3953700	3694900	258790	4427800
Q12213	Q12213	6	1	1	60S ribosomal protein L7-B	RPL7B	>sp|Q12213|RL7B_YEAST 60S ribosomal protein L7-B OS=Saccharomyces cerevisiae (strain ATCC 204508 / S288c) GN=RPL7B PE=1 SV=3	1	6	1	1	5	4	1	1	1	1	28.7	3.7	3.7	27.696	244	244	1	11	6	5	1.4124e-36	0.48831	0.72397	9.5423	4	0.47882	0.66226	10.236	2	0.48831	0.75152	2.9182	2	24.6	20.9	2250000	1537900	712050	1623600	1117100	506530	626330
Q12229	Q12229	1	1	1	UBX domain-containing protein 3	UBX3	>sp|Q12229|UBX3_YEAST UBX domain-containing protein 3 OS=Saccharomyces cerevisiae (strain ATCC 204508 / S288c) GN=UBX3 PE=1 SV=1	1	1	1	1	0	1	0	1	0	1	3.3	3.3	3.3	52.943	455	455	1	1		1	0.0011544	NaN	NaN	NaN	0	NaN	NaN	NaN	0	NaN	NaN	NaN	0	0	3.3	76607	76607	0	0	0	0	76607
Q12230	Q12230	1	1	1	Sphingolipid long chain base-responsive protein LSP1	LSP1	>sp|Q12230|LSP1_YEAST Sphingolipid long chain base-responsive protein LSP1 OS=Saccharomyces cerevisiae (strain ATCC 204508 / S288c) GN=LSP1 PE=1 SV=1	1	1	1	1	0	1	0	1	0	1	2.9	2.9	2.9	38.071	341	341	1	3		3	0.0050333	0.22909	0.3019	30.329	2	NaN	NaN	NaN	0	0.22909	0.3019	30.329	2	0	2.9	195850	169720	26135	0	0	0	195850
Q12234	Q12234	2	2	2	GRIP domain-containing protein RUD3	RUD3	>sp|Q12234|RUD3_YEAST GRIP domain-containing protein RUD3 OS=Saccharomyces cerevisiae (strain ATCC 204508 / S288c) GN=RUD3 PE=1 SV=1	1	2	2	2	1	1	1	1	1	1	4.8	4.8	4.8	56.068	484	484	1	5	4	1	0.00032598	NaN	NaN	NaN	0	NaN	NaN	NaN	0	NaN	NaN	NaN	0	2.3	2.5	0	0	0	0	0	0	0
Q12246	Q12246	2	2	2	Sphingoid long chain base kinase 4	LCB4	>sp|Q12246|LCB4_YEAST Sphingoid long chain base kinase 4 OS=Saccharomyces cerevisiae (strain ATCC 204508 / S288c) GN=LCB4 PE=1 SV=1	1	2	2	2	0	2	0	2	0	2	6.1	6.1	6.1	69.639	624	624	1	4		4	7.5839e-08	NaN	NaN	NaN	0	NaN	NaN	NaN	0	NaN	NaN	NaN	0	0	6.1	227730	227730	0	0	0	0	227730
Q12265	Q12265	1	1	1	Ribose-phosphate pyrophosphokinase 5	PRS5	>sp|Q12265|KPR5_YEAST Ribose-phosphate pyrophosphokinase 5 OS=Saccharomyces cerevisiae (strain ATCC 204508 / S288c) GN=PRS5 PE=1 SV=1	1	1	1	1	0	1	0	1	0	1	3.2	3.2	3.2	53.504	496	496	1	2		2	0.0033271	0.11173	0.1612	96.266	2	NaN	NaN	NaN	0	0.11173	0.1612	96.266	2	0	3.2	380530	354700	25836	0	0	0	380530
Q12270	Q12270	1	1	1	Rhomboid protein 2	RBD2	>sp|Q12270|RBD2_YEAST Rhomboid protein 2 OS=Saccharomyces cerevisiae (strain ATCC 204508 / S288c) GN=RBD2 PE=1 SV=1	1	1	1	1	0	1	0	1	0	1	10.7	10.7	10.7	29.499	262	262	1	3		3	6.9479e-05	0.12563	0.28301	30.588	3	NaN	NaN	NaN	0	0.12563	0.28301	30.588	3	0	10.7	2341700	2204300	137450	0	0	0	2341700
Q12291	Q12291	1	1	1	Uncharacterized protein YLR063W		>sp|Q12291|YL063_YEAST Uncharacterized protein YLR063W OS=Saccharomyces cerevisiae (strain ATCC 204508 / S288c) GN=YLR063W PE=1 SV=1	1	1	1	1	0	1	0	1	0	1	2.2	2.2	2.2	42.041	365	365	1	1		1	0.0041534	NaN	NaN	NaN	1	NaN	NaN	NaN	0	NaN	NaN	NaN	1	0	2.2	265560	230600	34956	0	0	0	265560
Q12296	Q12296	4	4	4	Protein MAM3	MAM3	>sp|Q12296|MAM3_YEAST Protein MAM3 OS=Saccharomyces cerevisiae (strain ATCC 204508 / S288c) GN=MAM3 PE=1 SV=1	1	4	4	4	2	3	2	3	2	3	9.2	9.2	9.2	77.711	706	706	1	11	4	7	2.4331e-22	0.20598	0.29886	39.891	7	NaN	NaN	NaN	1	0.21626	0.32471	39.242	6	2.8	8.1	3898600	3654000	244630	2098400	2034500	63894	1800200
Q12324	Q12324	1	1	1	Calcium channel YVC1	YVC1	>sp|Q12324|YVC1_YEAST Calcium channel YVC1 OS=Saccharomyces cerevisiae (strain ATCC 204508 / S288c) GN=YVC1 PE=1 SV=2	1	1	1	1	1	0	1	0	1	0	1.6	1.6	1.6	77.952	675	675	1	1	1		0.0029813	NaN	NaN	NaN	0	NaN	NaN	NaN	0	NaN	NaN	NaN	0	1.6	0	178390	178390	0	178390	178390	0	0
Q12436	Q12436	1	1	1	Zinc-regulated transporter 2	ZRT2	>sp|Q12436|ZRT2_YEAST Zinc-regulated transporter 2 OS=Saccharomyces cerevisiae (strain ATCC 204508 / S288c) GN=ZRT2 PE=2 SV=1	1	1	1	1	1	0	1	0	1	0	2.4	2.4	2.4	46.362	422	422	1	5	5		1.2604e-07	0.19614	0.3104	21.652	3	0.19614	0.3104	21.652	3	NaN	NaN	NaN	0	2.4	0	2497000	2055500	441510	2497000	2055500	441510	0
Q12438	Q12438	1	1	1	Monothiol glutaredoxin-6	GRX6	>sp|Q12438|GLRX6_YEAST Monothiol glutaredoxin-6 OS=Saccharomyces cerevisiae (strain ATCC 204508 / S288c) GN=GRX6 PE=1 SV=1	1	1	1	1	0	1	0	1	0	1	9.1	9.1	9.1	25.783	231	231	1	3		3	0.0027868	0.18165	0.34301	16.482	3	NaN	NaN	NaN	0	0.18165	0.34301	16.482	3	0	9.1	1413700	1275900	137840	0	0	0	1413700
Q12447	Q12447	1	1	1	Polyamine N-acetyltransferase 1	PAA1	>sp|Q12447|PAA1_YEAST Polyamine N-acetyltransferase 1 OS=Saccharomyces cerevisiae (strain ATCC 204508 / S288c) GN=PAA1 PE=1 SV=1	1	1	1	1	1	1	1	1	1	1	5.2	5.2	5.2	21.947	191	191	1	5	3	2	0.0050601	0.35866	0.4815	10.853	2	NaN	NaN	NaN	0	0.35866	0.4815	10.853	2	5.2	5.2	248440	187910	60538	0	0	0	248440
Q12675	Q12675	6	5	5	Phospholipid-transporting ATPase DNF2	DNF2	>sp|Q12675|ATC4_YEAST Phospholipid-transporting ATPase DNF2 OS=Saccharomyces cerevisiae (strain ATCC 204508 / S288c) GN=DNF2 PE=1 SV=1	1	6	5	5	1	6	1	5	1	5	3.8	3.2	3.2	182.62	1612	1612	1	9	1	8	3.115e-12	0.2253	0.3909	82.591	7	NaN	NaN	NaN	1	0.22002	0.36609	29.931	6	0.6	3.8	2703800	2071100	632640	1013400	626740	386700	1690300
Q12690	Q12690	5	1	1	60S ribosomal protein L13-A	RPL13A	>sp|Q12690|RL13A_YEAST 60S ribosomal protein L13-A OS=Saccharomyces cerevisiae (strain ATCC 204508 / S288c) GN=RPL13A PE=1 SV=1	1	5	1	1	4	4	0	1	0	1	30.7	14.6	14.6	22.554	199	199	1	3		3	6.5679e-48	0.13246	0.26274	22.145	3	NaN	NaN	NaN	0	0.13246	0.26274	22.145	3	29.1	30.7	3156100	2838600	317510	0	0	0	3156100
Q8J0M4	Q8J0M4	2	2	2	UPF0357 protein YCL012C		>sp|Q8J0M4|YCB2_YEAST UPF0357 protein YCL012C OS=Saccharomyces cerevisiae (strain ATCC 204508 / S288c) GN=YCL012C PE=1 SV=2	1	2	2	2	0	2	0	2	0	2	12.7	12.7	12.7	15.588	134	134	1	14		14	2.3714e-06	0.1987	0.29982	37.959	12	NaN	NaN	NaN	0	0.1987	0.29982	37.959	12	0	12.7	2456000	2118100	337920	0	0	0	2456000
Q8TGP1	Q8TGP1	1	1	1	Putative uncharacterized protein YGL123C-A	YGL123C-A	>sp|Q8TGP1|YG123_YEAST Putative uncharacterized protein YGL123C-A OS=Saccharomyces cerevisiae (strain ATCC 204508 / S288c) GN=YGL123C-A PE=5 SV=1	1	1	1	1	1	0	1	0	1	0	10.5	10.5	10.5	8.264	76	76	1	1	1		0.0046463	NaN	NaN	NaN	0	NaN	NaN	NaN	0	NaN	NaN	NaN	0	10.5	0	417160	417160	0	417160	417160	0	0
Q99247	Q99247	2	2	2	Uncharacterized WD repeat-containing protein YOL087C		>sp|Q99247|YO087_YEAST Uncharacterized WD repeat-containing protein YOL087C OS=Saccharomyces cerevisiae (strain ATCC 204508 / S288c) GN=YOL087C PE=1 SV=1	1	2	2	2	1	1	1	1	1	1	2.5	2.5	2.5	125.38	1116	1116	1	2	1	1	0.00037254	NaN	NaN	NaN	1	NaN	NaN	NaN	0	NaN	NaN	NaN	1	1.6	0.9	1167400	1038800	128620	867530	867530	0	299910
Q9ZZX7	Q9ZZX7	2	2	2	Putative uncharacterized protein Q0032, mitochondrial		>sp|Q9ZZX7|Q0032_YEAST Putative uncharacterized protein Q0032, mitochondrial OS=Saccharomyces cerevisiae (strain ATCC 204508 / S288c) GN=Q0032 PE=5 SV=1	1	2	2	2	2	1	2	1	2	1	12.5	12.5	12.5	12.471	96	96	1	3	2	1	0.0012806	NaN	NaN	NaN	1	NaN	NaN	NaN	1	NaN	NaN	NaN	0	12.5	11.5	665460	132110	533350	665460	132110	533350	0
REV__CON__Q3SX28	REV__CON__Q3SX28	1	1	1			>Q3SX28 TREMBL:Q3SX28;Q5KR48 (Bos taurus) Tropomyosin 2	1	1	1	1	0	1	0	1	0	1	4.6	4.6	4.6	33.012	284	284	1	1		1	0.04509	NaN	NaN	NaN	0	NaN	NaN	NaN	0	NaN	NaN	NaN	0	0	4.6	98792	0	98792	0	0	0	98792
REV__P12753	REV__P12753	1	1	1			>sp|P12753|RAD50_YEAST DNA repair protein RAD50 OS=Saccharomyces cerevisiae (strain ATCC 204508 / S288c) GN=RAD50 PE=1 SV=1	1	1	1	1	1	1	1	1	1	1	0.8	0.8	0.8	152.57	1312	1312	1	13	3	10	0.0048726	0.0010124	0.0038273	184.35	12	0.014926	0.022403	366.76	2	0.00077995	0.0038273	155.3	10	0.8	0.8	728700000	727860000	842170	110640000	110310000	331400	618060000
REV__P38249	REV__P38249	1	1	1			>sp|P38249|EIF3A_YEAST Eukaryotic translation initiation factor 3 subunit A OS=Saccharomyces cerevisiae (strain ATCC 204508 / S288c) GN=RPG1 PE=1 SV=1	1	1	1	1	1	1	1	1	1	1	0.9	0.9	0.9	110.34	964	964	1	3	1	2	0.0049493	0.28894	0.52166	19.375	3	NaN	NaN	NaN	1	0.27406	0.61068	22.283	2	0.9	0.9	3971100	3093000	878110	1746000	1332500	413490	2225100
REV__Q12099	REV__Q12099	1	1	1			>sp|Q12099|FAL1_YEAST ATP-dependent RNA helicase FAL1 OS=Saccharomyces cerevisiae (strain ATCC 204508 / S288c) GN=FAL1 PE=1 SV=1	1	1	1	1	0	1	0	1	0	1	2.3	2.3	2.3	45.213	399	399	1	2		2	0.0073519	0.54599	0.95249	27.478	2	NaN	NaN	NaN	0	0.54599	0.95249	27.478	2	0	2.3	700080	456270	243800	0	0	0	700080
REV__Q96VH4	REV__Q96VH4	1	1	1			>sp|Q96VH4|HBN1_YEAST Putative nitroreductase HBN1 OS=Saccharomyces cerevisiae (strain ATCC 204508 / S288c) GN=HBN1 PE=1 SV=1	1	1	1	1	1	0	1	0	1	0	5.2	5.2	5.2	20.994	193	193	1	1	1		0.0074585	NaN	NaN	NaN	1	NaN	NaN	NaN	1	NaN	NaN	NaN	0	5.2	0	5653400	4018800	1634600	5653400	4018800	1634600	0
[truncated: 16 more columns]
