# Supplementary material for: Mass spectrometry analysis of K63-ubiquitinated targets in response to oxidative stress
Source: Data Brief. 2015 May 21;4:130–4. doi: 10.1016/j.dib.2015.05.002 (PMC4510443; doi:10.1016/j.dib.2015.05.002)
Supplement: Supplementary file 2 — Supplementary data [file mmc2.xlsx]

## Sheet: Supplementary_Table2_peptide_Si
Sequence	First amino acid	Last amino acid	A Count	R Count	N Count	D Count	C Count	Q Count	E Count	G Count	H Count	I Count	L Count	K Count	M Count	F Count	P Count	S Count	T Count	W Count	Y Count	V Count	U Count	Length	Missed cleavages	Mass	Proteins	Leading razor protein	Gene names	Protein names	Unique (Groups)	Unique (Proteins)	Charges	PEP	Score	Slice Average	Slice Std. Dev.	Slice 1	Unique Slice Average	Unique Slice Std. Dev.	Unique Slice 1	Experiment IPK63_413_1	Experiment IPK63_413_2	Unique Experiment IPK63_413_1	Unique Experiment IPK63_413_2	Ratio H/L	Ratio H/L normalized	Ratio H/L variability [%]	Ratio H/L count
AAAAQDEITGDGTTTVVCLVGELLR	A	R	4	1	0	2	1	1	2	3	0	1	3	0	0	0	0	0	4	0	0	3	0	25	0	2559.28	P39079	P39079	CCT6	T-complex protein 1 subunit zeta	yes	yes	3	5.9347e-06	105.46	1	0	2	1	0	2		2		2	0.2767	0.37047	38.049	2
AAAEKADAPIDTK	A	K	5	0	0	2	0	0	1	0	0	1	0	2	0	0	1	0	1	0	0	0	0	13	1	1299.67	P27809	P27809	KRE2	Glycolipid 2-alpha-mannosyltransferase	yes	yes	2	2.5298e-08	134.04	1	0	4	1	0	4		4		4	0.070579	0.13588	9.8991	2
AAAPTVVFLDELDSIAK	A	K	4	0	0	2	0	0	1	0	0	1	2	1	0	1	1	1	1	0	0	2	0	17	0	1758.94	P25694	P25694	CDC48	Cell division control protein 48	yes	yes	2,3	5.3858e-20	187.37	1	0	12	1	0	12	6	6	6	6	0.13515	0.22451	87.103	12
AAATAAMTK	A	K	5	0	0	0	0	0	0	0	0	0	0	1	1	0	0	0	2	0	0	0	0	9	0	834.427	P16521	P16521	YEF3	Elongation factor 3A	yes	yes	2	0.028021	80.755	1	0	4	1	0	4	1	3	1	3	NaN	NaN	NaN	0
AADALLLK	A	K	3	0	0	1	0	0	0	0	0	0	3	1	0	0	0	0	0	0	0	0	0	8	0	813.496	P00925;P00924	P00925	ENO2;ENO1	Enolase 2;Enolase 1	no	no	2	1.127e-07	163.9	1	0	57	NaN	NaN		24	33			0.12085	0.1929	29.039	12
AAEAGETGAATSATEGDNNNNTAAGDK	A	K	8	0	4	2	0	0	3	4	0	0	0	1	0	0	0	1	4	0	0	0	0	27	0	2507.06	Q07478	Q07478	SUB2	ATP-dependent RNA helicase SUB2	yes	yes	3	9.5253e-06	89.462	1	0	2	1	0	2		2		2	NaN	NaN	NaN	0
AAEAGETGAATSATEGDNNNNTAAGDKK	A	K	8	0	4	2	0	0	3	4	0	0	0	2	0	0	0	1	4	0	0	0	0	28	1	2635.16	Q07478	Q07478	SUB2	ATP-dependent RNA helicase SUB2	yes	yes	3	9.0655e-14	148.52	1	0	3	1	0	3		3		3	0.10776	0.17194	21.022	3
AAEEADADAELADEEDAIHDEL	A	L	7	0	0	5	0	0	6	0	1	1	2	0	0	0	0	0	0	0	0	0	0	22	0	2340.97	P17967	P17967	PDI1	Protein disulfide-isomerase	yes	yes	2	1.2656e-19	158.92	1	0	2	1	0	2		2		2	NaN	NaN	NaN	0
AAGANVDNVWADVYAK	A	K	5	0	2	2	0	0	0	1	0	0	0	1	0	0	0	0	0	1	1	3	0	16	0	1662.8	P10622	P10622	RPP1B	60S acidic ribosomal protein P1-beta	yes	yes	2	4.905e-36	231.71	1	0	10	1	0	10	6	4	6	4	0.25061	0.49262	27.784	6
AAGFLLEK	A	K	2	0	0	0	0	0	1	1	0	0	2	1	0	1	0	0	0	0	0	0	0	8	0	847.48	P00560	P00560	PGK1	Phosphoglycerate kinase	yes	yes	2	0.037563	52.482	1	0	3	1	0	3		3		3	0.23923	0.4158	25.49	3
AAGGGSSFMNTLMADSK	A	K	3	0	1	1	0	0	0	3	0	0	1	1	2	1	0	3	1	0	0	0	0	17	0	1643.73	P25367	P25367	RNQ1	[PIN+] prion protein RNQ1	yes	yes	2	0.0014967	81.51	1	0	1	1	0	1		1		1	0.43603	0.71277	NaN	1
AAGLTAAYAR	A	R	5	1	0	0	0	0	0	1	0	0	1	0	0	0	0	0	1	0	1	0	0	10	0	963.514	Q12690;P40212	P40212	RPL13A;RPL13B	60S ribosomal protein L13-A;60S ribosomal protein L13-B	no	no	2	0.0049926	96.342	1	0	8	NaN	NaN		3	5			0.59835	0.86472	32.223	7
AAIVQIDATPFR	A	R	3	1	0	1	0	1	0	0	0	2	0	0	0	1	1	0	1	0	0	1	0	12	0	1300.71	P0CX39;P0CX40	P0CX39	RPS8A;RPS8B	40S ribosomal protein S8-A;40S ribosomal protein S8-B	yes	no	2	0.00047702	114.72	1	0	7	1	0	7	4	3	4	3	0.32144	0.52765	19.804	6
AALANVYEYR	A	R	3	1	1	0	0	0	1	0	0	0	1	0	0	0	0	0	0	0	2	1	0	10	0	1168.59	P32366	P32366	VMA6	V-type proton ATPase subunit d	yes	yes	2	7.8337e-07	155.11	1	0	16	1	0	16	13	3	13	3	0.23937	0.37638	40.859	12
AALLNQYFAQAYK	A	K	4	0	1	0	0	2	0	0	0	0	2	1	0	1	0	0	0	0	2	0	0	13	0	1499.78	P46655	P46655	GUS1	Glutamate--tRNA ligase, cytoplasmic	yes	yes	2	2.2855e-66	206.97	1	0	4	1	0	4	4		4		0.32449	0.48706	2.7351	2
AALTDFER	A	R	2	1	0	1	0	0	1	0	0	0	1	0	0	1	0	0	1	0	0	0	0	8	0	921.456	P36105	P36105	RPL14A	60S ribosomal protein L14-A	no	no	2	0.0074385	79.906	1	0	3	NaN	NaN			3			0.70502	1.3549	19.291	3
AAQDSFAANWGVMVSHR	A	R	4	1	1	1	0	1	0	1	1	0	0	0	1	1	0	2	0	1	0	2	0	17	0	1845.86	P00925	P00925	ENO2	Enolase 2	yes	yes	2	4.4457e-07	126.8	1	0	2	1	0	2		2		2	0.4002	0.99236	NaN	1
AAVEEGILPGGGTALVK	A	K	3	0	0	0	0	0	2	4	0	1	2	1	0	0	1	0	1	0	0	2	0	17	0	1580.88	P19882	P19882	HSP60	Heat shock protein 60, mitochondrial	yes	yes	2	0.035807	56.339	1	0	1	1	0	1		1		1	0.46295	0.83585	NaN	1
AAYGVVR	A	R	2	1	0	0	0	0	0	1	0	0	0	0	0	0	0	0	0	0	1	2	0	7	0	734.408	P05750	P05750	RPS3	40S ribosomal protein S3	yes	yes	2	0.0048226	82.263	1	0	6	1	0	6	3	3	3	3	0.36473	0.63191	48.173	6
ACYVTLVR	A	R	1	1	0	0	1	0	0	0	0	0	1	0	0	0	0	0	1	0	1	2	0	8	0	980.511	P27809	P27809	KRE2	Glycolipid 2-alpha-mannosyltransferase	yes	yes	2	0.012269	75.738	1	0	6	1	0	6		6		6	0.074754	0.12793	27.021	5
ADAPIDTK	A	K	2	0	0	2	0	0	0	0	0	1	0	1	0	0	1	0	1	0	0	0	0	8	0	829.418	P27809	P27809	KRE2	Glycolipid 2-alpha-mannosyltransferase	yes	yes	2	0.0074684	86.67	1	0	2	1	0	2	2		2		0.065734	0.090918	2.1891	2
ADLMLYVSK	A	K	1	0	0	1	0	0	0	0	0	0	2	1	1	0	0	1	0	0	1	1	0	9	0	1038.54	P32324	P32324	EFT1	Elongation factor 2	yes	yes	2	0.01935	57.347	1	0	1	1	0	1		1		1	0.17774	0.29849	NaN	1
ADNLAISAQGFK	A	K	3	0	1	1	0	1	0	1	0	1	1	1	0	1	0	1	0	0	0	0	0	12	0	1233.64	P33328	P33328	SNC2	Synaptobrevin homolog 2	yes	yes	2	0.0068641	79.089	1	0	4	1	0	4	3	1	3	1	106.17	220.1	197.68	2
ADNLAISAQGFKR	A	R	3	1	1	1	0	1	0	1	0	1	1	1	0	1	0	1	0	0	0	0	0	13	1	1389.74	P33328	P33328	SNC2	Synaptobrevin homolog 2	yes	yes	2	0.024137	96.059	1	0	1	1	0	1		1		1	0.14123	0.27292	NaN	1
ADNLAVSAQGFKR	A	R	3	1	1	1	0	1	0	1	0	0	1	1	0	1	0	1	0	0	0	1	0	13	1	1375.72	P31109	P31109	SNC1	Synaptobrevin homolog 1	yes	yes	2	0.045992	88.101	1	0	1	1	0	1		1		1	0.14089	0.2675	NaN	1
ADQEYEIEK	A	K	1	0	0	1	0	1	3	0	0	1	0	1	0	0	0	0	0	0	1	0	0	9	0	1123.5	P22203	P22203	VMA4	V-type proton ATPase subunit E	yes	yes	2	3.3815e-07	136.02	1	0	4	1	0	4	4		4		0.15044	0.21417	NaN	1
ADTGIAVEGATDAAR	A	R	5	1	0	2	0	0	1	2	0	1	0	0	0	0	0	0	2	0	0	1	0	15	0	1416.68	P05030;P19657	P05030	PMA1;PMA2	Plasma membrane ATPase 1;Plasma membrane ATPase 2	yes	no	2	8.8558e-43	196.18	1	0	59	1	0	59	42	17	42	17	0.15242	0.22454	41.683	25
AEAESLYQSK	A	K	2	0	0	0	0	1	2	0	0	0	1	1	0	0	0	2	0	0	1	0	0	10	0	1124.54	CON__P04264	CON__P04264			yes	yes	2	0.0001173	134.3	1	0	8	1	0	8	6	2	6	2	0.05986	0.1208	4.6555	2
AEALNISGEFFR	A	R	2	1	1	0	0	0	2	1	0	1	1	0	0	2	0	1	0	0	0	0	0	12	0	1352.67	P26785	P26785	RPL16B	60S ribosomal protein L16-B	yes	yes	2	2.189e-08	139.89	1	0	2	1	0	2	1	1	1	1	0.4389	0.69155	33.242	2
AEDEAALAK	A	K	4	0	0	1	0	0	2	0	0	0	1	1	0	0	0	0	0	0	0	0	0	9	0	916.45	P29453;P17076	P29453	RPL8B;RPL8A	60S ribosomal protein L8-B;60S ribosomal protein L8-A	yes	no	2	0.00019646	111.61	1	0	5	1	0	5	2	3	2	3	0.35985	0.54494	13.104	4
AEEILER	A	R	1	1	0	0	0	0	3	0	0	1	1	0	0	0	0	0	0	0	0	0	0	7	0	858.445	P0C0W9;Q3E757	P0C0W9	RPL11A;RPL11B	60S ribosomal protein L11-A;60S ribosomal protein L11-B	yes	no	2	0.0021785	95.909	1	0	5	1	0	5	2	3	2	3	0.36934	0.68214	14.03	5
AEFVEVTK	A	K	1	0	0	0	0	0	2	0	0	0	0	1	0	1	0	0	1	0	0	2	0	8	0	921.481	CON__P02769	CON__P02769			yes	yes	2	0.00022648	128.38	1	0	13	1	0	13	2	11	2	11	0.063005	0.12382	78.653	12
AEGSHANSPDSSNSNGTTPISTK	A	K	2	0	3	1	0	0	1	2	1	1	0	1	0	0	2	6	3	0	0	0	0	23	0	2258	P48813	P48813	GNP1	High-affinity glutamine permease	yes	yes	2,3	6.913e-28	180.16	1	0	15	1	0	15	4	11	4	11	0.025912	0.0632	91.956	4
AEKEEAIFR	A	R	2	1	0	0	0	0	3	0	0	1	0	1	0	1	0	0	0	0	0	0	0	9	1	1091.56	P32563	P32563	VPH1	V-type proton ATPase subunit a, vacuolar isoform	yes	yes	2	0.0074149	118.71	1	0	4	1	0	4	1	3	1	3	0.065466	0.14132	81.291	4
AELINNLGTIAK	A	K	2	0	2	0	0	0	1	1	0	2	2	1	0	0	0	0	1	0	0	0	0	12	0	1255.71	P15108;P02829	P15108	HSC82;HSP82	ATP-dependent molecular chaperone HSC82;ATP-dependent molecular chaperone HSP82	yes	no	2	1.2996e-09	163.51	1	0	6	1	0	6	3	3	3	3	0.094541	0.19558	24.257	6
AEPIDEEVSLAIENGIINPR	A	R	2	1	2	1	0	0	4	1	0	4	1	0	0	0	2	1	0	0	0	1	0	20	0	2178.12	P32324	P32324	EFT1	Elongation factor 2	yes	yes	2	9.3601e-36	212.69	1	0	4	1	0	4	1	3	1	3	0.055687	0.13893	31.534	3
AESAPLQGQMDPPAYDQVIGQNDNDGLGR	A	R	3	1	2	4	0	4	1	4	0	1	2	0	1	0	3	1	0	0	1	1	0	29	0	3055.39	P53108	P53108	YIP5	Protein YIP5	yes	yes	3	3.9895e-29	175	1	0	3	1	0	3		3		3	NaN	NaN	NaN	0
AETAAQDVQQK	A	K	3	0	0	1	0	3	1	0	0	0	0	1	0	0	0	0	1	0	0	1	0	11	0	1187.58	Q08245	Q08245	ZEO1	Protein ZEO1	yes	yes	2	3.2257e-37	234.39	1	0	10	1	0	10	3	7	3	7	0.25214	0.35428	14.028	6
AETECQNTEYQQLLDIK	A	K	1	0	1	1	1	3	3	0	0	1	2	1	0	0	0	0	2	0	1	0	0	17	0	2081.96	CON__P13645	CON__P13645			yes	yes	2	6.9566e-58	268.12	1	0	3	1	0	3		3		3	0.26191	0.4173	48.962	2
AEVSDVGNAILDGADCVMLSGETAK	A	K	4	0	1	3	1	0	2	3	0	1	2	1	1	0	0	2	1	0	0	3	0	25	0	2521.17	P00549	P00549	CDC19	Pyruvate kinase 1	yes	yes	2	4.6362e-22	205.8	1	0	3	1	0	3		3		3	0.30442	0.68719	8.7902	3
AFISYHDEAQK	A	K	2	0	0	1	0	1	1	0	1	1	0	1	0	1	0	1	0	0	1	0	0	11	0	1307.61	P17255	P17255	VMA1	V-type proton ATPase catalytic subunit A;Endonuclease PI-SceI	yes	yes	2,3	0.024839	57.019	1	0	3	1	0	3	1	2	1	2	0.2248	0.43138	27.913	3
AFLIEEQK	A	K	1	0	0	0	0	1	2	0	0	1	1	1	0	1	0	0	0	0	0	0	0	8	0	976.523	P40525;P87262	P40525	RPL34B;RPL34A	60S ribosomal protein L34-B;60S ribosomal protein L34-A	yes	no	2	0.00026298	119.27	1	0	9	1	0	9	5	4	5	4	0.87006	1.3769	36.194	7
AGAEIVPK	A	K	2	0	0	0	0	0	1	1	0	1	0	1	0	0	1	0	0	0	0	1	0	8	0	783.449	P00560	P00560	PGK1	Phosphoglycerate kinase	yes	yes	2	0.0033401	100.02	1	0	1	1	0	1		1		1	0.15809	0.25129	NaN	1
AGAIENAR	A	R	3	1	1	0	0	0	1	1	0	1	0	0	0	0	0	0	0	0	0	0	0	8	0	800.414	P17255	P17255	VMA1	V-type proton ATPase catalytic subunit A;Endonuclease PI-SceI	yes	yes	1	0.031322	79.116	1	0	1	1	0	1		1		1	0.10449	0.14127	NaN	1
AGAVAPEDIWVR	A	R	3	1	0	1	0	0	1	1	0	1	0	0	0	0	1	0	0	1	0	2	0	12	0	1282.67	P05317	P05317	RPP0	60S acidic ribosomal protein P0	yes	yes	2	0.0018462	103.91	1	0	3	1	0	3	3		3		0.067548	0.098417	6.1379	3
AGEIVLAAR	A	R	3	1	0	0	0	0	1	1	0	1	1	0	0	0	0	0	0	0	0	1	0	9	0	898.524	P32324	P32324	EFT1	Elongation factor 2	yes	yes	2	0.00042858	94.692	1	0	2	1	0	2		2		2	0.091349	0.21945	2.5633	2
AGELTQEELER	A	R	1	1	0	0	0	1	4	1	0	0	2	0	0	0	0	0	1	0	0	0	0	11	0	1273.62	P0CX55;P0CX56	P0CX55	RPS18A;RPS18B	40S ribosomal protein S18-A;40S ribosomal protein S18-B	yes	no	2	3.5863e-79	250.48	1	0	100	1	0	100	59	41	59	41	0.44894	0.6619	28.267	33
AGEVQQLPK	A	K	1	0	0	0	0	2	1	1	0	0	1	1	0	0	1	0	0	0	0	1	0	9	0	968.529	P39940	P39940	RSP5	E3 ubiquitin-protein ligase RSP5	yes	yes	2	0.0012574	110.14	1	0	3	1	0	3	2	1	2	1	0.17403	0.24776	47.733	3
AGFAGDDAPR	A	R	3	1	0	2	0	0	0	2	0	0	0	0	0	1	1	0	0	0	0	0	0	10	0	975.441	P60010;CON__P60712	P60010	ACT1	Actin	yes	no	2	1.8451e-05	120.09	1	0	13	1	0	13	10	3	10	3	0.51483	0.71999	100.84	9
AGGECITLDQLAVR	A	R	2	1	0	1	1	1	1	2	0	1	2	0	0	0	0	0	1	0	0	1	0	14	0	1501.76	P0CX49;P0CX50	P0CX49	RPL18A;RPL18B	60S ribosomal protein L18-A;60S ribosomal protein L18-B	yes	no	2	3.6748e-13	170.95	1	0	8	1	0	8	6	2	6	2	0.55566	0.78688	20.753	3
AGHQTSAESWGTGR	A	R	2	1	0	0	0	1	1	3	1	0	0	0	0	0	0	2	2	1	0	0	0	14	0	1443.65	P10664;P49626	P10664	RPL4A;RPL4B	60S ribosomal protein L4-A;60S ribosomal protein L4-B	no	no	2,3	6.2757e-18	137.8	1	0	6	NaN	NaN			6			0.51424	0.84851	19.367	5
AGIIIAK	A	K	2	0	0	0	0	0	0	1	0	3	0	1	0	0	0	0	0	0	0	0	0	7	0	684.453	P25443	P25443	RPS2	40S ribosomal protein S2	yes	yes	2	0.01056	102.98	1	0	3	1	0	3		3		3	0.25016	0.3509	NaN	1
AGIISAAK	A	K	3	0	0	0	0	0	0	1	0	2	0	1	0	0	0	1	0	0	0	0	0	8	0	729.438	P32324	P32324	EFT1	Elongation factor 2	yes	yes	2	0.0082042	84.568	1	0	3	1	0	3		3		3	0.063392	0.1012	9.0965	3
AGIVGLANVGK	A	K	2	0	1	0	0	0	0	3	0	1	1	1	0	0	0	0	0	0	0	2	0	11	0	997.592	P38219	P38219	OLA1	Uncharacterized GTP-binding protein OLA1	yes	yes	2	0.032699	67.334	1	0	1	1	0	1	1		1		NaN	NaN	NaN	0
AGLDNVDAESK	A	K	2	0	1	2	0	0	1	1	0	0	1	1	0	0	0	1	0	0	0	1	0	11	0	1117.53	P09064	P09064	SUI3	Eukaryotic translation initiation factor 2 subunit beta	yes	yes	2	0.0078229	75.739	1	0	4	1	0	4	2	2	2	2	0.56034	0.84609	29.38	3
AGLIAAR	A	R	3	1	0	0	0	0	0	1	0	1	1	0	0	0	0	0	0	0	0	0	0	7	0	670.413	P0CX45;P0CX46	P0CX45	RPL2A;RPL2B	60S ribosomal protein L2-A;60S ribosomal protein L2-B	yes	no	2	0.0025113	92.692	1	0	3	1	0	3		3		3	0.55923	0.90472	2.2065	3
AGLNIIR	A	R	1	1	1	0	0	0	0	1	0	2	1	0	0	0	0	0	0	0	0	0	0	7	0	755.465	P52489	P52489	PYK2	Pyruvate kinase 2	yes	yes	2	0.0022962	94.163	1	0	2	1	0	2		2		2	0.10299	0.25848	20.15	2
AGLTFPVGR	A	R	1	1	0	0	0	0	0	2	0	0	1	0	0	1	1	0	1	0	0	1	0	9	0	916.513	P04911;P04912	P04911	HTA1;HTA2	Histone H2A.1;Histone H2A.2	yes	no	2	0.03912	48.423	1	0	1	1	0	1		1		1	0.54327	0.89217	NaN	1
AGNTGLATAFFNSENSNIVK	A	K	3	0	4	0	0	0	1	2	0	1	1	1	0	2	0	2	2	0	0	1	0	20	0	2054.01	P06634	P06634	DED1	ATP-dependent RNA helicase DED1	yes	yes	2	6.8391e-09	123	1	0	2	1	0	2		2		2	0.25344	0.53764	9.2308	2
AGVCEYNEDSR	A	R	1	1	1	1	1	0	2	1	0	0	0	0	0	0	0	1	0	0	1	1	0	11	0	1298.52	O13563	O13563	RPN13	26S proteasome regulatory subunit RPN13	yes	yes	2	5.9839e-06	147.26	1	0	3	1	0	3		3		3	0.46005	0.71484	13.693	3
AHNVSTSNNSPSTDNDSISK	A	K	1	0	4	2	0	0	0	0	1	1	0	1	0	0	1	6	2	0	0	1	0	20	0	2073.92	P0C2I3;P0C2I5;P0C2I6;P0C2I7;P0C2I9;P0C2J1;P47098;P47100;Q03434;Q03612;Q12141;Q12273;Q12414;Q07793;O74302;P0C2I8;P0CX57;P0CX58;P0CX70;P0CX71;P0CX72;P0CX73;P0CX74;P0CX75;P0CX76;P47099;Q12085;Q6Q5H1;Q92392;O13535;P0C2J0;Q12193;P0C2I2;Q03619;Q03855;Q04670;Q04711;Q12088;Q12269;Q12316;Q92393;Q99337;P0C2I4;P0CX59;P0CX60;P0CX65;P0CX66;P0CX67;P0CX68;P0CX69;Q03856;Q04706;Q12217;Q12470;Q12485	P0C2I3	TY1B-DR6;TY1B-LR2;TY1B-LR3;TY1B-LR4;TY1B-PR1;TY1B-PR3;TY1B-JR1;TY1B-JR2;TY1B-ML2;TY1B-ER1;TY1B-GR1;TY1B-OL;TY1B-PL;TY1B-DR4;TY1A-DR4;TY1A-LR4;TY1A-A;TY1A-PR1;TY1A-DR6;TY1A-ER1;TY1A-LR2;TY1A-PL;TY1A-JR1;TY1A-LR3;TY1A-ML2;TY1A-JR2;TY1A-GR1;TY1A-PR3;TY1A-OL;TY1B-H;TY1B-PR2;TY1B-BR;TY1B-DR5;TY1B-ER2;TY1B-DR1;TY1B-MR2;TY1B-ML1;TY1B-LR1;TY1B-GR2;TY1B-GR3;TY1B-OR;TY1B-NL2;TY1A-H;TY1A-OR;TY1A-PR2;TY1A-DR…	Transposon Ty1-DR6 Gag-Pol polyprotein;Capsid protein;Ty1 protease;Integrase;Reverse transcriptase/ribonuclease H;Transposon Ty1-LR2 Gag-Pol polyprotein;Capsid protein;Ty1 protease;Integrase;Reverse transcriptase/ribonuclease H;Transposon Ty1-LR3 Gag-Pol polyprotein;Capsid protein;Ty1 protease;Integrase;Reverse transcriptase/ribonuclease H;Transposon Ty1-LR4 Gag-Pol polyprotein;Capsid protein;Ty1…	yes	no	3	5.1287e-09	126.25	1	0	3	1	0	3		3		3	0.1071	0.17047	14.563	3
AHSCNNSSYVDSNK	A	K	1	0	3	1	1	0	0	0	1	0	0	1	0	0	0	4	0	0	1	1	0	14	0	1581.65	Q12207	Q12207	NCE102	Non-classical export protein 2	yes	yes	2,3	7.1901e-17	183.81	1	0	9	1	0	9	4	5	4	5	0.1334	0.18991	47.986	7
AHSCNNSSYVDSNKITQGSGTR	A	R	1	1	3	1	1	1	0	2	1	1	0	1	0	0	0	5	2	0	1	1	0	22	1	2382.06	Q12207	Q12207	NCE102	Non-classical export protein 2	yes	yes	3	1.0298e-07	122.53	1	0	4	1	0	4		4		4	0.14905	0.2875	37.304	4
AIANGQVDGFPTQEECR	A	R	2	1	1	1	1	2	2	2	0	1	0	0	0	1	1	0	1	0	0	1	0	17	0	1890.85	P16521	P16521	YEF3	Elongation factor 3A	yes	yes	2	1.5511e-212	281.09	1	0	37	1	0	37	2	35	2	35	0.18326	0.30031	36.478	28
AIASSPSLNSNLSK	A	K	2	0	2	0	0	0	0	0	0	1	2	1	0	0	1	5	0	0	0	0	0	14	0	1387.73	P32486	P32486	KRE6	Beta-glucan synthesis-associated protein KRE6	yes	yes	2	0.0011084	99.941	1	0	8	1	0	8	1	7	1	7	0.19729	0.30285	15.77	4
AIELSIHK	A	K	1	0	0	0	0	0	1	0	1	2	1	1	0	0	0	1	0	0	0	0	0	8	0	909.528	P25339	P25339	PUF4	Pumilio homology domain family member 4	yes	yes	2	0.0086808	83.206	1	0	1	1	0	1	1		1		NaN	NaN	NaN	0
AIFEILNK	A	K	1	0	1	0	0	0	1	0	0	2	1	1	0	1	0	0	0	0	0	0	0	8	0	946.549	P32563	P32563	VPH1	V-type proton ATPase subunit a, vacuolar isoform	yes	yes	2	7.7457e-06	143.01	1	0	4	1	0	4	3	1	3	1	0.11011	0.16527	16.81	4
AIIVLSTSGTTPR	A	R	1	1	0	0	0	0	0	1	0	2	1	0	0	0	1	2	3	0	0	1	0	13	0	1314.75	P00549	P00549	CDC19	Pyruvate kinase 1	yes	yes	2	0.00090945	107.09	1	0	8	1	0	8		8		8	0.32726	0.66965	13.01	4
AIKEESQSIYIPR	A	R	1	1	0	0	0	1	2	0	0	3	0	1	0	0	1	2	0	0	1	0	0	13	1	1532.82	P17255	P17255	VMA1	V-type proton ATPase catalytic subunit A;Endonuclease PI-SceI	yes	yes	2,3	4.3852e-06	119.39	1	0	5	1	0	5	2	3	2	3	0.17261	0.4006	104.14	5
AILAANIYQR	A	R	3	1	1	0	0	1	0	0	0	2	1	0	0	0	0	0	0	0	1	0	0	10	0	1131.64	P39107	P39107	MNN9	Mannan polymerase complexes subunit MNN9	yes	yes	2	5.24e-08	138.98	1	0	3	1	0	3	1	2	1	2	0.17758	0.28113	NaN	1
AILFIPK	A	K	1	0	0	0	0	0	0	0	0	2	1	1	0	1	1	0	0	0	0	0	0	7	0	800.516	P15108;P02829	P15108	HSC82;HSP82	ATP-dependent molecular chaperone HSC82;ATP-dependent molecular chaperone HSP82	yes	no	2	0.0033049	116	1	0	3	1	0	3	2	1	2	1	NaN	NaN	NaN	0
AIMPIIEGHDVLAQAQSGTGK	A	K	3	0	0	1	0	2	1	3	1	3	1	1	1	0	1	1	1	0	0	1	0	21	0	2135.1	P10081	P10081	TIF1	ATP-dependent RNA helicase eIF4A	yes	yes	3	1.1788e-08	122.44	1	0	5	1	0	5	3	2	3	2	0.27354	0.36757	62.357	5
AINLLNGSSIQTDLGPYSDNNSPDISIDQFAVSSNK	A	K	2	0	5	4	0	2	0	2	0	4	3	1	0	1	2	7	1	0	1	1	0	36	0	3793.83	Q04121	Q04121	NHX1	Endosomal/prevacuolar sodium/hydrogen exchanger	yes	yes	3	1.34e-16	116.52	1	0	3	1	0	3		3		3	0.11937	0.21096	42.461	3
AIQTANIALEK	A	K	3	0	1	0	0	1	1	0	0	2	1	1	0	0	0	0	1	0	0	0	0	11	0	1170.66	P00950	P00950	GPM1	Phosphoglycerate mutase 1	yes	yes	2	3.1149e-37	176.18	1	0	25	1	0	25		25		25	0.36926	0.62284	109.8	16
AISLETQTESLLSK	A	K	1	0	0	0	0	1	2	0	0	1	3	1	0	0	0	3	2	0	0	0	0	14	0	1518.81	P38736	P38736	GOS1	Golgi SNAP receptor complex member 1	yes	yes	2	7.2046e-31	178.67	1	0	7	1	0	7	5	2	5	2	0.52499	0.95947	57.639	4
AIVQVFEGTSGIDVK	A	K	1	0	0	1	0	1	1	2	0	2	0	1	0	1	0	1	1	0	0	3	0	15	0	1561.84	P16140	P16140	VMA2	V-type proton ATPase subunit B	yes	yes	2	8.8481e-09	140.27	1	0	3	1	0	3	3		3		0.25322	0.36048	15.95	3
AKGVEVVLPVDFIIADAFSADANTK	A	K	5	0	1	3	0	0	1	1	0	2	1	2	0	2	1	1	1	0	0	4	0	25	1	2589.37	P00560	P00560	PGK1	Phosphoglycerate kinase	yes	yes	3	1.6866e-05	111.6	1	0	2	1	0	2		2		2	0.17222	0.23874	24.739	2
AKLQETNPEEVPKFEK	A	K	1	0	1	0	0	1	4	0	0	0	1	3	0	1	2	0	1	0	0	1	0	16	2	1885.98	P35691	P35691	TMA19	Translationally-controlled tumor protein homolog	yes	yes	3	8.5221e-06	125.22	1	0	3	1	0	3		3		3	0.35697	0.81104	24.085	3
AKNPLTHSTPK	A	K	1	0	1	0	0	0	0	0	1	0	1	2	0	0	2	1	2	0	0	0	0	11	1	1192.66	P29453	P29453	RPL8B	60S ribosomal protein L8-B	yes	yes	3	0.001636	125.97	1	0	4	1	0	4	1	3	1	3	0.19386	0.30762	28.342	4
AKQSLDVSSDR	A	R	1	1	0	2	0	1	0	0	0	0	1	1	0	0	0	3	0	0	0	1	0	11	1	1204.6	P53221;P05743	P53221	RPL26B;RPL26A	60S ribosomal protein L26-B;60S ribosomal protein L26-A	yes	no	2	0.007919	69.864	1	0	2	1	0	2		2		2	0.35558	0.70518	5.982	2
ALAAEDDEATR	A	R	4	1	0	2	0	0	2	0	0	0	1	0	0	0	0	0	1	0	0	0	0	11	0	1160.53	P40069	P40069	KAP123	Importin subunit beta-4	yes	yes	2	0.0058023	81.625	1	0	2	1	0	2	2		2		0.85743	1.1859	12.277	2
ALAIFVPVPSLAGFHK	A	K	3	0	0	0	0	0	0	1	1	1	2	1	0	2	2	1	0	0	0	2	0	16	0	1665.96	P26786	P26786	RPS7A	40S ribosomal protein S7-A	yes	yes	3	0.0013261	89.629	1	0	3	1	0	3		3		3	0.18419	0.25823	15.556	3
ALDDFGVDYIELTSPVASEQSR	A	R	2	1	0	3	0	1	2	1	0	1	2	0	0	1	1	3	1	0	1	2	0	22	0	2411.15	Q12122	Q12122	LYS21	Homocitrate synthase, mitochondrial	no	no	2	1.557e-35	205.68	1	0	2	NaN	NaN			2			0.35481	0.58777	26.85	2
ALDGQNLK	A	K	1	0	1	1	0	1	0	1	0	0	2	1	0	0	0	0	0	0	0	0	0	8	0	857.461	P05318	P05318	RPP1A	60S acidic ribosomal protein P1-alpha	yes	yes	2	0.051274	63.486	1	0	1	1	0	1	1		1		NaN	NaN	NaN	0
ALDGQYIEASDIYSK	A	K	2	0	0	2	0	1	1	1	0	2	1	1	0	0	0	2	0	0	2	0	0	15	0	1671.8	P32602	P32602	SEC17	Alpha-soluble NSF attachment protein	yes	yes	2	1.3813e-33	228.84	1	0	10	1	0	10	6	4	6	4	0.63963	1.2135	46.56	8
ALEESNYELEGK	A	K	1	0	1	0	0	0	4	1	0	0	2	1	0	0	0	1	0	0	1	0	0	12	0	1380.64	CON__P13645;CON__P02535-1	CON__P13645			yes	no	2	2.4518e-38	235.31	1	0	32	1	0	32	16	16	16	16	0.18427	0.2648	42.332	20
ALENPTRPFLAILGGAK	A	K	3	1	1	0	0	0	1	2	0	1	3	1	0	1	2	0	1	0	0	0	0	17	1	1767	P00560	P00560	PGK1	Phosphoglycerate kinase	yes	yes	3	2.5953e-06	121.45	1	0	1	1	0	1		1		1	0.15133	0.24031	NaN	1
ALKDILGDQVEK	A	K	1	0	0	2	0	1	1	1	0	1	2	2	0	0	0	0	0	0	0	1	0	12	1	1327.73	P15108	P15108	HSC82	ATP-dependent molecular chaperone HSC82	yes	yes	2	6.7451e-06	147.73	1	0	2	1	0	2		2		2	0.10385	0.23272	11.899	2
ALLDEVVK	A	K	1	0	0	1	0	0	1	0	0	0	2	1	0	0	0	0	0	0	0	2	0	8	0	885.517	P00560	P00560	PGK1	Phosphoglycerate kinase	yes	yes	2	0.0089445	82.452	1	0	3	1	0	3		3		3	0.27937	0.55876	0.0071054	2
ALLELQVSK	A	K	1	0	0	0	0	1	1	0	0	0	3	1	0	0	0	1	0	0	0	1	0	9	0	999.596	P32324	P32324	EFT1	Elongation factor 2	yes	yes	2	0.0040721	88.681	1	0	2	1	0	2	2		2		NaN	NaN	NaN	0
ALLNGIEVDYFK	A	K	1	0	1	1	0	0	1	1	0	1	2	1	0	1	0	0	0	0	1	1	0	12	0	1380.73	P39010	P39010	AKR1	Palmitoyltransferase AKR1	yes	yes	2	0.0021656	101.39	1	0	4	1	0	4	1	3	1	3	0.13269	0.24921	62.137	4
ALLPHLTNAIVETNK	A	K	2	0	2	0	0	0	1	0	1	1	3	1	0	0	1	0	2	0	0	1	0	15	0	1632.92	P16521	P16521	YEF3	Elongation factor 3A	yes	yes	3	0.00011535	110.51	1	0	3	1	0	3	3		3		0.14645	0.23176	54.053	3
ALNEEAEAR	A	R	3	1	1	0	0	0	3	0	0	0	1	0	0	0	0	0	0	0	0	0	0	9	0	1001.48	P0CX82;P0CX83	P0CX82	RPL19A;RPL19B	60S ribosomal protein L19-A;60S ribosomal protein L19-B	yes	no	2	6.7711e-05	120.99	1	0	2	1	0	2	2		2		1.1054	1.6592	7.9357	2
ALNEINQFYQK	A	K	1	0	2	0	0	2	1	0	0	1	1	1	0	1	0	0	0	0	1	0	0	11	0	1366.69	CON__P02663	CON__P02663			yes	yes	2	1.1858e-27	193.96	1	0	11	1	0	11	11		11		0.13751	0.19576	48.602	7
ALNENEDISR	A	R	1	1	2	1	0	0	2	0	0	1	1	0	0	0	0	1	0	0	0	0	0	10	0	1159.55	P69771	P69771	DID2	Vacuolar protein-sorting-associated protein 46	yes	yes	2	0.04147	62.303	1	0	3	1	0	3		3		3	0.097013	0.17994	NaN	1
ALPDAVTIIEPK	A	K	2	0	0	1	0	0	1	0	0	2	1	1	0	0	2	0	1	0	0	1	0	12	0	1265.72	P05750	P05750	RPS3	40S ribosomal protein S3	yes	yes	2	1.8248e-06	142.1	1	0	4	1	0	4	3	1	3	1	0.08245	0.11963	45.576	4
ALPDAVTIIEPKEEEPILAPSVK	A	K	3	0	0	1	0	0	4	0	0	3	2	2	0	0	4	1	1	0	0	2	0	23	1	2458.36	P05750	P05750	RPS3	40S ribosomal protein S3	yes	yes	2,3	1.1423e-48	220.28	1	0	9	1	0	9	3	6	3	6	0.13299	0.26603	29.06	9
ALQSLTSK	A	K	1	0	0	0	0	1	0	0	0	0	2	1	0	0	0	2	1	0	0	0	0	8	0	846.481	P46784;Q08745	P46784	RPS10B;RPS10A	40S ribosomal protein S10-B;40S ribosomal protein S10-A	yes	no	2	0.0033401	100.02	1	0	4	1	0	4	4		4		0.37803	0.54438	9.5457	3
ALSGNSQFYPEEVTFVSK	A	K	1	0	1	0	0	1	2	1	0	0	1	1	0	2	1	3	1	0	1	2	0	18	0	2001.97	P32660	P32660	DNF1	Phospholipid-transporting ATPase DNF1	yes	yes	2	1.8686e-76	289.32	1	0	5	1	0	5	1	4	1	4	0.1125	0.28868	14.635	3
ALSLGQFINVGGMVK	A	K	1	0	1	0	0	1	0	3	0	1	2	1	1	1	0	1	0	0	0	2	0	15	0	1532.84	Q04767	Q04767	TVP18	Golgi apparatus membrane protein TVP18	yes	yes	2	0.046072	73.834	1	0	1	1	0	1	1		1		NaN	NaN	NaN	0
ALVEHIIQAK	A	K	2	0	0	0	0	1	1	0	1	2	1	1	0	0	0	0	0	0	0	1	0	10	0	1120.66	P0CX82;P0CX83	P0CX82	RPL19A;RPL19B	60S ribosomal protein L19-A;60S ribosomal protein L19-B	yes	no	2	1.3881e-07	148.96	1	0	7	1	0	7	4	3	4	3	0.70338	1.3131	27.855	6
ALVLFVPVPALSAYHK	A	K	3	0	0	0	0	0	0	0	1	0	3	1	0	1	2	1	0	0	1	3	0	16	0	1724	P48164	P48164	RPS7B	40S ribosomal protein S7-B	yes	yes	3	0.049411	53.001	1	0	1	1	0	1		1		1	NaN	NaN	NaN	0
ALYEEAQEK	A	K	2	0	0	0	0	1	3	0	0	0	1	1	0	0	0	0	0	0	1	0	0	9	0	1079.51	P17967	P17967	PDI1	Protein disulfide-isomerase	yes	yes	2	0.0082349	73.233	1	0	3	1	0	3	3		3		0.80223	1.1583	14.376	3
AMEEANPEDTEETLNK	A	K	2	0	2	1	0	0	5	0	0	0	1	1	1	0	1	0	2	0	0	0	0	16	0	1819.78	P38631	P38631	FKS1	1,3-beta-glucan synthase component FKS1	yes	yes	2	3.1005e-46	187	1	0	4	1	0	4		4		4	NaN	NaN	NaN	0
AMEEANPEDTEETLNKIEGDNSLEAADFR	A	R	4	1	3	3	0	0	7	1	0	1	2	1	1	1	1	1	2	0	0	0	0	29	1	3237.43	P38631	P38631	FKS1	1,3-beta-glucan synthase component FKS1	yes	yes	3	5.6175e-38	197.28	1	0	7	1	0	7		7		7	0.039177	0.11725	33.322	6
AMKPWIQPK	A	K	1	0	0	0	0	1	0	0	0	1	0	2	1	0	2	0	0	1	0	0	0	9	1	1097.61	CON__P02663	CON__P02663			yes	yes	3	0.031355	82.279	1	0	1	1	0	1	1		1		NaN	NaN	NaN	0
ANALPETTR	A	R	2	1	1	0	0	0	1	0	0	0	1	0	0	0	1	0	2	0	0	0	0	9	0	971.504	P27614	P27614	CPS1	Carboxypeptidase S	yes	yes	2	0.011508	68.016	1	0	1	1	0	1		1		1	0.080963	0.13409	NaN	1
ANDIGFNK	A	K	1	0	2	1	0	0	0	1	0	1	0	1	0	1	0	0	0	0	0	0	0	8	0	877.429	P41057	P41057	RPS29A	40S ribosomal protein S29-A	yes	yes	2	0.0040773	77.732	1	0	1	1	0	1		1		1	0.42332	0.57575	NaN	1
ANELLINVK	A	K	1	0	2	0	0	0	1	0	0	1	2	1	0	0	0	0	0	0	0	1	0	9	0	1012.59	P00330	P00330	ADH1	Alcohol dehydrogenase 1	yes	yes	2	1.9603e-11	140.75	1	0	23	1	0	23	16	7	16	7	0.46696	0.70699	15.233	10
ANGTTVLVGMPAGAK	A	K	3	0	1	0	0	0	0	3	0	0	1	1	1	0	1	0	2	0	0	2	0	15	0	1385.73	P00330	P00330	ADH1	Alcohol dehydrogenase 1	yes	yes	2	1.1499e-13	173.06	1	0	53	1	0	53	20	33	20	33	0.22946	0.35018	48.304	33
ANIEEFSK	A	K	1	0	1	0	0	0	2	0	0	1	0	1	0	1	0	1	0	0	0	0	0	8	0	936.455	P46982	P46982	MNN5	Alpha-1,2-mannosyltransferase MNN5	yes	yes	2	0.014112	66.299	1	0	1	1	0	1	1		1		0.16925	0.24095	NaN	1
ANLDVKDQK	A	K	1	0	1	2	0	1	0	0	0	0	1	2	0	0	0	0	0	0	0	1	0	9	1	1029.55	P00925	P00925	ENO2	Enolase 2	yes	yes	2,3	1.4482e-12	202.2	1	0	6	1	0	6	3	3	3	3	0.095729	0.1798	29.035	6
ANVSKDELR	A	R	1	1	1	1	0	0	1	0	0	0	1	1	0	0	0	1	0	0	0	1	0	9	1	1030.54	P0CX31;P0CX32	P0CX31	RPS24A;RPS24B	40S ribosomal protein S24-A;40S ribosomal protein S24-B	yes	no	2	0.0026831	116.52	1	0	3	1	0	3	1	2	1	2	0.43841	0.81379	41.299	3
APEAEQVLSAAATFPIAQPATDVEAR	A	R	8	1	0	1	0	2	3	0	0	1	1	0	0	1	3	1	2	0	0	2	0	26	0	2652.34	Q12690;P40212	P40212	RPL13A;RPL13B	60S ribosomal protein L13-A;60S ribosomal protein L13-B	no	no	3	9.9928e-29	184.34	1	0	3	NaN	NaN		3				0.2456	0.35116	15.286	3
APGSSLSIGDDDIDDDDDMI	A	I	1	0	0	8	0	0	0	2	0	3	1	0	1	0	1	3	0	0	0	0	0	20	0	2064.83	Q03860	Q03860	TVP15	Golgi apparatus membrane protein TVP15	yes	yes	2	4.5181e-32	178.14	1	0	3	1	0	3		3		3	NaN	NaN	NaN	0
APILVLPTVR	A	R	1	1	0	0	0	0	0	0	0	1	2	0	0	0	2	0	1	0	0	2	0	10	0	1077.69	P40474	P40474	QDR2	Quinidine resistance protein 2	yes	yes	2	0.0078725	73.067	1	0	3	1	0	3	3		3		0.25149	0.39799	28.014	3
APLEEIVISNDYLNK	A	K	1	0	2	1	0	0	2	0	0	2	2	1	0	0	1	1	0	0	1	1	0	15	0	1716.89	P22203	P22203	VMA4	V-type proton ATPase subunit E	yes	yes	2	8.8809e-09	140.22	1	0	4	1	0	4	2	2	2	2	0.54895	0.94393	43.675	3
APQALMLAPTR	A	R	3	1	0	0	0	1	0	0	0	0	2	0	1	0	2	0	1	0	0	0	0	11	0	1167.64	P10081	P10081	TIF1	ATP-dependent RNA helicase eIF4A	yes	yes	2	0.014366	67.456	1	0	2	1	0	2	2		2		0.15217	0.21663	NaN	1
APSTFENR	A	R	1	1	1	0	0	0	1	0	0	0	0	0	0	1	1	1	1	0	0	0	0	8	0	920.435	P23248;P33442	P33442	RPS1B;RPS1A	40S ribosomal protein S1-B;40S ribosomal protein S1-A	no	no	2	0.00093609	114.28	1	0	4	NaN	NaN		3	1			0.048361	0.070525	79.185	4
APSTYGGGLSVSSSR	A	R	1	1	0	0	0	0	0	3	0	0	1	0	0	0	1	5	1	0	1	1	0	15	0	1424.69	CON__P02533	CON__P02533			yes	yes	2	1.0734e-06	132.08	1	0	3	1	0	3		3		3	0.82531	1.4131	11.404	3
APTASQLQNPPPPPSTTK	A	K	2	0	1	0	0	2	0	0	0	0	1	1	0	0	6	2	3	0	0	0	0	18	0	1830.95	P53252	P53252	PIL1	Sphingolipid long chain base-responsive protein PIL1	yes	yes	2,3	8.9425e-39	215.81	1	0	15	1	0	15		15		15	0.090488	0.14891	43.57	11
APTFFVSQDDNNFETEFFPR	A	R	1	1	2	2	0	1	2	0	0	0	0	0	0	5	2	1	2	0	0	1	0	20	0	2407.08	P38631;P40989	P38631	FKS1;GSC2	1,3-beta-glucan synthase component FKS1;1,3-beta-glucan synthase component GSC2	yes	no	2,3	4.1793e-81	275.91	1	0	6	1	0	6		6		6	0.11627	0.30916	21.14	6
AQCPIIER	A	R	1	1	0	0	1	1	1	0	0	2	0	0	0	0	1	0	0	0	0	0	0	8	0	985.501	P26783	P26783	RPS5	40S ribosomal protein S5	yes	yes	2	0.0015673	91.069	1	0	6	1	0	6	4	2	4	2	0.19685	0.30195	47.99	6
AQDENEGEFDHSK	A	K	1	0	1	2	0	1	3	1	1	0	0	1	0	1	0	1	0	0	0	0	0	13	0	1504.61	P29465	P29465	CHS3	Chitin synthase 3	yes	yes	2	6.2257e-30	224.43	1	0	3	1	0	3		3		3	0.076703	0.10765	98.371	2
AQDIYQTLPVSR	A	R	1	1	0	1	0	2	0	0	0	1	1	0	0	0	1	1	1	0	1	1	0	12	0	1389.73	P38166	P38166	SFT2	Protein transport protein SFT2	yes	yes	2	2.1915e-09	155.66	1	0	10	1	0	10		10		10	0.23654	0.35184	52.882	8
AQDTFIYYGGK	A	K	1	0	0	1	0	1	0	2	0	1	0	1	0	1	0	0	1	0	2	0	0	11	0	1261.6	P32319;P53751;P40438;P40890	P32319	PEP1;VTH1;VTH2	Vacuolar protein sorting/targeting protein VPS10;Uncharacterized membrane glycoprotein YNR065C;VPS10 homolog 1;VPS10 homolog 2	no	no	2	0.0044971	98.156	1	0	10	NaN	NaN		2	8			0.24569	0.38516	58.908	5
AQGVAVQLK	A	K	2	0	0	0	0	2	0	1	0	0	1	1	0	0	0	0	0	0	0	2	0	9	0	912.539	Q02753;Q12672	Q02753	RPL21A;RPL21B	60S ribosomal protein L21-A;60S ribosomal protein L21-B	yes	no	2	0.042589	65.224	1	0	1	1	0	1	1		1		NaN	NaN	NaN	0
AQHAVILDQEKYDR	A	R	2	1	0	2	0	2	1	0	1	1	1	1	0	0	0	0	0	0	1	1	0	14	1	1684.85	P0C0T4;Q3E792	P0C0T4	RPS25B;RPS25A	40S ribosomal protein S25-B;40S ribosomal protein S25-A	yes	no	3	8.1399e-19	203.7	1	0	3	1	0	3		3		3	0.44754	0.98453	30.015	3
AQRPITGASLDLIK	A	K	2	1	0	1	0	1	0	1	0	2	2	1	0	0	1	1	1	0	0	0	0	14	1	1481.86	P04449;P24000	P04449	RPL24A;RPL24B	60S ribosomal protein L24-A;60S ribosomal protein L24-B	yes	no	3	0.0004191	118.76	1	0	4	1	0	4	2	2	2	2	0.15989	0.30127	23.521	4
AQSPDEAALVATAR	A	R	5	1	0	1	0	1	1	0	0	0	1	0	0	0	1	1	1	0	0	1	0	14	0	1398.71	P32660	P32660	DNF1	Phospholipid-transporting ATPase DNF1	yes	yes	2	0.0037116	87.447	1	0	3	1	0	3		3		3	0.069947	0.10408	7.326	2
AQSPDESALVSTAR	A	R	3	1	0	1	0	1	1	0	0	0	1	0	0	0	1	3	1	0	0	1	0	14	0	1430.7	Q12675	Q12675	DNF2	Phospholipid-transporting ATPase DNF2	yes	yes	2	0.020663	66.059	1	0	1	1	0	1		1		1	0.21487	0.34286	NaN	1
AQYEEIAQR	A	R	2	1	0	0	0	2	2	0	0	1	0	0	0	0	0	0	0	0	1	0	0	9	0	1106.54	CON__P35908	CON__P35908			no	no	2	0.00022499	125.97	1	0	20	NaN	NaN		9	11			0.14699	0.28339	46.668	15
AQYNEIQGWDHLSLLPTFGAK	A	K	2	0	1	1	0	2	1	2	1	1	3	1	0	1	1	1	1	1	1	0	0	21	0	2387.19	P06169	P06169	PDC1	Pyruvate decarboxylase isozyme 1	yes	yes	3	8.6701e-06	108.34	1	0	2	1	0	2		2		2	0.50723	1.032	9.2709	2
ARDDADEDEEDPDTR	A	R	2	2	0	6	0	0	3	0	0	0	0	0	0	0	1	0	1	0	0	0	0	15	1	1747.68	P16140	P16140	VMA2	V-type proton ATPase subunit B	yes	yes	2	1.7479e-05	125.98	1	0	4	1	0	4		4		4	0.17683	0.24848	1.9742	2
ARDERPLDTIR	A	R	1	3	0	2	0	0	1	0	0	1	1	0	0	0	1	0	1	0	0	0	0	11	2	1340.72	Q03559	Q03559	YMR295C	Uncharacterized protein YMR295C	yes	yes	3	0.019394	101.38	1	0	3	1	0	3		3		3	0.1164	0.26954	34.611	3
ASAENTLLLDDEEEEAAR	A	R	4	1	1	2	0	0	5	0	0	0	3	0	0	0	0	1	1	0	0	0	0	18	0	1974.9	Q08144	Q08144	TLG2	T-SNARE affecting a late Golgi compartment protein 2	yes	yes	2	4.4459e-143	250.27	1	0	3	1	0	3		3		3	19.685	44.9	NaN	1
ASAFLSQNESSSK	A	K	2	0	1	0	0	1	1	0	0	0	1	1	0	1	0	5	0	0	0	0	0	13	0	1354.64	Q03337	Q03337	TRS31	Trafficking protein particle complex subunit 31	yes	yes	2	0.0023975	107.46	1	0	4	1	0	4		4		4	0.27102	0.36793	NaN	1
ASAPGSVILLENLR	A	R	2	1	1	0	0	0	1	1	0	1	3	0	0	0	1	2	0	0	0	1	0	14	0	1438.81	P00560	P00560	PGK1	Phosphoglycerate kinase	yes	yes	2	2.5353e-05	107.46	1	0	3	1	0	3		3		3	0.28292	0.6691	20.666	3
ASFAANFAAVANNLFK	A	K	6	0	3	0	0	0	0	0	0	0	1	1	0	3	0	1	0	0	0	1	0	16	0	1654.85	P15891	P15891	ABP1	Actin-binding protein	yes	yes	2	3.5958e-09	136.39	1	0	2	1	0	2		2		2	0.35219	0.4449	23.804	2
ASGAFTGENSVDQIKDVGAK	A	K	3	0	1	2	0	1	1	3	0	1	0	2	0	1	0	2	1	0	0	2	0	20	1	1992.98	P00942	P00942	TPI1	Triosephosphate isomerase	yes	yes	3	0.006649	73.464	1	0	2	1	0	2		2		2	0.29599	0.67838	2.7697	2
ASGEIVSINQINEAHPTK	A	K	2	0	2	0	0	1	2	1	1	3	0	1	0	0	1	2	1	0	0	1	0	18	0	1906.97	P0CX23;P0CX24	P0CX23	RPL20A;RPL20B	60S ribosomal protein L20-A;60S ribosomal protein L20-B	yes	no	2,3	0.0035799	75.911	1	0	8	1	0	8	2	6	2	6	0.29197	0.61763	70.03	7
ASGNYVIIIGHNPDENK	A	K	1	0	3	1	0	0	1	2	1	3	0	1	0	0	1	1	0	0	1	1	0	17	0	1839.91	P0CX45;P0CX46	P0CX45	RPL2A;RPL2B	60S ribosomal protein L2-A;60S ribosomal protein L2-B	yes	no	2	6.9821e-05	98.573	1	0	2	1	0	2		2		2	0.31973	0.48801	0.13825	2
ASGTVVVADTGDFGSIAK	A	K	3	0	0	2	0	0	0	3	0	1	0	1	0	1	0	2	2	0	0	3	0	18	0	1693.85	P15019	P15019	TAL1	Transaldolase	yes	yes	2	8.2958e-08	121.32	1	0	2	1	0	2		2		2	1.3122	2.2996	70.53	2
ASLAEAPSQPLSQR	A	R	3	1	0	0	0	2	1	0	0	0	2	0	0	0	2	3	0	0	0	0	0	14	0	1453.75	Q04338	Q04338	VTI1	t-SNARE VTI1	yes	yes	2	1.2026e-41	194.12	1	0	47	1	0	47	25	22	25	22	0.33305	0.44754	40.888	29
ASLNVGNVLPLGSVPEGTIVSNVEEKPGDR	A	R	1	1	3	1	0	0	3	4	0	1	3	1	0	0	3	3	1	0	0	5	0	30	1	3046.59	P0CX45;P0CX46	P0CX45	RPL2A;RPL2B	60S ribosomal protein L2-A;60S ribosomal protein L2-B	yes	no	3	2.029e-08	102.97	1	0	4	1	0	4		4		4	0.13996	0.32118	18.094	4
ASNEVLVLR	A	R	1	1	1	0	0	0	1	0	0	0	2	0	0	0	0	1	0	0	0	2	0	9	0	999.571	P38011	P38011	ASC1	Guanine nucleotide-binding protein subunit beta-like protein	yes	yes	2	0.011527	81.338	1	0	4	1	0	4	1	3	1	3	0.66715	1.4089	26.784	4
ASPYVIAVSSHGVR	A	R	2	1	0	0	0	0	0	1	1	1	0	0	0	0	1	3	0	0	1	3	0	14	0	1441.77	P48813	P48813	GNP1	High-affinity glutamine permease	yes	yes	2	0.024277	63.185	1	0	1	1	0	1	1		1		0.83028	1.1157	NaN	1
ASSEENISEAEK	A	K	2	0	1	0	0	0	4	0	0	1	0	1	0	0	0	3	0	0	0	0	0	12	0	1292.57	P39935	P39935	TIF4631	Eukaryotic initiation factor 4F subunit p150	yes	yes	2	0.0055226	84.892	1	0	1	1	0	1		1		1	0.13881	0.17232	NaN	1
ASTANMISQLKK	A	K	2	0	1	0	0	1	0	0	0	1	1	2	1	0	0	2	1	0	0	0	0	12	1	1290.7	Q05506	Q05506		Arginine--tRNA ligase, cytoplasmic	yes	yes	3	0.037522	37.995	1	0	1	1	0	1		1		1	NaN	NaN	NaN	0
ASTDFSKIETLK	A	K	1	0	0	1	0	0	1	0	0	1	1	2	0	1	0	2	2	0	0	0	0	12	1	1338.7	P32471	P32471	EFB1	Elongation factor 1-beta	yes	yes	2	4.7103e-05	138.02	1	0	1	1	0	1		1		1	0.30534	0.73917	NaN	1
ASTQQVVDDVLSRL	A	L	1	1	0	2	0	2	0	0	0	0	2	0	0	0	0	2	1	0	0	3	0	14	1	1529.8	P40495	P40495	LYS12	Homoisocitrate dehydrogenase, mitochondrial	yes	yes	2	0.0051701	109.07	1	0	2	1	0	2		2		2	0.20064	0.30665	22.458	2
ATALYTANDFILISLPQNAQPVTAPGSK	A	K	5	0	2	1	0	2	0	1	0	2	3	1	0	1	3	2	3	0	1	1	0	28	0	2900.53	P31412	P31412	VMA5	V-type proton ATPase subunit C	yes	yes	3	3.992e-38	194.68	1	0	2	1	0	2	2		2		0.19109	0.25679	NaN	1
ATDGGAHGVINVSVSEAAIEASTR	A	R	5	1	1	1	0	0	2	3	1	2	0	0	0	0	0	3	2	0	0	3	0	24	0	2311.14	P00330	P00330	ADH1	Alcohol dehydrogenase 1	yes	yes	2,3	7.5779e-74	258.34	1	0	9	1	0	9	3	6	3	6	0.40173	0.75337	19.762	9
ATDSQLATR	A	R	2	1	0	1	0	1	0	0	0	0	1	0	0	0	0	1	2	0	0	0	0	9	0	961.483	P41807	P41807	VMA13	V-type proton ATPase subunit H	yes	yes	2	0.00062208	114.97	1	0	5	1	0	5	3	2	3	2	0.65553	0.90551	109.88	4
ATETVDNKDIER	A	R	1	1	1	2	0	0	2	0	0	1	0	1	0	0	0	0	2	0	0	1	0	12	1	1389.67	P16521;P53978	P16521	YEF3;HEF3	Elongation factor 3A;Elongation factor 3B	yes	no	2	1.0687e-08	160.22	1	0	6	1	0	6	3	3	3	3	0.071132	0.11835	30.62	6
ATFSPSGGTVSVPVEWMDNGAYPSLSK	A	K	2	0	1	1	0	0	1	3	0	0	1	1	1	1	3	5	2	1	1	3	0	27	0	2783.31	P39005	P39005	KRE9	Cell wall synthesis protein KRE9	yes	yes	2	2.3191e-14	144.56	1	0	2	1	0	2		2		2	NaN	NaN	NaN	0
ATINECANSMASEGLR	A	R	3	1	2	0	1	0	2	1	0	1	1	0	1	0	0	2	1	0	0	0	0	16	0	1722.77	P13586	P13586	PMR1	Calcium-transporting ATPase 1	yes	yes	2	3.0664e-11	134.25	1	0	5	1	0	5		5		5	0.12957	0.17716	NaN	1
ATLELLK	A	K	1	0	0	0	0	0	1	0	0	0	3	1	0	0	0	0	1	0	0	0	0	7	0	786.485	P05737;Q12213	P05737	RPL7A;RPL7B	60S ribosomal protein L7-A;60S ribosomal protein L7-B	no	no	2	0.028965	72.138	1	0	1	NaN	NaN		1				0.4412	0.59288	NaN	1
ATNASLEAYK	A	K	3	0	1	0	0	0	1	0	0	0	1	1	0	0	0	1	1	0	1	0	0	10	0	1066.53	P29311	P29311	BMH1	Protein BMH1	yes	yes	2	0.010685	69.672	1	0	5	1	0	5	2	3	2	3	0.15751	0.23722	9.1533	4
ATNDVEPSTYDSK	A	K	1	0	1	2	0	0	1	0	0	0	0	1	0	0	1	2	2	0	1	1	0	13	0	1425.63	P49089	P49089	ASN1	Asparagine synthetase [glutamine-hydrolyzing] 1	yes	yes	2	0.0051706	86.756	1	0	2	1	0	2		2		2	0.30307	0.42495	17.918	2
ATNPEIEQEER	A	R	1	1	1	0	0	1	4	0	0	1	0	0	0	0	1	0	1	0	0	0	0	11	0	1314.61	P37296	P37296	STV1	V-type proton ATPase subunit a, Golgi isoform	yes	yes	2	6.2814e-14	191.79	1	0	9	1	0	9	5	4	5	4	0.11107	0.16974	32.636	8
ATNPEIEQEERDVDEFR	A	R	1	2	1	2	0	1	5	0	0	1	0	0	0	1	1	0	1	0	0	1	0	17	1	2075.94	P37296	P37296	STV1	V-type proton ATPase subunit a, Golgi isoform	yes	yes	2	1.4004e-09	149.22	1	0	2	1	0	2		2		2	0.54917	1.1521	2.8798	2
ATTPNVNDPIYFLR	A	R	1	1	2	1	0	0	0	0	0	1	1	0	0	1	2	0	2	0	1	1	0	14	0	1619.83	P38353	P38353	SSH1	Sec sixty-one protein homolog	yes	yes	2	0.0048548	82.925	1	0	1	1	0	1	1		1		0.57427	0.77169	NaN	1
ATVITDDELESR	A	R	1	1	0	2	0	0	2	0	0	1	1	0	0	0	0	1	2	0	0	1	0	12	0	1347.65	P39931	P39931	SSP120	Protein SSP120	yes	yes	2	1.6733e-09	160.22	1	0	5	1	0	5		5		5	0.25037	0.39955	21.874	4
ATVPVLEQQGTVITR	A	R	1	1	0	0	0	2	1	1	0	1	1	0	0	0	1	0	3	0	0	3	0	15	0	1610.9	P39676	P39676	YHB1	Flavohemoprotein	yes	yes	2	0.0018857	89.911	1	0	2	1	0	2		2		2	1.2746	2.1188	NaN	1
ATYAGFLLADPK	A	K	3	0	0	1	0	0	0	1	0	0	2	1	0	1	1	0	1	0	1	0	0	12	0	1265.67	P32324	P32324	EFT1	Elongation factor 2	yes	yes	2	0.0027655	96.82	1	0	2	1	0	2	2		2		0.13354	0.19474	24.748	2
ATYANYNSAK	A	K	3	0	2	0	0	0	0	0	0	0	0	1	0	0	0	1	1	0	2	0	0	10	0	1101.51	P31412	P31412	VMA5	V-type proton ATPase subunit C	yes	yes	2	0.0050131	94.465	1	0	2	1	0	2	2		2		0.21487	0.32251	25.36	2
AVASSGQELSVEER	A	R	2	1	0	0	0	1	3	1	0	0	1	0	0	0	0	3	0	0	0	2	0	14	0	1460.71	P34730	P34730	BMH2	Protein BMH2	yes	yes	2	9.7453e-06	133.48	1	0	4	1	0	4		4		4	0.18355	0.31636	17.628	2
AVATEVSANFISVK	A	K	3	0	1	0	0	0	1	0	0	1	0	1	0	1	0	2	1	0	0	3	0	14	0	1434.77	P25694	P25694	CDC48	Cell division control protein 48	yes	yes	2	1.8444e-15	158.52	1	0	11	1	0	11	4	7	4	7	0.82143	1.1389	21.231	3
AVDDFLLSLDGTANK	A	K	2	0	1	3	0	0	0	1	0	0	3	1	0	1	0	1	1	0	0	1	0	15	0	1577.79	P00925	P00925	ENO2	Enolase 2	yes	yes	1,2,3	3.7268e-69	315.32	1	0	42	1	0	42	18	24	18	24	0.156	0.27332	56.916	26
AVDNIPVGPNFDDEEDEGEDLCNCEFSLAYGAK	A	K	3	0	3	5	2	0	5	3	0	1	2	1	0	2	2	1	0	0	1	2	0	33	0	3688.55	P16521	P16521	YEF3	Elongation factor 3A	yes	yes	3	8.0258e-18	148.19	1	0	3	1	0	3		3		3	0.21481	0.44872	34.873	3
AVEFAQQVQQSLPK	A	K	2	0	0	0	0	4	1	0	0	0	1	1	0	1	1	1	0	0	0	2	0	14	0	1571.83	P37291	P37291	SHM2	Serine hydroxymethyltransferase, cytosolic	yes	yes	2	3.5174e-05	117.08	1	0	2	1	0	2	1	1	1	1	0.37689	0.51207	NaN	1
AVFPSIVGR	A	R	1	1	0	0	0	0	0	1	0	1	0	0	0	1	1	1	0	0	0	2	0	9	0	944.544	P60010;CON__P60712	P60010	ACT1	Actin	yes	no	2	0.016664	59.8	1	0	2	1	0	2	2		2		0.48716	0.77095	NaN	1
AVGAHSDLLK	A	K	2	0	0	1	0	0	0	1	1	0	2	1	0	0	0	1	0	0	0	1	0	10	0	1009.56	P10664;P49626	P10664	RPL4A;RPL4B	60S ribosomal protein L4-A;60S ribosomal protein L4-B	no	no	2,3	0.0050955	96.143	1	0	5	NaN	NaN		2	3			0.50145	0.66358	11.976	2
AVGGEVGASAALAPK	A	K	5	0	0	0	0	0	1	3	0	0	1	1	0	0	1	1	0	0	0	2	0	15	0	1296.7	P0CX53;P0CX54	P0CX53	RPL12A;RPL12B	60S ribosomal protein L12-A;60S ribosomal protein L12-B	yes	no	2	0.036491	56.599	1	0	1	1	0	1		1		1	0.10504	0.16814	NaN	1
AVITVPAYFNDAQR	A	R	3	1	1	1	0	1	0	0	0	1	0	0	0	1	1	0	1	0	1	2	0	14	0	1563.8	P40150;P11484	P40150	SSB2;SSB1	Heat shock protein SSB2;Heat shock protein SSB1	no	no	2	2.4714e-05	129.54	1	0	7	NaN	NaN		4	3			0.15844	0.37203	12.804	4
AVKPPGLFAR	A	R	2	1	0	0	0	0	0	1	0	0	1	1	0	1	2	0	0	0	0	1	0	10	1	1054.63	P39524	P39524	DRS2	Probable phospholipid-transporting ATPase DRS2	yes	yes	3	0.0322	92.838	1	0	3	1	0	3		3		3	NaN	NaN	NaN	0
AVMDTNENEEEK	A	K	1	0	2	1	0	0	4	0	0	0	0	1	1	0	0	0	1	0	0	1	0	12	0	1407.58	P39719	P39719	FLC2	Flavin carrier protein 2	yes	yes	2	0.0011102	109.72	1	0	4	1	0	4		4		4	0.20421	0.25383	NaN	1
AVNTGMEPGK	A	K	1	0	1	0	0	0	1	2	0	0	0	1	1	0	1	0	1	0	0	1	0	10	0	1002.48	P05317	P05317	RPP0	60S acidic ribosomal protein P0	yes	yes	2	0.0044554	99.568	1	0	3	1	0	3	3		3		0.42622	0.61632	147.32	3
AVQDNGESAFR	A	R	2	1	1	1	0	1	1	1	0	0	0	0	0	1	0	1	0	0	0	1	0	11	0	1192.55	Q12690;P40212	P40212	RPL13A;RPL13B	60S ribosomal protein L13-A;60S ribosomal protein L13-B	no	no	2	6.5873e-08	145.09	1	0	25	NaN	NaN		20	5			0.50328	0.77924	19.913	19
AVSDSSVINQMTDSLGSMFTDIK	A	K	1	0	1	3	0	1	0	1	0	2	1	1	2	1	0	5	2	0	0	2	0	23	0	2445.14	P43682	P43682	SFT1	Protein transport protein SFT1	yes	yes	2,3	8.3889e-28	177.12	1	0	2	1	0	2		2		2	0.23796	0.31952	27.322	2
AVSTANDNSFLQPPHR	A	R	2	1	2	1	0	1	0	0	1	0	1	0	0	1	2	2	1	0	0	1	0	16	0	1752.85	P32486	P32486	KRE6	Beta-glucan synthesis-associated protein KRE6	yes	yes	2,3	0.00018798	98.942	1	0	6	1	0	6	3	3	3	3	0.25187	0.37106	45.907	6
AVVAGAGTGGTISGISK	A	K	3	0	0	0	0	0	0	5	0	2	0	1	0	0	0	2	2	0	0	2	0	17	0	1444.79	P32582	P32582	CYS4	Cystathionine beta-synthase	yes	yes	2	2.024e-11	154.88	1	0	5	1	0	5		5		5	0.2785	0.39046	9.3204	3
AVVVVGDSNGHVGLGIK	A	K	1	0	1	1	0	0	0	4	1	1	1	1	0	0	0	1	0	0	0	5	0	17	0	1619.9	P25443	P25443	RPS2	40S ribosomal protein S2	yes	yes	3	0.041962	54.812	1	0	1	1	0	1	1		1		0.38056	0.51139	NaN	1
AVYAGENFHHGDKL	A	L	2	0	1	1	0	0	1	2	2	0	1	1	0	1	0	0	0	0	1	1	0	14	1	1556.74	P00925	P00925	ENO2	Enolase 2	yes	yes	2	7.6325e-11	169.79	1	0	1	1	0	1		1		1	0.22854	0.47247	NaN	1
AYANASGCVAR	A	R	4	1	1	0	1	0	0	1	0	0	0	0	0	0	0	1	0	0	1	1	0	11	0	1138.52	P40069	P40069	KAP123	Importin subunit beta-4	yes	yes	2	8.9085e-06	143.24	1	0	5	1	0	5	2	3	2	3	0.11102	0.16357	46.893	4
AYCDDTPTEK	A	K	1	0	0	2	1	0	1	0	0	0	0	1	0	0	1	0	2	0	1	0	0	10	0	1198.48	P46655	P46655	GUS1	Glutamate--tRNA ligase, cytoplasmic	yes	yes	2	0.0050916	87.258	1	0	2	1	0	2	2		2		0.14554	0.20129	35.183	2
AYEELSNTDLEFK	A	K	1	0	1	1	0	0	3	0	0	0	2	1	0	1	0	1	1	0	1	0	0	13	0	1557.72	P16521	P16521	YEF3	Elongation factor 3A	yes	yes	2	4.4911e-133	249.75	1	0	10	1	0	10	10		10		0.34692	0.54901	46.698	5
AYLHYIPK	A	K	1	0	0	0	0	0	0	0	1	1	1	1	0	0	1	0	0	0	2	0	0	8	0	1003.55	P0CX47;P0CX48	P0CX47	RPS11A;RPS11B	40S ribosomal protein S11-A;40S ribosomal protein S11-B	yes	no	2,3	0.0024807	105.12	1	0	5	1	0	5	5		5		0.41553	0.65759	35.152	3
AYLPVNESFGFTGELR	A	R	1	1	1	0	0	0	2	2	0	0	2	0	0	2	1	1	1	0	1	1	0	16	0	1798.89	P32324	P32324	EFT1	Elongation factor 2	yes	yes	2	9.0954e-08	135.23	1	0	6	1	0	6	3	3	3	3	0.092853	0.19823	29.396	6
AYPDLQIAYLDEEPPLTEGEEPR	A	R	2	1	0	2	0	1	5	1	0	1	3	0	0	0	4	0	1	0	2	0	0	23	0	2644.25	P38631	P38631	FKS1	1,3-beta-glucan synthase component FKS1	yes	yes	2	5.3806e-75	271.67	1	0	5	1	0	5	2	3	2	3	0.05397	0.17536	32.186	4
AYTEALAGLR	A	R	3	1	0	0	0	0	1	1	0	0	2	0	0	0	0	0	1	0	1	0	0	10	0	1063.57	P32660;Q12675	P32660	DNF1;DNF2	Phospholipid-transporting ATPase DNF1;Phospholipid-transporting ATPase DNF2	no	no	2	0.0028644	107.21	1	0	6	NaN	NaN			6			0.16062	0.27446	8.4554	2
AYVTIDGTEFAEAK	A	K	3	0	0	1	0	0	2	1	0	1	0	1	0	1	0	0	2	0	1	1	0	14	0	1513.73	P32319;P53751	P32319	PEP1	Vacuolar protein sorting/targeting protein VPS10;Uncharacterized membrane glycoprotein YNR065C	yes	no	2	1.4824e-16	160.48	1	0	17	1	0	17	17		17		0.36108	0.57142	35.761	7
CALDYLDSPLCQQR	C	R	1	1	0	2	2	2	0	0	0	0	3	0	0	0	1	1	0	0	1	0	0	14	0	1737.78	P38631	P38631	FKS1	1,3-beta-glucan synthase component FKS1	yes	yes	2	3.1174e-31	215.51	1	0	8	1	0	8	4	4	4	4	0.11004	0.17901	73.883	7
CAPNDELISR	C	R	1	1	1	1	1	0	1	0	0	1	1	0	0	0	1	1	0	0	0	0	0	10	0	1173.54	P31377	P31377	SYN8	Syntaxin-8	yes	yes	2	0.0012693	114.86	1	0	6	1	0	6	1	5	1	5	0.16095	0.27182	34.336	5
CCSDVFNQVVK	C	K	0	0	1	1	2	1	0	0	0	0	0	1	0	1	0	1	0	0	0	3	0	11	0	1354.6	P00330	P00330	ADH1	Alcohol dehydrogenase 1	yes	yes	2	4.6999e-13	157.68	1	0	13	1	0	13	3	10	3	10	0.2417	0.43082	25.934	10
CCTESLVNR	C	R	0	1	1	0	2	0	1	0	0	0	1	0	0	0	0	1	1	0	0	1	0	9	0	1137.49	CON__P02769;CON__P02768-1	CON__P02769			yes	no	2	1.7786e-05	136.57	1	0	10	1	0	10	6	4	6	4	0.071682	0.1059	113.87	2
CFMQANPVNIQEIFPK	C	K	1	0	2	0	1	2	1	0	0	2	0	1	1	2	2	0	0	0	0	1	0	16	0	1934.94	P39106	P39106	MNN1	Alpha-1,3-mannosyltransferase MNN1	yes	yes	2	2.086e-06	118.2	1	0	2	1	0	2		2		2	26.504	78.327	205.63	2
CGTPAEQGAAKPGNR	C	R	3	1	1	0	1	1	1	3	0	0	0	1	0	0	2	0	1	0	0	0	0	15	1	1512.71	P29465	P29465	CHS3	Chitin synthase 3	yes	yes	2	3.6237e-17	152.16	1	0	2	1	0	2		2		2	NaN	NaN	NaN	0
CGVISPR	C	R	0	1	0	0	1	0	0	1	0	1	0	0	0	0	1	1	0	0	0	1	0	7	0	787.401	P0C0W1;Q3E7Y3	P0C0W1	RPS22A;RPS22B	40S ribosomal protein S22-A;40S ribosomal protein S22-B	yes	no	2	0.0099322	57.177	1	0	3	1	0	3		3		3	0.33279	0.53408	6.2953	3
CKEVGITAVHVK	C	K	1	0	0	0	1	0	1	1	1	1	0	2	0	0	0	0	1	0	0	3	0	12	1	1339.73	P39516;P06367	P39516	RPS14B;RPS14A	40S ribosomal protein S14-B;40S ribosomal protein S14-A	yes	no	3	4.3328e-09	143	1	0	3	1	0	3		3		3	0.44608	1.1167	32.366	3
CPFTGLVSIR	C	R	0	1	0	0	1	0	0	1	0	1	1	0	0	1	1	1	1	0	0	1	0	10	0	1148.6	P0CX47;P0CX48	P0CX47	RPS11A;RPS11B	40S ribosomal protein S11-A;40S ribosomal protein S11-B	yes	no	2	0.0041824	100.88	1	0	5	1	0	5	3	2	3	2	0.30536	0.49982	35.557	4
CPLGNPANYPFATIDPEEAR	C	R	3	1	2	1	1	0	2	1	0	1	1	0	0	1	4	0	1	0	1	0	0	20	0	2231.03	P38219	P38219	OLA1	Uncharacterized GTP-binding protein OLA1	yes	yes	2	1.3999e-34	195.96	1	0	3	1	0	3		3		3	0.21569	0.41111	31.413	3
CQPVEGLPLDTLFTAK	C	K	1	0	0	1	1	1	1	1	0	0	3	1	0	1	2	0	2	0	0	1	0	16	0	1787.91	Q05521	Q05521	DPP1	Diacylglycerol pyrophosphate phosphatase 1	yes	yes	2	1.0866e-26	207.79	1	0	3	1	0	3		3		3	0.90117	1.7746	9.0416	3
CTDKVFASNDGGK	C	K	1	0	1	2	1	0	0	2	0	0	0	2	0	1	0	1	1	0	0	1	0	13	1	1397.62	P32319	P32319	PEP1	Vacuolar protein sorting/targeting protein VPS10	yes	yes	3	0.01032	83.087	1	0	3	1	0	3		3		3	0.070283	0.13404	10.243	3
DAEAWFNEK	D	K	2	0	1	1	0	0	2	0	0	0	0	1	0	1	0	0	0	1	0	0	0	9	0	1108.48	CON__P13645;CON__Q7Z3Y7;CON__Q148H6;CON__Q7Z3Y8;CON__Q7Z3Z0	CON__P13645			yes	no	2	0.0015661	107.79	1	0	7	1	0	7		7		7	0.33701	0.53936	20.106	3
DAGAISGLNVLR	D	R	2	1	1	1	0	0	0	2	0	1	2	0	0	0	0	1	0	0	0	1	0	12	0	1184.65	P40150;P11484	P40150	SSB2;SSB1	Heat shock protein SSB2;Heat shock protein SSB1	no	no	2	5.0371e-05	107.97	1	0	8	NaN	NaN			8			0.28411	0.55618	26.688	5
DAGNTPPYTGETTGSNPR	D	R	1	1	2	1	0	0	1	3	0	0	0	0	0	0	3	1	4	0	1	0	0	18	0	1833.81	P40988	P40988	FET4	Low-affinity Fe(2+) transport protein	yes	yes	2	4.023e-10	125.98	1	0	1	1	0	1		1		1	NaN	NaN	NaN	0
DAKNPVILADACCSR	D	R	3	1	1	2	2	0	0	0	0	1	1	1	0	0	1	1	0	0	0	1	0	15	1	1688.8	P06169	P06169	PDC1	Pyruvate decarboxylase isozyme 1	yes	yes	2,3	6.4931e-08	138.01	1	0	9	1	0	9		9		9	0.28749	0.5724	25.179	9
DALLKEDA	D	A	2	0	0	2	0	0	1	0	0	0	2	1	0	0	0	0	0	0	0	0	0	8	1	873.444	P0CX82;P0CX83	P0CX82	RPL19A;RPL19B	60S ribosomal protein L19-A;60S ribosomal protein L19-B	yes	no	2	0.011622	78.149	1	0	2	1	0	2	1	1	1	1	0.64511	0.9242	55.064	2
DAQCQSPPCSFNGVHQPSLVR	D	R	1	1	1	1	2	3	0	1	1	0	1	0	0	1	3	3	0	0	0	2	0	21	0	2383.08	P32621	P32621	GDA1	Guanosine-diphosphatase	yes	yes	3	1.2794e-05	104.45	1	0	7	1	0	7	4	3	4	3	0.1417	0.258	36.576	6
DAQIVVGTPGR	D	R	1	1	0	1	0	1	0	2	0	1	0	0	0	0	1	0	1	0	0	2	0	11	0	1111.6	P10081	P10081	TIF1	ATP-dependent RNA helicase eIF4A	yes	yes	2	0.003802	95.401	1	0	2	1	0	2	2		2		0.10086	0.1395	10.498	2
DASLVDYVQVR	D	R	1	1	0	2	0	1	0	0	0	0	1	0	0	0	0	1	0	0	1	3	0	11	0	1263.65	P26783	P26783	RPS5	40S ribosomal protein S5	yes	yes	2	7.2913e-08	145.91	1	0	4	1	0	4	4		4		0.43191	0.58039	10.803	4
DDEVLVVR	D	R	0	1	0	2	0	0	1	0	0	0	1	0	0	0	0	0	0	0	0	3	0	8	0	943.497	P53221;P05743	P53221	RPL26B;RPL26A	60S ribosomal protein L26-B;60S ribosomal protein L26-A	yes	no	2	0.0043616	76.221	1	0	3	1	0	3		3		3	0.49759	0.95274	13.429	3
DDPHACYSTVFDK	D	K	1	0	0	3	1	0	0	0	1	0	0	1	0	1	1	1	1	0	1	1	0	13	0	1553.65	CON__P02769	CON__P02769			yes	yes	3	0.0051572	86.803	1	0	4	1	0	4	4		4		0.058945	0.088476	88.157	2
DDTAQTVSEAR	D	R	2	1	0	2	0	1	1	0	0	0	0	0	0	0	0	1	2	0	0	1	0	11	0	1191.54	P05030	P05030	PMA1	Plasma membrane ATPase 1	yes	yes	2	2.1404e-27	214.26	1	0	6	1	0	6	3	3	3	3	0.17653	0.26602	81.227	6
DFVTEGQLVVADIHSDGSVGDGQK	D	K	1	0	0	4	0	2	1	4	1	1	1	1	0	1	0	2	1	0	0	4	0	24	0	2472.18	P54837	P54837	ERV25	Endoplasmic reticulum vesicle protein 25	yes	yes	3	0.0058837	65.085	1	0	1	1	0	1		1		1	0.86481	1.2096	NaN	1
DGKAPEAEQVLSAAATFPIAQPATDVEAR	D	R	8	1	0	2	0	2	3	1	0	1	1	1	0	1	3	1	2	0	0	2	0	29	1	2952.48	P40212	P40212	RPL13B	60S ribosomal protein L13-B	yes	yes	3	2.1143e-09	125	1	0	1	1	0	1	1		1		0.31086	0.49195	NaN	1
DGKYDLDFK	D	K	0	0	0	3	0	0	0	1	0	0	1	2	0	1	0	0	0	0	1	0	0	9	1	1099.52	P00925;P00924	P00925	ENO2;ENO1	Enolase 2;Enolase 1	no	no	3	0.019777	107.21	1	0	4	NaN	NaN		4				0.37187	0.58851	NaN	1
DGQLVEIPANEVVPGDILQLEDGTVIPTDGR	D	R	1	1	1	4	0	2	3	4	0	3	3	0	0	0	3	0	2	0	0	4	0	31	0	3258.66	P05030	P05030	PMA1	Plasma membrane ATPase 1	yes	yes	3	0.038926	48.088	1	0	1	1	0	1		1		1	0.20911	0.29715	NaN	1
DGSIIQTIR	D	R	0	1	0	1	0	1	0	1	0	3	0	0	0	0	0	1	1	0	0	0	0	9	0	1001.55	REV__Q12099	REV__Q12099			yes	yes	2	0.0073519	55.461	1	0	2	1	0	2		2		2	0.54599	0.95249	27.478	2
DHGDVSNQLYAK	D	K	1	0	1	2	0	1	0	1	1	0	1	1	0	0	0	1	0	0	1	1	0	12	0	1345.63	P16140	P16140	VMA2	V-type proton ATPase subunit B	yes	yes	2	0.0014338	107.17	1	0	3	1	0	3		3		3	0.14795	0.20742	13.815	3
DIENQYETQITQIEHEVSSSGQEVQSSAK	D	K	1	0	1	1	0	5	5	1	1	3	0	1	0	0	0	5	2	0	1	2	0	29	0	3263.51	CON__P35527	CON__P35527			yes	yes	3,4	3.2313e-39	203.33	1	0	7	1	0	7	3	4	3	4	0.074413	0.15058	87.565	6
DIFSNDELLSDAYDAK	D	K	2	0	1	4	0	0	1	0	0	1	2	1	0	1	0	2	0	0	1	0	0	16	0	1814.82	P35691	P35691	TMA19	Translationally-controlled tumor protein homolog	yes	yes	2	5.7659e-17	148.52	1	0	2	1	0	2	2		2		NaN	NaN	NaN	0
DITTVPR	D	R	0	1	0	1	0	0	0	0	0	1	0	0	0	0	1	0	2	0	0	1	0	7	0	800.439	P32319	P32319	PEP1	Vacuolar protein sorting/targeting protein VPS10	yes	yes	2	0.022242	79.116	1	0	3	1	0	3		3		3	0.091305	0.15411	16.03	3
DIVGAVLK	D	K	1	0	0	1	0	0	0	1	0	1	1	1	0	0	0	0	0	0	0	2	0	8	0	813.496	P00330	P00330	ADH1	Alcohol dehydrogenase 1	yes	yes	2	0.0028856	102.71	1	0	3	1	0	3		3		3	0.10888	0.2369	NaN	1
DLEVLFFMGSLSVSIINPSSNGCNK	D	K	0	0	3	1	1	0	1	2	0	2	3	1	1	2	1	5	0	0	0	2	0	25	0	2727.32	P53856	P53856		Putative uncharacterized protein YNL235C	yes	yes	2	0.022369	56.882	1	0	1	1	0	1		1		1	11.861	31.833	NaN	1
DLGFGTILNFTTK	D	K	0	0	1	1	0	0	0	2	0	1	2	1	0	2	0	0	3	0	0	0	0	13	0	1425.75	P38631;P40989	P38631	FKS1;GSC2	1,3-beta-glucan synthase component FKS1;1,3-beta-glucan synthase component GSC2	yes	no	2	2.6384e-15	180.84	1	0	2	1	0	2	2		2		0.18509	0.26991	13.602	2
DLSEASVYPEYALPK	D	K	2	0	0	1	0	0	2	0	0	0	2	1	0	0	2	2	0	0	2	1	0	15	0	1680.82	P39938;P39939	P39938	RPS26A;RPS26B	40S ribosomal protein S26-A;40S ribosomal protein S26-B	yes	no	2	3.3215e-13	164.88	1	0	11	1	0	11	9	2	9	2	0.21065	0.3585	24.962	8
DLTDYLMK	D	K	0	0	0	2	0	0	0	0	0	0	2	1	1	0	0	0	1	0	1	0	0	8	0	997.479	P60010;CON__P60712	P60010	ACT1	Actin	yes	no	2	0.0086808	83.206	1	0	1	1	0	1	1		1		0.98823	1.328	NaN	1
DLYSLAESIK	D	K	1	0	0	1	0	0	1	0	0	1	2	1	0	0	0	2	0	0	1	0	0	10	0	1137.59	P27810	P27810	KTR1	Alpha-1,2 mannosyltransferase KTR1	yes	yes	2	0.0068131	74.841	1	0	1	1	0	1	1		1		0.12384	0.19599	NaN	1
DMEAQNEIIDSLDINSHTTESDHPTLADNSV	D	V	2	0	3	5	0	1	3	0	2	3	2	0	1	0	1	4	3	0	0	1	0	31	0	3410.51	Q06815	Q06815	MRL1	Mannose 6-phosphate receptor-like protein 1	yes	yes	3	2.0122e-12	123.65	1	0	3	1	0	3		3		3	NaN	NaN	NaN	0
DMIDEEGNPIMQYPR	D	R	0	1	1	2	0	1	2	1	0	2	0	0	2	0	2	0	0	0	1	0	0	15	0	1806.79	P32660	P32660	DNF1	Phospholipid-transporting ATPase DNF1	yes	yes	2	2.2949e-23	157.86	1	0	6	1	0	6		6		6	2.7578	5.4739	38.032	2
DNSQVFGVAR	D	R	1	1	1	1	0	1	0	1	0	0	0	0	0	1	0	1	0	0	0	2	0	10	0	1091.54	P39516;P06367	P39516	RPS14B;RPS14A	40S ribosomal protein S14-B;40S ribosomal protein S14-A	yes	no	2	4.6702e-10	161.67	1	0	6	1	0	6	2	4	2	4	0.4682	1.1488	79.522	4
DPANLPWGSSNVDIAIDSTGVFK	D	K	2	0	2	3	0	0	0	2	0	2	1	1	0	1	2	3	1	1	0	2	0	23	0	2402.18	P00359	P00359	TDH3	Glyceraldehyde-3-phosphate dehydrogenase 3	yes	yes	2,3	1.0933e-37	194.75	1	0	7	1	0	7	3	4	3	4	0.42271	0.73551	33.555	6
DPEQQTCGQLR	D	R	0	1	0	1	1	3	1	1	0	0	1	0	0	0	1	0	1	0	0	0	0	11	0	1330.59	P40986	P40986	CDC1	Cell division control protein 1	yes	yes	2	1.568e-13	187.85	1	0	8	1	0	8	5	3	5	3	0.13588	0.18259	70.412	7
DQEISNIER	D	R	0	1	1	1	0	1	2	0	0	2	0	0	0	0	0	1	0	0	0	0	0	9	0	1102.53	P32854	P32854	PEP12	Syntaxin PEP12	yes	yes	2	0.0017198	106.62	1	0	2	1	0	2	1	1	1	1	0.45346	0.71985	3.489	2
DQVNDDQLK	D	K	0	0	1	3	0	2	0	0	0	0	1	1	0	0	0	0	0	0	0	1	0	9	0	1073.5	P13587;Q01896;Q12691	P13587	ENA1;ENA2;ENA5	Sodium transport ATPase 1;Sodium transport ATPase 2;Sodium transport ATPase 5	yes	no	2	0.011169	68.557	1	0	2	1	0	2	2		2		0.17385	0.24045	29.206	2
DQYVPEVSALDLSR	D	R	1	1	0	2	0	1	1	0	0	0	2	0	0	0	1	2	0	0	1	2	0	14	0	1590.79	P02407;P14127	P02407	RPS17A;RPS17B	40S ribosomal protein S17-A;40S ribosomal protein S17-B	yes	no	2	0.0081479	76.01	1	0	1	1	0	1		1		1	0.42132	0.95298	NaN	1
DSAYTLGQLGLVQFR	D	R	1	1	0	1	0	2	0	2	0	0	3	0	0	1	0	1	1	0	1	1	0	15	0	1666.87	P32563	P32563	VPH1	V-type proton ATPase subunit a, vacuolar isoform	yes	yes	2,3	1.9538e-43	249.33	1	0	4	1	0	4	3	1	3	1	0.56468	0.78102	30.52	4
DSGIGMTK	D	K	0	0	0	1	0	0	0	2	0	1	0	1	1	0	0	1	1	0	0	0	0	8	0	807.38	P15108;P02829	P15108	HSC82;HSP82	ATP-dependent molecular chaperone HSC82;ATP-dependent molecular chaperone HSP82	yes	no	2	0.009745	80.165	1	0	2	1	0	2	2		2		0.25701	0.35547	15.014	2
DSGIGMTKAELINNLGTIAK	D	K	2	0	2	1	0	0	1	3	0	3	2	2	1	0	0	1	2	0	0	0	0	20	1	2045.08	P15108;P02829	P15108	HSC82;HSP82	ATP-dependent molecular chaperone HSC82;ATP-dependent molecular chaperone HSP82	yes	no	3	5.8627e-05	104.88	1	0	1	1	0	1		1		1	0.23109	0.39061	NaN	1
DSKSPIILQTSNGGAAYFAGK	D	K	3	0	1	1	0	1	0	3	0	2	1	2	0	1	1	3	1	0	1	0	0	21	1	2124.09	P14540	P14540	FBA1	Fructose-bisphosphate aldolase	yes	yes	2,3	1.7454e-54	248.91	1	0	5	1	0	5		5		5	0.26685	0.50488	18.874	5
DSMTQILQSIDEVQVK	D	K	0	0	0	2	0	3	1	0	0	2	1	1	1	0	0	2	1	0	0	2	0	16	0	1832.92	P54070	P54070	KTR6	Mannosyltransferase KTR6	yes	yes	2	6.3307e-45	233.78	1	0	1	1	0	1		1		1	NaN	NaN	NaN	0
DSPGINQTTNDITSSDR	D	R	0	1	2	3	0	1	0	1	0	2	0	0	0	0	1	3	3	0	0	0	0	17	0	1819.82	P06775	P06775	HIP1	Histidine permease	yes	yes	2	2.9463e-07	125.45	1	0	4	1	0	4		4		4	0.12184	0.1622	NaN	1
DSSMSSYMSSK	D	K	0	0	0	1	0	0	0	0	0	0	0	1	2	0	0	6	0	0	1	0	0	11	0	1208.47	P15108;P02829	P15108	HSC82;HSP82	ATP-dependent molecular chaperone HSC82;ATP-dependent molecular chaperone HSP82	yes	no	2	0.0043049	91.937	1	0	3	1	0	3		3		3	0.098355	0.15425	45.683	2
DSSSQLDNELNRK	D	K	0	1	2	2	0	1	1	0	0	0	2	1	0	0	0	3	0	0	0	0	0	13	1	1504.71	P48813	P48813	GNP1	High-affinity glutamine permease	yes	yes	2	0.018035	100.38	1	0	2	1	0	2		2		2	0.13472	0.20389	NaN	1
DSVTYTEHAK	D	K	1	0	0	1	0	0	1	0	1	0	0	1	0	0	0	1	2	0	1	1	0	10	0	1149.53	P02309	P02309	HHF1	Histone H4	yes	yes	2	2.1537e-05	145.25	1	0	4	1	0	4	1	3	1	3	0.19866	0.32987	42.901	4
DSVVAAFQWATK	D	K	3	0	0	1	0	1	0	0	0	0	0	1	0	1	0	1	1	1	0	2	0	12	0	1321.67	P32324	P32324	EFT1	Elongation factor 2	yes	yes	2	1.9027e-09	158.2	1	0	4	1	0	4	4		4		0.24413	0.33357	11.581	3
DSYVGDEAQSK	D	K	1	0	0	2	0	1	1	1	0	0	0	1	0	0	0	2	0	0	1	1	0	11	0	1197.52	P60010;CON__P60712	P60010	ACT1	Actin	yes	no	2	6.484e-08	145.28	1	0	3	1	0	3	1	2	1	2	0.15136	0.28079	46.941	3
DSYVGDEAQSKR	D	R	1	1	0	2	0	1	1	1	0	0	0	1	0	0	0	2	0	0	1	1	0	12	1	1353.62	P60010;CON__P60712	P60010	ACT1	Actin	yes	no	2,3	4.6867e-18	189.24	1	0	9	1	0	9	3	6	3	6	0.18757	0.39242	35.186	8
DSYVSDDVANSTER	D	R	1	1	1	3	0	0	1	0	0	0	0	0	0	0	0	3	1	0	1	2	0	14	0	1556.66	P32901	P32901	PTR2	Peptide transporter PTR2	yes	yes	2	5.9516e-11	140.1	1	0	1	1	0	1		1		1	NaN	NaN	NaN	0
DTDAEGKPLER	D	R	1	1	0	2	0	0	2	1	0	0	1	1	0	0	1	0	1	0	0	0	0	11	1	1229.59	P32324	P32324	EFT1	Elongation factor 2	yes	yes	2	0.0013203	128.01	1	0	2	1	0	2	2		2		0.10929	0.15116	17.674	2
DVDGAYMTK	D	K	1	0	0	2	0	0	0	1	0	0	0	1	1	0	0	0	1	0	1	1	0	9	0	998.438	CON__P04264	CON__P04264			yes	yes	2	0.004335	77.192	1	0	4	1	0	4	4		4		0.060532	0.081342	71.695	3
DVNAPLPTPFKVDDNVDFPSA	D	A	2	0	2	4	0	0	0	0	0	0	1	1	0	2	4	1	1	0	0	3	0	21	1	2257.09	P32565	P32565	RPN2	26S proteasome regulatory subunit RPN2	yes	yes	2	0.0066897	79.293	1	0	2	1	0	2		2		2	0.64445	1.1089	NaN	1
DVQEAGSTEPIVK	D	K	1	0	0	1	0	1	2	1	0	1	0	1	0	0	1	1	1	0	0	2	0	13	0	1371.69	P38088;P38088-2	P38088	GRS1	Glycine--tRNA ligase 1, mitochondrial	yes	no	2	0.00030396	115.06	1	0	1	1	0	1	1		1		0.32256	0.43345	NaN	1
DVQQIDYK	D	K	0	0	0	2	0	2	0	0	0	1	0	1	0	0	0	0	0	0	1	1	0	8	0	1007.49	P26786;P48164	P26786	RPS7A;RPS7B	40S ribosomal protein S7-A;40S ribosomal protein S7-B	no	no	2	0.00016239	122.13	1	0	7	NaN	NaN		7				19.718	28.071	NaN	1
DVSYSFQEFQGIQR	D	R	0	1	0	1	0	3	1	1	0	1	0	0	0	2	0	2	0	0	1	1	0	14	0	1702.8	P32854	P32854	PEP12	Syntaxin PEP12	yes	yes	2	4.0209e-42	185.95	1	0	3	1	0	3		3		3	0.7118	1.6109	25.155	2
DVTFLNDCVGPEVEAAVK	D	K	2	0	1	2	1	0	2	1	0	0	1	1	0	1	1	0	1	0	0	4	0	18	0	1961.94	P00560	P00560	PGK1	Phosphoglycerate kinase	yes	yes	2	1.1534e-08	133.94	1	0	1	1	0	1		1		1	0.17135	0.42616	NaN	1
DVTNNAESLQNVK	D	K	1	0	3	1	0	1	1	0	0	0	1	1	0	0	0	1	1	0	0	2	0	13	0	1430.7	P53925	P53925		Uncharacterized vacuolar membrane protein YNL115C	yes	yes	2	0.025289	62.162	1	0	2	1	0	2	1	1	1	1	0.21487	0.34286	NaN	1
DVVEINSR	D	R	0	1	1	1	0	0	1	0	0	1	0	0	0	0	0	1	0	0	0	2	0	8	0	930.477	P53093	P53093	YIP4	Protein YIP4	yes	yes	2	0.018494	68.735	1	0	3	1	0	3		3		3	0.044234	0.076095	98.429	3
DYIMSPVGNPEGPEKPNKK	D	K	0	0	2	1	0	0	2	2	0	1	0	3	1	0	4	1	0	0	1	1	0	19	2	2099.04	P14540	P14540	FBA1	Fructose-bisphosphate aldolase	yes	yes	3	0.00057887	96.163	1	0	3	1	0	3		3		3	3.3776	7.4708	44.395	3
DYRPAEETEAQAEPVEA	D	A	4	1	0	1	0	1	5	0	0	0	0	0	0	0	2	0	1	0	1	1	0	17	1	1903.84	P05750	P05750	RPS3	40S ribosomal protein S3	yes	yes	2	2.6096e-46	207.92	1	0	58	1	0	58	36	22	36	22	0.21937	0.43503	33.394	28
EAAAEESEVDAAAR	E	R	6	1	0	1	0	0	4	0	0	0	0	0	0	0	0	1	0	0	0	1	0	14	0	1417.63	P40024	P40024	ARB1	ABC transporter ATP-binding protein ARB1	yes	yes	2	6.1557e-12	170.95	1	0	3	1	0	3		3		3	0.42233	0.58866	31.466	2
EAAAEYAQLLAK	E	K	5	0	0	0	0	1	2	0	0	0	2	1	0	0	0	0	0	0	1	0	0	12	0	1276.67	P0CX37;P0CX38	P0CX37	RPS6A;RPS6B	40S ribosomal protein S6-A;40S ribosomal protein S6-B	yes	no	2	2.1402e-28	209.19	1	0	19	1	0	19	11	8	11	8	0.34153	0.47463	52.525	9
EAAAIAEGK	E	K	4	0	0	0	0	0	2	1	0	1	0	1	0	0	0	0	0	0	0	0	0	9	0	858.445	P29453	P29453	RPL8B	60S ribosomal protein L8-B	yes	yes	2	0.011633	44.863	1	0	1	1	0	1	1		1		0.44491	0.63338	NaN	1
EAAASKVKLEEESK	E	K	3	0	0	0	0	0	4	0	0	0	1	3	0	0	0	2	0	0	0	1	0	14	2	1517.79	P25441	P25441	RPC53	DNA-directed RNA polymerase III subunit RPC4	yes	yes	2	0.0041427	92.856	1	0	1	1	0	1		1		1	0.37824	0.58084	NaN	1
EAGEVKDDGAFVK	E	K	2	0	0	2	0	0	2	2	0	0	0	2	0	1	0	0	0	0	0	2	0	13	1	1363.66	P41805	P41805	RPL10	60S ribosomal protein L10	yes	yes	2	2.2397e-12	162.31	1	0	3	1	0	3		3		3	0.31613	0.46478	7.7424	3
EALDFFAR	E	R	2	1	0	1	0	0	1	0	0	0	1	0	0	2	0	0	0	0	0	0	0	8	0	967.476	P00330;P00331;P38113	P00330	ADH1;ADH2;ADH5	Alcohol dehydrogenase 1;Alcohol dehydrogenase 2;Alcohol dehydrogenase 5	yes	no	2	5.26e-05	130.27	1	0	7	1	0	7	3	4	3	4	0.42923	0.74998	14.152	7
EALFSGSEGIVTIGGGK	E	K	1	0	0	0	0	0	2	5	0	2	1	1	0	1	0	2	1	0	0	1	0	17	0	1620.84	P46982	P46982	MNN5	Alpha-1,2-mannosyltransferase MNN5	yes	yes	2	5.8844e-36	222.45	1	0	4	1	0	4	1	3	1	3	10.946	32.762	3.843	3
EANLFPEQQNK	E	K	1	0	2	0	0	2	2	0	0	0	1	1	0	1	1	0	0	0	0	0	0	11	0	1316.64	Q02326	Q02326	RPL6A	60S ribosomal protein L6-A	yes	yes	2	0.00041799	119.27	1	0	7	1	0	7	4	3	4	3	0.21457	0.38595	21.258	4
EANLFPEQQTK	E	K	1	0	1	0	0	2	2	0	0	0	1	1	0	1	1	0	1	0	0	0	0	11	0	1303.64	P05739	P05739	RPL6B	60S ribosomal protein L6-B	yes	yes	2	1.386e-07	131.69	1	0	6	1	0	6	4	2	4	2	0.12959	0.24089	7.5577	2
EANVTGLR	E	R	1	1	1	0	0	0	1	1	0	0	1	0	0	0	0	0	1	0	0	1	0	8	0	858.456	P12709	P12709	PGI1	Glucose-6-phosphate isomerase	yes	yes	2	0.02624	60.019	1	0	1	1	0	1		1		1	0.12525	0.18304	NaN	1
EAQADAAAEIAEDAAEAEDAGKPK	E	K	10	0	0	3	0	1	5	1	0	1	0	2	0	0	1	0	0	0	0	0	0	24	1	2370.08	P39015	P39015	STM1	Suppressor protein STM1	yes	yes	3	0.046662	61.767	1	0	1	1	0	1		1		1	0.22912	0.55162	NaN	1
EASYVNIPVIALTDLDSPSEFVDVAIPCNNR	E	R	3	1	3	3	1	0	2	0	0	3	2	0	0	1	3	3	1	0	1	4	0	31	0	3417.68	P46654;P32905	P46654	RPS0B;RPS0A	40S ribosomal protein S0-B;40S ribosomal protein S0-A	yes	no	3	2.547e-07	94.019	1	0	3	1	0	3		3		3	0.12263	0.28835	10.601	3
ECADLWPR	E	R	1	1	0	1	1	0	1	0	0	0	1	0	0	0	1	0	0	1	0	0	0	8	0	1045.47	P0CX41;P0CX42	P0CX41	RPL23A;RPL23B	60S ribosomal protein L23-A;60S ribosomal protein L23-B	yes	no	2	0.023994	62.546	1	0	3	1	0	3	1	2	1	2	0.31338	0.46768	16.252	3
EDAFTQQR	E	R	1	1	0	1	0	2	1	0	0	0	0	0	0	1	0	0	1	0	0	0	0	8	0	993.452	P42838	P42838	LEM3	Alkylphosphocholine resistance protein LEM3	yes	yes	2	0.00043224	121.09	1	0	5	1	0	5	2	3	2	3	0.091689	0.13373	28.922	5
EDLYQTFAR	E	R	1	1	0	1	0	1	1	0	0	0	1	0	0	1	0	0	1	0	1	0	0	9	0	1141.54	P32324	P32324	EFT1	Elongation factor 2	yes	yes	2	0.0053459	78.939	1	0	3	1	0	3	3		3		0.36084	0.48488	NaN	1
EGIPPDQQR	E	R	0	1	0	1	0	2	1	1	0	1	0	0	0	0	2	0	0	0	0	0	0	9	0	1038.51	P0CG63;P05759;P0CH08;P0CH09	P0CG63	UBI4;RPS31;RPL40A;RPL40B	Polyubiquitin;Ubiquitin;Ubiquitin-40S ribosomal protein S31;Ubiquitin;40S ribosomal protein S31;Ubiquitin-60S ribosomal protein L40;Ubiquitin;60S ribosomal protein L40	yes	no	2	4.695e-13	203.29	1	0	6	1	0	6	5	1	5	1	0.18857	0.33139	78.945	5
EGMNMGSSMNMDAMSSASK	E	K	2	0	2	1	0	0	1	2	0	0	0	1	5	0	0	5	0	0	0	0	0	19	0	1964.74	P49573	P49573	CTR1	Copper transport protein CTR1	yes	yes	2,3	0.013145	15.661	1	0	6	1	0	6	4	2	4	2	NaN	NaN	NaN	0
EGNISINSGSGNSSK	E	K	0	0	3	0	0	0	1	3	0	2	0	1	0	0	0	5	0	0	0	0	0	15	0	1449.67	P07560	P07560	SEC4	Ras-related protein SEC4	yes	yes	2	0.00016629	107.74	1	0	1	1	0	1	1		1		NaN	NaN	NaN	0
EHLLAIDHVQK	E	K	1	0	0	1	0	1	1	0	2	1	2	1	0	0	0	0	0	0	0	1	0	11	0	1301.71	P38631;P40989	P38631	FKS1;GSC2	1,3-beta-glucan synthase component FKS1;1,3-beta-glucan synthase component GSC2	yes	no	3	0.0024277	104.22	1	0	3	1	0	3	3		3		NaN	NaN	NaN	0
EIAGLSPYER	E	R	1	1	0	0	0	0	2	1	0	1	1	0	0	0	1	1	0	0	1	0	0	10	0	1133.57	O14455;P05745	O14455	RPL36B;RPL36A	60S ribosomal protein L36-B;60S ribosomal protein L36-A	yes	no	2	0.00059779	123.75	1	0	2	1	0	2		2		2	0.093382	0.19484	4.401	2
EIETYHNLLEGGQEDFESSGAGK	E	K	1	0	1	1	0	1	5	4	1	1	2	1	0	1	0	2	1	0	1	0	0	23	0	2509.12	CON__P35527	CON__P35527			yes	yes	2,3	1.6064e-87	273.42	1	0	7	1	0	7	3	4	3	4	0.1569	0.39616	68.804	7
EIGWCLGASLPLLK	E	K	1	0	0	0	1	0	1	2	0	1	4	1	0	0	1	1	0	1	0	0	0	14	0	1555.84	P32621	P32621	GDA1	Guanosine-diphosphatase	yes	yes	2	1.6901e-07	143.25	1	0	2	1	0	2		2		2	0.50062	0.89897	1.0455	2
EIIREDDQFSR	E	R	0	2	0	2	0	1	2	0	0	2	0	0	0	1	0	1	0	0	0	0	0	11	1	1406.68	P38631;P40989	P38631	FKS1;GSC2	1,3-beta-glucan synthase component FKS1;1,3-beta-glucan synthase component GSC2	yes	no	2	1.2347e-18	199.03	1	0	6	1	0	6		6		6	0.2616	0.57484	110.93	6
EILGTAQSVGCR	E	R	1	1	0	0	1	1	1	2	0	1	1	0	0	0	0	1	1	0	0	1	0	12	0	1289.64	P0CX53;P0CX54	P0CX53	RPL12A;RPL12B	60S ribosomal protein L12-A;60S ribosomal protein L12-B	yes	no	2	6.1401e-19	212.9	1	0	19	1	0	19	14	5	14	5	0.32756	0.64919	25.535	5
EIQDPDIAQQNSK	E	K	1	0	1	2	0	3	1	0	0	2	0	1	0	0	1	1	0	0	0	0	0	13	0	1484.71	P40483	P40483	YIL108W	Putative zinc metalloproteinase YIL108W	yes	yes	2	3.7072e-81	216.88	1	0	4	1	0	4		4		4	0.56968	0.87235	23.162	3
EIQSVASETLISIVNAVNPVAIK	E	K	3	0	2	0	0	1	2	0	0	4	1	1	0	0	1	3	1	0	0	4	0	23	0	2394.34	P16521	P16521	YEF3	Elongation factor 3A	yes	yes	3	2.6302e-30	192.62	1	0	6	1	0	6	4	2	4	2	0.20785	0.2793	67.939	5
EITALAPSSMK	E	K	2	0	0	0	0	0	1	0	0	1	1	1	1	0	1	2	1	0	0	0	0	11	0	1146.6	P60010	P60010	ACT1	Actin	yes	yes	2	0.034878	53.569	1	0	1	1	0	1		1		1	0.23292	0.32009	NaN	1
EITDCESR	E	R	0	1	0	1	1	0	2	0	0	1	0	0	0	0	0	1	1	0	0	0	0	8	0	1008.42	P37296	P37296	STV1	V-type proton ATPase subunit a, Golgi isoform	yes	yes	2	0.02765	58.433	1	0	1	1	0	1	1		1		0.13176	0.17706	NaN	1
EKDIVGAVLK	E	K	1	0	0	1	0	0	1	1	0	1	1	2	0	0	0	0	0	0	0	2	0	10	1	1070.63	P00330	P00330	ADH1	Alcohol dehydrogenase 1	yes	yes	2	0.0007835	91.549	1	0	3	1	0	3	3		3		0.45466	0.63106	8.0259	3
EKQIGSIEPENEVEYFEK	E	K	0	0	1	0	0	1	6	1	0	2	0	2	0	1	1	1	0	0	1	1	0	18	1	2167.03	P48813	P48813	GNP1	High-affinity glutamine permease	yes	yes	3	0.00016002	103.01	1	0	1	1	0	1		1		1	0.61385	1.2004	NaN	1
EKVEEQEQQQQQIIK	E	K	0	0	0	0	0	6	4	0	0	2	0	2	0	0	0	0	0	0	0	1	0	15	1	1883.96	P38701	P38701	RPS20	40S ribosomal protein S20	yes	yes	2	2.0679e-32	222.75	1	0	2	1	0	2		2		2	0.3863	0.51625	11.558	2
EKVNGASVPINLHPSK	E	K	1	0	2	0	0	0	1	1	1	1	1	2	0	0	2	2	0	0	0	2	0	16	1	1688.92	P53221;P05743	P53221	RPL26B;RPL26A	60S ribosomal protein L26-B;60S ribosomal protein L26-A	yes	no	3	0.00060673	107.74	1	0	2	1	0	2		2		2	0.21201	0.39118	10.5	2
ELAEEGYSGVEVR	E	R	1	1	0	0	0	0	4	2	0	0	1	0	0	0	0	1	0	0	1	2	0	13	0	1436.68	P05750	P05750	RPS3	40S ribosomal protein S3	yes	yes	2	4.4376e-52	194.98	1	0	69	1	0	69	39	30	39	30	0.39607	0.65114	27.383	41
ELDSWFQDVTR	E	R	0	1	0	2	0	1	1	0	0	0	1	0	0	1	0	1	1	1	0	1	0	11	0	1394.65	P32563	P32563	VPH1	V-type proton ATPase subunit a, vacuolar isoform	yes	yes	2	3.1556e-20	211.46	1	0	4	1	0	4	2	2	2	2	0.27401	0.43174	24.271	4
ELQSLLGKDVTFLNDCVGPEVEAAVK	E	K	2	0	1	2	1	1	3	2	0	0	4	2	0	1	1	1	1	0	0	4	0	26	1	2830.44	P00560	P00560	PGK1	Phosphoglycerate kinase	yes	yes	3	0.006216	74.876	1	0	1	1	0	1		1		1	0.20102	0.36465	NaN	1
ELSAEKEAQADAAAEIAEDAAEAEDAGKPK	E	K	11	0	0	3	0	1	7	1	0	1	1	3	0	0	1	1	0	0	0	0	0	30	2	3027.42	P39015	P39015	STM1	Suppressor protein STM1	yes	yes	3	4.3151e-16	139.15	1	0	1	1	0	1		1		1	NaN	NaN	NaN	0
ELTTEIDNNIEQISSYK	E	K	0	0	2	1	0	1	3	0	0	3	1	1	0	0	0	2	2	0	1	0	0	17	0	1995.96	CON__P13645	CON__P13645			yes	yes	2	1.0856e-57	265.77	1	0	4	1	0	4	2	2	2	2	0.27622	0.58661	52.288	3
ELYEVDVLK	E	K	0	0	0	1	0	0	2	0	0	0	2	1	0	0	0	0	0	0	1	2	0	9	0	1106.59	P04456	P04456	RPL25	60S ribosomal protein L25	yes	yes	2	3.5239e-05	123.35	1	0	9	1	0	9	6	3	6	3	0.48358	0.70108	32.53	9
ENDVAVEKTGK	E	K	1	0	1	1	0	0	2	1	0	0	0	2	0	0	0	0	1	0	0	2	0	11	1	1188.6	P32639	P32639	BRR2	Pre-mRNA-splicing helicase BRR2	yes	yes	2	0.030356	62.694	1	0	1	1	0	1		1		1	0.14986	0.20409	NaN	1
ENNSGDHPGSGSELNTR	E	R	0	1	3	1	0	0	2	3	1	0	1	0	0	0	1	3	1	0	0	0	0	17	0	1769.76	P38167	P38167	ECM21	Protein ECM21	yes	yes	3	0.0023524	77.191	1	0	1	1	0	1		1		1	0.12559	0.18475	NaN	1
EQLSFVMNLYYEK	E	K	0	0	1	0	0	1	2	0	0	0	2	1	1	1	0	1	0	0	2	1	0	13	0	1662.8	P22146	P22146	GAS1	1,3-beta-glucanosyltransferase GAS1	yes	yes	2	1.6936e-10	166.62	1	0	1	1	0	1		1		1	0.78077	1.4933	NaN	1
EQMIATNQLDNR	E	R	1	1	2	1	0	2	1	0	0	1	1	0	1	0	0	0	1	0	0	0	0	12	0	1431.68	P32660	P32660	DNF1	Phospholipid-transporting ATPase DNF1	yes	yes	2	0.0019652	102.97	1	0	4	1	0	4		4		4	0.23353	0.33109	18.77	3
EQSLDGIFEETK	E	K	0	0	0	1	0	1	3	1	0	1	1	1	0	1	0	1	1	0	0	0	0	12	0	1394.66	P22203	P22203	VMA4	V-type proton ATPase subunit E	yes	yes	2	0.007572	77.185	1	0	2	1	0	2	2		2		0.66791	0.95085	NaN	1
EQTFGTLFAR	E	R	1	1	0	0	0	1	1	1	0	0	1	0	0	2	0	0	2	0	0	0	0	10	0	1168.59	P38631;P40989;Q04952	P38631	FKS1;GSC2;FKS3	1,3-beta-glucan synthase component FKS1;1,3-beta-glucan synthase component GSC2;1,3-beta-glucan synthase component FKS3	yes	no	2	0.00039605	90.05	1	0	5	1	0	5	3	2	3	2	0.11315	0.19406	38.968	5
ESLPLIVFLR	E	R	0	1	0	0	0	0	1	0	0	1	3	0	0	1	1	1	0	0	0	1	0	10	0	1185.71	P0CX35;P0CX36	P0CX35	RPS4A;RPS4B	40S ribosomal protein S4-A;40S ribosomal protein S4-B	yes	no	2	0.026625	54.608	1	0	2	1	0	2		2		2	0.7893	1.1189	34.329	2
ESMSQQNLNETTQK	E	K	0	0	2	0	0	3	2	0	0	0	1	1	1	0	0	2	2	0	0	0	0	14	0	1636.74	P01123	P01123	YPT1	GTP-binding protein YPT1	yes	yes	2	5.1325e-82	210.91	1	0	7	1	0	7	3	4	3	4	0.14749	0.24049	11.614	4
ESNSNEDFNVDGNETTLQR	E	R	0	1	4	2	0	1	3	1	0	0	1	0	0	1	0	2	2	0	0	1	0	19	0	2167.93	Q04835	Q04835		Uncharacterized membrane protein YMR253C	yes	yes	2	3.559e-17	166.47	1	0	8	1	0	8		8		8	0.65979	0.96508	12.691	7
ESSIPVEGELEQLQK	E	K	0	0	0	0	0	2	4	1	0	1	2	1	0	0	1	2	0	0	0	1	0	15	0	1684.85	P39109	P39109	YCF1	Metal resistance protein YCF1	yes	yes	2	1.1251e-12	156.6	1	0	6	1	0	6	2	4	2	4	0.72	1.681	2.6963	3
ESTGMSSMSPFLR	E	R	0	1	0	0	0	0	1	1	0	0	1	0	2	1	1	4	1	0	0	0	0	13	0	1428.64	P32569	P32569	SRB4	Mediator of RNA polymerase II transcription subunit 17	yes	yes	2	0.038787	57.175	1	0	1	1	0	1	1		1		NaN	NaN	NaN	0
ESTLHLVLR	E	R	0	1	0	0	0	0	1	0	1	0	3	0	0	0	0	1	1	0	0	1	0	9	0	1066.61	P0CG63;P05759;P0CH08;P0CH09	P0CG63	UBI4;RPS31;RPL40A;RPL40B	Polyubiquitin;Ubiquitin;Ubiquitin-40S ribosomal protein S31;Ubiquitin;40S ribosomal protein S31;Ubiquitin-60S ribosomal protein L40;Ubiquitin;60S ribosomal protein L40	yes	no	2,3	1.2787e-09	186.25	1	0	39	1	0	39	31	8	31	8	0.33488	0.48825	57.932	28
ETAPVIDTLAAGYGK	E	K	3	0	0	1	0	0	1	2	0	1	1	1	0	0	1	0	2	0	1	1	0	15	0	1504.78	P02406	P02406	RPL28	60S ribosomal protein L28	yes	yes	2	4.9527e-13	166.86	1	0	3	1	0	3	3		3		0.73799	1.0034	12.584	3
ETAQAINGWELTK	E	K	2	0	1	0	0	1	2	1	0	1	1	1	0	0	0	0	2	1	0	0	0	13	0	1459.73	P05740;P46990	P05740	RPL17A;RPL17B	60S ribosomal protein L17-A;60S ribosomal protein L17-B	yes	no	2	8.9131e-13	158.11	1	0	29	1	0	29	25	4	25	4	0.67819	0.98905	20.039	17
ETNPGTDVTVSSVESVLAHL	E	L	1	0	1	1	0	0	2	1	1	0	2	0	0	0	1	3	3	0	0	4	0	20	0	2054.02	P38013	P38013	AHP1	Peroxiredoxin type-2	yes	yes	2,3	8.9103e-44	218.66	1	0	6	1	0	6	2	4	2	4	NaN	NaN	NaN	0
ETQDLLQSPQFQQAQTFGR	E	R	1	1	0	1	0	6	1	1	0	0	2	0	0	2	1	1	2	0	0	0	0	19	0	2221.08	P32660	P32660	DNF1	Phospholipid-transporting ATPase DNF1	yes	yes	2,3	6.5078e-195	330.54	1	0	20	1	0	20	1	19	1	19	0.1308	0.25898	50.644	11
ETSNFIK	E	K	0	0	1	0	0	0	1	0	0	1	0	1	0	1	0	1	1	0	0	0	0	7	0	837.423	P02994	P02994	TEF1	Elongation factor 1-alpha	yes	yes	2	0.00051086	120.65	1	0	2	1	0	2	1	1	1	1	0.26116	0.41051	43.616	2
ETTYDEIK	E	K	0	0	0	1	0	0	2	0	0	1	0	1	0	0	0	0	2	0	1	0	0	8	0	997.46	P00359;P00358	P00359	TDH3;TDH2	Glyceraldehyde-3-phosphate dehydrogenase 3;Glyceraldehyde-3-phosphate dehydrogenase 2	no	no	2	0.0091993	50.04	1	0	2	NaN	NaN		2				0.46282	0.64013	9.0893	2
ETTYDEIKK	E	K	0	0	0	1	0	0	2	0	0	1	0	2	0	0	0	0	2	0	1	0	0	9	1	1125.56	P00359;P00358	P00359	TDH3;TDH2	Glyceraldehyde-3-phosphate dehydrogenase 3;Glyceraldehyde-3-phosphate dehydrogenase 2	no	no	2	9.6957e-05	122.28	1	0	4	NaN	NaN		2	2			0.23588	0.43551	6.8316	4
ETVESESSQTALSK	E	K	1	0	0	0	0	1	3	0	0	0	1	1	0	0	0	4	2	0	0	1	0	14	0	1494.7	P32324	P32324	EFT1	Elongation factor 2	yes	yes	2	1.1566e-115	305.75	1	0	43	1	0	43	22	21	22	21	0.2385	0.30946	60.582	21
ETYTIDFIGPDEPSGAQCR	E	R	1	1	0	2	1	1	2	2	0	2	0	0	0	1	2	1	2	0	1	0	0	19	0	2154.95	P32621	P32621	GDA1	Guanosine-diphosphatase	yes	yes	2	6.7383e-63	267.62	1	0	6	1	0	6		6		6	0.079443	0.19775	10.853	3
EVAGAIR	E	R	2	1	0	0	0	0	1	1	0	1	0	0	0	0	0	0	0	0	0	1	0	7	0	714.402	P25443	P25443	RPS2	40S ribosomal protein S2	yes	yes	2	0.010139	55.441	1	0	1	1	0	1	1		1		0.27596	0.39287	NaN	1
EVFEAATR	E	R	2	1	0	0	0	0	2	0	0	0	0	0	0	1	0	0	1	0	0	1	0	8	0	921.456	P06780	P06780	RHO1	GTP-binding protein RHO1	yes	yes	2	0.040442	50.805	1	0	1	1	0	1		1		1	0.57973	0.90925	NaN	1
EVHGEFEK	E	K	0	0	0	0	0	0	3	1	1	0	0	1	0	1	0	0	0	0	0	1	0	8	0	973.451	P17255	P17255	VMA1	V-type proton ATPase catalytic subunit A;Endonuclease PI-SceI	yes	yes	2	0.02086	66.073	1	0	1	1	0	1		1		1	0.22202	0.32354	NaN	1
EVHTNQDPLDVSASKTEECEK	E	K	1	0	1	2	1	1	4	0	1	0	1	2	0	0	1	2	2	0	0	2	0	21	1	2415.09	P0C2I3;P0C2I5;P0C2I6;P0C2I7;P0C2I9;P0C2J1;P47098;P47100;Q03434;Q03612;Q12141;Q12273;Q12414;Q07793;O74302;P0C2I8;P0CX57;P0CX58;P0CX70;P0CX71;P0CX72;P0CX73;P0CX74;P0CX75;P0CX76;P47099;Q12085;Q6Q5H1;Q92392	P0C2I3	TY1B-DR6;TY1B-LR2;TY1B-LR3;TY1B-LR4;TY1B-PR1;TY1B-PR3;TY1B-JR1;TY1B-JR2;TY1B-ML2;TY1B-ER1;TY1B-GR1;TY1B-OL;TY1B-PL;TY1B-DR4;TY1A-DR4;TY1A-LR4;TY1A-A;TY1A-PR1;TY1A-DR6;TY1A-ER1;TY1A-LR2;TY1A-PL;TY1A-JR1;TY1A-LR3;TY1A-ML2;TY1A-JR2;TY1A-GR1;TY1A-PR3;TY1A-OL	Transposon Ty1-DR6 Gag-Pol polyprotein;Capsid protein;Ty1 protease;Integrase;Reverse transcriptase/ribonuclease H;Transposon Ty1-LR2 Gag-Pol polyprotein;Capsid protein;Ty1 protease;Integrase;Reverse transcriptase/ribonuclease H;Transposon Ty1-LR3 Gag-Pol polyprotein;Capsid protein;Ty1 protease;Integrase;Reverse transcriptase/ribonuclease H;Transposon Ty1-LR4 Gag-Pol polyprotein;Capsid protein;Ty1…	yes	no	3	0.017406	84.208	1	0	1	1	0	1		1		1	NaN	NaN	NaN	0
EVLGEQGK	E	K	0	0	0	0	0	1	2	2	0	0	1	1	0	0	0	0	0	0	0	1	0	8	0	858.445	P00549	P00549	CDC19	Pyruvate kinase 1	yes	yes	2	0.0028039	84.498	1	0	1	1	0	1	1		1		0.44491	0.63338	NaN	1
EVLGEQGKDVK	E	K	0	0	0	1	0	1	2	2	0	0	1	2	0	0	0	0	0	0	0	2	0	11	1	1200.63	P00549	P00549	CDC19	Pyruvate kinase 1	yes	yes	2	0.0021462	87.568	1	0	2	1	0	2		2		2	0.25339	0.41463	0.38964	2
EVLSSPVLSPNVQPLDILIPHLPSTSLTR	E	R	0	1	1	1	0	1	1	0	1	2	6	0	0	0	5	5	2	0	0	3	0	29	0	3121.74	P47029	P47029	ALY2	Arrestin-related trafficking adapter 3	yes	yes	3	0.00040853	74.665	1	0	1	1	0	1		1		1	NaN	NaN	NaN	0
EVNSDLYGER	E	R	0	1	1	1	0	0	2	1	0	0	1	0	0	0	0	1	0	0	1	1	0	10	0	1180.54	P06168	P06168	ILV5	Ketol-acid reductoisomerase, mitochondrial	yes	yes	2	0.0084595	53.567	1	0	2	1	0	2		2		2	0.98927	1.3844	8.9322	2
EVNSGSHSDSSSNSAEDTQSPVSAGK	E	K	2	0	2	2	0	1	2	2	1	0	0	1	0	0	1	9	1	0	0	2	0	26	0	2563.09	P39548	P39548		DUP240 protein YAR028W	yes	yes	3	1.0428e-20	166.49	1	0	4	1	0	4		4		4	0.11282	0.1874	45.318	4
EVQGSTLAQLTSK	E	K	1	0	0	0	0	2	1	1	0	0	2	1	0	0	0	2	2	0	0	1	0	13	0	1360.72	P33442	P33442	RPS1A	40S ribosomal protein S1-A	yes	yes	2	0.00011207	121.45	1	0	2	1	0	2		2		2	0.44124	0.64951	12.159	2
EVSNEMVKPYIFSSDPVLEAYLIK	E	K	1	0	1	1	0	0	3	0	0	2	2	2	1	1	2	3	0	0	2	3	0	24	1	2770.41	P39547	P39547	UIP3	ULP1-interacting protein 3	yes	yes	3	5.8217e-27	179.41	1	0	2	1	0	2		2		2	0.38116	0.59927	11.29	2
EYEATLEECCAK	E	K	2	0	0	0	2	0	4	0	0	0	1	1	0	0	0	0	1	0	1	0	0	12	0	1501.61	CON__P02769	CON__P02769			yes	yes	2	4.2089e-28	206.1	1	0	7	1	0	7	7		7		0.20372	0.28177	68.256	2
EYFVEPNSAEGK	E	K	1	0	1	0	0	0	3	1	0	0	0	1	0	1	1	1	0	0	1	1	0	12	0	1368.62	P07702	P07702	LYS2	L-aminoadipate-semialdehyde dehydrogenase	yes	yes	2	0.01886	84.169	1	0	4	1	0	4	1	3	1	3	NaN	NaN	NaN	0
EYLNLPEHIVPGTYIQER	E	R	0	1	1	0	0	1	3	1	1	2	2	0	0	0	2	0	1	0	2	1	0	18	0	2170.11	P46784;Q08745	P46784	RPS10B;RPS10A	40S ribosomal protein S10-B;40S ribosomal protein S10-A	yes	no	3	2.5719e-05	102.65	1	0	2	1	0	2		2		2	0.4952	1.0605	5.3936	2
EYRPVDTIPLNDLESTPVMVNSAR	E	R	1	2	2	2	0	0	2	0	0	1	2	0	1	0	3	2	2	0	1	3	0	24	1	2715.35	P25639	P25639		Uncharacterized membrane protein YCR061W	yes	yes	3	8.3291e-08	121.33	1	0	3	1	0	3		3		3	0.13297	0.32698	24.131	3
EYYDAQGLVKPK	E	K	1	0	0	1	0	1	1	1	0	0	1	2	0	0	1	0	0	0	2	1	0	12	1	1409.72	P27809	P27809	KRE2	Glycolipid 2-alpha-mannosyltransferase	yes	yes	2	0.00015365	134.3	1	0	2	1	0	2	2		2		0.39843	0.55107	1.7679	2
EYYYLGTQLPVDR	E	R	0	1	0	1	0	1	1	1	0	0	2	0	0	0	1	0	1	0	3	1	0	13	0	1615.79	P38631	P38631	FKS1	1,3-beta-glucan synthase component FKS1	yes	yes	2	6.5368e-81	213.18	1	0	6	1	0	6	6		6		0.25246	0.34426	55.08	5
FAAHTGATPIAGR	F	R	4	1	0	0	0	0	0	2	1	1	0	0	0	1	1	0	2	0	0	0	0	13	0	1268.66	P46654;P32905	P46654	RPS0B;RPS0A	40S ribosomal protein S0-B;40S ribosomal protein S0-A	yes	no	3	0.023263	63.944	1	0	2	1	0	2	2		2		0.14634	0.21341	18.528	2
FAFLDAPLLSLEPK	F	K	2	0	0	1	0	0	1	0	0	0	4	1	0	2	2	1	0	0	0	0	0	14	0	1559.86	Q07716	Q07716	AIM6	Altered inheritance of mitochondria protein 6	yes	yes	2	9.3444e-12	168.89	1	0	3	1	0	3		3		3	0.14825	0.21291	53.055	3
FAGGDFTTTCEGYIPQTGR	F	R	1	1	0	1	1	1	1	4	0	1	0	0	0	2	1	0	4	0	1	0	0	19	0	2076.92	P38708	P38708	YHR020W	Putative proline--tRNA ligase YHR020W	yes	yes	2	5.0932e-09	134.06	1	0	1	1	0	1		1		1	NaN	NaN	NaN	0
FAIPAINVTSSSTAVAALEAAR	F	R	7	1	1	0	0	0	1	0	0	2	1	0	0	1	1	3	2	0	0	2	0	22	0	2159.16	P14540	P14540	FBA1	Fructose-bisphosphate aldolase	yes	yes	2,3	1.0217e-19	162.01	1	0	5	1	0	5	1	4	1	4	0.27638	0.76882	19.269	5
FALPQYLK	F	K	1	0	0	0	0	1	0	0	0	0	2	1	0	1	1	0	0	0	1	0	0	8	0	978.554	CON__P02663	CON__P02663			yes	yes	2	0.0052794	92.925	1	0	1	1	0	1	1		1		0.034401	0.046227	NaN	1
FASDPGCAFTK	F	K	2	0	0	1	1	0	0	1	0	0	0	1	0	2	1	1	1	0	0	0	0	11	0	1199.53	P38013	P38013	AHP1	Peroxiredoxin type-2	yes	yes	2	0.00078146	87.184	1	0	10	1	0	10		10		10	0.23432	0.31208	26.385	9
FAVQVDK	F	K	1	0	0	1	0	1	0	0	0	0	0	1	0	1	0	0	0	0	0	2	0	7	0	805.433	P53221;P05743	P53221	RPL26B;RPL26A	60S ribosomal protein L26-B;60S ribosomal protein L26-A	yes	no	2	0.0072425	71.342	1	0	3	1	0	3	2	1	2	1	0.82603	1.1123	28.581	3
FDDESVQK	F	K	0	0	0	2	0	1	1	0	0	0	0	1	0	1	0	1	0	0	0	1	0	8	0	966.429	P40150;P11484	P40150	SSB2;SSB1	Heat shock protein SSB2;Heat shock protein SSB1	no	no	2	0.019238	67.897	1	0	2	NaN	NaN			2			0.29183	0.39704	14.385	2
FDELLEK	F	K	0	0	0	1	0	0	2	0	0	0	2	1	0	1	0	0	0	0	0	0	0	7	0	892.454	P02994	P02994	TEF1	Elongation factor 1-alpha	yes	yes	2	0.0013704	107.9	1	0	12	1	0	12	10	2	10	2	0.13346	0.22519	23.389	11
FDVGALMALHGEGSGEEK	F	K	2	0	0	1	0	0	3	4	1	0	2	1	1	1	0	1	0	0	0	1	0	18	0	1845.86	P23248;P33442	P33442	RPS1B;RPS1A	40S ribosomal protein S1-B;40S ribosomal protein S1-A	no	no	3	0.017964	70.529	1	0	2	NaN	NaN		2				5.2393	7.2466	1.0884	2
FEEDYNVNYR	F	R	0	1	2	1	0	0	2	0	0	0	0	0	0	1	0	0	0	0	2	1	0	10	0	1347.57	P31755	P31755	OCH1	Initiation-specific alpha-1,6-mannosyltransferase	yes	yes	2	0.0073838	73.885	1	0	6	1	0	6		6		6	1.4814	2.1025	122.82	4
FEQASESEPTTVSYEIAGNSPNAER	F	R	3	1	2	0	0	1	5	1	0	1	0	0	0	1	2	4	2	0	1	1	0	25	0	2712.22	P00445	P00445	SOD1	Superoxide dismutase [Cu-Zn]	yes	yes	3	1.0059e-05	97.776	1	0	3	1	0	3		3		3	0.4991	0.76609	NaN	1
FFEPSRGEK	F	K	0	1	0	0	0	0	2	1	0	0	0	1	0	2	1	1	0	0	0	0	0	9	1	1095.53	P17255	P17255	VMA1	V-type proton ATPase catalytic subunit A;Endonuclease PI-SceI	yes	yes	3	0.027585	86.794	1	0	1	1	0	1		1		1	0.046499	0.077014	NaN	1
FFNGIIK	F	K	0	0	1	0	0	0	0	1	0	2	0	1	0	2	0	0	0	0	0	0	0	7	0	837.475	Q06815	Q06815	MRL1	Mannose 6-phosphate receptor-like protein 1	yes	yes	2	0.044521	57.463	1	0	1	1	0	1	1		1		0.551	0.74042	NaN	1
FFVAPFPEVFGK	F	K	1	0	0	0	0	0	1	1	0	0	0	1	0	4	2	0	0	0	0	2	0	12	0	1383.72	CON__P02662	CON__P02662			yes	yes	2	2.931e-05	133.89	1	0	6	1	0	6	3	3	3	3	0.092594	0.15743	63.906	5
FGLSPSK	F	K	0	0	0	0	0	0	0	1	0	0	1	1	0	1	1	2	0	0	0	0	0	7	0	734.396	P25694	P25694	CDC48	Cell division control protein 48	yes	yes	2	0.051296	51.995	1	0	1	1	0	1		1		1	0.10793	0.16061	NaN	1
FGQNGIAPDGTPIDPK	F	K	1	0	1	2	0	1	0	3	0	2	0	1	0	1	3	0	1	0	0	0	0	16	0	1625.8	Q8J0M4	Q8J0M4		UPF0357 protein YCL012C	yes	yes	2	0.00016613	101.01	1	0	13	1	0	13		13		13	0.18858	0.28579	36.486	11
FGSPIELSDQHIER	F	R	0	1	0	1	0	1	2	1	1	2	1	0	0	1	1	2	0	0	0	0	0	14	0	1626.8	P40527	P40527	NEO1	Probable phospholipid-transporting ATPase NEO1	yes	yes	3	0.021624	65.295	1	0	3	1	0	3	2	1	2	1	0.2778	0.43964	86.152	3
FGTITISNSDDPFNPNEGNVSLIPR	F	R	0	1	4	2	0	0	1	2	0	3	1	0	0	2	3	3	2	0	0	1	0	25	0	2703.31	P13587;Q01896;Q12691	P13587	ENA1;ENA2;ENA5	Sodium transport ATPase 1;Sodium transport ATPase 2;Sodium transport ATPase 5	yes	no	3	0.0017765	73.672	1	0	2	1	0	2		2		2	0.22464	0.40528	5.1633	2
FHVTSMTLPPGER	F	R	0	1	0	0	0	0	1	1	1	0	1	0	1	1	2	1	2	0	0	1	0	13	0	1470.73	P24482	P24482	DPB2	DNA polymerase epsilon subunit B	yes	yes	2	0.0092626	86.114	1	0	6	1	0	6	6		6		0.21043	0.29257	31.985	3
FIASAGTYANLVK	F	K	3	0	1	0	0	0	0	1	0	1	1	1	0	1	0	1	1	0	1	1	0	13	0	1353.73	P40024	P40024	ARB1	ABC transporter ATP-binding protein ARB1	yes	yes	2	0.00011649	120.87	1	0	1	1	0	1		1		1	0.32619	0.52182	NaN	1
FIEVNPGIAGR	F	R	1	1	1	0	0	0	1	2	0	2	0	0	0	1	1	0	0	0	0	1	0	11	0	1171.63	P37296	P37296	STV1	V-type proton ATPase subunit a, Golgi isoform	yes	yes	2	0.0073092	98.898	1	0	3	1	0	3		3		3	0.53339	0.91059	NaN	1
FIQTETTK	F	K	0	0	0	0	0	1	1	0	0	1	0	1	0	1	0	0	3	0	0	0	0	8	0	966.502	P16550	P16550	APA1	Protein APA1;5,5-P-1,P-4-tetraphosphate phosphorylase;ADP-sulfurylase	yes	yes	2	0.0058417	91.318	1	0	3	1	0	3		3		3	0.66414	0.97515	5.5741	3
FISENNFK	F	K	0	0	2	0	0	0	1	0	0	1	0	1	0	2	0	1	0	0	0	0	0	8	0	997.487	P54070	P54070	KTR6	Mannosyltransferase KTR6	yes	yes	2	0.045986	47.574	1	0	1	1	0	1		1		1	2.0645	3.6578	NaN	1
FKTVDKSSGSADLEPK	F	K	1	0	0	2	0	0	1	1	0	0	1	3	0	1	1	3	1	0	0	1	0	16	2	1707.87	Q04958	Q04958	NTE1	Lysophospholipase NTE1	yes	yes	2	0.010466	98.582	1	0	1	1	0	1	1		1		NaN	NaN	NaN	0
FLEQQNQVLQTK	F	K	0	0	1	0	0	4	1	0	0	0	2	1	0	1	0	0	1	0	0	1	0	12	0	1474.78	CON__P04264;CON__Q6IFZ6;CON__Q7Z794;CON__Q9R0H5;CON__P35908	CON__P04264			no	no	2	1.1257e-149	282.92	1	0	48	NaN	NaN		37	11			0.12748	0.18974	81.101	21
FLTDEILNK	F	K	0	0	1	1	0	0	1	0	0	1	2	1	0	1	0	0	1	0	0	0	0	9	0	1091.59	P32621	P32621	GDA1	Guanosine-diphosphatase	yes	yes	2	7.7083e-05	133.13	1	0	7	1	0	7	3	4	3	4	0.44814	0.7092	40.833	7
FLVSMQR	F	R	0	1	0	0	0	1	0	0	0	0	1	0	1	1	0	1	0	0	0	1	0	7	0	879.464	P38631;P40989	P38631	FKS1;GSC2	1,3-beta-glucan synthase component FKS1;1,3-beta-glucan synthase component GSC2	yes	no	2	0.042811	58.981	1	0	3	1	0	3		3		3	0.15352	0.31494	61.18	3
FMVVLNDLMNK	F	K	0	0	2	1	0	0	0	0	0	0	2	1	2	1	0	0	0	0	0	2	0	11	0	1322.67	P40050	P40050	YER077C	Uncharacterized protein YER077C	yes	yes	2	0.039287	47.302	1	0	1	1	0	1		1		1	NaN	NaN	NaN	0
FNAIPKFYK	F	K	1	0	1	0	0	0	0	0	0	1	0	2	0	2	1	0	0	0	1	0	0	9	1	1126.62	P12945	P12945	NAT1	N-terminal acetyltransferase A complex subunit NAT1	yes	yes	2	0.026736	60.91	1	0	1	1	0	1	1		1		NaN	NaN	NaN	0
FNAVVNFR	F	R	1	1	2	0	0	0	0	0	0	0	0	0	0	2	0	0	0	0	0	2	0	8	0	965.508	P32857	P32857	PTM1	Membrane protein PTM1	yes	yes	2	0.023159	63.486	1	0	2	1	0	2	2		2		0.14402	0.21617	16.337	2
FNQIFPK	F	K	0	0	1	0	0	1	0	0	0	1	0	1	0	2	1	0	0	0	0	0	0	7	0	892.481	P40986	P40986	CDC1	Cell division control protein 1	yes	yes	2	0.028965	72.138	1	0	2	1	0	2	1	1	1	1	0.29323	0.43304	6.3909	2
FNSSIGR	F	R	0	1	1	0	0	0	0	1	0	1	0	0	0	1	0	2	0	0	0	0	0	7	0	779.393	P05740;P46990	P05740	RPL17A;RPL17B	60S ribosomal protein L17-A;60S ribosomal protein L17-B	yes	no	2	0.036684	60.76	1	0	1	1	0	1		1		1	0.5944	1.0635	NaN	1
FNVEYFAK	F	K	1	0	1	0	0	0	1	0	0	0	0	1	0	2	0	0	0	0	1	1	0	8	0	1016.5	P05739;Q02326	P05739	RPL6B;RPL6A	60S ribosomal protein L6-B;60S ribosomal protein L6-A	no	no	2	0.0001509	131.06	1	0	8	NaN	NaN		5	3			0.67722	1.2912	34.316	5
FPNDANAESASNK	F	K	3	0	3	1	0	0	1	0	0	0	0	1	0	1	1	2	0	0	0	0	0	13	0	1363.6	P13134	P13134	KEX2	Kexin	yes	yes	2	2.6626e-05	121.56	1	0	4	1	0	4	2	2	2	2	NaN	NaN	NaN	0
FPTPVSHNDDLYGK	F	K	0	0	1	2	0	0	0	1	1	0	1	1	0	1	2	1	1	0	1	1	0	14	0	1588.75	P0CX43;P0CX44	P0CX43	RPL1A;RPL1B	60S ribosomal protein L1-A;60S ribosomal protein L1-B	yes	no	3	0.0047563	83.314	1	0	3	1	0	3	3		3		0.1481	0.23438	15.402	3
FPYAVLEVK	F	K	1	0	0	0	0	0	1	0	0	0	1	1	0	1	1	0	0	0	1	2	0	9	0	1064.59	P47075	P47075	VTC4	Vacuolar transporter chaperone 4	yes	yes	2	0.044063	64.04	1	0	1	1	0	1	1		1		NaN	NaN	NaN	0
FQEIVKETSNFIKK	F	K	0	0	1	0	0	1	2	0	0	2	0	3	0	2	0	1	1	0	0	1	0	14	2	1709.94	P02994	P02994	TEF1	Elongation factor 1-alpha	yes	yes	3	3.6739e-05	134.61	1	0	3	1	0	3		3		3	0.20251	0.31821	62.1	3
FQPQDSTTNPSLILAAAK	F	K	3	0	1	1	0	2	0	0	0	1	2	1	0	1	2	2	2	0	0	0	0	18	0	1900.99	P15019	P15019	TAL1	Transaldolase	yes	yes	2	8.4698e-08	121.01	1	0	2	1	0	2		2		2	0.18216	0.39264	NaN	1
FQQQVAR	F	R	1	1	0	0	0	3	0	0	0	0	0	0	0	1	0	0	0	0	0	1	0	7	0	875.461	P31377	P31377	SYN8	Syntaxin-8	yes	yes	2	4.819e-05	149.4	1	0	3	1	0	3		3		3	0.21918	0.48646	9.9501	3
FQYIAISQSDADSESCK	F	K	2	0	0	2	1	2	1	0	0	2	0	1	0	1	0	4	0	0	1	0	0	17	0	1947.85	P38013	P38013	AHP1	Peroxiredoxin type-2	yes	yes	2	0.0014106	82.449	1	0	3	1	0	3		3		3	0.46062	0.63826	57.452	2
FSSCGGGGGSFGAGGGFGSR	F	R	1	1	0	0	1	0	0	10	0	0	0	0	0	3	0	4	0	0	0	0	0	20	0	1764.73	CON__P04264	CON__P04264			yes	yes	2	5.0994e-20	168.27	1	0	17	1	0	17		17		17	0.12962	0.20793	34.118	5
FSSSSGYGGGSSR	F	R	0	1	0	0	0	0	0	4	0	0	0	0	0	1	0	6	0	0	1	0	0	13	0	1234.52	CON__P35527	CON__P35527			yes	yes	2	1.466e-10	162.48	1	0	5	1	0	5	3	2	3	2	0.034446	0.046287	100.75	5
FSVSPVVQVAVEVK	F	K	1	0	0	0	0	1	1	0	0	0	0	1	0	1	1	2	0	0	0	6	0	14	0	1486.84	P32324	P32324	EFT1	Elongation factor 2	yes	yes	2	9.1138e-17	180.97	1	0	6	1	0	6	3	3	3	3	0.15669	0.28233	97.926	6
FTDTLSGK	F	K	0	0	0	1	0	0	0	1	0	0	1	1	0	1	0	1	2	0	0	0	0	8	0	867.434	P46982	P46982	MNN5	Alpha-1,2-mannosyltransferase MNN5	yes	yes	2	0.028782	57.598	1	0	1	1	0	1	1		1		0.22832	0.3068	NaN	1
FTNIASSPPSSSNNIFSK	F	K	1	0	3	0	0	0	0	0	0	2	0	1	0	2	2	6	1	0	0	0	0	18	0	1896.92	P40527	P40527	NEO1	Probable phospholipid-transporting ATPase NEO1	yes	yes	2	2.0297e-47	216.72	1	0	9	1	0	9		9		9	0.46689	0.85887	51.172	5
FTNIPETQNFDQFVTIDK	F	K	0	0	2	2	0	2	1	0	0	2	0	1	0	3	1	0	3	0	0	1	0	18	0	2156.04	P37020	P37020	GEF1	Protein GEF1	yes	yes	2	5.2034e-30	205.65	1	0	3	1	0	3		3		3	0.31361	0.60313	52.702	3
FTPGSFTNYITR	F	R	0	1	1	0	0	0	0	1	0	1	0	0	0	2	1	1	3	0	1	0	0	12	0	1402.69	P46654;P32905	P46654	RPS0B;RPS0A	40S ribosomal protein S0-B;40S ribosomal protein S0-A	yes	no	2	3.0292e-05	109.15	1	0	6	1	0	6	3	3	3	3	0.26236	0.48435	101.73	6
FTTPSDMK	F	K	0	0	0	1	0	0	0	0	0	0	0	1	1	1	1	1	2	0	0	0	0	8	0	925.422	P42838	P42838	LEM3	Alkylphosphocholine resistance protein LEM3	yes	yes	2	0.039513	51.346	1	0	3	1	0	3		3		3	0.063151	0.089962	20.679	3
FVDDESDDFTK	F	K	0	0	0	4	0	0	1	0	0	0	0	1	0	2	0	1	1	0	0	1	0	11	0	1316.54	P42838	P42838	LEM3	Alkylphosphocholine resistance protein LEM3	yes	yes	2	0.00034423	122.33	1	0	32	1	0	32	13	19	13	19	0.073209	0.095025	65.064	15
FVEPIDDCPAGNIIGLVGIDQFLLK	F	K	1	0	1	3	1	1	1	3	0	4	3	1	0	2	2	0	0	0	0	2	0	25	0	2742.43	P32324	P32324	EFT1	Elongation factor 2	yes	yes	3	2.2738e-28	184.2	1	0	3	1	0	3		3		3	0.14799	0.20646	18.477	3
FVETTVENSNLNVNR	F	R	0	1	4	0	0	0	2	0	0	0	1	0	0	1	0	1	2	0	0	3	0	15	0	1734.85	P34216	P34216	EDE1	EH domain-containing and endocytosis protein 1	yes	yes	2	1.0166e-08	138.01	1	0	1	1	0	1		1		1	0.12417	0.1632	NaN	1
FVNVTLVNGK	F	K	0	0	2	0	0	0	0	1	0	0	1	1	0	1	0	0	1	0	0	3	0	10	0	1089.62	P0CX33;P0CX34	P0CX33	RPS30A;RPS30B	40S ribosomal protein S30-A;40S ribosomal protein S30-B	yes	no	2	0.0029561	77.744	1	0	6	1	0	6		6		6	0.42117	0.59503	NaN	1
FVPSKPMCVEAFSEYPPLGR	F	R	1	1	0	0	1	0	2	1	0	0	1	1	1	2	4	2	0	0	1	2	0	20	1	2310.12	P02994	P02994	TEF1	Elongation factor 1-alpha	yes	yes	2,3	6.4489e-14	154.39	1	0	12	1	0	12	6	6	6	6	0.11604	0.16872	74.362	11
FVQGLLQNAAANAEAK	F	K	5	0	2	0	0	2	1	1	0	0	2	1	0	1	0	0	0	0	0	1	0	16	0	1643.86	P05740;P46990	P05740	RPL17A;RPL17B	60S ribosomal protein L17-A;60S ribosomal protein L17-B	yes	no	2	3.0162e-100	252.36	1	0	12	1	0	12	6	6	6	6	0.52402	1.0392	19.438	6
FVSDDISPVSR	F	R	0	1	0	2	0	0	0	0	0	1	0	0	0	1	1	3	0	0	0	2	0	11	0	1220.6	P46982	P46982	MNN5	Alpha-1,2-mannosyltransferase MNN5	yes	yes	2	0.044232	50.354	1	0	1	1	0	1		1		1	0.59243	0.98898	NaN	1
FYDSNYPEFPVLR	F	R	0	1	1	1	0	0	1	0	0	0	1	0	0	2	2	1	0	0	2	1	0	13	0	1645.78	P17255	P17255	VMA1	V-type proton ATPase catalytic subunit A;Endonuclease PI-SceI	yes	yes	2	1.6044e-15	186.16	1	0	6	1	0	6	3	3	3	3	0.28326	0.54962	26.388	6
FYPGTLSSFQTDSINNDAK	F	K	1	0	2	2	0	1	0	1	0	1	1	1	0	2	1	3	2	0	1	0	0	19	0	2103.97	D6VTK4	D6VTK4	STE2	Pheromone alpha factor receptor	yes	yes	2	4.0943e-50	242.18	1	0	6	1	0	6	2	4	2	4	0.15317	0.34252	37.406	4
GADSIIYSR	G	R	1	1	0	1	0	0	0	1	0	2	0	0	0	0	0	2	0	0	1	0	0	9	0	980.493	P32660	P32660	DNF1	Phospholipid-transporting ATPase DNF1	yes	yes	2	0.0328	51.276	1	0	2	1	0	2		2		2	0.4414	0.62407	3.9599	2
GADSVIYSR	G	R	1	1	0	1	0	0	0	1	0	1	0	0	0	0	0	2	0	0	1	1	0	9	0	966.477	Q12675	Q12675	DNF2	Phospholipid-transporting ATPase DNF2	yes	yes	2	0.0047496	87.149	1	0	2	1	0	2		2		2	0.37509	0.48573	NaN	1
GADTNTPLEYLSK	G	K	1	0	1	1	0	0	1	1	0	0	2	1	0	0	1	1	2	0	1	0	0	13	0	1407.69	P31539	P31539	HSP104	Heat shock protein 104	yes	yes	2	0.0023826	107.53	1	0	1	1	0	1		1		1	NaN	NaN	NaN	0
GAIAAAHYIR	G	R	4	1	0	0	0	0	0	1	1	2	0	0	0	0	0	0	0	0	1	0	0	10	0	1041.57	P14540	P14540	FBA1	Fructose-bisphosphate aldolase	yes	yes	2	4.6329e-05	112.84	1	0	7	1	0	7	4	3	4	3	0.45764	1.2334	NaN	1
GAIVGPDLAVLALVIVK	G	K	3	0	0	1	0	0	0	2	0	2	3	1	0	0	1	0	0	0	0	4	0	17	0	1647.03	P0CX37;P0CX38	P0CX37	RPS6A;RPS6B	40S ribosomal protein S6-A;40S ribosomal protein S6-B	yes	no	2	2.037e-07	128.71	1	0	3	1	0	3		3		3	0.22221	0.30089	26.267	3
GALGNDLTR	G	R	1	1	1	1	0	0	0	2	0	0	2	0	0	0	0	0	1	0	0	0	0	9	0	915.477	P37296	P37296	STV1	V-type proton ATPase subunit a, Golgi isoform	yes	yes	2	0.017178	64.297	1	0	2	1	0	2		2		2	0.079411	0.14242	10.024	2
GANYDADALMHDDQPFYK	G	K	3	0	1	4	0	1	0	1	1	0	1	1	1	1	1	0	0	0	2	0	0	18	0	2069.88	P32466	P32466	HXT3	Low-affinity glucose transporter HXT3	yes	yes	3	0.011565	69.594	1	0	1	1	0	1		1		1	0.26405	0.49372	NaN	1
GANYDADALMHDDQPFYKK	G	K	3	0	1	4	0	1	0	1	1	0	1	2	1	1	1	0	0	0	2	0	0	19	1	2197.97	P32466	P32466	HXT3	Low-affinity glucose transporter HXT3	yes	yes	3	4.0958e-11	147.12	1	0	3	1	0	3		3		3	0.2175	0.43568	16.183	3
GAPEIDVLEGETDTK	G	K	1	0	0	2	0	0	3	2	0	1	1	1	0	0	1	0	2	0	0	1	0	15	0	1572.75	P32486	P32486	KRE6	Beta-glucan synthesis-associated protein KRE6	yes	yes	2	1.0862e-12	157.23	1	0	12	1	0	12	9	3	9	3	0.21074	0.30732	46.158	12
GAPLFVLK	G	K	1	0	0	0	0	0	0	1	0	0	2	1	0	1	1	0	0	0	0	1	0	8	0	843.522	P05030;P19657	P05030	PMA1;PMA2	Plasma membrane ATPase 1;Plasma membrane ATPase 2	yes	no	2	0.0020908	107.43	1	0	6	1	0	6	3	3	3	3	0.063943	0.12868	130.06	6
GASDGGLYVPHSENR	G	R	1	1	1	1	0	0	1	3	1	0	1	0	0	0	1	2	0	0	1	1	0	15	0	1557.72	P26321	P26321	RPL5	60S ribosomal protein L5	yes	yes	3	0.020314	66.004	1	0	1	1	0	1	1		1		0.14162	0.19031	NaN	1
GCCTSPEDGLQK	G	K	0	0	0	1	2	1	1	2	0	0	1	1	0	0	1	1	1	0	0	0	0	12	0	1350.55	Q00955	Q00955	ACC1	Acetyl-CoA carboxylase;Biotin carboxylase	yes	yes	2	5.0192e-10	170.52	1	0	5	1	0	5	3	2	3	2	NaN	NaN	NaN	0
GCDIIVK	G	K	0	0	0	1	1	0	0	1	0	2	0	1	0	0	0	0	0	0	0	1	0	7	0	803.421	P41277;P40106	P41277	RHR2;HOR2	(DL)-glycerol-3-phosphatase 1;(DL)-glycerol-3-phosphatase 2	yes	no	2	0.004523	83.614	1	0	2	1	0	2	2		2		0.20809	0.28781	19.807	2
GCEVVVSGK	G	K	0	0	0	0	1	0	1	2	0	0	0	1	0	0	0	1	0	0	0	3	0	9	0	933.459	P05750	P05750	RPS3	40S ribosomal protein S3	yes	yes	1,2	0.00062208	114.97	1	0	7	1	0	7	4	3	4	3	0.31086	0.43729	32.29	7
GCIVRPGYVTGASANGSSNTDDFLLR	G	R	2	2	2	2	1	0	0	4	0	1	2	0	0	1	1	3	2	0	1	2	0	26	1	2726.31	P07702	P07702	LYS2	L-aminoadipate-semialdehyde dehydrogenase	yes	yes	3	7.63e-63	249.38	1	0	3	1	0	3		3		3	0.25465	0.49209	20.165	3
GDLGIEIPAPEVLAVQK	G	K	2	0	0	1	0	1	2	2	0	2	2	1	0	0	2	0	0	0	0	2	0	17	0	1747.97	P00549	P00549	CDC19	Pyruvate kinase 1	yes	yes	2	4.8649e-06	115.38	1	0	6	1	0	6	3	3	3	3	0.23839	0.48305	28.865	6
GDLGIEIPAPEVLAVQKK	G	K	2	0	0	1	0	1	2	2	0	2	2	2	0	0	2	0	0	0	0	2	0	18	1	1876.07	P00549	P00549	CDC19	Pyruvate kinase 1	yes	yes	2,3	0.0020812	80.632	1	0	3	1	0	3		3		3	0.14463	0.35898	25.286	3
GELVESHSK	G	K	0	0	0	0	0	0	2	1	1	0	1	1	0	0	0	2	0	0	0	1	0	9	0	984.488	P16521	P16521	YEF3	Elongation factor 3A	yes	yes	2	0.00027895	123.35	1	0	6	1	0	6	2	4	2	4	0.16674	0.23062	13.427	2
GEYIQLIDANQDNYLEECLK	G	K	1	0	2	2	1	2	3	1	0	2	3	1	0	0	0	0	0	0	2	0	0	20	0	2427.13	P38631;P40989	P38631	FKS1;GSC2	1,3-beta-glucan synthase component FKS1;1,3-beta-glucan synthase component GSC2	yes	no	2,3	8.7929e-55	245.1	1	0	4	1	0	4		4		4	0.11948	0.25868	18.648	4
GFAFSQAEEGGQEK	G	K	2	0	0	0	0	2	3	3	0	0	0	1	0	2	0	1	0	0	0	0	0	14	0	1483.66	P39524	P39524	DRS2	Probable phospholipid-transporting ATPase DRS2	yes	yes	2	0.00057845	107.74	1	0	7	1	0	7		7		7	0.16294	0.21682	37.757	4
GFISPYFITDPK	G	K	0	0	0	1	0	0	0	1	0	2	0	1	0	2	2	1	1	0	1	0	0	12	0	1383.71	P19882	P19882	HSP60	Heat shock protein 60, mitochondrial	yes	yes	2	0.011016	78.342	1	0	3	1	0	3		3		3	0.36081	0.52602	25.959	2
GFLSDLPDFEK	G	K	0	0	0	2	0	0	1	1	0	0	2	1	0	2	1	1	0	0	0	0	0	11	0	1266.61	P05317	P05317	RPP0	60S acidic ribosomal protein P0	yes	yes	2	0.00063188	115.57	1	0	4	1	0	4	1	3	1	3	0.076575	0.15718	24.924	4
GFSSGSAVVSGGSR	G	R	1	1	0	0	0	0	0	4	0	0	0	0	0	1	0	5	0	0	0	2	0	14	0	1253.6	CON__P35908;CON__Q3TTY5	CON__P35908			yes	no	2	1.0451e-07	142.38	1	0	9	1	0	9	5	4	5	4	1.3186	2.8097	69.426	5
GGGGGGYGSGGSSYGSGGGSYGSGGGGGGGR	G	R	0	1	0	0	0	0	0	21	0	0	0	0	0	0	0	6	0	0	3	0	0	31	0	2382.94	CON__P04264	CON__P04264			yes	yes	2,3	2.2232e-39	179	1	0	26	1	0	26		26		26	0.13067	0.19523	60.946	12
GGGGSFGYSYGGGSGGGFSASSLGGGFGGGSR	G	R	1	1	0	0	0	0	0	17	0	0	1	0	0	3	0	7	0	0	2	0	0	32	0	2704.15	CON__P35527	CON__P35527			yes	yes	2	6.8172e-33	193.57	1	0	3	1	0	3		3		3	0.13526	0.26928	NaN	1
GGSGGGGSISGGGYGSGGGSGGR	G	R	0	1	0	0	0	0	0	15	0	1	0	0	0	0	0	5	0	0	1	0	0	23	0	1740.74	CON__P35908	CON__P35908			yes	yes	2	8.8456e-20	162.81	1	0	3	1	0	3		3		3	NaN	NaN	NaN	0
GGSGGSHGGGSGFGGESGGSYGGGEEASGSGGGYGGGSGK	G	K	1	0	0	0	0	0	3	23	1	0	0	1	0	1	0	8	0	0	2	0	0	40	0	3222.27	CON__P35527	CON__P35527			yes	yes	3	4.7521e-66	174.13	1	0	23	1	0	23		23		23	0.19907	0.27036	30.733	9
GGSGGSYGGGGSGGGYGGGSGSR	G	R	0	1	0	0	0	0	0	15	0	0	0	0	0	0	0	5	0	0	2	0	0	23	0	1790.72	CON__P35527	CON__P35527			yes	yes	2	2.7218e-61	240.44	1	0	13	1	0	13	3	10	3	10	0.018735	0.048295	134.01	5
GGSISGGGYGSGGGK	G	K	0	0	0	0	0	0	0	9	0	1	0	1	0	0	0	3	0	0	1	0	0	15	0	1196.54	CON__P35908	CON__P35908			yes	yes	2	3.6174e-13	169.04	1	0	4	1	0	4	3	1	3	1	0.070847	0.10427	116.76	2
GGSLGDAGGASDR	G	R	2	1	0	2	0	0	0	5	0	0	1	0	0	0	0	2	0	0	0	0	0	13	0	1118.5	P25694	P25694	CDC48	Cell division control protein 48	yes	yes	2	0.0060924	83.53	1	0	5	1	0	5	3	2	3	2	0.087428	0.13657	50.887	3
GGSSSGGGYGSGGGGSSSVK	G	K	0	0	0	0	0	0	0	10	0	0	0	1	0	0	0	7	0	0	1	1	0	20	0	1587.68	CON__P35908	CON__P35908			yes	yes	2	1.5905e-08	109.28	1	0	5	1	0	5		5		5	0.13783	0.20226	NaN	1
GHQYQTVIENDISQEILTK	G	K	0	0	1	1	0	3	2	1	1	3	1	1	0	0	0	1	2	0	1	1	0	19	0	2215.11	P40986	P40986	CDC1	Cell division control protein 1	yes	yes	3	1.8739e-39	224.67	1	0	2	1	0	2		2		2	0.14578	0.32474	0.30807	2
GIANPIATIR	G	R	2	1	1	0	0	0	0	1	0	3	0	0	0	0	1	0	1	0	0	0	0	10	0	1024.6	P40495	P40495	LYS12	Homoisocitrate dehydrogenase, mitochondrial	yes	yes	2	0.0077731	73.233	1	0	1	1	0	1		1		1	0.18546	0.29862	NaN	1
GIDSVVR	G	R	0	1	0	1	0	0	0	1	0	1	0	0	0	0	0	1	0	0	0	2	0	7	0	744.413	P38061	P38061	RPL32	60S ribosomal protein L32	yes	yes	2	0.0091539	62.717	1	0	1	1	0	1		1		1	0.5759	1.193	NaN	1
GIDTPALDR	G	R	1	1	0	2	0	0	0	1	0	1	1	0	0	0	1	0	1	0	0	0	0	9	0	956.493	P17255	P17255	VMA1	V-type proton ATPase catalytic subunit A;Endonuclease PI-SceI	yes	yes	2	0.0040379	85.676	1	0	5	1	0	5	1	4	1	4	0.26796	0.53868	53.44	5
GIHIPYLTSK	G	K	0	0	0	0	0	0	0	1	1	2	1	1	0	0	1	1	1	0	1	0	0	10	0	1127.63	P30605	P30605	ITR1	Myo-inositol transporter 1	yes	yes	2	0.0051961	77.662	1	0	2	1	0	2		2		2	0.15974	0.29894	32.891	2
GISNEGQNASIK	G	K	1	0	2	0	0	1	1	2	0	2	0	1	0	0	0	2	0	0	0	0	0	12	0	1216.6	P14540	P14540	FBA1	Fructose-bisphosphate aldolase	yes	yes	2	1.2484e-08	147.33	1	0	6	1	0	6	3	3	3	3	0.17505	0.2603	21.841	4
GISSSAIPYSR	G	R	1	1	0	0	0	0	0	1	0	2	0	0	0	0	1	4	0	0	1	0	0	11	0	1136.58	P05756	P05756	RPS13	40S ribosomal protein S13	yes	yes	2	0.0068639	60.49	1	0	4	1	0	4		4		4	0.29161	0.58356	17.601	4
GITEEVAK	G	K	1	0	0	0	0	0	2	1	0	1	0	1	0	0	0	0	1	0	0	1	0	8	0	845.449	P04449;P24000	P04449	RPL24A;RPL24B	60S ribosomal protein L24-A;60S ribosomal protein L24-B	yes	no	2	0.011421	37.727	1	0	2	1	0	2		2		2	0.21158	0.3509	9.6126	2
GITELNEVFK	G	K	0	0	1	0	0	0	2	1	0	1	1	1	0	1	0	0	1	0	0	1	0	10	0	1148.61	P32854	P32854	PEP12	Syntaxin PEP12	yes	yes	2	0.005146	82.261	1	0	1	1	0	1	1		1		0.29463	0.46626	NaN	1
GIVLSLGSNQFPLAVK	G	K	1	0	1	0	0	1	0	2	0	1	3	1	0	1	1	2	0	0	0	2	0	16	0	1641.95	P39106	P39106	MNN1	Alpha-1,3-mannosyltransferase MNN1	yes	yes	2	3.4427e-09	137.21	1	0	3	1	0	3		3		3	0.24657	0.45149	97.181	2
GIYPPINVLPSLSR	G	R	0	1	1	0	0	0	0	1	0	2	2	0	0	0	3	2	0	0	1	1	0	14	0	1524.87	P16140	P16140	VMA2	V-type proton ATPase subunit B	yes	yes	2	1.652e-05	113.69	1	0	6	1	0	6	3	3	3	3	0.086681	0.16602	40.143	6
GLCQLAATDAVAAAR	G	R	6	1	0	1	1	1	0	1	0	0	2	0	0	0	0	0	1	0	0	1	0	15	0	1486.76	P32602	P32602	SEC17	Alpha-soluble NSF attachment protein	yes	yes	2	4.6395e-13	167.37	1	0	6	1	0	6		6		6	0.26779	0.60818	13.966	3
GLDAIDK	G	K	1	0	0	2	0	0	0	1	0	1	1	1	0	0	0	0	0	0	0	0	0	7	0	730.386	P05030;P19657	P05030	PMA1;PMA2	Plasma membrane ATPase 1;Plasma membrane ATPase 2	yes	no	2	0.023551	77.282	1	0	4	1	0	4	1	3	1	3	0.054265	0.083331	22.04	4
GLDAIDKAFLK	G	K	2	0	0	2	0	0	0	1	0	1	2	2	0	1	0	0	0	0	0	0	0	11	1	1189.67	P05030;P19657	P05030	PMA1;PMA2	Plasma membrane ATPase 1;Plasma membrane ATPase 2	yes	no	2	6.8318e-05	140.78	1	0	3	1	0	3		3		3	0.041245	0.084778	67.967	3
GLDSATALEFIR	G	R	2	1	0	1	0	0	1	1	0	1	2	0	0	1	0	1	1	0	0	0	0	12	0	1291.68	P33302	P33302	PDR5	Pleiotropic ABC efflux transporter of multiple drugs	no	no	2	0.0021022	101.89	1	0	4	NaN	NaN		1	3			0.31673	0.51938	18.073	4
GLFSTIVGGSAGAYAGSK	G	K	3	0	0	0	0	0	0	5	0	1	1	1	0	1	0	3	1	0	1	1	0	18	0	1641.84	P40159	P40159		Uncharacterized protein YNL208W	yes	yes	2,3	2.5783e-22	179.09	1	0	7	1	0	7	2	5	2	5	0.069433	0.17092	44.047	5
GLLFFETSAK	G	K	1	0	0	0	0	0	1	1	0	0	2	1	0	2	0	1	1	0	0	0	0	10	0	1111.59	P36017	P36017	VPS21	Vacuolar protein sorting-associated protein 21	yes	yes	2	0.0047736	98.04	1	0	3	1	0	3		3		3	0.27271	0.48163	16.473	3
GLSAVAQAESMK	G	K	3	0	0	0	0	1	1	1	0	0	1	1	1	0	0	2	0	0	0	1	0	12	0	1190.6	P05750	P05750	RPS3	40S ribosomal protein S3	yes	yes	2	0.034835	64.224	1	0	1	1	0	1		1		1	0.62789	0.80182	NaN	1
GLSPANAADVCK	G	K	3	0	1	1	1	0	0	1	0	0	1	1	0	0	1	1	0	0	0	1	0	12	0	1201.58	P32319	P32319	PEP1	Vacuolar protein sorting/targeting protein VPS10	yes	yes	2	1.5305e-05	134.99	1	0	18	1	0	18	4	14	4	14	0.15364	0.21615	56.344	12
GNFTEFVK	G	K	0	0	1	0	0	0	1	1	0	0	0	1	0	2	0	0	1	0	0	1	0	8	0	940.465	P16521	P16521	YEF3	Elongation factor 3A	yes	yes	2	0.02765	58.433	1	0	2	1	0	2	2		2		0.44004	0.60862	22.022	2
GNLIFQNFPIEEPLLEGK	G	K	0	0	2	0	0	1	3	2	0	2	3	1	0	2	2	0	0	0	0	0	0	18	0	2057.08	P37296	P37296	STV1	V-type proton ATPase subunit a, Golgi isoform	yes	yes	2	3.2423e-39	227	1	0	3	1	0	3		3		3	0.37118	0.62123	23.993	3
GNLLVVQSK	G	K	0	0	1	0	0	1	0	1	0	0	2	1	0	0	0	1	0	0	0	2	0	9	0	956.565	P40476	P40476	PRM5	Pheromone-regulated membrane protein 5	yes	yes	2	0.0078249	73.887	1	0	1	1	0	1		1		1	NaN	NaN	NaN	0
GNPTVEVELTTEK	G	K	0	0	1	0	0	0	3	1	0	0	1	1	0	0	1	0	3	0	0	2	0	13	0	1415.71	P00925;P00924	P00925	ENO2;ENO1	Enolase 2;Enolase 1	no	no	2	5.997e-52	194.98	1	0	33	NaN	NaN		27	6			0.17469	0.24869	223.79	13
GQDFAPAFDVAPDWESYEYTK	G	K	3	0	0	3	0	1	2	1	0	0	0	1	0	2	2	1	1	1	2	1	0	21	0	2435.06	P36008	P36008	TEF4	Elongation factor 1-gamma 2	yes	yes	2	1.9831e-13	142.23	1	0	2	1	0	2		2		2	0.76431	1.0854	NaN	1
GQLNDGQKPVDK	G	K	0	0	1	2	0	2	0	2	0	0	1	2	0	0	1	0	0	0	0	1	0	12	1	1297.66	P43555	P43555	EMP47	Protein EMP47	yes	yes	2	4.0419e-08	136.53	1	0	1	1	0	1	1		1		NaN	NaN	NaN	0
GQNTLILR	G	R	0	1	1	0	0	1	0	1	0	1	2	0	0	0	0	0	1	0	0	0	0	8	0	913.535	P0CX49;P0CX50	P0CX49	RPL18A;RPL18B	60S ribosomal protein L18-A;60S ribosomal protein L18-B	yes	no	2	0.020213	66.299	1	0	3	1	0	3		3		3	0.50592	1.0973	17.191	2
GQTPEGEDPLGKPEEELTVIPEFGGADNK	G	K	1	0	1	2	0	1	6	5	0	1	2	2	0	1	4	0	2	0	0	1	0	29	1	3052.45	P16550	P16550	APA1	Protein APA1;5,5-P-1,P-4-tetraphosphate phosphorylase;ADP-sulfurylase	yes	yes	3	6.2183e-05	88.541	1	0	3	1	0	3		3		3	22.596	68.964	24.024	3
GQTYSPAQIGGFVLNK	G	K	1	0	1	0	0	2	0	3	0	1	1	1	0	1	1	1	1	0	1	1	0	16	0	1678.87	P0CS90	P0CS90	SSC1	Heat shock protein SSC1, mitochondrial	yes	yes	2	0.035942	56.514	1	0	1	1	0	1		1		1	0.45196	0.84781	NaN	1
GQVVSEEQRPGTPLFTVK	G	K	0	1	0	0	0	2	2	2	0	0	1	1	0	1	2	1	2	0	0	3	0	18	1	1971.04	P32324	P32324	EFT1	Elongation factor 2	yes	yes	2,3	2.4196e-22	192.16	1	0	7	1	0	7	3	4	3	4	0.31139	0.62632	81.949	7
GRIPNVPVIVK	G	K	0	1	1	0	0	0	0	1	0	2	0	1	0	0	2	0	0	0	0	3	0	11	1	1190.75	P02406	P02406	RPL28	60S ribosomal protein L28	yes	yes	2	0.0475	76.228	1	0	1	1	0	1	1		1		0.22926	0.30807	NaN	1
GSDGYWVPVLANPDIVER	G	R	1	1	1	2	0	0	1	2	0	1	1	0	0	0	2	1	0	1	1	3	0	18	0	1985.98	P29465	P29465	CHS3	Chitin synthase 3	yes	yes	2	1.9673e-08	132.51	1	0	3	1	0	3		3		3	0.09541	0.21309	6.6464	3
GSEFYNTTGSK	G	K	0	0	1	0	0	0	1	2	0	0	0	1	0	1	0	2	2	0	1	0	0	11	0	1189.53	P53108	P53108	YIP5	Protein YIP5	yes	yes	2	2.3879e-37	178.71	1	0	3	1	0	3	3		3		0.22506	0.32819	23.285	2
GSGIVASPAVK	G	K	2	0	0	0	0	0	0	2	0	1	0	1	0	0	1	2	0	0	0	2	0	11	0	984.56	P25443	P25443	RPS2	40S ribosomal protein S2	yes	yes	2	0.011446	71.153	1	0	3	1	0	3	3		3		0.087458	0.12451	17.174	3
GSIDEQHPR	G	R	0	1	0	1	0	1	1	1	1	1	0	0	0	0	1	1	0	0	0	0	0	9	0	1037.49	P06169;P26263	P06169	PDC1;PDC6	Pyruvate decarboxylase isozyme 1;Pyruvate decarboxylase isozyme 3	yes	no	2,3	0.00025686	107.21	1	0	5	1	0	5		5		5	0.32093	0.50463	14.477	5
GSLGGGFSSGGFSGGSFSR	G	R	0	1	0	0	0	0	0	8	0	0	1	0	0	3	0	6	0	0	0	0	0	19	0	1706.76	CON__P13645	CON__P13645			yes	yes	2	8.882e-23	181.94	1	0	10	1	0	10	7	3	7	3	0.26318	0.3909	51.61	8
GSPAGPSAVTAR	G	R	3	1	0	0	0	0	0	2	0	0	0	0	0	0	2	2	1	0	0	1	0	12	0	1069.55	Q04067	Q04067	TIF35	Eukaryotic translation initiation factor 3 subunit G	yes	yes	2	0.019286	83.137	1	0	1	1	0	1	1		1		NaN	NaN	NaN	0
GSPFQCNIGVGQVIK	G	K	0	0	1	0	1	2	0	3	0	2	0	1	0	1	1	1	0	0	0	2	0	15	0	1602.82	P20081	P20081	FPR1	FK506-binding protein 1	yes	yes	2	3.7123e-13	168.89	1	0	2	1	0	2		2		2	1.4927	3.6642	7.1109	2
GSPSPSSNRDTLFSLSSDTTTATATNNNK	G	K	2	1	4	2	0	0	0	1	0	0	2	1	0	1	2	7	6	0	0	0	0	29	1	2970.38	P25639	P25639		Uncharacterized membrane protein YCR061W	yes	yes	3	8.7077e-06	96.317	1	0	2	1	0	2		2		2	0.075571	0.16997	0.2975	2
GSSGGGCFGGSSGGYGGLGGFGGGSFR	G	R	0	1	0	0	1	0	0	15	0	0	1	0	0	3	0	5	0	0	1	0	0	27	0	2341.98	CON__P13645	CON__P13645			yes	yes	2	1.0494e-12	117.03	1	0	2	1	0	2		2		2	NaN	NaN	NaN	0
GSSSGGGYSSGSSSYGSGGR	G	R	0	1	0	0	0	0	0	8	0	0	0	0	0	0	0	9	0	0	2	0	0	20	0	1739.7	CON__P35908	CON__P35908			yes	yes	2	4.5366e-14	150.68	1	0	3	1	0	3		3		3	0.038705	0.061825	33.564	2
GSSSLYTLVINDAGK	G	K	1	0	1	1	0	0	0	2	0	1	2	1	0	0	0	3	1	0	1	1	0	15	0	1523.78	P49167	P49167	RPL38	60S ribosomal protein L38	yes	yes	2	2.923e-21	220.46	1	0	6	1	0	6	3	3	3	3	0.40349	0.82349	18.184	6
GSYGSGGSSYGSGGGSYGSGGGGGGHGSYGSGSSSGGYR	G	R	0	1	0	0	0	0	0	20	1	0	0	0	0	0	0	12	0	0	5	0	0	39	0	3311.3	CON__P04264	CON__P04264			yes	yes	3	1.9911e-13	109.54	1	0	6	1	0	6		6		6	0.19437	0.27313	NaN	1
GTAQAVESTLQSGTTAATNTATTSHR	G	R	5	1	1	0	0	2	1	2	1	0	1	0	0	0	0	3	8	0	0	1	0	26	0	2561.23	P39940	P39940	RSP5	E3 ubiquitin-protein ligase RSP5	yes	yes	3	2.4514e-06	100.53	1	0	3	1	0	3		3		3	0.14076	0.37364	21.805	3
GTIEIVSDVK	G	K	0	0	0	1	0	0	1	1	0	2	0	1	0	0	0	1	1	0	0	2	0	10	0	1059.58	P05317	P05317	RPP0	60S acidic ribosomal protein P0	yes	yes	2	0.00021083	132.25	1	0	20	1	0	20	2	18	2	18	0.12283	0.1851	47.902	9
GTITWIAPAGEYTLDEK	G	K	2	0	0	1	0	0	2	2	0	2	1	1	0	0	1	0	3	1	1	0	0	17	0	1863.93	P17255	P17255	VMA1	V-type proton ATPase catalytic subunit A;Endonuclease PI-SceI	yes	yes	2	1.2863e-07	131.4	1	0	5	1	0	5	3	2	3	2	0.19912	0.44321	26.658	5
GTLDETVLQTLK	G	K	0	0	0	1	0	1	1	1	0	0	3	1	0	0	0	0	3	0	0	1	0	12	0	1316.72	P53093	P53093	YIP4	Protein YIP4	yes	yes	2	2.112e-09	156.36	1	0	3	1	0	3	3		3		0.15997	0.23006	9.5662	3
GTLDETVLQTLKR	G	R	0	1	0	1	0	1	1	1	0	0	3	1	0	0	0	0	3	0	0	1	0	13	1	1472.82	P53093	P53093	YIP4	Protein YIP4	yes	yes	2	2.1125e-15	193.28	1	0	4	1	0	4	1	3	1	3	0.026215	0.057073	100.68	2
GTMIASLYPLSR	G	R	1	1	0	0	0	0	0	1	0	1	2	0	1	0	1	2	1	0	1	0	0	12	0	1307.69	P32319	P32319	PEP1	Vacuolar protein sorting/targeting protein VPS10	yes	yes	2	0.01582	68.676	1	0	2	1	0	2		2		2	0.67156	1.5624	11.111	2
GVEQILK	G	K	0	0	0	0	0	1	1	1	0	1	1	1	0	0	0	0	0	0	0	1	0	7	0	785.465	P14540	P14540	FBA1	Fructose-bisphosphate aldolase	yes	yes	2	0.0082753	66.682	1	0	1	1	0	1		1		1	0.24897	0.47919	NaN	1
GVETLAEAVAATLGPK	G	K	4	0	0	0	0	0	2	2	0	0	2	1	0	0	1	0	2	0	0	2	0	16	0	1525.84	P19882	P19882	HSP60	Heat shock protein 60, mitochondrial	yes	yes	2,3	3.1554e-26	196.18	1	0	8	1	0	8	3	5	3	5	0.1746	0.24201	51.151	8
GVEVVLPVDFIIADAFSADANTK	G	K	4	0	1	3	0	0	1	1	0	2	1	1	0	2	1	1	1	0	0	4	0	23	0	2390.24	P00560	P00560	PGK1	Phosphoglycerate kinase	yes	yes	2,3	3.5091e-14	153.83	1	0	6	1	0	6		6		6	0.14672	0.23456	11.152	6
GVFGYGFEEPSAIQQR	G	R	1	1	0	0	0	2	2	3	0	1	0	0	0	2	1	1	0	0	1	1	0	16	0	1783.85	P10081	P10081	TIF1	ATP-dependent RNA helicase eIF4A	yes	yes	2	1.274e-70	218.4	1	0	7	1	0	7	4	3	4	3	0.22467	0.50755	18.063	4
GVIFYESHGK	G	K	0	0	0	0	0	0	1	2	1	1	0	1	0	1	0	1	0	0	1	1	0	10	0	1135.57	P00330	P00330	ADH1	Alcohol dehydrogenase 1	yes	yes	2,3	0.0025249	98.943	1	0	7	1	0	7	4	3	4	3	0.4648	0.74636	24.104	7
GVIGVIAGGGR	G	R	1	1	0	0	0	0	0	5	0	2	0	0	0	0	0	0	0	0	0	2	0	11	0	954.561	P0CX45;P0CX46	P0CX45	RPL2A;RPL2B	60S ribosomal protein L2-A;60S ribosomal protein L2-B	yes	no	2	0.0099342	91.584	1	0	11	1	0	11	7	4	7	4	0.70579	1.0292	22.996	2
GVLDTIDNLK	G	K	0	0	1	2	0	0	0	1	0	1	2	1	0	0	0	0	1	0	0	1	0	10	0	1086.59	P09620	P09620	KEX1	Pheromone-processing carboxypeptidase KEX1	yes	yes	2	0.0072185	74.162	1	0	2	1	0	2	2		2		0.72404	1.0868	40.91	2
GVMNAVNNVNNVIAAAFVK	G	K	4	0	5	0	0	0	0	1	0	1	0	1	1	1	0	0	0	0	0	5	0	19	0	1944.03	P00925	P00925	ENO2	Enolase 2	yes	yes	2,3	1.7114e-145	353.82	1	0	16	1	0	16	8	8	8	8	0.13322	0.25926	23.034	14
GVNLPGTDVDLPALSEK	G	K	1	0	1	2	0	0	1	2	0	0	3	1	0	0	2	1	1	0	0	2	0	17	0	1723.9	P00549	P00549	CDC19	Pyruvate kinase 1	yes	yes	2	2.1618e-07	128.26	1	0	3	1	0	3		3		3	0.33611	0.69914	7.0886	3
GVVDSEDLPLNLSR	G	R	0	1	1	2	0	0	1	1	0	0	3	0	0	0	1	2	0	0	0	2	0	14	0	1512.78	P15108;P02829	P15108	HSC82;HSP82	ATP-dependent molecular chaperone HSC82;ATP-dependent molecular chaperone HSP82	yes	no	2	2.8293e-17	190.24	1	0	5	1	0	5	2	3	2	3	0.12707	0.3253	49.043	5
GYLVAMTGDGVNDAPSLK	G	K	2	0	1	2	0	0	0	3	0	0	2	1	1	0	1	1	1	0	1	2	0	18	0	1806.88	P05030;P19657	P05030	PMA1;PMA2	Plasma membrane ATPase 1;Plasma membrane ATPase 2	yes	no	2	6.319e-188	321.62	1	0	12	1	0	12	7	5	7	5	0.1651	0.36803	66.507	7
GYLVAMTGDGVNDAPSLKK	G	K	2	0	1	2	0	0	0	3	0	0	2	2	1	0	1	1	1	0	1	2	0	19	1	1934.98	P05030;P19657	P05030	PMA1;PMA2	Plasma membrane ATPase 1;Plasma membrane ATPase 2	yes	no	3	0.012764	79.022	1	0	2	1	0	2		2		2	0.133	0.24747	36.206	2
GYSFSTTAER	G	R	1	1	0	0	0	0	1	1	0	0	0	0	0	1	0	2	2	0	1	0	0	10	0	1117.5	P60010	P60010	ACT1	Actin	yes	yes	2	0.027774	72.006	1	0	1	1	0	1	1		1		NaN	NaN	NaN	0
GYVNQLR	G	R	0	1	1	0	0	1	0	1	0	0	1	0	0	0	0	0	0	0	1	1	0	7	0	848.45	P37296	P37296	STV1	V-type proton ATPase subunit a, Golgi isoform	yes	yes	2	0.029164	71.949	1	0	2	1	0	2		2		2	0.35722	0.55156	120.46	2
HALDVQK	H	K	1	0	0	1	0	1	0	0	1	0	1	1	0	0	0	0	0	0	0	1	0	7	0	809.44	P39107	P39107	MNN9	Mannan polymerase complexes subunit MNN9	yes	yes	2	0.032059	69.198	1	0	2	1	0	2		2		2	0.080811	0.10441	188.61	2
HCEYYQCGK	H	K	0	0	0	0	2	1	1	1	1	0	0	1	0	0	0	0	0	0	2	0	0	9	0	1243.47	P38631;P40989	P38631	FKS1;GSC2	1,3-beta-glucan synthase component FKS1;1,3-beta-glucan synthase component GSC2	yes	no	2	0.00032779	120.99	1	0	6	1	0	6	4	2	4	2	0.23323	0.33204	80.754	5
HGQSEWNEK	H	K	0	0	1	0	0	1	2	1	1	0	0	1	0	0	0	1	0	1	0	0	0	9	0	1113.48	P00950	P00950	GPM1	Phosphoglycerate mutase 1	yes	yes	2	3.9301e-06	142	1	0	12	1	0	12		12		12	0.34976	0.4629	28.709	7
HIDASGSINR	H	R	1	1	1	1	0	0	0	1	1	2	0	0	0	0	0	2	0	0	0	0	0	10	0	1068.53	P07281;P07280	P07281	RPS19B;RPS19A	40S ribosomal protein S19-B;40S ribosomal protein S19-A	yes	no	2	0.0021813	68.893	1	0	3	1	0	3		3		3	0.60363	0.81055	7.772	3
HIDASGSINRK	H	K	1	1	1	1	0	0	0	1	1	2	0	1	0	0	0	2	0	0	0	0	0	11	1	1196.63	P07281;P07280	P07281	RPS19B;RPS19A	40S ribosomal protein S19-B;40S ribosomal protein S19-A	yes	no	3	3.7861e-05	117.52	1	0	4	1	0	4	1	3	1	3	0.45014	1.0131	23.341	3
HIQKEDVPSER	H	R	0	1	0	1	0	1	2	0	1	1	0	1	0	0	1	1	0	0	0	1	0	11	1	1336.67	CON__P02662	CON__P02662			yes	yes	3	0.00030896	134.57	1	0	3	1	0	3	3		3		0.048909	0.0774	NaN	1
HLEGISDADIAK	H	K	2	0	0	2	0	0	1	1	1	2	1	1	0	0	0	1	0	0	0	0	0	12	0	1267.64	P00950	P00950	GPM1	Phosphoglycerate mutase 1	yes	yes	2,3	0.0052632	86.014	1	0	3	1	0	3		3		3	0.41696	0.73521	31.405	3
HLQLAIR	H	R	1	1	0	0	0	1	0	0	1	1	2	0	0	0	0	0	0	0	0	0	0	7	0	849.518	P04911;P04912;Q12692	P04911	HTA1;HTA2;HTZ1	Histone H2A.1;Histone H2A.2;Histone H2A.Z	yes	no	2	0.047027	55.441	1	0	1	1	0	1		1		1	0.4825	0.71054	NaN	1
HLVDEPQNLIK	H	K	0	0	1	1	0	1	1	0	1	1	2	1	0	0	1	0	0	0	0	1	0	11	0	1304.71	CON__P02769	CON__P02769			yes	yes	2	0.0046519	89.548	1	0	4	1	0	4	1	3	1	3	0.36835	0.85367	92.013	4
HPLEALGK	H	K	1	0	0	0	0	0	1	1	1	0	2	1	0	0	1	0	0	0	0	0	0	8	0	863.486	P36008	P36008	TEF4	Elongation factor 1-gamma 2	yes	yes	2	0.012877	95.909	1	0	3	1	0	3	3		3		NaN	NaN	NaN	0
HQEFQNTNIIK	H	K	0	0	2	0	0	2	1	0	1	2	0	1	0	1	0	0	1	0	0	0	0	11	0	1370.69	Q04767	Q04767	TVP18	Golgi apparatus membrane protein TVP18	yes	yes	2	0.007204	76.522	1	0	3	1	0	3	3		3		0.68419	1.027	54.54	2
HQGLPQEVLNENLLR	H	R	0	1	2	0	0	2	2	1	1	0	4	0	0	0	1	0	0	0	0	1	0	15	0	1758.94	CON__P02662	CON__P02662			yes	yes	3	2.2429e-20	194.3	1	0	3	1	0	3	3		3		0.22207	0.33332	24.178	2
HSEFVAYPIQLLVTK	H	K	1	0	0	0	0	1	1	0	1	1	2	1	0	1	1	1	1	0	1	2	0	15	0	1743.96	P15108	P15108	HSC82	ATP-dependent molecular chaperone HSC82	yes	yes	3	2.1039e-14	174.59	1	0	2	1	0	2		2		2	0.21412	0.41413	6.0152	2
HSLDNFVAQATDLQFK	H	K	2	0	1	2	0	2	0	0	1	0	2	1	0	2	0	1	1	0	0	1	0	16	0	1832.91	P32867	P32867	SSO1	Protein SSO1	yes	yes	3	2.4367e-09	142.54	1	0	2	1	0	2		2		2	0.15318	0.29024	39.873	2
HSYAQSSHIR	H	R	1	1	0	0	0	1	0	0	2	1	0	0	0	0	0	3	0	0	1	0	0	10	0	1184.57	P23248;P33442	P33442	RPS1B;RPS1A	40S ribosomal protein S1-B;40S ribosomal protein S1-A	no	no	3	0.00010541	134.57	1	0	2	NaN	NaN		2				0.43511	0.68858	NaN	1
HTILVDPNNR	H	R	0	1	2	1	0	0	0	0	1	1	1	0	0	0	1	0	1	0	0	1	0	10	0	1177.62	P09620	P09620	KEX1	Pheromone-processing carboxypeptidase KEX1	yes	yes	2	0.038864	50.284	1	0	2	1	0	2		2		2	0.37926	0.77214	3.7815	2
IAALAGQQ	I	Q	3	0	0	0	0	2	0	1	0	1	1	0	0	0	0	0	0	0	0	0	0	8	0	770.429	P26321	P26321	RPL5	60S ribosomal protein L5	yes	yes	1	5.7565e-06	146.21	1	0	3	1	0	3	3		3		NaN	NaN	NaN	0
IAEFPEEGIDPSTYLNN	I	N	1	0	2	1	0	0	3	1	0	2	1	0	0	1	2	1	1	0	1	0	0	17	0	1907.88	Q07478	Q07478	SUB2	ATP-dependent RNA helicase SUB2	yes	yes	2	1.2419e-07	131.56	1	0	5	1	0	5		5		5	NaN	NaN	NaN	0
IAESLDANLYDVDSSNEGR	I	R	2	1	2	3	0	0	2	1	0	1	2	0	0	0	0	3	0	0	1	1	0	19	0	2066.94	P32563	P32563	VPH1	V-type proton ATPase subunit a, vacuolar isoform	yes	yes	2	4.5685e-112	299.43	1	0	4	1	0	4	1	3	1	3	0.13129	0.27068	42.476	2
IAGYTTHLMK	I	K	1	0	0	0	0	0	0	1	1	1	1	1	1	0	0	0	2	0	1	0	0	10	0	1133.59	P02407;P14127	P02407	RPS17A;RPS17B	40S ribosomal protein S17-A;40S ribosomal protein S17-B	yes	no	3	0.021338	78.556	1	0	2	1	0	2	1	1	1	1	NaN	NaN	NaN	0
IATAIEK	I	K	2	0	0	0	0	0	1	0	0	2	0	1	0	0	0	0	1	0	0	0	0	7	0	744.438	P00925;P00924	P00925	ENO2;ENO1	Enolase 2;Enolase 1	no	no	2	0.0041573	85.265	1	0	5	NaN	NaN		2	3			0.067414	0.15187	10.44	5
IATAIEKK	I	K	2	0	0	0	0	0	1	0	0	2	0	2	0	0	0	0	1	0	0	0	0	8	1	872.533	P00925;P00924	P00925	ENO2;ENO1	Enolase 2;Enolase 1	no	no	2	7.7556e-05	136.75	1	0	2	NaN	NaN		1	1			0.076083	0.13272	17.018	2
IATFQER	I	R	1	1	0	0	0	1	1	0	0	1	0	0	0	1	0	0	1	0	0	0	0	7	0	863.45	P00358	P00358	TDH2	Glyceraldehyde-3-phosphate dehydrogenase 2	yes	yes	2	0.0093309	100.07	1	0	2	1	0	2		2		2	0.51675	0.847	11.426	2
IATYQER	I	R	1	1	0	0	0	1	1	0	0	1	0	0	0	0	0	0	1	0	1	0	0	7	0	879.445	P00359	P00359	TDH3	Glyceraldehyde-3-phosphate dehydrogenase 3	no	no	2	0.00097333	130.22	1	0	4	NaN	NaN		2	2			0.42589	0.80822	22.446	4
IAVIGPNGAGK	I	K	2	0	1	0	0	0	0	3	0	2	0	1	0	0	1	0	0	0	0	1	0	11	0	995.576	P16521;P53978	P16521	YEF3;HEF3	Elongation factor 3A;Elongation factor 3B	yes	no	2	0.0052575	85.377	1	0	4	1	0	4	2	2	2	2	0.042014	0.069035	11.913	4
IDLASGK	I	K	1	0	0	1	0	0	0	1	0	1	1	1	0	0	0	1	0	0	0	0	0	7	0	702.391	P0CX35;P0CX36	P0CX35	RPS4A;RPS4B	40S ribosomal protein S4-A;40S ribosomal protein S4-B	yes	no	2	0.017912	54.549	1	0	1	1	0	1		1		1	0.17689	0.2438	NaN	1
IDMLQEGGER	I	R	0	1	0	1	0	1	2	2	0	1	1	0	1	0	0	0	0	0	0	0	0	10	0	1146.53	P36017	P36017	VPS21	Vacuolar protein sorting-associated protein 21	yes	yes	2	0.0091413	73.632	1	0	2	1	0	2		2		2	0.54718	0.68647	NaN	1
IDNEVNKK	I	K	0	0	2	1	0	0	1	0	0	1	0	2	0	0	0	0	0	0	0	1	0	8	1	958.508	Q12291	Q12291		Uncharacterized protein YLR063W	yes	yes	2	0.0041534	121.09	1	0	1	1	0	1		1		1	0.091805	0.13605	NaN	1
IDNLAAVFDAR	I	R	3	1	1	2	0	0	0	0	0	1	1	0	0	1	0	0	0	0	0	1	0	11	0	1203.62	P36008	P36008	TEF4	Elongation factor 1-gamma 2	yes	yes	2	0.00019951	128.31	1	0	2	1	0	2	2		2		0.2311	0.34688	13.466	2
IDPFISFNLK	I	K	0	0	1	1	0	0	0	0	0	2	1	1	0	2	1	1	0	0	0	0	0	10	0	1192.65	P32857	P32857	PTM1	Membrane protein PTM1	yes	yes	2	0.0090883	71.03	1	0	2	1	0	2	2		2		0.43259	0.64931	0.34555	2
IDQSNNVVDR	I	R	0	1	2	2	0	1	0	0	0	1	0	0	0	0	0	1	0	0	0	2	0	10	0	1158.56	P38736	P38736	GOS1	Golgi SNAP receptor complex member 1	yes	yes	2	0.0050372	92.247	1	0	1	1	0	1	1		1		0.3	0.40314	NaN	1
IDSFIQPVIYGYAK	I	K	1	0	0	1	0	1	0	1	0	3	0	1	0	1	1	1	0	0	2	1	0	14	0	1612.85	P32368	P32368	SAC1	Phosphoinositide phosphatase SAC1	yes	yes	2	0.0031101	99.941	1	0	1	1	0	1	1		1		NaN	NaN	NaN	0
IEAASTTQDQCK	I	K	2	0	0	1	1	2	1	0	0	1	0	1	0	0	0	1	2	0	0	0	0	12	0	1350.61	P20436	P20436	RPB8	DNA-directed RNA polymerases I, II, and III subunit RPABC3	yes	yes	2	3.4114e-06	135.02	1	0	4	1	0	4	1	3	1	3	0.25788	0.34916	8.3284	2
IEDVTPVPSDSTR	I	R	0	1	0	2	0	0	1	0	0	1	0	0	0	0	2	2	2	0	0	2	0	13	0	1414.69	P39516;P06367	P39516	RPS14B;RPS14A	40S ribosomal protein S14-B;40S ribosomal protein S14-A	yes	no	2	7.9118e-19	203.39	1	0	12	1	0	12	2	10	2	10	0.22509	0.44766	42.74	10
IEEELGDK	I	K	0	0	0	1	0	0	3	1	0	1	1	1	0	0	0	0	0	0	0	0	0	8	0	931.45	P00925	P00925	ENO2	Enolase 2	yes	yes	2	5.4293e-06	154.49	1	0	4	1	0	4	3	1	3	1	0.090648	0.15804	43.491	4
IEEELGDKAVYAGENFHHGDKL	I	L	2	0	1	2	0	0	4	3	2	1	2	2	0	1	0	0	0	0	1	1	0	22	2	2470.18	P00925	P00925	ENO2	Enolase 2	yes	yes	3	0.0046205	83.423	1	0	1	1	0	1		1		1	0.19	0.25491	NaN	1
IEGDNSLEAADFR	I	R	2	1	1	2	0	0	2	1	0	1	1	0	0	1	0	1	0	0	0	0	0	13	0	1435.66	P38631;P40989	P38631	FKS1;GSC2	1,3-beta-glucan synthase component FKS1;1,3-beta-glucan synthase component GSC2	yes	yes	2	0.0065102	86.944	1	0	9	1	0	9		9		9	0.30952	0.43481	8.8524	4
IEGVATPQDAQFYLGK	I	K	2	0	0	1	0	2	1	2	0	1	1	1	0	1	1	0	1	0	1	1	0	16	0	1735.88	P05744	P05744	RPL33A	60S ribosomal protein L33-A	yes	yes	2	3.839e-118	233.4	1	0	17	1	0	17	13	4	13	4	0.32724	0.49895	17.011	7
IEGVATPQDAQFYLGKR	I	R	2	1	0	1	0	2	1	2	0	1	1	1	0	1	1	0	1	0	1	1	0	17	1	1891.98	P05744	P05744	RPL33A	60S ribosomal protein L33-A	yes	yes	3	0.0035463	93.823	1	0	2	1	0	2		2		2	0.30707	0.72061	2.6686	2
IEGVATPQEAQFYLGK	I	K	2	0	0	0	0	2	2	2	0	1	1	1	0	1	1	0	1	0	1	1	0	16	0	1749.89	P41056	P41056	RPL33B	60S ribosomal protein L33-B	yes	yes	2	1.5823e-07	124.62	1	0	4	1	0	4	4		4		0.33349	0.44814	NaN	1
IEISELNR	I	R	0	1	1	0	0	0	2	0	0	2	1	0	0	0	0	1	0	0	0	0	0	8	0	972.524	CON__P04264;CON__P35908	CON__P04264			no	no	2	0.0011787	112.84	1	0	7	NaN	NaN		4	3			0.099014	0.16337	14.379	3
IEPVSFFVPR	I	R	0	1	0	0	0	0	1	0	0	1	0	0	0	2	2	1	0	0	0	2	0	10	0	1189.65	Q06440	Q06440	CRN1	Coronin-like protein	yes	yes	2	0.00091823	83.862	1	0	4	1	0	4	3	1	3	1	0.29766	0.4436	14.902	4
IESSVESQFSAGR	I	R	1	1	0	0	0	1	2	1	0	1	0	0	0	1	0	4	0	0	0	1	0	13	0	1395.66	P0CX39;P0CX40	P0CX39	RPS8A;RPS8B	40S ribosomal protein S8-A;40S ribosomal protein S8-B	yes	no	2	0.00062912	115.06	1	0	19	1	0	19		19		19	0.51382	0.7295	13.931	5
IETESTTIPNDSDR	I	R	0	1	1	2	0	0	2	0	0	2	0	0	0	0	1	2	3	0	0	0	0	14	0	1576.72	Q08986	Q08986	SAM3	S-adenosylmethionine permease SAM3	yes	yes	2	0.0044646	84.468	1	0	1	1	0	1		1		1	0.011301	0.016115	NaN	1
IETGNFSWASEGISK	I	K	1	0	1	0	0	0	2	2	0	2	0	1	0	1	0	3	1	1	0	0	0	15	0	1624.77	P0CX39;P0CX40	P0CX39	RPS8A;RPS8B	40S ribosomal protein S8-A;40S ribosomal protein S8-B	yes	no	2	1.0587e-12	157.68	1	0	5	1	0	5	5		5		0.82991	1.1479	7.065	2
IEVLEQELVR	I	R	0	1	0	0	0	1	3	0	0	1	2	0	0	0	0	0	0	0	0	2	0	10	0	1226.69	P53252	P53252	PIL1	Sphingolipid long chain base-responsive protein PIL1	yes	yes	2	2.6136e-08	139.86	1	0	2	1	0	2	2		2		NaN	NaN	NaN	0
IFASNEVIAK	I	K	2	0	1	0	0	0	1	0	0	2	0	1	0	1	0	1	0	0	0	1	0	10	0	1090.6	P0CX23;P0CX24	P0CX23	RPL20A;RPL20B	60S ribosomal protein L20-A;60S ribosomal protein L20-B	yes	no	2	0.012474	47.894	1	0	3	1	0	3		3		3	0.32447	0.60582	9.765	3
IGAGMGEQMLSR	I	R	1	1	0	0	0	1	1	3	0	1	1	0	2	0	0	1	0	0	0	0	0	12	0	1248.6	P38631;P40989	P38631	FKS1;GSC2	1,3-beta-glucan synthase component FKS1;1,3-beta-glucan synthase component GSC2	yes	no	2	0.0019955	102.73	1	0	10	1	0	10	2	8	2	8	0.1378	0.24806	7.7179	3
IGDYAGIK	I	K	1	0	0	1	0	0	0	2	0	2	0	1	0	0	0	0	0	0	1	0	0	8	0	835.444	P00330;P00331	P00330	ADH1;ADH2	Alcohol dehydrogenase 1;Alcohol dehydrogenase 2	yes	no	1,2	0.0048629	94.114	1	0	9	1	0	9		9		9	1.8095	4.0296	171.84	9
IGGIGTVPVGR	I	R	0	1	0	0	0	0	0	4	0	2	0	0	0	0	1	0	1	0	0	2	0	11	0	1024.6	P02994	P02994	TEF1	Elongation factor 1-alpha	yes	yes	2	6.9085e-06	145.99	1	0	33	1	0	33	23	10	23	10	0.07045	0.17634	31.477	12
IGGSLAR	I	R	1	1	0	0	0	0	0	2	0	1	1	0	0	0	0	1	0	0	0	0	0	7	0	672.392	P0C0T4;Q3E792	P0C0T4	RPS25B;RPS25A	40S ribosomal protein S25-B;40S ribosomal protein S25-A	yes	no	2	0.016972	24.155	1	0	1	1	0	1	1		1		0.40821	0.58113	NaN	1
IGIFPANYVK	I	K	1	0	1	0	0	0	0	1	0	2	0	1	0	1	1	0	0	0	1	1	0	10	0	1120.63	P53281	P53281	LSB1	LAS seventeen-binding protein 1	yes	yes	2	0.0050892	87.476	1	0	4	1	0	4	4		4		NaN	NaN	NaN	0
IGIVEISPK	I	K	0	0	0	0	0	0	1	1	0	3	0	1	0	0	1	1	0	0	0	1	0	9	0	954.575	P07281;P07280	P07281	RPS19B;RPS19A	40S ribosomal protein S19-B;40S ribosomal protein S19-A	yes	no	2	0.0048746	84.213	1	0	19	1	0	19		19		19	0.20857	0.28995	15.081	4
IGLDCASSEFFK	I	K	1	0	0	1	1	0	1	1	0	1	1	1	0	2	0	2	0	0	0	0	0	12	0	1372.63	P00925;P00924	P00925	ENO2;ENO1	Enolase 2;Enolase 1	no	no	2	1.1118e-18	206.36	1	0	9	NaN	NaN		6	3			0.10333	0.19648	72.004	8
IGLDCASSEFFKDGK	I	K	1	0	0	2	1	0	1	2	0	1	1	2	0	2	0	2	0	0	0	0	0	15	1	1672.78	P00925;P00924	P00925	ENO2;ENO1	Enolase 2;Enolase 1	no	no	3	0.012701	89.43	1	0	3	NaN	NaN			3			0.24974	0.48344	17.422	3
IGLGYTLPELPNPITK	I	K	0	0	1	0	0	0	1	2	0	2	3	1	0	0	3	0	2	0	1	0	0	16	0	1724.97	P03965	P03965	CPA2	Carbamoyl-phosphate synthase arginine-specific large chain	yes	yes	2	2.4367e-09	142.54	1	0	3	1	0	3		3		3	NaN	NaN	NaN	0
IGPDVVIGPNVTIGDGVR	I	R	0	1	1	2	0	0	0	4	0	3	0	0	0	0	2	0	1	0	0	4	0	18	0	1776.97	P41940	P41940	PSA1	Mannose-1-phosphate guanyltransferase	yes	yes	2	2.1387e-09	135.29	1	0	4	1	0	4	1	3	1	3	0.2356	0.6262	18.435	4
IGPFADASYKEGEVEPVDMYTPDTAADEEAR	I	R	5	1	0	4	0	0	5	2	0	1	0	1	1	1	3	1	2	0	2	2	0	31	1	3372.5	D6VTK4	D6VTK4	STE2	Pheromone alpha factor receptor	yes	yes	3	6.7876e-23	167.74	1	0	3	1	0	3		3		3	0.16574	0.2875	26.336	2
IGPLGLSPK	I	K	0	0	0	0	0	0	0	2	0	1	2	1	0	0	2	1	0	0	0	0	0	9	0	880.538	P0CX53;P0CX54	P0CX53	RPL12A;RPL12B	60S ribosomal protein L12-A;60S ribosomal protein L12-B	yes	no	2	0.015422	63.216	1	0	7	1	0	7	2	5	2	5	0.23691	0.46871	25.726	3
IGQEVDGEAVGDEFKGYVFK	I	K	1	0	0	2	0	1	3	4	0	1	0	2	0	2	0	0	0	0	1	3	0	20	1	2186.05	P0CX37;P0CX38	P0CX37	RPS6A;RPS6B	40S ribosomal protein S6-A;40S ribosomal protein S6-B	yes	no	3	2.8971e-09	129.88	1	0	3	1	0	3		3		3	0.21195	0.51461	24.29	3
IGRIEDVTPVPSDSTR	I	R	0	2	0	2	0	0	1	1	0	2	0	0	0	0	2	2	2	0	0	2	0	16	1	1740.9	P39516;P06367	P39516	RPS14B;RPS14A	40S ribosomal protein S14-B;40S ribosomal protein S14-A	yes	no	3	0.049525	52.254	1	0	1	1	0	1		1		1	0.19759	0.5337	NaN	1
IGSEVYHNLK	I	K	0	0	1	0	0	0	1	1	1	1	1	1	0	0	0	1	0	0	1	1	0	10	0	1158.6	P00925;P00924	P00925	ENO2;ENO1	Enolase 2;Enolase 1	no	no	2,3	1.2782e-12	177.78	1	0	18	NaN	NaN		9	9			0.10143	0.19537	41.844	15
IGSLDTLIVESEELSKVDNQIGASIGK	I	K	1	0	1	2	0	1	3	3	0	4	3	2	0	0	0	4	1	0	0	2	0	27	1	2814.49	P31412	P31412	VMA5	V-type proton ATPase subunit C	yes	yes	3	1.2739e-08	116.74	1	0	3	1	0	3		3		3	0.10324	0.15217	46.52	3
IGVTAQNGAVNNNAESFEIFK	I	K	3	0	4	0	0	1	2	2	0	2	0	1	0	2	0	1	1	0	0	2	0	21	0	2222.1	P43555	P43555	EMP47	Protein EMP47	yes	yes	2	2.9614e-27	184.56	1	0	3	1	0	3		3		3	0.071101	0.14376	44.797	3
IHNNDEIPADIILLSTSDTDGACYVETK	I	K	2	0	2	4	1	0	2	1	1	4	2	1	0	0	1	2	3	0	1	1	0	28	0	3103.47	P32660	P32660	DNF1	Phospholipid-transporting ATPase DNF1	yes	yes	3	4.1243e-29	185.28	1	0	3	1	0	3		3		3	0.2493	0.59248	20.468	3
IIAAIPNPEDVVAISSR	I	R	3	1	1	1	0	0	1	0	0	4	0	0	0	0	2	2	0	0	0	2	0	17	0	1763.98	P46654;P32905	P46654	RPS0B;RPS0A	40S ribosomal protein S0-B;40S ribosomal protein S0-A	yes	no	2,3	6.5482e-10	136.81	1	0	6	1	0	6	4	2	4	2	0.13732	0.37333	61.623	5
IIAENTNVAK	I	K	2	0	2	0	0	0	1	0	0	2	0	1	0	0	0	0	1	0	0	1	0	10	0	1071.59	Q12447	Q12447	PAA1	Polyamine N-acetyltransferase 1	yes	yes	2	0.0050601	91.658	1	0	5	1	0	5	3	2	3	2	0.35866	0.4815	10.853	2
IIDNPGPLIPDSDSK	I	K	0	0	1	3	0	0	0	1	0	3	1	1	0	0	3	2	0	0	0	0	0	15	0	1579.81	Q06698	Q06698	YLR419W	Putative ATP-dependent RNA helicase YLR419W	yes	yes	2	0.037611	56.29	1	0	1	1	0	1		1		1	0.18045	0.34501	NaN	1
IIEAIDLSIDESNLTGENEPVHK	I	K	1	0	2	2	0	0	4	1	1	4	2	1	0	0	1	2	1	0	0	1	0	23	0	2535.27	P13586	P13586	PMR1	Calcium-transporting ATPase 1	yes	yes	3	5.0754e-05	96.391	1	0	3	1	0	3		3		3	0.16457	0.32015	28.926	3
IIEGIALSDNLGGSNYSR	I	R	1	1	2	1	0	0	1	3	0	3	2	0	0	0	0	3	0	0	1	0	0	18	0	1877.95	P32660	P32660	DNF1	Phospholipid-transporting ATPase DNF1	yes	yes	2	3.8685e-17	171.04	1	0	4	1	0	4		4		4	0.31384	0.61921	NaN	1
IIEILQGLNETSTNAYR	I	R	1	1	2	0	0	1	2	1	0	3	2	0	0	0	0	1	2	0	1	0	0	17	0	1934.01	P31412	P31412	VMA5	V-type proton ATPase subunit C	yes	yes	2	0.00012505	96.487	1	0	2	1	0	2		2		2	0.23745	0.41307	5.1844	2
IIENAEGSR	I	R	1	1	1	0	0	0	2	1	0	2	0	0	0	0	0	1	0	0	0	0	0	9	0	987.499	P0CS90;P39987	P0CS90	SSC1;ECM10	Heat shock protein SSC1, mitochondrial;Heat shock protein SSC3, mitochondrial	yes	no	2	0.019565	90.108	1	0	1	1	0	1	1		1		NaN	NaN	NaN	0
IINEPTAAAIAYGLDKK	I	K	4	0	1	1	0	0	1	1	0	3	1	2	0	0	1	0	1	0	1	0	0	17	1	1786.98	P10592;P09435;P22202	P10592	SSA2;SSA3;SSA4	Heat shock protein SSA2;Heat shock protein SSA3;Heat shock protein SSA4	no	no	3	1.1932e-05	100.23	1	0	3	NaN	NaN			3			0.060612	0.13774	12.117	3
IINEPTAAAIAYGLGAGK	I	K	5	0	1	0	0	0	1	3	0	3	1	1	0	0	1	0	1	0	1	0	0	18	0	1728.94	P40150;P11484	P40150	SSB2;SSB1	Heat shock protein SSB2;Heat shock protein SSB1	no	no	2	1.7843e-30	211.06	1	0	6	NaN	NaN		3	3			0.14839	0.29885	22.342	6
IINSSEIQSAIRPAGQATQK	I	K	3	1	1	0	0	3	1	1	0	4	0	1	0	0	1	3	1	0	0	0	0	20	1	2111.13	P10664;P49626	P10664	RPL4A;RPL4B	60S ribosomal protein L4-A;60S ribosomal protein L4-B	no	no	3	3.1222e-09	127.75	1	0	6	NaN	NaN		3	3			0.13673	0.23568	41.201	6
IINSSEIQSAIRPAGQATQKR	I	R	3	2	1	0	0	3	1	1	0	4	0	1	0	0	1	3	1	0	0	0	0	21	2	2267.23	P10664;P49626	P10664	RPL4A;RPL4B	60S ribosomal protein L4-A;60S ribosomal protein L4-B	no	no	3,4	7.5896e-05	105.9	1	0	4	NaN	NaN			4			0.47023	1.0829	77.827	4
IINVIGEPIDER	I	R	0	1	1	1	0	0	2	1	0	4	0	0	0	0	1	0	0	0	0	1	0	12	0	1366.75	P00830	P00830	ATP2	ATP synthase subunit beta, mitochondrial	yes	yes	2	0.019867	81.431	1	0	1	1	0	1	1		1		NaN	NaN	NaN	0
IINVIGEPIDERGPIK	I	K	0	1	1	1	0	0	2	2	0	5	0	1	0	0	2	0	0	0	0	1	0	16	1	1762	P00830	P00830	ATP2	ATP synthase subunit beta, mitochondrial	yes	yes	3	0.01896	78.763	1	0	1	1	0	1		1		1	NaN	NaN	NaN	0
IIYGDSISYR	I	R	0	1	0	1	0	0	0	1	0	3	0	0	0	0	0	2	0	0	2	0	0	10	0	1185.6	P27810	P27810	KTR1	Alpha-1,2 mannosyltransferase KTR1	yes	yes	2	0.050531	59.426	1	0	1	1	0	1		1		1	NaN	NaN	NaN	0
IKESIQQQEDDLL	I	L	0	0	0	2	0	3	2	0	0	2	2	1	0	0	0	1	0	0	0	0	0	13	1	1557.79	P32602	P32602	SEC17	Alpha-soluble NSF attachment protein	yes	yes	2	6.2525e-10	166.62	1	0	2	1	0	2		2		2	0.18749	0.38938	8.5479	2
IKHCEYYQCGK	I	K	0	0	0	0	2	1	1	1	1	1	0	2	0	0	0	0	0	0	2	0	0	11	1	1484.65	P38631;P40989	P38631	FKS1;GSC2	1,3-beta-glucan synthase component FKS1;1,3-beta-glucan synthase component GSC2	yes	no	3	0.017214	102.53	1	0	3	1	0	3		3		3	0.071644	0.15618	23.766	3
ILAATIDNSR	I	R	2	1	1	1	0	0	0	0	0	2	1	0	0	0	0	1	1	0	0	0	0	10	0	1072.59	CON__A2A4G1	CON__A2A4G1			yes	yes	2	0.02816	71.614	1	0	2	1	0	2		2		2	NaN	NaN	NaN	0
ILAEETAAYEGNENEAEKEDALK	I	K	5	0	2	1	0	0	7	1	0	1	2	2	0	0	0	0	1	0	1	0	0	23	1	2536.18	P38631	P38631	FKS1	1,3-beta-glucan synthase component FKS1	yes	yes	2,3	9.5093e-73	254.32	1	0	9	1	0	9	3	6	3	6	0.15142	0.38814	107.03	8
ILANDINALETK	I	K	2	0	2	1	0	0	1	0	0	2	2	1	0	0	0	0	1	0	0	0	0	12	0	1313.72	P43555	P43555	EMP47	Protein EMP47	yes	yes	2	4.8642e-10	170.66	1	0	4	1	0	4	2	2	2	2	0.077422	0.14327	83.389	4
ILATLQGLEAVNAVLESTPDTPSPLIAVNENK	I	K	4	0	3	1	0	1	3	1	0	2	5	1	0	0	3	2	3	0	0	3	0	32	0	3316.78	P16862	P16862	PFK2	6-phosphofructokinase subunit beta	yes	yes	3	2.2454e-09	97.877	1	0	2	1	0	2		2		2	0.21384	0.30071	13.721	2
ILATTDMEIK	I	K	1	0	0	1	0	0	1	0	0	2	1	1	1	0	0	0	2	0	0	0	0	10	0	1133.6	P38631;P40989	P38631	FKS1;GSC2	1,3-beta-glucan synthase component FKS1;1,3-beta-glucan synthase component GSC2	yes	no	2	0.0013743	114.97	1	0	10	1	0	10	3	7	3	7	0.16902	0.23568	160.59	6
ILDAALAPR	I	R	3	1	0	1	0	0	0	0	0	1	2	0	0	0	1	0	0	0	0	0	0	9	0	938.555	P25572	P25572		Putative uncharacterized protein YCL042W	yes	yes	2	0.0040371	88.948	1	0	5	1	0	5	1	4	1	4	0.080615	0.13489	13.86	2
ILDEFYDR	I	R	0	1	0	2	0	0	1	0	0	1	1	0	0	1	0	0	0	0	1	0	0	8	0	1069.51	P16140	P16140	VMA2	V-type proton ATPase subunit B	yes	yes	2	0.010322	78.516	1	0	6	1	0	6	1	5	1	5	0.19433	0.33753	5.8209	4
ILEDLVFPTEIVGK	I	K	0	0	0	1	0	0	2	1	0	2	2	1	0	1	1	0	1	0	0	2	0	14	0	1571.88	P26786	P26786	RPS7A	40S ribosomal protein S7-A	yes	yes	2	2.1285e-07	140.08	1	0	5	1	0	5	3	2	3	2	0.27134	0.42941	84.27	5
ILEDLVFPTEIVGKR	I	R	0	1	0	1	0	0	2	1	0	2	2	1	0	1	1	0	1	0	0	2	0	15	1	1727.98	P26786	P26786	RPS7A	40S ribosomal protein S7-A	yes	yes	3	0.037431	80.522	1	0	1	1	0	1		1		1	NaN	NaN	NaN	0
ILISTDLLAR	I	R	1	1	0	1	0	0	0	0	0	2	3	0	0	0	0	1	1	0	0	0	0	10	0	1113.68	P10081	P10081	TIF1	ATP-dependent RNA helicase eIF4A	yes	yes	2	0.00018236	132.88	1	0	6	1	0	6	3	3	3	3	0.12847	0.20413	14.455	4
ILLQATPSTISADQIQR	I	R	2	1	0	1	0	3	0	0	0	3	2	0	0	0	1	2	2	0	0	0	0	17	0	1854.02	P20107	P20107	ZRC1	Zinc/cadmium resistance protein	yes	yes	2	6.3678e-123	236.78	1	0	12	1	0	12	7	5	7	5	0.30635	0.41167	NaN	1
ILMTSSQFR	I	R	0	1	0	0	0	1	0	0	0	1	1	0	1	1	0	2	1	0	0	0	0	9	0	1081.56	P36158	P36158	YKR078W	Uncharacterized protein YKR078W	yes	yes	2	0.030049	58.676	1	0	1	1	0	1		1		1	NaN	NaN	NaN	0
ILPLQFANDSLITK	I	K	1	0	1	1	0	1	0	0	0	2	3	1	0	1	1	1	1	0	0	0	0	14	0	1571.89	Q02979	Q02979	GDE1	Glycerophosphodiester phosphodiesterase GDE1	yes	yes	2	0.0051129	81.904	1	0	1	1	0	1		1		1	0.15053	0.2223	NaN	1
ILSQAPSELELQVAK	I	K	2	0	0	0	0	2	2	0	0	1	3	1	0	0	1	2	0	0	0	1	0	15	0	1624.9	P48164	P48164	RPS7B	40S ribosomal protein S7-B	yes	yes	2	4.7708e-06	118.51	1	0	5	1	0	5	3	2	3	2	0.28097	0.46662	24.936	4
ILSQAPTELELQVAQAFVELENSSPELK	I	K	3	0	1	0	0	3	5	0	0	1	5	1	0	1	2	3	1	0	0	2	0	28	0	3082.61	P26786	P26786	RPS7A	40S ribosomal protein S7-A	yes	yes	3	1.7764e-14	142.4	1	0	3	1	0	3		3		3	0.13798	0.18275	21.094	3
ILYGGSANGSNAVTFK	I	K	2	0	2	0	0	0	0	3	0	1	1	1	0	1	0	2	1	0	1	1	0	16	0	1597.81	P00942	P00942	TPI1	Triosephosphate isomerase	yes	yes	2	4.7476e-20	207.55	1	0	17	1	0	17		17		17	0.33232	0.69045	12.454	9
IMADDYGWDVTDAR	I	R	2	1	0	4	0	0	0	1	0	1	0	0	1	0	0	0	1	1	1	1	0	14	0	1626.7	P32324	P32324	EFT1	Elongation factor 2	yes	yes	2	0.024145	63.29	1	0	1	1	0	1	1		1		0.30471	0.40946	NaN	1
INELTLLVQK	I	K	0	0	1	0	0	1	1	0	0	1	3	1	0	0	0	0	1	0	0	1	0	10	0	1169.7	P05750	P05750	RPS3	40S ribosomal protein S3	yes	yes	2	4.1775e-07	132.32	1	0	4	1	0	4	4		4		0.25906	0.36722	2.2399	3
INFGIEK	I	K	0	0	1	0	0	0	1	1	0	2	0	1	0	1	0	0	0	0	0	0	0	7	0	819.449	P00549	P00549	CDC19	Pyruvate kinase 1	yes	yes	2	0.034379	62.659	1	0	1	1	0	1		1		1	0.43843	0.66426	NaN	1
INNALAQVLLAK	I	K	3	0	2	0	0	1	0	0	0	1	3	1	0	0	0	0	0	0	0	1	0	12	0	1266.77	P00931	P00931	TRP5	Tryptophan synthase	yes	yes	2	0.0029937	110.08	1	0	1	1	0	1	1		1		NaN	NaN	NaN	0
INNNDNIDNNEVPEAK	I	K	1	0	6	2	0	0	2	0	0	2	0	1	0	0	1	0	0	0	0	1	0	16	0	1811.83	P32900	P32900	SKG6	Protein SKG6	yes	yes	2	3.2839e-09	138.05	1	0	6	1	0	6		6		6	0.22875	0.31989	NaN	1
INNYISVY	I	Y	0	0	2	0	0	0	0	0	0	2	0	0	0	0	0	1	0	0	2	1	0	8	0	984.492	P32366	P32366	VMA6	V-type proton ATPase subunit d	yes	yes	2	0.042144	49.813	1	0	1	1	0	1		1		1	NaN	NaN	NaN	0
INNYITR	I	R	0	1	2	0	0	0	0	0	0	2	0	0	0	0	0	0	1	0	1	0	0	7	0	892.477	Q03322	Q03322	TLG1	T-SNARE affecting a late Golgi compartment protein 1	yes	yes	2	0.0026974	119.17	1	0	3	1	0	3		3		3	0.11312	0.20245	11.271	3
INSINANLSR	I	R	1	1	3	0	0	0	0	0	0	2	1	0	0	0	0	2	0	0	0	0	0	10	0	1100.59	P39926	P39926	SSO2	Protein SSO2	yes	yes	2	0.0050098	94.767	1	0	2	1	0	2		2		2	NaN	NaN	NaN	0
INYDASQTQK	I	K	1	0	1	1	0	2	0	0	0	1	0	1	0	0	0	1	1	0	1	0	0	10	0	1166.56	P40557	P40557	EPS1	ER-retained PMA1-suppressing protein 1	yes	yes	2	0.0050707	89.171	1	0	6	1	0	6	3	3	3	3	0.097075	0.13096	131.5	6
IPADLVLLQSSEPSGESFIK	I	K	1	0	0	1	0	1	2	1	0	2	3	1	0	1	2	4	0	0	0	1	0	20	0	2129.13	P40527	P40527	NEO1	Probable phospholipid-transporting ATPase NEO1	yes	yes	2	1.0616e-13	144.27	1	0	1	1	0	1		1		1	0.16007	0.23767	NaN	1
IPAWFLNR	I	R	1	1	1	0	0	0	0	0	0	1	1	0	0	1	1	0	0	1	0	0	0	8	0	1015.56	P0CX55;P0CX56	P0CX55	RPS18A;RPS18B	40S ribosomal protein S18-A;40S ribosomal protein S18-B	yes	no	2	1.2393e-08	158.12	1	0	6	1	0	6	3	3	3	3	0.28764	0.60723	7.5403	3
IPDEELHPLSDEGM	I	M	0	0	0	2	0	0	3	1	1	1	2	0	1	0	2	1	0	0	0	0	0	14	0	1580.7	Q05521	Q05521	DPP1	Diacylglycerol pyrophosphate phosphatase 1	yes	yes	2	8.5035e-10	154.28	1	0	9	1	0	9		9		9	NaN	NaN	NaN	0
IPEIPLVVSTDLESIQK	I	K	0	0	0	1	0	1	2	0	0	3	2	1	0	0	2	2	1	0	0	2	0	17	0	1880.05	P10664;P49626	P10664	RPL4A;RPL4B	60S ribosomal protein L4-A;60S ribosomal protein L4-B	no	no	2,3	3.7499e-27	202.34	1	0	12	NaN	NaN		6	6			0.24913	0.34458	53.827	12
IPFSILYSR	I	R	0	1	0	0	0	0	0	0	0	2	1	0	0	1	1	2	0	0	1	0	0	9	0	1094.61	P38631;P40989	P38631	FKS1;GSC2	1,3-beta-glucan synthase component FKS1;1,3-beta-glucan synthase component GSC2	yes	no	2	1.5819e-05	138.66	1	0	6	1	0	6	3	3	3	3	0.88671	1.5637	47.8	6
IPGLNPGDEPR	I	R	0	1	1	1	0	0	1	2	0	1	1	0	0	0	3	0	0	0	0	0	0	11	0	1163.59	P32660	P32660	DNF1	Phospholipid-transporting ATPase DNF1	yes	yes	2	0.038106	64.64	1	0	2	1	0	2		2		2	NaN	NaN	NaN	0
IPGSQIVIERDPINNEEFAYQQNLIEQR	I	R	1	2	3	1	0	4	4	1	0	5	1	0	0	1	2	1	0	0	1	1	0	28	1	3312.67	P32854	P32854	PEP12	Syntaxin PEP12	yes	yes	3	6.6081e-38	198.47	1	0	3	1	0	3		3		3	0.19103	0.37413	14.211	3
IPIFSASGLPHNEIAAQICR	I	R	3	1	1	0	1	1	1	1	1	4	1	0	0	1	2	2	0	0	0	0	0	20	0	2193.14	P16140	P16140	VMA2	V-type proton ATPase subunit B	yes	yes	3	3.6831e-09	128.99	1	0	5	1	0	5	3	2	3	2	0.28047	0.41094	62.439	5
IQDKEGIPPDQQR	I	R	0	1	0	2	0	3	1	1	0	2	0	1	0	0	2	0	0	0	0	0	0	13	1	1522.77	P0CG63;P05759;P0CH08;P0CH09	P0CG63	UBI4;RPS31;RPL40A;RPL40B	Polyubiquitin;Ubiquitin;Ubiquitin-40S ribosomal protein S31;Ubiquitin;40S ribosomal protein S31;Ubiquitin-60S ribosomal protein L40;Ubiquitin;60S ribosomal protein L40	yes	no	2,3	2.1961e-40	244.44	1	0	84	1	0	84	56	28	56	28	0.03796	0.052941	87.69	53
IQEPVFLVEIQCPEQAVGGIYSVLNK	I	K	1	0	1	0	1	3	3	2	0	3	2	1	0	1	2	1	0	0	1	4	0	26	0	2929.53	P32324	P32324	EFT1	Elongation factor 2	yes	yes	3	6.5651e-29	187.79	1	0	3	1	0	3		3		3	0.057709	0.11141	10.304	3
IQQDTLIQTK	I	K	0	0	0	1	0	3	0	0	0	2	1	1	0	0	0	0	2	0	0	0	0	10	0	1186.66	P40531	P40531	GVP36	Protein GVP36	yes	yes	2	0.016789	58.132	1	0	2	1	0	2		2		2	0.21262	0.26856	NaN	1
IQSCQDLER	I	R	0	1	0	1	1	2	1	0	0	1	1	0	0	0	0	1	0	0	0	0	0	9	0	1147.53	P07702	P07702	LYS2	L-aminoadipate-semialdehyde dehydrogenase	yes	yes	2	0.00031719	121.5	1	0	3	1	0	3	3		3		0.22915	0.34752	10.665	3
IQSEQEEAELK	I	K	1	0	0	0	0	2	4	0	0	1	1	1	0	0	0	1	0	0	0	0	0	11	0	1302.63	P54070	P54070	KTR6	Mannosyltransferase KTR6	yes	yes	2	0.0078229	89.266	1	0	2	1	0	2	2		2		NaN	NaN	NaN	0
ISAVSTYFESFPYR	I	R	1	1	0	0	0	0	1	0	0	1	0	0	0	2	1	3	1	0	2	1	0	14	0	1665.8	P37291	P37291	SHM2	Serine hydroxymethyltransferase, cytosolic	yes	yes	2	0.043173	63.037	1	0	1	1	0	1		1		1	NaN	NaN	NaN	0
ISDDILSVLDSHLIPSATTGESK	I	K	1	0	0	3	0	0	1	1	1	3	3	1	0	0	1	5	2	0	0	1	0	23	0	2397.23	P29311;P34730	P29311	BMH1;BMH2	Protein BMH1;Protein BMH2	no	no	3	2.2951e-14	154.39	1	0	6	NaN	NaN		3	3			0.16269	0.27872	23.638	6
ISDEGVAEDEFDKDGDVDNFEESSTQPINK	I	K	1	0	2	6	0	1	5	2	0	2	0	2	0	2	1	3	1	0	0	2	0	30	1	3328.44	P29465	P29465	CHS3	Chitin synthase 3	yes	yes	3	1.0961e-62	212.82	1	0	4	1	0	4		4		4	0.10455	0.26936	53.719	3
ISFEEVEK	I	K	0	0	0	0	0	0	3	0	0	1	0	1	0	1	0	1	0	0	0	1	0	8	0	979.486	P25386	P25386	USO1	Intracellular protein transport protein USO1	yes	yes	2	0.043889	48.796	1	0	1	1	0	1		1		1	0.33288	0.43566	NaN	1
ISFFAQSLSTPIPEPLPVDNMPTFTVLTPHYAER	I	R	2	1	1	1	0	1	2	0	1	2	3	0	1	3	6	3	4	0	1	2	0	34	0	3814.93	P38631;P40989	P38631	FKS1;GSC2	1,3-beta-glucan synthase component FKS1;1,3-beta-glucan synthase component GSC2	yes	no	3	1.0702e-07	94.152	1	0	3	1	0	3		3		3	1.619	3.4999	84.24	3
ISGVEVESPTSFPVQSLIPKPLESVK	I	K	0	0	0	0	0	1	3	1	0	2	2	2	0	1	4	5	1	0	0	4	0	26	1	2766.51	P31116	P31116	HOM6	Homoserine dehydrogenase	yes	yes	3	0.00035774	86.357	1	0	3	1	0	3		3		3	0.34848	0.57296	34.282	3
ISLGLPVGAIMNCADNSGAR	I	R	3	1	2	1	1	0	0	3	0	2	2	0	1	0	1	2	0	0	0	1	0	20	0	2014.99	P0CX41;P0CX42	P0CX41	RPL23A;RPL23B	60S ribosomal protein L23-A;60S ribosomal protein L23-B	yes	no	2,3	4.6981e-81	273.94	1	0	11	1	0	11	3	8	3	8	0.34479	0.78128	42.457	11
ISNGTFINGGPGGK	I	K	0	0	2	0	0	0	0	5	0	2	0	1	0	1	1	1	1	0	0	0	0	14	0	1317.67	P54867	P54867	SLG1	Protein SLG1	yes	yes	2	0.0081479	76.01	1	0	1	1	0	1		1		1	0.18043	0.26143	NaN	1
ISPPVVAYR	I	R	1	1	0	0	0	0	0	0	0	1	0	0	0	0	2	1	0	0	1	2	0	9	0	1000.57	P32324	P32324	EFT1	Elongation factor 2	yes	yes	2	0.033265	58.981	1	0	6	1	0	6	4	2	4	2	0.1785	0.26304	46.996	5
ISQLYDIAR	I	R	1	1	0	1	0	1	0	0	0	2	1	0	0	0	0	1	0	0	1	0	0	9	0	1077.58	P47075	P47075	VTC4	Vacuolar transporter chaperone 4	yes	yes	2	0.011937	68.557	1	0	2	1	0	2		2		2	0.27373	0.39968	NaN	1
ITDEEASYK	I	K	1	0	0	1	0	0	2	0	0	1	0	1	0	0	0	1	1	0	1	0	0	9	0	1054.48	P0CX35;P0CX36	P0CX35	RPS4A;RPS4B	40S ribosomal protein S4-A;40S ribosomal protein S4-B	yes	no	2	0.0013893	86.67	1	0	5	1	0	5	2	3	2	3	0.34173	0.7128	27.083	5
ITITNDKGR	I	R	0	1	1	1	0	0	0	1	0	2	0	1	0	0	0	0	2	0	0	0	0	9	1	1016.56	P10592;P09435;P22202	P10592	SSA2;SSA3;SSA4	Heat shock protein SSA2;Heat shock protein SSA3;Heat shock protein SSA4	no	no	3	0.044868	35.445	1	0	1	NaN	NaN			1			0.22794	0.33578	NaN	1
ITLESHEIQR	I	R	0	1	0	0	0	1	2	0	1	2	1	0	0	0	0	1	1	0	0	0	0	10	0	1224.65	P30605	P30605	ITR1	Myo-inositol transporter 1	yes	yes	3	0.013989	73.985	1	0	2	1	0	2		2		2	0.47998	0.78182	NaN	1
ITLTNDEVR	I	R	0	1	1	1	0	0	1	0	0	1	1	0	0	0	0	0	2	0	0	1	0	9	0	1059.56	P50942	P50942	INP52	Polyphosphatidylinositol phosphatase INP52;SAC1-like phosphoinositide phosphatase;Phosphatidylinositol 4,5-bisphosphate 5-phosphatase	yes	yes	2	0.0074623	74.464	1	0	4	1	0	4		4		4	0.090145	0.18664	23.749	2
ITLTSTK	I	K	0	0	0	0	0	0	0	0	0	1	1	1	0	0	0	1	3	0	0	0	0	7	0	762.449	P38701	P38701	RPS20	40S ribosomal protein S20	yes	yes	2	0.0072425	71.342	1	0	4	1	0	4	3	1	3	1	0.23932	0.35922	26.479	4
ITNLANNDR	I	R	1	1	3	1	0	0	0	0	0	1	1	0	0	0	0	0	1	0	0	0	0	9	0	1029.52	P47082	P47082	AVT1	Vacuolar amino acid transporter 1	yes	yes	2	0.0051171	80.688	1	0	3	1	0	3		3		3	0.20984	0.32081	NaN	1
IVAALPTIK	I	K	2	0	0	0	0	0	0	0	0	2	1	1	0	0	1	0	1	0	0	1	0	9	0	924.601	P00560	P00560	PGK1	Phosphoglycerate kinase	yes	yes	2	0.021088	56.563	1	0	6	1	0	6	1	5	1	5	0.13454	0.29917	7.4106	5
IVDLEQSSEFASLFPLK	I	K	1	0	0	1	0	1	2	0	0	1	3	1	0	2	1	3	0	0	0	1	0	17	0	1922	P36008	P36008	TEF4	Elongation factor 1-gamma 2	yes	yes	2	7.6881e-14	136.39	1	0	1	1	0	1	1		1		NaN	NaN	NaN	0
IVDSNYK	I	K	0	0	1	1	0	0	0	0	0	1	0	1	0	0	0	1	0	0	1	1	0	7	0	837.423	P32867	P32867	SSO1	Protein SSO1	yes	yes	2	0.011057	47.743	1	0	1	1	0	1	1		1		0.21183	0.30157	NaN	1
IVGYDDLNQLFWYPEGIAK	I	K	1	0	1	2	0	1	1	2	0	2	2	1	0	1	1	0	0	1	2	1	0	19	0	2240.12	P38631	P38631	FKS1	1,3-beta-glucan synthase component FKS1	yes	yes	2	2.2021e-30	205.65	1	0	3	1	0	3		3		3	0.11881	0.26278	63.695	3
IVLEDGTK	I	K	0	0	0	1	0	0	1	1	0	1	1	1	0	0	0	0	1	0	0	1	0	8	0	873.481	P38631	P38631	FKS1	1,3-beta-glucan synthase component FKS1	yes	yes	2	0.0042755	78.516	1	0	8	1	0	8	6	2	6	2	0.16117	0.28453	84.832	8
IVNALAPNSIAIK	I	K	3	0	2	0	0	0	0	0	0	3	1	1	0	0	1	1	0	0	0	1	0	13	0	1322.79	P46655	P46655	GUS1	Glutamate--tRNA ligase, cytoplasmic	yes	yes	2	0.029862	68.809	1	0	3	1	0	3	3		3		NaN	NaN	NaN	0
IVNDVTAAGVSYGIFK	I	K	2	0	1	1	0	0	0	2	0	2	0	1	0	1	0	1	1	0	1	3	0	16	0	1652.88	P32589	P32589	SSE1	Heat shock protein homolog SSE1	yes	yes	2	3.373e-07	119.47	1	0	3	1	0	3	2	1	2	1	0.49281	0.88977	64.556	2
IVNEVDGVAR	I	R	1	1	1	1	0	0	1	1	0	1	0	0	0	0	0	0	0	0	0	3	0	10	0	1070.57	P38625	P38625	GUA1	GMP synthase [glutamine-hydrolyzing]	yes	yes	2	0.010094	71.03	1	0	6	1	0	6	4	2	4	2	0.19896	0.28151	40.276	4
IVNNNVNAAPISENK	I	K	2	0	5	0	0	0	1	0	0	2	0	1	0	0	1	1	0	0	0	2	0	15	0	1595.83	P39929	P39929	SNF7	Vacuolar-sorting protein SNF7	yes	yes	2	4.0004e-25	203.27	1	0	6	1	0	6		6		6	0.50511	0.71011	10.729	5
IVQIMQNPTHYK	I	K	0	0	1	0	0	2	0	0	1	2	0	1	1	0	1	0	1	0	1	1	0	12	0	1470.77	P0CX55;P0CX56	P0CX55	RPS18A;RPS18B	40S ribosomal protein S18-A;40S ribosomal protein S18-B	yes	no	3	0.0035537	72.2	1	0	5	1	0	5	1	4	1	4	0.20248	0.50244	44.114	5
IVQYINK	I	K	0	0	1	0	0	1	0	0	0	2	0	1	0	0	0	0	0	0	1	1	0	7	0	876.507	P37291	P37291	SHM2	Serine hydroxymethyltransferase, cytosolic	yes	yes	2	0.030132	71.029	1	0	3	1	0	3		3		3	0.29545	0.42967	10.681	3
IVSEGPAHTGAK	I	K	2	0	0	0	0	0	1	2	1	1	0	1	0	0	1	1	1	0	0	1	0	12	0	1165.61	Q06440	Q06440	CRN1	Coronin-like protein	yes	yes	2,3	4.8328e-05	99.5	1	0	3	1	0	3	3		3		0.28182	0.4012	17.497	3
IVSNASCTTNCLAPLAK	I	K	3	0	2	0	2	0	0	0	0	1	2	1	0	0	1	2	2	0	0	1	0	17	0	1818.9	P00359;P00358	P00359	TDH3;TDH2	Glyceraldehyde-3-phosphate dehydrogenase 3;Glyceraldehyde-3-phosphate dehydrogenase 2	no	no	2	6.3678e-123	301.43	1	0	64	NaN	NaN		40	24			0.16526	0.30754	33.654	37
IVSTEGNVPQTLAPVPYETFI	I	I	1	0	1	0	0	1	2	1	0	2	1	0	0	1	3	1	3	0	1	3	0	21	0	2274.18	Q02753;Q12672	Q02753	RPL21A;RPL21B	60S ribosomal protein L21-A;60S ribosomal protein L21-B	yes	no	2	7.4432e-06	109.5	1	0	3	1	0	3		3		3	NaN	NaN	NaN	0
IVYALTTIK	I	K	1	0	0	0	0	0	0	0	0	2	1	1	0	0	0	0	2	0	1	1	0	9	0	1020.62	P0CX55;P0CX56	P0CX55	RPS18A;RPS18B	40S ribosomal protein S18-A;40S ribosomal protein S18-B	yes	no	2	0.0029623	78.516	1	0	5	1	0	5	3	2	3	2	0.37408	0.64071	21.066	5
IYASNAIR	I	R	2	1	1	0	0	0	0	0	0	2	0	0	0	0	0	1	0	0	1	0	0	8	0	906.492	P69771	P69771	DID2	Vacuolar protein-sorting-associated protein 46	yes	yes	2	0.0030831	101.54	1	0	3	1	0	3		3		3	0.10122	0.15084	4.3241	3
IYGAGAK	I	K	2	0	0	0	0	0	0	2	0	1	0	1	0	0	0	0	0	0	1	0	0	7	0	678.37	P15801	P15801	MIP1	DNA polymerase gamma	yes	yes	2	0.016648	24.632	1	0	1	1	0	1		1		1	0.35379	0.6713	NaN	1
IYGDNINAQLLK	I	K	1	0	2	1	0	1	0	1	0	2	2	1	0	0	0	0	0	0	1	0	0	12	0	1360.74	P43561	P43561	FET5	Iron transport multicopper oxidase FET5	yes	yes	2	0.0014969	106.67	1	0	3	1	0	3		3		3	0.44288	0.64492	18.275	2
IYPEEMISTGVSAIDTMNSIAR	I	R	2	1	1	1	0	0	2	1	0	4	0	0	2	0	1	3	2	0	1	1	0	22	0	2397.16	P16140	P16140	VMA2	V-type proton ATPase subunit B	yes	yes	2,3	1.0918e-35	208.13	1	0	5	1	0	5		5		5	0.43555	0.81827	76.251	5
IYSALIDGHCEILDNGR	I	R	1	1	1	2	1	0	1	2	1	3	2	0	0	0	0	1	0	0	1	0	0	17	0	1944.94	P38631	P38631	FKS1	1,3-beta-glucan synthase component FKS1	yes	yes	3	5.0768e-10	151.07	1	0	7	1	0	7	4	3	4	3	0.12271	0.23431	15.999	6
KAADALLLK	K	K	3	0	0	1	0	0	0	0	0	0	3	2	0	0	0	0	0	0	0	0	0	9	1	941.591	P00925;P00924	P00925	ENO2;ENO1	Enolase 2;Enolase 1	no	no	2	0.0025936	123.79	1	0	6	NaN	NaN		3	3			0.081271	0.15434	12.442	6
KADVPPPSADPSK	K	K	2	0	0	2	0	0	0	0	0	0	0	2	0	0	4	2	0	0	0	1	0	13	1	1307.67	P39015	P39015	STM1	Suppressor protein STM1	yes	yes	2	0.032704	92.939	1	0	1	1	0	1		1		1	0.11141	0.17721	NaN	1
KAEAGVQGELAEIKK	K	K	3	0	0	0	0	1	3	2	0	1	1	3	0	0	0	0	0	0	0	1	0	15	2	1569.87	P48836	P48836	VMA10	V-type proton ATPase subunit G	yes	yes	3	3.0202e-32	218.68	1	0	3	1	0	3		3		3	0.085258	0.20171	8.4706	3
KAEASGEAADEADEADEE	K	E	6	0	0	3	0	0	6	1	0	0	0	1	0	0	0	1	0	0	0	0	0	18	1	1835.72	O13516	O13516	RPS9A	40S ribosomal protein S9-A	yes	yes	2	1.148e-59	219.58	1	0	3	1	0	3		3		3	0.45657	0.63357	NaN	1
KAEASGEAAEEAEDEE	K	E	5	0	0	1	0	0	7	1	0	0	0	1	0	0	0	1	0	0	0	0	0	16	1	1663.67	P05755	P05755	RPS9B	40S ribosomal protein S9-B	yes	yes	2	2.2287e-84	216	1	0	16	1	0	16	3	13	3	13	0.3402	0.52722	22.341	12
KAYFTAPSSERR	K	R	2	2	0	0	0	0	1	0	0	0	0	1	0	1	1	2	1	0	1	0	0	12	2	1411.72	P53221	P53221	RPL26B	60S ribosomal protein L26-B	yes	yes	3	0.017717	97.734	1	0	1	1	0	1		1		1	0.45595	0.8459	NaN	1
KDEIPVLLEK	K	K	0	0	0	1	0	0	2	0	0	1	2	2	0	0	1	0	0	0	0	1	0	10	1	1182.69	P32324	P32324	EFT1	Elongation factor 2	yes	yes	2	0.0083201	117.86	1	0	1	1	0	1	1		1		NaN	NaN	NaN	0
KDELTLEGIK	K	K	0	0	0	1	0	0	2	1	0	1	2	2	0	0	0	0	1	0	0	0	0	10	1	1144.63	P10081	P10081	TIF1	ATP-dependent RNA helicase eIF4A	yes	yes	2	0.047998	96.113	1	0	1	1	0	1	1		1		0.1755	0.23583	NaN	1
KDQETPNEDFK	K	K	0	0	1	2	0	1	2	0	0	0	0	2	0	1	1	0	1	0	0	0	0	11	1	1349.61	Q12234	Q12234	RUD3	GRIP domain-containing protein RUD3	yes	yes	2	0.011324	90.827	1	0	4	1	0	4	4		4		NaN	NaN	NaN	0
KDQYVPEVSALDLSR	K	R	1	1	0	2	0	1	1	0	0	0	2	1	0	0	1	2	0	0	1	2	0	15	1	1718.88	P02407;P14127	P02407	RPS17A;RPS17B	40S ribosomal protein S17-A;40S ribosomal protein S17-B	yes	no	2,3	0.0010495	110.84	1	0	2	1	0	2	1	1	1	1	0.28539	0.47453	7.6755	2
KFEPTYR	K	R	0	1	0	0	0	0	1	0	0	0	0	1	0	1	1	0	1	0	1	0	0	7	1	939.481	P0CX31;P0CX32	P0CX31	RPS24A;RPS24B	40S ribosomal protein S24-A;40S ribosomal protein S24-B	yes	no	2	0.029803	31.372	1	0	1	1	0	1	1		1		0.36992	0.49708	NaN	1
KFGQNGIAPDGTPIDPK	K	K	1	0	1	2	0	1	0	3	0	2	0	2	0	1	3	0	1	0	0	0	0	17	1	1753.9	Q8J0M4	Q8J0M4		UPF0357 protein YCL012C	yes	yes	3	0.014274	81.632	1	0	1	1	0	1		1		1	0.22366	0.50155	NaN	1
KGAAIVEAEK	K	K	3	0	0	0	0	0	2	1	0	1	0	2	0	0	0	0	0	0	0	1	0	10	1	1014.57	Q06689	Q06689	YLR413W	Cell membrane protein YLR413W	yes	yes	2	0.049213	84.507	1	0	1	1	0	1	1		1		0.13169	0.17695	NaN	1
KGAGSIFTSHTR	K	R	1	1	0	0	0	0	0	2	1	1	0	1	0	1	0	2	2	0	0	0	0	12	1	1260.66	P0CX45;P0CX46	P0CX45	RPL2A;RPL2B	60S ribosomal protein L2-A;60S ribosomal protein L2-B	yes	no	3	9.5929e-05	101.39	1	0	3	1	0	3		3		3	0.49259	0.77618	23.059	3
KGDTYVSIQGFK	K	K	0	0	0	1	0	1	0	2	0	1	0	2	0	1	0	1	1	0	1	1	0	12	1	1341.69	P00549	P00549	CDC19	Pyruvate kinase 1	yes	yes	2	2.2342e-07	128.85	1	0	3	1	0	3		3		3	0.29459	0.67678	10.725	3
KGEQELEGLTDTTVPK	K	K	0	0	0	1	0	1	3	2	0	0	2	2	0	0	1	0	3	0	0	1	0	16	1	1743.89	P0CX37;P0CX38	P0CX37	RPS6A;RPS6B	40S ribosomal protein S6-A;40S ribosomal protein S6-B	yes	no	2	1.4198e-05	123.4	1	0	3	1	0	3	1	2	1	2	0.15667	0.34171	7.7197	2
KGEQELEGLTDTTVPKR	K	R	0	1	0	1	0	1	3	2	0	0	2	2	0	0	1	0	3	0	0	1	0	17	2	1899.99	P0CX37;P0CX38	P0CX37	RPS6A;RPS6B	40S ribosomal protein S6-A;40S ribosomal protein S6-B	yes	no	3	0.016783	58.83	1	0	1	1	0	1		1		1	0.32851	0.55102	NaN	1
KGLCQLAATDAVAAAR	K	R	6	1	0	1	1	1	0	1	0	0	2	1	0	0	0	0	1	0	0	1	0	16	1	1614.85	P32602	P32602	SEC17	Alpha-soluble NSF attachment protein	yes	yes	2	0.02286	82.663	1	0	1	1	0	1		1		1	0.86349	1.8683	NaN	1
KGLTPSQIGVLLR	K	R	0	1	0	0	0	1	0	2	0	1	3	1	0	0	1	1	1	0	0	1	0	13	1	1380.85	P05756	P05756	RPS13	40S ribosomal protein S13	yes	yes	2,3	0.0013462	117.79	1	0	5	1	0	5	2	3	2	3	0.14664	0.29599	21.721	3
KGNNTANATNSANTVQK	K	K	3	0	5	0	0	1	0	1	0	0	0	2	0	0	0	1	3	0	0	1	0	17	1	1731.85	P39015	P39015	STM1	Suppressor protein STM1	yes	yes	2,3	2.4719e-59	198.51	1	0	8	1	0	8	1	7	1	7	0.36961	0.66834	23.389	6
KGSLENNIR	K	R	0	1	2	0	0	0	1	1	0	1	1	1	0	0	0	1	0	0	0	0	0	9	1	1029.56	P41805	P41805	RPL10	60S ribosomal protein L10	yes	yes	2	0.050443	30.612	1	0	1	1	0	1		1		1	0.39679	0.60682	NaN	1
KIAESLDANLYDVDSSNEGR	K	R	2	1	2	3	0	0	2	1	0	1	2	1	0	0	0	3	0	0	1	1	0	20	1	2195.03	P32563	P32563	VPH1	V-type proton ATPase subunit a, vacuolar isoform	yes	yes	3	0.0074201	85.855	1	0	1	1	0	1		1		1	0.28191	0.66029	NaN	1
KIPLSTCEGGLKLDAPSSPHACPGK	K	K	2	0	0	1	2	0	1	3	1	1	3	3	0	0	4	3	1	0	0	0	0	25	2	2619.31	P32319	P32319	PEP1	Vacuolar protein sorting/targeting protein VPS10	yes	yes	4	0.015798	72.167	1	0	2	1	0	2		2		2	0.1392	0.24255	31.98	2
KLEDAEGQENAASSE	K	E	3	0	1	1	0	1	4	1	0	0	1	1	0	0	0	2	0	0	0	0	0	15	1	1576.69	P32445	P32445	RIM1	Single-stranded DNA-binding protein RIM1, mitochondrial	yes	yes	2	7.7306e-12	161.82	1	0	3	1	0	3		3		3	0.24731	0.34889	21.605	3
KLEDLSPSTHNMEVPVVK	K	K	0	0	1	1	0	0	2	0	1	0	2	2	1	0	2	2	1	0	0	3	0	18	1	2022.05	P23301	P23301	HYP2	Eukaryotic translation initiation factor 5A-1	yes	yes	3	4.5268e-05	114.01	1	0	1	1	0	1		1		1	0.54894	1.144	NaN	1
KLEIQQHAR	K	R	1	1	0	0	0	2	1	0	1	1	1	1	0	0	0	0	0	0	0	0	0	9	1	1121.63	P0CX25;P0CX26	P0CX25	RPL43A;RPL43B	60S ribosomal protein L43-A;60S ribosomal protein L43-B	yes	no	3	0.0032509	84.615	1	0	1	1	0	1		1		1	0.26008	0.46537	NaN	1
KLEQSALNSEASEDSEAMDEESK	K	K	3	0	1	2	0	1	6	0	0	0	2	2	1	0	0	5	0	0	0	0	0	23	1	2526.09	P27809	P27809	KRE2	Glycolipid 2-alpha-mannosyltransferase	yes	yes	3	7.3089e-27	178.73	1	0	12	1	0	12		12		12	0.18554	0.34539	51.336	8
KLFAATVAK	K	K	3	0	0	0	0	0	0	0	0	0	1	2	0	1	0	0	1	0	0	1	0	9	1	947.58	P00560	P00560	PGK1	Phosphoglycerate kinase	yes	yes	2	0.044074	25.238	1	0	1	1	0	1		1		1	0.26245	0.58845	NaN	1
KPENAETPSQTSQEATQ	K	Q	2	0	1	0	0	3	3	0	0	0	0	1	0	0	2	2	3	0	0	0	0	17	1	1844.84	P25087	P25087	ERG6	Sterol 24-C-methyltransferase	yes	yes	2	3.6395e-27	212.72	1	0	3	1	0	3		3		3	0.17522	0.2419	39.656	3
KPQVTVGAQNAYLK	K	K	2	0	1	0	0	2	0	1	0	0	1	2	0	0	1	0	1	0	1	2	0	14	1	1515.84	P00942	P00942	TPI1	Triosephosphate isomerase	yes	yes	3	0.0060976	107.53	1	0	3	1	0	3		3		3	0.23211	0.59566	33.915	3
KQEQSLPQEEK	K	K	0	0	0	0	0	3	3	0	0	0	1	2	0	0	1	1	0	0	0	0	0	11	1	1342.67	Q06440	Q06440	CRN1	Coronin-like protein	yes	yes	2	1.4541e-07	160.22	1	0	3	1	0	3	3		3		0.26875	0.37538	17.206	3
KQTALVELLK	K	K	1	0	0	0	0	1	1	0	0	0	3	2	0	0	0	0	1	0	0	1	0	10	1	1141.71	CON__P02769	CON__P02769			yes	yes	2	0.049194	84.687	1	0	1	1	0	1	1		1		NaN	NaN	NaN	0
KSEDAEEEEDEESSNKK	K	K	1	0	1	2	0	0	7	0	0	0	0	3	0	0	0	3	0	0	0	0	0	17	2	1981.82	P27476	P27476	NSR1	Nuclear localization sequence-binding protein	yes	yes	3	9.1858e-07	128.64	1	0	3	1	0	3		3		3	0.35282	0.48024	20.782	2
KSEELYPGRPLAIALDTK	K	K	2	1	0	1	0	0	2	1	0	1	3	2	0	0	2	1	1	0	1	0	0	18	2	2000.09	P00549	P00549	CDC19	Pyruvate kinase 1	yes	yes	3	4.4204e-05	113.01	1	0	3	1	0	3		3		3	0.16937	0.37185	25.874	3
KSGFKLWSSHLNNPHK	K	K	0	0	2	0	0	0	0	1	2	0	2	3	0	1	1	3	0	1	0	0	0	16	2	1878.99	Q04623	Q04623	ECM18	Protein ECM18	yes	yes	2	0.0041342	82.925	1	0	4	1	0	4	3	1	3	1	NaN	NaN	NaN	0
KVESLGSPSGATK	K	K	1	0	0	0	0	0	1	2	0	0	1	2	0	0	1	3	1	0	0	1	0	13	1	1259.67	P14832	P14832	CPR1	Peptidyl-prolyl cis-trans isomerase	yes	yes	2	6.4248e-08	134.04	1	0	2	1	0	2		2		2	0.13393	0.25609	10.392	2
KVFINVCHSPLVPK	K	K	0	0	1	0	1	0	0	0	1	1	1	2	0	1	2	1	0	0	0	3	0	14	1	1636.91	P38768	P38768	PIH1	Protein interacting with Hsp90 1	yes	yes	2	0.037084	43.761	1	0	1	1	0	1		1		1	0.53227	1.0426	NaN	1
KVISNPLLAR	K	R	1	1	1	0	0	0	0	0	0	1	2	1	0	0	1	1	0	0	0	1	0	10	1	1109.69	P0CX31;P0CX32	P0CX31	RPS24A;RPS24B	40S ribosomal protein S24-A;40S ribosomal protein S24-B	yes	no	2	0.053499	76.927	1	0	1	1	0	1		1		1	0.27581	0.43889	NaN	1
KVPNNWQTGEQASLEEGR	K	R	1	1	2	0	0	2	3	2	0	0	1	1	0	0	1	1	1	1	0	1	0	18	1	2041.98	P43555	P43555	EMP47	Protein EMP47	yes	yes	3	0.00019601	105.53	1	0	3	1	0	3		3		3	0.35196	0.67581	34.088	2
KVPQVSTPTLVEVSR	K	R	0	1	0	0	0	1	1	0	0	0	1	1	0	0	2	2	2	0	0	4	0	15	1	1638.93	CON__P02769;CON__P02768-1	CON__P02769			yes	no	2,3	8.8457e-08	139.66	1	0	12	1	0	12	5	7	5	7	0.14006	0.19371	97.688	12
KVSSASAAASESDVAK	K	K	5	0	0	1	0	0	1	0	0	0	0	2	0	0	0	5	0	0	0	2	0	16	1	1506.75	P26785	P26785	RPL16B	60S ribosomal protein L16-B	yes	yes	2	0.00011106	87.429	1	0	1	1	0	1		1		1	0.31651	0.43263	NaN	1
KVTAVVESPEGER	K	R	1	1	0	0	0	0	3	1	0	0	0	1	0	0	1	1	1	0	0	3	0	13	1	1399.73	P05030;P19657	P05030	PMA1;PMA2	Plasma membrane ATPase 1;Plasma membrane ATPase 2	yes	no	2,3	0.0011924	119.88	1	0	8	1	0	8		8		8	0.080884	0.1362	49.123	5
KVVITAPSSTAPMFVMGVNEEK	K	K	2	0	1	0	0	0	2	1	0	1	0	2	2	1	2	2	2	0	0	4	0	22	1	2334.2	P00359;P00358	P00359	TDH3;TDH2	Glyceraldehyde-3-phosphate dehydrogenase 3;Glyceraldehyde-3-phosphate dehydrogenase 2	no	no	3	4.4194e-08	132.14	1	0	5	NaN	NaN		3	2			0.2189	0.31997	28.749	5
KVVITAPSSTAPMFVMGVNEEKYTSDLK	K	K	2	0	1	1	0	0	2	1	0	1	1	3	2	1	2	3	3	0	1	4	0	28	2	3041.55	P00359;P00358	P00359	TDH3;TDH2	Glyceraldehyde-3-phosphate dehydrogenase 3;Glyceraldehyde-3-phosphate dehydrogenase 2	no	no	3	6.5207e-09	125.31	1	0	4	NaN	NaN			4			0.084539	0.19545	50.848	4
KVYPDVLYTSK	K	K	0	0	0	1	0	0	0	0	0	0	1	2	0	0	1	1	1	0	2	2	0	11	1	1311.71	P00950	P00950	GPM1	Phosphoglycerate mutase 1	yes	yes	2	0.0027078	100.04	1	0	3	1	0	3		3		3	0.37179	0.96278	24.052	3
LAADDFR	L	R	2	1	0	2	0	0	0	0	0	0	1	0	0	1	0	0	0	0	0	0	0	7	0	806.392	CON__P02533;CON__Q3ZAW8;CON__P08779;CON__Q9Z2K1;CON__Q2M2I5;CON__REFSEQ:XP_986630;CON__O76014;CON__O76013;CON__O76015;CON__P19012;CON__Q497I4;CON__A2AB72;CON__Q6IFX2;CON__Q14532;CON__P08730-1;CON__Q9QWL7;CON__Q04695;CON__Q92764;CON__P05784;CON__ENSEMBL:ENSP00000377550;CON__A2A5Y0;CON__Q15323;CON__Q9UE12;CON__Q14525;CON__P19001;CON__P08727;CON__A2A4G1;CON__P13645;CON__P02535-1;CON__Q7Z3Y7;CON__Q14…	CON__P13645			no	no	2	0.032357	68.915	1	0	5	NaN	NaN		2	3			0.035756	0.069451	6.853	5
LAAEDYIGSAVK	L	K	3	0	0	1	0	0	1	1	0	1	1	1	0	0	0	1	0	0	1	1	0	12	0	1235.64	P38788	P38788	SSZ1	Ribosome-associated complex subunit SSZ1	yes	yes	2	0.021281	77.124	1	0	2	1	0	2	2		2		NaN	NaN	NaN	0
LAAINPVLTPR	L	R	2	1	1	0	0	0	0	0	0	1	2	0	0	0	2	0	1	0	0	1	0	11	0	1163.7	P42838	P42838	LEM3	Alkylphosphocholine resistance protein LEM3	yes	yes	2	0.002337	104.79	1	0	11	1	0	11	11		11		0.1713	0.27109	58.828	5
LAAIVEIIDQKK	L	K	2	0	0	1	0	1	1	0	0	3	1	2	0	0	0	0	0	0	0	1	0	12	1	1339.81	P36105	P36105	RPL14A	60S ribosomal protein L14-A	no	no	3	0.0035419	80.763	1	0	1	NaN	NaN			1			0.24693	0.40783	NaN	1
LAASVVGVGK	L	K	2	0	0	0	0	0	0	2	0	0	1	1	0	0	0	1	0	0	0	3	0	10	0	899.544	P0CX82;P0CX83	P0CX82	RPL19A;RPL19B	60S ribosomal protein L19-A;60S ribosomal protein L19-B	yes	no	2	0.020962	78.939	1	0	1	1	0	1	1		1		NaN	NaN	NaN	0
LADSTGDVK	L	K	1	0	0	2	0	0	0	1	0	0	1	1	0	0	0	1	1	0	0	1	0	9	0	904.45	P17255	P17255	VMA1	V-type proton ATPase catalytic subunit A;Endonuclease PI-SceI	yes	yes	2	0.039115	68.016	1	0	1	1	0	1	1		1		NaN	NaN	NaN	0
LAEDVLK	L	K	1	0	0	1	0	0	1	0	0	0	2	1	0	0	0	0	0	0	0	1	0	7	0	786.449	P41940	P41940	PSA1	Mannose-1-phosphate guanyltransferase	yes	yes	2	0.030255	70.912	1	0	1	1	0	1		1		1	0.36995	0.50289	NaN	1
LAEVYKAEK	L	K	2	0	0	0	0	0	2	0	0	0	1	2	0	0	0	0	0	0	1	1	0	9	1	1049.58	P0CX31;P0CX32	P0CX31	RPS24A;RPS24B	40S ribosomal protein S24-A;40S ribosomal protein S24-B	yes	no	3	0.015347	60.59	1	0	1	1	0	1		1		1	0.30376	0.443	NaN	1
LAFYQVTPEEDEEEDEE	L	E	1	0	0	2	0	1	7	0	0	0	1	0	0	1	1	0	1	0	1	1	0	17	0	2070.84	P05749	P05749	RPL22A	60S ribosomal protein L22-A	yes	yes	2	3.9251e-48	240.2	1	0	10	1	0	10		10		10	NaN	NaN	NaN	0
LAGNASWGELFSNK	L	K	2	0	2	0	0	0	1	2	0	0	2	1	0	1	0	2	0	1	0	0	0	14	0	1492.73	P23585	P23585	HXT2	High-affinity glucose transporter HXT2	yes	yes	2	0.0050628	82.102	1	0	1	1	0	1	1		1		0.1857	0.24953	NaN	1
LAKFIKSNDK	L	K	1	0	1	1	0	0	0	0	0	1	1	3	0	1	0	1	0	0	0	0	0	10	2	1162.67	Q01389	Q01389	BCK1	Serine/threonine-protein kinase BCK1/SLK1/SSP31	yes	yes	3	0.038797	56.258	1	0	1	1	0	1	1		1		NaN	NaN	NaN	0
LALTTAEYLAYQTER	L	R	3	1	0	0	0	1	2	0	0	0	3	0	0	0	0	0	3	0	2	0	0	15	0	1741.89	P16140	P16140	VMA2	V-type proton ATPase subunit B	yes	yes	2	5.9854e-43	242.07	1	0	6	1	0	6	3	3	3	3	0.18406	0.3749	15.862	6
LANIQSFFQR	L	R	1	1	1	0	0	2	0	0	0	1	1	0	0	2	0	1	0	0	0	0	0	10	0	1222.65	P38962	P38962	TVP23	Golgi apparatus membrane protein TVP23	yes	yes	2	4.9055e-08	159.83	1	0	6	1	0	6	3	3	3	3	0.1588	0.23856	14.727	6
LAPTEIPVSTISIEDLDATR	L	R	2	1	0	2	0	0	2	0	0	3	2	0	0	0	2	2	3	0	0	1	0	20	0	2140.13	P25567	P25567	SRO9	RNA-binding protein SRO9	yes	yes	2	5.9788e-27	181.34	1	0	1	1	0	1		1		1	0.33983	0.55512	NaN	1
LAQNDGLLK	L	K	1	0	1	1	0	1	0	1	0	0	3	1	0	0	0	0	0	0	0	0	0	9	0	970.545	P0C0V8;Q3E754	P0C0V8	RPS21A;RPS21B	40S ribosomal protein S21-A;40S ribosomal protein S21-B	yes	no	2	0.010329	64.654	1	0	4	1	0	4	1	3	1	3	0.55209	0.74189	16.169	3
LASQPYQK	L	K	1	0	0	0	0	2	0	0	0	0	1	1	0	0	1	1	0	0	1	0	0	8	0	933.492	Q08986	Q08986	SAM3	S-adenosylmethionine permease SAM3	yes	yes	2	0.023994	62.546	1	0	1	1	0	1	1		1		0.09604	0.12906	NaN	1
LASTIAK	L	K	2	0	0	0	0	0	0	0	0	1	1	1	0	0	0	1	1	0	0	0	0	7	0	702.428	P26785	P26785	RPL16B	60S ribosomal protein L16-B	yes	yes	2	0.027998	49.59	1	0	1	1	0	1	1		1		0.47697	0.67903	NaN	1
LAVNLVPFPR	L	R	1	1	1	0	0	0	0	0	0	0	2	0	0	1	2	0	0	0	0	2	0	10	0	1124.67	P02557	P02557	TUB2	Tubulin beta chain	yes	yes	2	0.0028751	107.15	1	0	1	1	0	1	1		1		0.3113	0.41832	NaN	1
LAYEACGGNPK	L	K	2	0	1	0	1	0	1	2	0	0	1	1	0	0	1	0	0	0	1	0	0	11	0	1178.54	Q12324	Q12324	YVC1	Calcium channel YVC1	yes	yes	2	0.0029813	100.72	1	0	1	1	0	1	1		1		NaN	NaN	NaN	0
LCDEIATIQSK	L	K	1	0	0	1	1	1	1	0	0	2	1	1	0	0	0	1	1	0	0	0	0	11	0	1276.63	P02407;P14127	P02407	RPS17A;RPS17B	40S ribosomal protein S17-A;40S ribosomal protein S17-B	yes	no	2	0.0030897	100.04	1	0	3	1	0	3	3		3		1.1061	1.7504	14.222	2
LCNALNALPK	L	K	2	0	2	0	1	0	0	0	0	0	3	1	0	0	1	0	0	0	0	0	0	10	0	1112.6	P41277;P40106	P41277	RHR2;HOR2	(DL)-glycerol-3-phosphatase 1;(DL)-glycerol-3-phosphatase 2	yes	no	2	2.262e-07	133.13	1	0	13	1	0	13	10	3	10	3	0.14696	0.29882	21.866	5
LDAQAIK	L	K	2	0	0	1	0	1	0	0	0	1	1	1	0	0	0	0	0	0	0	0	0	7	0	757.433	P46654	P46654	RPS0B	40S ribosomal protein S0-B	yes	yes	2	0.0041757	113.7	1	0	6	1	0	6	3	3	3	3	0.21843	0.32428	8.3695	5
LDKSQVDEIVLVGGSTR	L	R	0	1	0	2	0	1	1	2	0	1	2	1	0	0	0	2	1	0	0	3	0	17	1	1814.97	P10592	P10592	SSA2	Heat shock protein SSA2	no	no	2	0.0087663	82.865	1	0	1	NaN	NaN			1			NaN	NaN	NaN	0
LDPNSENFSSAAWVK	L	K	2	0	2	1	0	0	1	0	0	0	1	1	0	1	1	3	0	1	0	1	0	15	0	1663.78	P33302	P33302	PDR5	Pleiotropic ABC efflux transporter of multiple drugs	yes	yes	2	3.4329e-23	174.59	1	0	21	1	0	21	11	10	11	10	0.74767	1.3411	101.21	11
LDQLIYVPLPDENAR	L	R	1	1	1	2	0	1	1	0	0	1	3	0	0	0	2	0	0	0	1	1	0	15	0	1754.92	P25694	P25694	CDC48	Cell division control protein 48	yes	yes	2	0.00033572	98.508	1	0	4	1	0	4	1	3	1	3	0.28605	0.57432	28.525	4
LEEDNDLEDGTK	L	K	0	0	1	3	0	0	3	1	0	0	2	1	0	0	0	0	1	0	0	0	0	12	0	1376.59	P41815	P41815	BAP3	Valine amino-acid permease	yes	yes	2	0.0047809	99.941	1	0	2	1	0	2	1	1	1	1	0.080655	0.11204	NaN	1
LEETKESLQNK	L	K	0	0	1	0	0	1	3	0	0	0	2	2	0	0	0	1	1	0	0	0	0	11	1	1317.68	Q08245	Q08245	ZEO1	Protein ZEO1	yes	yes	2	0.020885	98.898	1	0	2	1	0	2		2		2	0.32274	0.44725	11.444	2
LEEVDEEEEEKKPK	L	K	0	0	0	1	0	0	7	0	0	0	1	3	0	0	1	0	0	0	0	1	0	14	2	1729.83	P15108	P15108	HSC82	ATP-dependent molecular chaperone HSC82	yes	yes	2	0.032725	82.925	1	0	1	1	0	1		1		1	0.33431	0.55669	NaN	1
LESFQAVYNK	L	K	1	0	1	0	0	1	1	0	0	0	1	1	0	1	0	1	0	0	1	1	0	10	0	1197.6	P26786;P48164	P26786	RPS7A;RPS7B	40S ribosomal protein S7-A;40S ribosomal protein S7-B	no	no	2	0.00078988	119.53	1	0	12	NaN	NaN		10	2			0.44531	0.6127	12.569	7
LESYVASIEQTVTDPVLSSK	L	K	1	0	0	1	0	1	2	0	0	1	2	1	0	0	1	4	2	0	1	3	0	20	0	2165.11	P40150;P11484	P40150	SSB2;SSB1	Heat shock protein SSB2;Heat shock protein SSB1	no	no	2	5.1926e-27	183.06	1	0	1	NaN	NaN			1			0.26074	0.48217	NaN	1
LETLADR	L	R	1	1	0	1	0	0	1	0	0	0	2	0	0	0	0	0	1	0	0	0	0	7	0	816.434	P50108	P50108	MNN10	Probable alpha-1,6-mannosyltransferase MNN10	yes	yes	2	0.012685	34.089	1	0	1	1	0	1		1		1	0.38573	0.5477	NaN	1
LEYKDIPVPKPK	L	K	0	0	0	1	0	0	1	0	0	1	1	3	0	0	3	0	0	0	1	1	0	12	2	1425.82	P00330	P00330	ADH1	Alcohol dehydrogenase 1	yes	yes	3	0.0071802	110.08	1	0	3	1	0	3		3		3	0.078358	0.15952	16.235	2
LFEGNALIR	L	R	1	1	1	0	0	0	1	1	0	1	2	0	0	1	0	0	0	0	0	0	0	9	0	1031.58	P05755;O13516	O13516	RPS9B;RPS9A	40S ribosomal protein S9-B;40S ribosomal protein S9-A	no	no	2	0.0034353	93.551	1	0	7	NaN	NaN		7				0.80846	1.1453	10.709	6
LFGDLNASNIDDDQR	L	R	1	1	2	4	0	1	0	1	0	1	2	0	0	1	0	1	0	0	0	0	0	15	0	1691.78	Q04338	Q04338	VTI1	t-SNARE VTI1	yes	yes	2	3.512e-18	176.29	1	0	1	1	0	1	1		1		0.38245	0.51393	NaN	1
LGANAILGVSMAAAR	L	R	5	1	1	0	0	0	0	2	0	1	2	0	1	0	0	1	0	0	0	1	0	15	0	1413.78	P00925	P00925	ENO2	Enolase 2	yes	yes	2,3	8.2033e-25	213.99	1	0	24	1	0	24	15	9	15	9	0.14471	0.3132	37.526	22
LGDDGLIENNNTDR	L	R	0	1	3	3	0	0	1	2	0	1	2	0	0	0	0	0	1	0	0	0	0	14	0	1544.71	P32319	P32319	PEP1	Vacuolar protein sorting/targeting protein VPS10	yes	yes	2	2.5499e-23	201.06	1	0	9	1	0	9	6	3	6	3	0.20197	0.38529	7.8533	3
LGEYGFQNALIVR	L	R	1	1	1	0	0	1	1	2	0	1	2	0	0	1	0	0	0	0	1	1	0	13	0	1478.79	CON__P02769	CON__P02769			yes	yes	2	8.2756e-22	204.85	1	0	7	1	0	7	3	4	3	4	0.09941	0.18199	45.436	7
LGLGGGGDMPGSELADFVENADGFAEVFPQHK	L	K	3	0	1	3	0	1	3	7	1	0	3	1	1	3	2	1	0	0	0	2	0	32	0	3260.51	P05030;P19657	P05030	PMA1;PMA2	Plasma membrane ATPase 1;Plasma membrane ATPase 2	yes	no	3	1.7458e-31	181.96	1	0	2	1	0	2		2		2	NaN	NaN	NaN	0
LGTLVNQK	L	K	0	0	1	0	0	1	0	1	0	0	2	1	0	0	0	0	1	0	0	1	0	8	0	871.513	P29453;P17076	P29453	RPL8B;RPL8A	60S ribosomal protein L8-B;60S ribosomal protein L8-A	yes	no	2	0.0084907	53.968	1	0	2	1	0	2	1	1	1	1	0.37312	0.71454	25.282	2
LGVHEDTQNR	L	R	0	1	1	1	0	1	1	1	1	0	1	0	0	0	0	0	1	0	0	1	0	10	0	1167.56	P15108;P02829	P15108	HSC82;HSP82	ATP-dependent molecular chaperone HSC82;ATP-dependent molecular chaperone HSP82	yes	no	2,3	0.00064086	97.565	1	0	8	1	0	8	5	3	5	3	0.11099	0.15177	68.633	7
LGYELDQLSDLVEER	L	R	0	1	0	2	0	1	3	1	0	0	4	0	0	0	0	1	0	0	1	1	0	15	0	1777.87	P31377	P31377	SYN8	Syntaxin-8	yes	yes	2	4.9398e-09	150.28	1	0	3	1	0	3		3		3	0.24882	0.62489	15.696	3
LHCDIDYDVFK	L	K	0	0	0	3	1	0	0	0	1	1	1	1	0	1	0	0	0	0	1	1	0	11	0	1423.64	P27810	P27810	KTR1	Alpha-1,2 mannosyltransferase KTR1	yes	yes	3	0.0093696	73.781	1	0	2	1	0	2		2		2	0.72566	0.98574	10.76	2
LHSTSEAAVNK	L	K	2	0	1	0	0	0	1	0	1	0	1	1	0	0	0	2	1	0	0	1	0	11	0	1155.59	P39107	P39107	MNN9	Mannan polymerase complexes subunit MNN9	yes	yes	2	0.00036756	121.36	1	0	1	1	0	1	1		1		0.1273	0.18123	NaN	1
LIDESNPNFK	L	K	0	0	2	1	0	0	1	0	0	1	1	1	0	1	1	1	0	0	0	0	0	10	0	1175.58	P09620	P09620	KEX1	Pheromone-processing carboxypeptidase KEX1	yes	yes	2	0.0049926	96.342	1	0	4	1	0	4		4		4	0.20229	0.32595	40.063	3
LIDLTQFPAFVTPMGK	L	K	1	0	0	1	0	1	0	1	0	1	2	1	1	2	2	0	2	0	0	1	0	16	0	1776.95	P06169	P06169	PDC1	Pyruvate decarboxylase isozyme 1	yes	yes	2	2.1539e-19	191.44	1	0	6	1	0	6		6		6	0.16491	0.37437	20.308	6
LIELPLEER	L	R	0	1	0	0	0	0	3	0	0	1	3	0	0	0	1	0	0	0	0	0	0	9	0	1110.63	P38631	P38631	FKS1	1,3-beta-glucan synthase component FKS1	yes	yes	2	0.0042724	87.149	1	0	16	1	0	16	9	7	9	7	0.12123	0.20218	46.274	13
LIEPYVAYGYPSYSTIR	L	R	1	1	0	0	0	0	1	1	0	2	1	0	0	0	2	2	1	0	4	1	0	17	0	1991	P05737;Q12213	P05737	RPL7A;RPL7B	60S ribosomal protein L7-A;60S ribosomal protein L7-B	no	no	2	4.1395e-10	143.67	1	0	6	NaN	NaN		4	2			0.35433	0.56075	57.542	5
LIFAGKQLEDGR	L	R	1	1	0	1	0	1	1	2	0	1	2	1	0	1	0	0	0	0	0	0	0	12	1	1345.74	P0CG63;P05759;P0CH08;P0CH09	P0CG63	UBI4;RPS31;RPL40A;RPL40B	Polyubiquitin;Ubiquitin;Ubiquitin-40S ribosomal protein S31;Ubiquitin;40S ribosomal protein S31;Ubiquitin-60S ribosomal protein L40;Ubiquitin;60S ribosomal protein L40	yes	no	2,3	1.2793e-11	167.71	1	0	8	1	0	8	6	2	6	2	0.24106	0.34469	85.333	8
LILPGELAK	L	K	1	0	0	0	0	0	1	1	0	1	3	1	0	0	1	0	0	0	0	0	0	9	0	952.596	P02293;P02294	P02293	HTB1;HTB2	Histone H2B.1;Histone H2B.2	yes	no	2	0.0020377	104.2	1	0	3	1	0	3		3		3	0.15623	0.38278	15.726	3
LIQMEDATDQIEVQKNDLEQYR	L	R	1	1	1	3	0	4	3	0	0	2	2	1	1	0	0	0	1	0	1	1	0	22	1	2678.29	P32563	P32563	VPH1	V-type proton ATPase subunit a, vacuolar isoform	yes	yes	3	0.01764	74.618	1	0	2	1	0	2		2		2	1.5915	3.7605	21.293	2
LIQSLPPTLK	L	K	0	0	0	0	0	1	0	0	0	1	3	1	0	0	2	1	1	0	0	0	0	10	0	1108.69	P49167	P49167	RPL38	60S ribosomal protein L38	yes	yes	2	0.0050142	94.363	1	0	13	1	0	13	9	4	9	4	0.19968	0.2857	29.354	12
LISDYDADELAEALQPVIVNTPHLK	L	K	3	0	1	3	0	1	2	0	1	2	4	1	0	0	2	1	1	0	1	2	0	25	0	2763.43	P38788	P38788	SSZ1	Ribosome-associated complex subunit SSZ1	yes	yes	3	4.0181e-50	227.6	1	0	2	1	0	2		2		2	0.16788	0.27853	54.892	2
LKECCDKPLLEK	L	K	0	0	0	1	2	0	2	0	0	0	3	3	0	0	1	0	0	0	0	0	0	12	2	1531.77	CON__P02769	CON__P02769			yes	yes	3	0.011487	105.03	1	0	1	1	0	1	1		1		NaN	NaN	NaN	0
LKPDPNTLCDEFK	L	K	0	0	1	2	1	0	1	0	0	0	2	2	0	1	2	0	1	0	0	0	0	13	1	1575.76	CON__P02769	CON__P02769			yes	yes	2	0.037739	84.173	1	0	1	1	0	1	1		1		0.37496	0.50386	NaN	1
LLDAPAAIR	L	R	3	1	0	1	0	0	0	0	0	1	2	0	0	0	1	0	0	0	0	0	0	9	0	938.555	P15108;P02829	P15108	HSC82;HSP82	ATP-dependent molecular chaperone HSC82;ATP-dependent molecular chaperone HSP82	yes	no	2	0.004465	97.431	1	0	11	1	0	11		11		11	0.065963	0.13735	23.915	3
LLESDQLR	L	R	0	1	0	1	0	1	1	0	0	0	3	0	0	0	0	1	0	0	0	0	0	8	0	972.524	P40009	P40009	YND1	Golgi apyrase	yes	yes	2	0.026359	81.548	1	0	2	1	0	2	1	1	1	1	NaN	NaN	NaN	0
LLGPQLSK	L	K	0	0	0	0	0	1	0	1	0	0	3	1	0	0	1	1	0	0	0	0	0	8	0	854.523	P0CX43;P0CX44	P0CX43	RPL1A;RPL1B	60S ribosomal protein L1-A;60S ribosomal protein L1-B	yes	no	2	0.027434	58.676	1	0	4	1	0	4	1	3	1	3	0.13231	0.27391	12.037	4
LLGTAFK	L	K	1	0	0	0	0	0	0	1	0	0	2	1	0	1	0	0	1	0	0	0	0	7	0	748.448	P0CX29;P0CX30	P0CX29	RPS23A;RPS23B	40S ribosomal protein S23-A;40S ribosomal protein S23-B	yes	no	2	0.036684	64.803	1	0	3	1	0	3		3		3	0.28713	0.40655	9.7229	3
LLKDGLHQYK	L	K	0	0	0	1	0	1	0	1	1	0	3	2	0	0	0	0	0	0	1	0	0	10	1	1213.68	P38249	P38249	RPG1	Eukaryotic translation initiation factor 3 subunit A	yes	yes	2	0.042421	55.064	1	0	1	1	0	1	1		1		NaN	NaN	NaN	0
LLLIGNSGVGK	L	K	0	0	1	0	0	0	0	3	0	1	3	1	0	0	0	1	0	0	0	1	0	11	0	1069.65	P01123	P01123	YPT1	GTP-binding protein YPT1	yes	yes	2	0.0054775	83.862	1	0	3	1	0	3	3		3		0.32488	0.44934	17.283	2
LLLSLAEQGVLPK	L	K	1	0	0	0	0	1	1	1	0	0	5	1	0	0	1	1	0	0	0	1	0	13	0	1379.84	P38085	P38085	TAT1	Valine/tyrosine/tryptophan amino-acid permease 1	yes	yes	2	6.992e-05	126.95	1	0	1	1	0	1	1		1		NaN	NaN	NaN	0
LLNDDEASR	L	R	1	1	1	2	0	0	1	0	0	0	2	0	0	0	0	1	0	0	0	0	0	9	0	1031.49	P33302	P33302	PDR5	Pleiotropic ABC efflux transporter of multiple drugs	yes	yes	2	0.0037574	91.087	1	0	3	1	0	3		3		3	56.471	152.51	22.019	2
LLNGLAIR	L	R	1	1	1	0	0	0	0	1	0	1	3	0	0	0	0	0	0	0	0	0	0	8	0	868.549	P05750	P05750	RPS3	40S ribosomal protein S3	yes	yes	2	3.1423e-07	137.18	1	0	12	1	0	12	9	3	9	3	0.36142	0.66042	55.641	4
LLNSPESDGSVNR	L	R	0	1	2	1	0	0	1	1	0	0	2	0	0	0	1	3	0	0	0	1	0	13	0	1386.67	P40476	P40476	PRM5	Pheromone-regulated membrane protein 5	yes	yes	2	0.0029804	105.65	1	0	6	1	0	6	6		6		NaN	NaN	NaN	0
LLNTNVDGNIK	L	K	0	0	3	1	0	0	0	1	0	1	2	1	0	0	0	0	1	0	0	1	0	11	0	1199.65	P0CX55;P0CX56	P0CX55	RPS18A;RPS18B	40S ribosomal protein S18-A;40S ribosomal protein S18-B	yes	no	2	2.7408e-13	149.96	1	0	52	1	0	52	22	30	22	30	0.43797	0.68048	106.75	26
LLQLAGVEDVYTQSNGK	L	K	1	0	1	1	0	2	1	2	0	0	3	1	0	0	0	1	1	0	1	2	0	17	0	1833.95	P25443	P25443	RPS2	40S ribosomal protein S2	yes	yes	2	5.6557e-144	256.08	1	0	10	1	0	10	7	3	7	3	0.31709	0.67005	26.304	6
LLSDFFDGK	L	K	0	0	0	2	0	0	0	1	0	0	2	1	0	2	0	1	0	0	0	0	0	9	0	1040.52	P40150;P11484	P40150	SSB2;SSB1	Heat shock protein SSB2;Heat shock protein SSB1	no	no	2	0.013582	64.711	1	0	3	NaN	NaN		3				0.30154	0.44171	21.933	3
LLSDVLVFPK	L	K	0	0	0	1	0	0	0	0	0	0	3	1	0	1	1	1	0	0	0	2	0	10	0	1129.67	P47124	P47124	HOC1	Putative glycosyltransferase HOC1	yes	yes	2	0.0049926	96.342	1	0	2	1	0	2		2		2	NaN	NaN	NaN	0
LLSTMQER	L	R	0	1	0	0	0	1	1	0	0	0	2	0	1	0	0	1	1	0	0	0	0	8	0	976.501	P17255	P17255	VMA1	V-type proton ATPase catalytic subunit A;Endonuclease PI-SceI	yes	yes	2	0.012736	75.213	1	0	3	1	0	3		3		3	0.082102	0.13908	7.8069	3
LLTEVNEEQASHLR	L	R	1	1	1	0	0	1	3	0	1	0	3	0	0	0	0	1	1	0	0	1	0	14	0	1637.84	P32867	P32867	SSO1	Protein SSO1	yes	yes	2,3	1.4196e-05	132.31	1	0	3	1	0	3	1	2	1	2	0.16189	0.21754	60.546	3
LLTLTNAANVPVENIWADIFAK	L	K	4	0	3	1	0	0	1	0	0	2	3	1	0	1	1	0	2	1	0	2	0	22	0	2412.31	P05318	P05318	RPP1A	60S acidic ribosomal protein P1-alpha	yes	yes	3	0.010101	62.617	1	0	3	1	0	3		3		3	0.30078	0.39919	31.661	3
LLYHQVPSEIEGK	L	K	0	0	0	0	0	1	2	1	1	1	2	1	0	0	1	1	0	0	1	1	0	13	0	1511.8	P38631;P40989	P38631	FKS1;GSC2	1,3-beta-glucan synthase component FKS1;1,3-beta-glucan synthase component GSC2	yes	no	2,3	4.4511e-07	142.91	1	0	11	1	0	11	6	5	6	5	0.12212	0.23135	71.287	11
LLYHQVPSEIEGKR	L	R	0	1	0	0	0	1	2	1	1	1	2	1	0	0	1	1	0	0	1	1	0	14	1	1667.9	P38631;P40989	P38631	FKS1;GSC2	1,3-beta-glucan synthase component FKS1;1,3-beta-glucan synthase component GSC2	yes	no	3	6.9731e-07	150.22	1	0	3	1	0	3		3		3	0.21869	0.348	22.213	2
LMMYMLFIMMK	L	K	0	0	0	0	0	0	0	0	0	1	2	1	5	1	0	0	0	0	1	0	0	11	0	1450.69	Q9ZZX7	Q9ZZX7		Putative uncharacterized protein Q0032, mitochondrial	yes	yes	2,3	0.026233	45.598	1	0	2	1	0	2	1	1	1	1	3.6147	5.146	NaN	1
LNDLEEALQQAK	L	K	2	0	1	1	0	2	2	0	0	0	3	1	0	0	0	0	0	0	0	0	0	12	0	1370.7	CON__P35908	CON__P35908			yes	yes	2	0.0023132	100.22	1	0	1	1	0	1	1		1		0.57125	0.76763	NaN	1
LNDLLEQR	L	R	0	1	1	1	0	1	1	0	0	0	3	0	0	0	0	0	0	0	0	0	0	8	0	999.535	P37296	P37296	STV1	V-type proton ATPase subunit a, Golgi isoform	yes	yes	2	0.01728	70.1	1	0	1	1	0	1		1		1	0.12429	0.19648	NaN	1
LNELTTDLQESQTK	L	K	0	0	1	1	0	2	2	0	0	0	3	1	0	0	0	1	3	0	0	0	0	14	0	1618.81	P34216	P34216	EDE1	EH domain-containing and endocytosis protein 1	yes	yes	2	3.5859e-53	188.39	1	0	14	1	0	14		14		14	0.50747	0.73889	45.293	7
LNENYLDICK	L	K	0	0	2	1	1	0	1	0	0	1	2	1	0	0	0	0	0	0	1	0	0	10	0	1280.61	P43561	P43561	FET5	Iron transport multicopper oxidase FET5	yes	yes	3	0.036055	51.276	1	0	3	1	0	3	1	2	1	2	0.021712	0.054509	85.755	3
LNISYPVNGSQK	L	K	0	0	2	0	0	1	0	1	0	1	1	1	0	0	1	2	0	0	1	1	0	12	0	1318.69	P0CX37;P0CX38	P0CX37	RPS6A;RPS6B	40S ribosomal protein S6-A;40S ribosomal protein S6-B	yes	no	2	0.01714	88.338	1	0	2	1	0	2		2		2	0.17452	0.25981	NaN	1
LNKETTYDEIK	L	K	0	0	1	1	0	0	2	0	0	1	1	2	0	0	0	0	2	0	1	0	0	11	1	1352.68	P00359;P00358	P00359	TDH3;TDH2	Glyceraldehyde-3-phosphate dehydrogenase 3;Glyceraldehyde-3-phosphate dehydrogenase 2	no	no	2,3	0.013418	107.09	1	0	4	NaN	NaN			4			3.4017	5.9103	181.38	3
LNKETTYDEIKK	L	K	0	0	1	1	0	0	2	0	0	1	1	3	0	0	0	0	2	0	1	0	0	12	2	1480.78	P00359;P00358	P00359	TDH3;TDH2	Glyceraldehyde-3-phosphate dehydrogenase 3;Glyceraldehyde-3-phosphate dehydrogenase 2	no	no	3	4.0204e-18	190.46	1	0	14	NaN	NaN		3	11			0.17828	0.38092	24.035	13
LNLLFSVK	L	K	0	0	1	0	0	0	0	0	0	0	3	1	0	1	0	1	0	0	0	1	0	8	0	932.569	P38736	P38736	GOS1	Golgi SNAP receptor complex member 1	yes	yes	2	0.01184	76.221	1	0	1	1	0	1		1		1	0.99311	1.5364	NaN	1
LNYNTVSGVNGPLVILEK	L	K	0	0	3	0	0	0	1	2	0	1	3	1	0	0	1	1	1	0	1	3	0	18	0	1929.06	P16140	P16140	VMA2	V-type proton ATPase subunit B	yes	yes	2	1.3553e-75	273.82	1	0	6	1	0	6	3	3	3	3	0.096652	0.18216	51.404	6
LPAASLGDMVMATVK	L	K	3	0	0	1	0	0	0	1	0	0	2	1	2	0	1	1	1	0	0	2	0	15	0	1502.78	P0CX41;P0CX42	P0CX41	RPL23A;RPL23B	60S ribosomal protein L23-A;60S ribosomal protein L23-B	yes	no	2	5.6679e-25	198.85	1	0	3	1	0	3	2	1	2	1	0.19616	0.31044	87.047	3
LPAASLGDMVMATVKK	L	K	3	0	0	1	0	0	0	1	0	0	2	2	2	0	1	1	1	0	0	2	0	16	1	1630.88	P0CX41;P0CX42	P0CX41	RPL23A;RPL23B	60S ribosomal protein L23-A;60S ribosomal protein L23-B	yes	no	3	1.0474e-05	126.71	1	0	1	1	0	1		1		1	0.17039	0.27374	NaN	1
LPLQDVYK	L	K	0	0	0	1	0	1	0	0	0	0	2	1	0	0	1	0	0	0	1	1	0	8	0	974.544	P02994	P02994	TEF1	Elongation factor 1-alpha	yes	yes	2	6.1596e-07	154.49	1	0	16	1	0	16	9	7	9	7	0.081309	0.16467	67.839	10
LPLSVINVSAQR	L	R	1	1	1	0	0	1	0	0	0	1	2	0	0	0	1	2	0	0	0	2	0	12	0	1295.76	P02407;P14127	P02407	RPS17A;RPS17B	40S ribosomal protein S17-A;40S ribosomal protein S17-B	yes	no	2	0.00012002	105.95	1	0	4	1	0	4	1	3	1	3	0.29073	0.69047	23.77	4
LPLVGGHEGAGVVVGMGENVK	L	K	1	0	1	0	0	0	2	6	1	0	2	1	1	0	1	0	0	0	0	5	0	21	0	2018.06	P00330;P00331	P00330	ADH1;ADH2	Alcohol dehydrogenase 1;Alcohol dehydrogenase 2	yes	no	3	1.8429e-19	176.49	1	0	9	1	0	9	3	6	3	6	0.21383	0.32538	58.767	8
LPNSNVNIEFATR	L	R	1	1	3	0	0	0	1	0	0	1	1	0	0	1	1	1	1	0	0	1	0	13	0	1473.76	P04840	P04840	POR1	Mitochondrial outer membrane protein porin 1	yes	yes	2	0.015957	70.373	1	0	4	1	0	4		4		4	0.31145	0.44822	10.813	3
LPTAAVFDLGGGSTQIVFEPTFPINEK	L	K	2	0	1	1	0	1	2	3	0	2	2	1	0	3	3	1	3	0	0	2	0	27	0	2847.47	P32621	P32621	GDA1	Guanosine-diphosphatase	yes	yes	3	1.0767e-28	179.17	1	0	3	1	0	3		3		3	0.042407	0.12315	19.125	3
LQDYQNGDLEK	L	K	0	0	1	2	0	2	1	1	0	0	2	1	0	0	0	0	0	0	1	0	0	11	0	1321.62	P53728	P53728	CPR8	Peptidyl-prolyl cis-trans isomerase CYP8	yes	yes	2	9.1048e-06	142.97	1	0	2	1	0	2		2		2	0.096028	0.13446	5.0414	2
LQSNGAIQGDSFVCK	L	K	1	0	1	1	1	2	0	2	0	1	1	1	0	1	0	2	0	0	0	1	0	15	0	1622.77	P38248	P38248	ECM33	Cell wall protein ECM33	yes	yes	2	2.5578e-09	151.07	1	0	18	1	0	18		18		18	0.15888	0.24293	64.993	14
LQTLAENCR	L	R	1	1	1	0	1	1	1	0	0	0	2	0	0	0	0	0	1	0	0	0	0	9	0	1103.54	P07702	P07702	LYS2	L-aminoadipate-semialdehyde dehydrogenase	yes	yes	2	0.0024371	95.523	1	0	3	1	0	3		3		3	0.18509	0.28899	13.373	3
LREMVEA	L	A	1	1	0	0	0	0	2	0	0	0	1	0	1	0	0	0	0	0	0	1	0	7	1	846.427	P0CX25;P0CX26	P0CX25	RPL43A;RPL43B	60S ribosomal protein L43-A;60S ribosomal protein L43-B	yes	no	2	0.034247	41.652	1	0	1	1	0	1		1		1	0.60676	0.85138	NaN	1
LRVDEVQGK	L	K	0	1	0	1	0	1	1	1	0	0	1	1	0	0	0	0	0	0	0	2	0	9	1	1042.58	P23248;P33442	P33442	RPS1B;RPS1A	40S ribosomal protein S1-B;40S ribosomal protein S1-A	no	no	3	0.052597	73.233	1	0	1	NaN	NaN			1			0.23862	0.33866	NaN	1
LSADYPLLTGQR	L	R	1	1	0	1	0	1	0	1	0	0	3	0	0	0	1	1	1	0	1	0	0	12	0	1332.7	P17255	P17255	VMA1	V-type proton ATPase catalytic subunit A;Endonuclease PI-SceI	yes	yes	2	9.3748e-05	128.85	1	0	3	1	0	3	3		3		0.14054	0.21727	5.9214	3
LSAIEFPR	L	R	1	1	0	0	0	0	1	0	0	1	1	0	0	1	1	1	0	0	0	0	0	8	0	931.513	P32804	P32804	ZRT1	Zinc-regulated transporter 1	yes	yes	2	7.0552e-06	144.12	1	0	7	1	0	7	3	4	3	4	0.045555	0.078443	45.523	7
LSAIESLAGVEILCSDK	L	K	2	0	0	1	1	0	2	1	0	2	3	1	0	0	0	3	0	0	0	1	0	17	0	1803.93	P05030;P19657	P05030	PMA1;PMA2	Plasma membrane ATPase 1;Plasma membrane ATPase 2	yes	no	2,3	4.1313e-36	243.9	1	0	7	1	0	7	4	3	4	3	0.16612	0.37894	68.633	6
LSAIESLAGVEILCSDKTGTLTK	L	K	2	0	0	1	1	0	2	2	0	2	4	2	0	0	0	3	3	0	0	1	0	23	1	2405.27	P05030;P19657	P05030	PMA1;PMA2	Plasma membrane ATPase 1;Plasma membrane ATPase 2	yes	no	3	1.8156e-19	171.04	1	0	3	1	0	3		3		3	0.082823	0.18747	17.089	3
LSFNPTQLEEQCHI	L	I	0	0	1	0	1	2	2	0	1	1	2	0	0	1	1	1	1	0	0	0	0	14	0	1714.8	CON__P02754	CON__P02754			yes	yes	2	5.8086e-53	268.93	1	0	6	1	0	6	6		6		NaN	NaN	NaN	0
LSGCYAPR	L	R	1	1	0	0	1	0	0	1	0	0	1	0	0	0	1	1	0	0	1	0	0	8	0	922.433	P0CX35;P0CX36	P0CX35	RPS4A;RPS4B	40S ribosomal protein S4-A;40S ribosomal protein S4-B	yes	no	2	0.0091785	84.568	1	0	3	1	0	3	3		3		0.33123	0.47154	16.537	3
LSIAEER	L	R	1	1	0	0	0	0	2	0	0	1	1	0	0	0	0	1	0	0	0	0	0	7	0	816.434	P0CX35;P0CX36	P0CX35	RPS4A;RPS4B	40S ribosomal protein S4-A;40S ribosomal protein S4-B	yes	no	2	0.010071	56.011	1	0	2	1	0	2		2		2	0.4322	0.62691	15.511	2
LSIFTMCR	L	R	0	1	0	0	1	0	0	0	0	1	1	0	1	1	0	1	1	0	0	0	0	8	0	1026.5	Q06689	Q06689	YLR413W	Cell membrane protein YLR413W	yes	yes	2	0.017411	69.954	1	0	2	1	0	2	2		2		0.18555	0.24934	NaN	1
LSIIPQDSQVFEGTVR	L	R	0	1	0	1	0	2	1	1	0	2	1	0	0	1	1	2	1	0	0	2	0	16	0	1787.94	P39109	P39109	YCF1	Metal resistance protein YCF1	yes	yes	2	0.00012987	104.44	1	0	2	1	0	2	2		2		0.40629	0.56194	17.524	2
LSILNAQLR	L	R	1	1	1	0	0	1	0	0	0	1	3	0	0	0	0	1	0	0	0	0	0	9	0	1026.62	P25694	P25694	CDC48	Cell division control protein 48	yes	yes	2	0.012604	83.005	1	0	3	1	0	3	3		3		0.26424	0.37618	NaN	1
LSKEDIEK	L	K	0	0	0	1	0	0	2	0	0	1	1	2	0	0	0	1	0	0	0	0	0	8	1	960.513	P10592	P10592	SSA2	Heat shock protein SSA2	no	no	2,3	0.0068723	86.833	1	0	4	NaN	NaN			4			0.17801	0.33331	9.3585	4
LSNPSGGWGVPR	L	R	0	1	1	0	0	0	0	3	0	0	1	0	0	0	2	2	0	1	0	1	0	12	0	1225.62	P05737;Q12213	P05737	RPL7A;RPL7B	60S ribosomal protein L7-A;60S ribosomal protein L7-B	no	no	2	0.0068151	103.43	1	0	7	NaN	NaN		7				0.36774	0.50863	25.839	2
LSNTGSSINSK	L	K	0	0	2	0	0	0	0	1	0	1	1	1	0	0	0	4	1	0	0	0	0	11	0	1106.56	P50108	P50108	MNN10	Probable alpha-1,6-mannosyltransferase MNN10	yes	yes	2	2.6894e-06	151.79	1	0	7	1	0	7	2	5	2	5	0.19208	0.25398	42.129	5
LSPVFELFASSK	L	K	1	0	0	0	0	0	1	0	0	0	2	1	0	2	1	3	0	0	0	1	0	12	0	1323.71	Q06689	Q06689	YLR413W	Cell membrane protein YLR413W	yes	yes	2	0.051475	20.427	1	0	3	1	0	3		3		3	0.5194	1.4024	10.197	3
LSQDDNFK	L	K	0	0	1	2	0	1	0	0	0	0	1	1	0	1	0	1	0	0	0	0	0	8	0	965.445	P40527	P40527	NEO1	Probable phospholipid-transporting ATPase NEO1	yes	yes	2	0.0029945	102.07	1	0	3	1	0	3		3		3	0.10405	0.14687	24.476	2
LSSDYSLPDLINAR	L	R	1	1	1	2	0	0	0	0	0	1	3	0	0	0	1	3	0	0	1	0	0	14	0	1562.79	P43555	P43555	EMP47	Protein EMP47	yes	yes	2	0.024277	63.185	1	0	2	1	0	2	2		2		0.28764	0.39784	19.42	2
LSSEEIEK	L	K	0	0	0	0	0	0	3	0	0	1	1	1	0	0	0	2	0	0	0	0	0	8	0	933.465	P40150;P11484	P40150	SSB2;SSB1	Heat shock protein SSB2;Heat shock protein SSB1	no	no	2	0.0056834	69.198	1	0	3	NaN	NaN			3			0.229	0.52097	8.6088	3
LSSESVIEQIVK	L	K	0	0	0	0	0	1	2	0	0	2	1	1	0	0	0	3	0	0	0	2	0	12	0	1330.73	P05756	P05756	RPS13	40S ribosomal protein S13	yes	yes	2	8.4979e-13	166.7	1	0	6	1	0	6	3	3	3	3	0.46827	0.89378	11.711	6
LSSPATLNSR	L	R	1	1	1	0	0	0	0	0	0	0	2	0	0	0	1	3	1	0	0	0	0	10	0	1044.56	CON__P00761	CON__P00761			yes	yes	2	3.6321e-05	138.22	1	0	27	1	0	27	5	22	5	22	0.14788	0.2858	25.89	7
LSTSVGWK	L	K	0	0	0	0	0	0	0	1	0	0	1	1	0	0	0	2	1	1	0	1	0	8	0	876.471	P26785;P26784	P26785	RPL16B;RPL16A	60S ribosomal protein L16-B;60S ribosomal protein L16-A	no	no	2	0.02055	38.086	1	0	1	NaN	NaN			1			0.74555	1.1877	NaN	1
LSVATADNR	L	R	2	1	1	1	0	0	0	0	0	0	1	0	0	0	0	1	1	0	0	1	0	9	0	945.488	P16521	P16521	YEF3	Elongation factor 3A	yes	yes	2	2.1e-13	189.7	1	0	11	1	0	11	8	3	8	3	0.08862	0.14446	40.314	8
LSVDQEPR	L	R	0	1	0	1	0	1	1	0	0	0	1	0	0	0	1	1	0	0	0	1	0	8	0	942.477	P38167	P38167	ECM21	Protein ECM21	yes	yes	2	0.010322	78.516	1	0	4	1	0	4	1	3	1	3	0.13195	0.19134	25.217	3
LSVQDLDLK	L	K	0	0	0	2	0	1	0	0	0	0	3	1	0	0	0	1	0	0	0	1	0	9	0	1029.57	P00560	P00560	PGK1	Phosphoglycerate kinase	yes	yes	2	0.038442	68.557	1	0	1	1	0	1		1		1	NaN	NaN	NaN	0
LSVVDFLVSQGADVNAR	L	R	2	1	1	2	0	1	0	1	0	0	2	0	0	1	0	2	0	0	0	4	0	17	0	1788.94	P39010	P39010	AKR1	Palmitoyltransferase AKR1	yes	yes	2	3.9181e-10	144.3	1	0	2	1	0	2		2		2	0.18645	0.28228	42.55	2
LTAATNAKQ	L	Q	3	0	1	0	0	1	0	0	0	0	1	1	0	0	0	0	2	0	0	0	0	9	1	916.498	P06169;P26263;P16467	P06169	PDC1;PDC6;PDC5	Pyruvate decarboxylase isozyme 1;Pyruvate decarboxylase isozyme 3;Pyruvate decarboxylase isozyme 2	yes	yes	2	1.616e-17	158.76	1	0	6	1	0	6		6		6	NaN	NaN	NaN	0
LTADYDALDIANR	L	R	3	1	1	3	0	0	0	0	0	1	2	0	0	0	0	0	1	0	1	0	0	13	0	1449.71	P04456	P04456	RPL25	60S ribosomal protein L25	yes	yes	2	6.4149e-40	177.42	1	0	21	1	0	21	17	4	17	4	0.46008	0.69427	34.109	10
LTENENGEQSCELQFEIPNDIKK	L	K	0	0	3	1	1	2	5	1	0	2	2	2	0	1	1	1	1	0	0	0	0	23	1	2734.28	P25656	P25656	CDC50	Cell division control protein 50	yes	yes	3	8.0513e-19	163.45	1	0	1	1	0	1		1		1	0.25338	0.67595	NaN	1
LTGMAFR	L	R	1	1	0	0	0	0	0	1	0	0	1	0	1	1	0	0	1	0	0	0	0	7	0	794.411	P00359;P00358	P00359	TDH3;TDH2	Glyceraldehyde-3-phosphate dehydrogenase 3;Glyceraldehyde-3-phosphate dehydrogenase 2	no	no	2	0.0066413	88.029	1	0	6	NaN	NaN		2	4			0.39723	0.67944	100.72	6
LTLDFQTNKR	L	R	0	1	1	1	0	1	0	0	0	0	2	1	0	1	0	0	2	0	0	0	0	10	1	1234.67	P02407;P14127	P02407	RPS17A;RPS17B	40S ribosomal protein S17-A;40S ribosomal protein S17-B	yes	no	3	0.0050262	64.04	1	0	2	1	0	2	2		2		1.1392	1.71	3.2699	2
LTNSLMMNGR	L	R	0	1	2	0	0	0	0	1	0	0	2	0	2	0	0	1	1	0	0	0	0	10	0	1135.55	P26783	P26783	RPS5	40S ribosomal protein S5	yes	yes	2	0.0076141	73.499	1	0	4	1	0	4		4		4	0.32571	0.48341	16.623	3
LTSAAQSNPNDEQMSTIESLIQK	L	K	2	0	2	1	0	3	2	0	0	2	2	1	1	0	1	4	2	0	0	0	0	23	0	2504.21	P25367	P25367	RNQ1	[PIN+] prion protein RNQ1	yes	yes	3	4.5908e-15	125.79	1	0	1	1	0	1	1		1		NaN	NaN	NaN	0
LTSIEDKADNLAISAQGFKR	L	R	3	1	1	2	0	1	1	1	0	2	2	2	0	1	0	2	1	0	0	0	0	20	2	2176.15	P33328	P33328	SNC2	Synaptobrevin homolog 2	yes	yes	3,4	3.3509e-66	258.8	1	0	4	1	0	4		4		4	0.11775	0.31849	50.957	3
LTSIEDKADNLAVSAQGFK	L	K	3	0	1	2	0	1	1	1	0	1	2	2	0	1	0	2	1	0	0	1	0	19	1	2006.03	P31109	P31109	SNC1	Synaptobrevin homolog 1	yes	yes	3	1.8753e-07	124.91	1	0	6	1	0	6	3	3	3	3	0.22579	0.3584	40.577	6
LTSIEDKADNLAVSAQGFKR	L	R	3	1	1	2	0	1	1	1	0	1	2	2	0	1	0	2	1	0	0	1	0	20	2	2162.13	P31109	P31109	SNC1	Synaptobrevin homolog 1	yes	yes	3	7.9172e-34	198.85	1	0	2	1	0	2		2		2	0.069399	0.15538	0.78441	2
LTSLNVVAGSDLRR	L	R	1	2	1	1	0	0	0	1	0	0	3	0	0	0	0	2	1	0	0	2	0	14	1	1499.84	P00549	P00549	CDC19	Pyruvate kinase 1	yes	yes	3	0.037431	51.013	1	0	1	1	0	1		1		1	0.41017	0.814	NaN	1
LVAGGAAQNTAR	L	R	4	1	1	0	0	1	0	2	0	0	1	0	0	0	0	0	1	0	0	1	0	12	0	1127.6	P47143	P47143	ADO1	Adenosine kinase	yes	yes	2	2.8709e-08	134.49	1	0	4	1	0	4		4		4	0.53486	0.79116	4.8405	3
LVEDPQVIAPFLGK	L	K	1	0	0	1	0	1	1	1	0	1	2	1	0	1	2	0	0	0	0	2	0	14	0	1524.86	P16521	P16521	YEF3	Elongation factor 3A	yes	yes	2	9.7624e-08	148.41	1	0	8	1	0	8	4	4	4	4	0.035385	0.075536	97.719	7
LVEGLANDPENKVPLIK	L	K	1	0	2	1	0	0	2	1	0	1	3	2	0	0	2	0	0	0	0	2	0	17	1	1848.04	P48589	P48589	RPS12	40S ribosomal protein S12	yes	yes	2	2.0372e-26	204.07	1	0	6	1	0	6	3	3	3	3	0.26056	0.44799	53.784	5
LVEPFGVLECAR	L	R	1	1	0	0	1	0	2	1	0	0	2	0	0	1	1	0	0	0	0	2	0	12	0	1388.71	P25605	P25605	ILV6	Acetolactate synthase small subunit, mitochondrial	yes	yes	2	0.0038995	91.914	1	0	1	1	0	1	1		1		0.24599	0.33055	NaN	1
LVETLPSSYPSR	L	R	0	1	0	0	0	0	1	0	0	0	2	0	0	0	2	3	1	0	1	1	0	12	0	1347.7	P07702	P07702	LYS2	L-aminoadipate-semialdehyde dehydrogenase	yes	yes	2	0.038056	53.967	1	0	2	1	0	2		2		2	0.41426	0.59258	20.945	2
LVGDESEK	L	K	0	0	0	1	0	0	2	1	0	0	1	1	0	0	0	1	0	0	0	1	0	8	0	875.424	P38631;P40989	P38631	FKS1;GSC2	1,3-beta-glucan synthase component FKS1;1,3-beta-glucan synthase component GSC2	yes	no	2	0.0074115	86.833	1	0	4	1	0	4	1	3	1	3	0.046786	0.066645	42.139	4
LVIVTDPR	L	R	0	1	0	1	0	0	0	0	0	1	1	0	0	0	1	0	1	0	0	2	0	8	0	911.544	P46654;P32905	P46654	RPS0B;RPS0A	40S ribosomal protein S0-B;40S ribosomal protein S0-A	yes	no	2	0.019338	60.59	1	0	1	1	0	1		1		1	0.15612	0.25925	NaN	1
LVLLGEAAVGK	L	K	2	0	0	0	0	0	1	2	0	0	3	1	0	0	0	0	0	0	0	2	0	11	0	1068.65	P36017	P36017	VPS21	Vacuolar protein sorting-associated protein 21	yes	yes	2	0.015473	66.056	1	0	1	1	0	1		1		1	0.25996	0.52166	NaN	1
LVLLNELQK	L	K	0	0	1	0	0	1	1	0	0	0	4	1	0	0	0	0	0	0	0	1	0	9	0	1068.65	REV__P38249	REV__P38249			yes	yes	2	0.0049493	81.972	1	0	3	1	0	3	1	2	1	2	0.28894	0.52166	19.375	3
LVLTTDWGK	L	K	0	0	0	1	0	0	0	1	0	0	2	1	0	0	0	0	2	1	0	1	0	9	0	1031.57	P32319	P32319	PEP1	Vacuolar protein sorting/targeting protein VPS10	yes	yes	2	0.0028485	104.2	1	0	8	1	0	8	6	2	6	2	0.59361	1.044	51.929	4
LVNELTEFAK	L	K	1	0	1	0	0	0	2	0	0	0	2	1	0	1	0	0	1	0	0	1	0	10	0	1162.62	CON__P02769	CON__P02769			yes	yes	2	0.00060132	123.67	1	0	2	1	0	2	2		2		0.062153	0.090637	17.525	2
LVSWYDNEYGYSTR	L	R	0	1	1	1	0	0	1	1	0	0	1	0	0	0	0	2	1	1	3	1	0	14	0	1751.78	P00359;P00358	P00359	TDH3;TDH2	Glyceraldehyde-3-phosphate dehydrogenase 3;Glyceraldehyde-3-phosphate dehydrogenase 2	no	no	2	3.1631e-115	261.41	1	0	15	NaN	NaN		10	5			0.40246	0.6911	26.666	8
LVVSTQTALA	L	A	2	0	0	0	0	1	0	0	0	0	2	0	0	0	0	1	2	0	0	2	0	10	0	1001.58	CON__P02769	CON__P02769			yes	yes	2	0.0050148	94.692	1	0	5	1	0	5	5		5		NaN	NaN	NaN	0
LVYVTGGR	L	R	0	1	0	0	0	0	0	2	0	0	1	0	0	0	0	0	1	0	1	2	0	8	0	863.486	P0CX35;P0CX36	P0CX35	RPS4A;RPS4B	40S ribosomal protein S4-A;40S ribosomal protein S4-B	yes	no	2	0.0041619	89.142	1	0	5	1	0	5		5		5	0.43391	0.69966	NaN	1
LWDVATGETYQR	L	R	1	1	0	1	0	1	1	1	0	0	1	0	0	0	0	0	2	1	1	1	0	12	0	1437.69	P38011	P38011	ASC1	Guanine nucleotide-binding protein subunit beta-like protein	yes	yes	2	0.0025814	98.105	1	0	6	1	0	6		6		6	0.55064	0.84529	22.838	3
LYASETSNGQK	L	K	1	0	1	0	0	1	1	1	0	0	1	1	0	0	0	2	1	0	1	0	0	11	0	1196.57	P21734	P21734	UBC1	Ubiquitin-conjugating enzyme E2 1	yes	yes	2	0.00063188	115.57	1	0	1	1	0	1		1		1	0.20225	0.25382	NaN	1
LYDLYPR	L	R	0	1	0	1	0	0	0	0	0	0	2	0	0	0	1	0	0	0	2	0	0	7	0	938.486	D6VTK4	D6VTK4	STE2	Pheromone alpha factor receptor	yes	yes	2	0.034338	67.032	1	0	2	1	0	2		2		2	0.041972	0.062024	107.16	2
LYEGDTDK	L	K	0	0	0	2	0	0	1	1	0	0	1	1	0	0	0	0	1	0	1	0	0	8	0	939.419	P32563	P32563	VPH1	V-type proton ATPase subunit a, vacuolar isoform	yes	yes	2	0.019885	67.169	1	0	1	1	0	1	1		1		0.056338	0.075706	NaN	1
LYEGDTDKYLDGSGELYVPPSGSVIDDYVR	L	R	0	1	0	5	0	0	2	4	0	1	3	1	0	0	2	3	1	0	4	3	0	30	1	3321.56	P32563	P32563	VPH1	V-type proton ATPase subunit a, vacuolar isoform	yes	yes	3	2.7605e-09	114.68	1	0	3	1	0	3		3		3	0.22229	0.44373	18.623	3
LYNDIVPK	L	K	0	0	1	1	0	0	0	0	0	1	1	1	0	0	1	0	0	0	1	1	0	8	0	960.528	P14832	P14832	CPR1	Peptidyl-prolyl cis-trans isomerase	yes	yes	2	0.0074684	86.67	1	0	9	1	0	9		9		9	0.47324	0.90591	85.536	7
LYQAGGAPEGAAPGGFPGGAPPAPEAEGPTVEEVD	L	D	7	0	0	1	0	1	5	8	0	0	1	0	0	1	7	0	1	0	1	2	0	35	0	3261.51	P10592	P10592	SSA2	Heat shock protein SSA2	yes	yes	3	0.00057647	64.209	1	0	5	1	0	5		5		5	NaN	NaN	NaN	0
LYVSHIQVNQAPK	L	K	1	0	1	0	0	2	0	0	1	1	1	1	0	0	1	1	0	0	1	2	0	13	0	1495.81	P05740;P46990	P05740	RPL17A;RPL17B	60S ribosomal protein L17-A;60S ribosomal protein L17-B	yes	no	2,3	0.001715	101.89	1	0	8	1	0	8	3	5	3	5	0.25896	0.42737	31.48	8
MAGAPAPPPPPPPPALGGSAPK	M	K	5	0	0	0	0	0	0	3	0	0	1	1	1	0	10	1	0	0	0	0	0	22	0	1974.04	P37370	P37370	VRP1	Verprolin	yes	yes	3	0.040664	45.704	1	0	1	1	0	1	1		1		NaN	NaN	NaN	0
MAGESESNLR	M	R	1	1	1	0	0	0	2	1	0	0	1	0	1	0	0	2	0	0	0	0	0	10	0	1092.49	P25694	P25694	CDC48	Cell division control protein 48	yes	yes	2	0.0017911	112.36	1	0	3	1	0	3		3		3	0.18553	0.29607	12.776	3
MAGVSVR	M	R	1	1	0	0	0	0	0	1	0	0	0	0	1	0	0	1	0	0	0	2	0	7	0	718.38	P07281	P07281	RPS19B	40S ribosomal protein S19-B	yes	yes	2	0.041211	18.782	1	0	1	1	0	1	1		1		0.0036988	0.0052657	NaN	1
MAMYFPISLLLLLLIR	M	R	1	1	0	0	0	0	0	0	0	2	6	0	2	1	1	1	0	0	1	0	0	16	0	1906.12	Q08238	Q08238		Putative uncharacterized membrane protein YOL079W	yes	yes	3	0.051473	35.657	1	0	1	1	0	1		1		1	NaN	NaN	NaN	0
MATDHSFK	M	K	1	0	0	1	0	0	0	0	1	0	0	1	1	1	0	1	1	0	0	0	0	8	0	935.417	P40073	P40073	SHO1	High osmolarity signaling protein SHO1	yes	yes	3	0.034688	54.157	1	0	1	1	0	1		1		1	NaN	NaN	NaN	0
MCSRFSSTSLK	M	K	0	1	0	0	1	0	0	0	0	0	1	1	1	1	0	4	1	0	0	0	0	11	1	1302.61	P38343	P38343	SLM6	Protein SLM6	yes	yes	2	0.0045807	90.827	1	0	2	1	0	2	2		2		0.0086125	0.012927	21.119	2
MDSEVAALVIDNGSGMCK	M	K	2	0	1	2	1	0	1	2	0	1	1	1	2	0	0	2	0	0	0	2	0	18	0	1895.84	P60010	P60010	ACT1	Actin	yes	yes	2	1.4817e-38	223.97	1	0	5	1	0	5		5		5	0.40165	0.91214	24.27	5
MDVFAPEDLGIAR	M	R	2	1	0	2	0	0	1	1	0	1	1	0	1	1	1	0	0	0	0	1	0	13	0	1432.7	P22134	P22134	MAG1	DNA-3-methyladenine glycosylase	yes	yes	2	0.042704	62.694	1	0	1	1	0	1	1		1		0.24124	0.32418	NaN	1
MDWINPQMMK	M	K	0	0	1	1	0	1	0	0	0	1	0	1	3	0	1	0	0	1	0	0	0	10	0	1292.57	Q06836	Q06836	SYT1	Arf guanine nucleotide exchange factor SYT1	yes	yes	3	0.036956	38.567	1	0	9	1	0	9	4	5	4	5	0.13288	0.19939	54.343	8
MEADDHVSLFR	M	R	1	1	0	2	0	0	1	0	1	0	1	0	1	1	0	1	0	0	0	1	0	11	0	1318.6	Q12016	Q12016	VPS68	Vacuolar protein sorting-associated protein 68	yes	yes	2	9.429e-13	181.68	1	0	10	1	0	10	5	5	5	5	0.32188	0.66551	43.93	7
MEGMNMGSSMNMDAMSSASK	M	K	2	0	2	1	0	0	1	2	0	0	0	1	6	0	0	5	0	0	0	0	0	20	0	2095.78	P49573	P49573	CTR1	Copper transport protein CTR1	yes	yes	3	0.013215	7.8247	1	0	4	1	0	4	3	1	3	1	NaN	NaN	NaN	0
MENDKGQLVELYVPR	M	R	0	1	1	1	0	1	2	1	0	0	2	1	1	0	1	0	0	0	1	2	0	15	1	1789.9	P0C0V8;Q3E754	P0C0V8	RPS21A;RPS21B	40S ribosomal protein S21-A;40S ribosomal protein S21-B	yes	no	2	6.5436e-06	134.81	1	0	3	1	0	3		3		3	0.21754	0.41181	50.083	2
MFMTSSCK	M	K	0	0	0	0	1	0	0	0	0	0	0	1	2	1	0	2	1	0	0	0	0	8	0	990.397	Q8TGP1	Q8TGP1	YGL123C-A	Putative uncharacterized protein YGL123C-A	yes	yes	2	0.0046463	4.7835	1	0	1	1	0	1	1		1		NaN	NaN	NaN	0
MFPYLTRMNLSIKMGGLTLK	M	K	0	1	1	0	0	0	0	2	0	1	4	2	3	1	1	1	2	0	1	0	0	20	2	2313.24	P38064	P38064	MRPL16	54S ribosomal protein L16, mitochondrial	yes	yes	2,3	0.026362	36.637	1	0	7	1	0	7	2	5	2	5	0.13174	0.18273	71.054	7
MFTSTSPR	M	R	0	1	0	0	0	0	0	0	0	0	0	0	1	1	1	2	2	0	0	0	0	8	0	925.433	P53388	P53388	DIP5	Dicarboxylic amino acid permease	yes	yes	2	0.021213	86.833	1	0	4	1	0	4	1	3	1	3	0.15053	0.35453	9.5726	3
MGDIKNK	M	K	0	0	1	1	0	0	0	1	0	1	0	2	1	0	0	0	0	0	0	0	0	7	1	804.416	P53104	P53104	ATG1	Serine/threonine-protein kinase ATG1	yes	yes	2	0.035721	44.692	1	0	8	1	0	8		8		8	NaN	NaN	NaN	0
MGEGTTK	M	K	0	0	0	0	0	0	1	2	0	0	0	1	1	0	0	0	2	0	0	0	0	7	0	722.327	P13587	P13587	ENA1	Sodium transport ATPase 1	yes	yes	1	0.045067	12.356	1	0	1	1	0	1		1		1	NaN	NaN	NaN	0
MGNIFSSMFDK	M	K	0	0	1	1	0	0	0	1	0	1	0	1	2	2	0	2	0	0	0	0	0	11	0	1275.56	P38116	P38116	ARL1	ADP-ribosylation factor-like protein 1	yes	yes	2	0.004562	32.159	1	0	6	1	0	6	1	5	1	5	NaN	NaN	NaN	0
MGSEEDKKLTK	M	K	0	0	0	1	0	0	2	1	0	0	1	3	1	0	0	1	1	0	0	0	0	11	2	1264.63	Q07623	Q07623	NOP6	Nucleolar protein 6	yes	yes	2	0.002949	78.488	1	0	53	1	0	53	39	14	39	14	NaN	NaN	NaN	0
MIEIMLPVFDAPQNLVEQAK	M	K	2	0	1	1	0	2	2	0	0	2	2	1	2	1	2	0	0	0	0	2	0	20	0	2285.18	P06169	P06169	PDC1	Pyruvate decarboxylase isozyme 1	yes	yes	2,3	9.2398e-44	231.77	1	0	7	1	0	7		7		7	0.14178	0.28622	28.807	6
MLMMYMLFIMMK	M	K	0	0	0	0	0	0	0	0	0	1	2	1	6	1	0	0	0	0	1	0	0	12	0	1581.73	Q9ZZX7	Q9ZZX7		Putative uncharacterized protein Q0032, mitochondrial	yes	yes	3	0.048816	4.5453	1	0	1	1	0	1	1		1		NaN	NaN	NaN	0
MLNVSMITK	M	K	0	0	1	0	0	0	0	0	0	1	1	1	2	0	0	1	1	0	0	1	0	9	0	1035.55	P0C5M9	P0C5M9	YFR009W-A	Uncharacterized protein YFR009W-A	yes	yes	2	0.02668	61.78	1	0	2	1	0	2		2		2	0.14556	0.20324	0.74678	2
MLSCAGADR	M	R	2	1	0	1	1	0	0	1	0	0	1	0	1	0	0	1	0	0	0	0	0	9	0	979.422	P41805	P41805	RPL10	60S ribosomal protein L10	yes	yes	2	0.00025179	107.57	1	0	6	1	0	6	3	3	3	3	0.48533	0.87923	18.456	5
MLSSAGVNSAR	M	R	2	1	1	0	0	0	0	1	0	0	1	0	1	0	0	3	0	0	0	1	0	11	0	1091.54	P38166	P38166	SFT2	Protein transport protein SFT2	yes	yes	2	0.010443	80.014	1	0	3	1	0	3		3		3	0.51879	0.72136	54.841	2
MLTGDAVGIAK	M	K	2	0	0	1	0	0	0	2	0	1	1	1	1	0	0	0	1	0	0	1	0	11	0	1074.57	P05030;P19657	P05030	PMA1;PMA2	Plasma membrane ATPase 1;Plasma membrane ATPase 2	yes	no	2	0.00031754	117.02	1	0	36	1	0	36	22	14	22	14	0.08735	0.12091	80.88	23
MMQDPQMQQMAK	M	K	1	0	0	1	0	4	0	0	0	0	0	1	4	0	1	0	0	0	0	0	0	12	0	1465.62	P20424	P20424	SRP54	Signal recognition particle subunit SRP54	yes	yes	2,3	0.043216	21.759	1	0	38	1	0	38	5	33	5	33	NaN	NaN	NaN	0
MNNSEDPFQQVVKDTK	M	K	0	0	2	2	0	2	1	0	0	0	0	2	1	1	1	1	1	0	0	2	0	16	1	1878.88	Q03322	Q03322	TLG1	T-SNARE affecting a late Golgi compartment protein 1	yes	yes	2	1.0173e-33	216	1	0	4	1	0	4		4		4	0.15394	0.34474	11.797	3
MNQLSPLER	M	R	0	1	1	0	0	1	1	0	0	0	2	0	1	0	1	1	0	0	0	0	0	9	0	1086.55	P38631	P38631	FKS1	1,3-beta-glucan synthase component FKS1	yes	yes	2	1.414e-05	140.45	1	0	24	1	0	24	2	22	2	22	0.13912	0.23408	117.91	19
MNSTPDLISPQK	M	K	0	0	1	1	0	1	0	0	0	1	1	1	1	0	2	2	1	0	0	0	0	12	0	1329.66	P32466	P32466	HXT3	Low-affinity glucose transporter HXT3	no	no	2	0.0088287	102.73	1	0	1	NaN	NaN			1			NaN	NaN	NaN	0
MNVLVYNGPGTTPGSVK	M	K	0	0	2	0	0	0	0	3	0	0	1	1	1	0	2	1	2	0	1	3	0	17	0	1732.88	P48445	P48445	BPL1	Biotin--protein ligase;Biotin--[methylmalonyl-CoA-carboxytransferase] ligase;Biotin--[propionyl-CoA-carboxylase [ATP-hydrolyzing]] ligase;Biotin--[methylcrotonoyl-CoA-carboxylase] ligase;Biotin--[acetyl-CoA-carboxylase] ligase	yes	yes	2	0.012569	59.862	1	0	2	1	0	2	2		2		0.38524	0.51768	NaN	1
MPGMPNMPGMPNMPGMPNMPGMPK	M	K	0	0	3	0	0	0	0	4	0	0	0	1	8	0	8	0	0	0	0	0	0	24	0	2541.07	P20424	P20424	SRP54	Signal recognition particle subunit SRP54	yes	yes	3,4	0.054561	19.353	1	0	2	1	0	2		2		2	NaN	NaN	NaN	0
MPIPVGNTK	M	K	0	0	1	0	0	0	0	1	0	1	0	1	1	0	2	0	1	0	0	1	0	9	0	955.516	P28240	P28240	ICL1	Isocitrate lyase	yes	yes	2	0.041058	35.445	1	0	1	1	0	1		1		1	NaN	NaN	NaN	0
MPQTVEWSK	M	K	0	0	0	0	0	1	1	0	0	0	0	1	1	0	1	1	1	1	0	1	0	9	0	1104.53	P38013	P38013	AHP1	Peroxiredoxin type-2	yes	yes	2	0.0055128	77.662	1	0	3	1	0	3		3		3	0.46148	0.77288	19.359	3
MQAYVEDELDDIK	M	K	1	0	0	3	0	1	2	0	0	1	1	1	1	0	0	0	0	0	1	1	0	13	0	1567.71	REV__CON__Q3SX28	REV__CON__Q3SX28			yes	yes	2	0.04509	61.48	1	0	1	1	0	1		1		1	NaN	NaN	NaN	0
MQIFVKTLTGKTITLEVESSDTIDNVK	M	K	0	0	1	2	0	1	2	1	0	3	2	3	1	1	0	2	5	0	0	3	0	27	2	3009.59	P0CG63;P05759;P0CH08;P0CH09	P0CG63	UBI4;RPS31;RPL40A;RPL40B	Polyubiquitin;Ubiquitin;Ubiquitin-40S ribosomal protein S31;Ubiquitin;40S ribosomal protein S31;Ubiquitin-60S ribosomal protein L40;Ubiquitin;60S ribosomal protein L40	yes	no	3	2.9699e-62	234.99	1	0	2	1	0	2		2		2	NaN	NaN	NaN	0
MQPIIDQVNDGWKGIIMLNMALLDPK	M	K	1	0	2	3	0	2	0	2	0	4	3	2	3	0	2	0	0	1	0	1	0	26	1	2952.53	Q12168	Q12168	ACF2	Endo-1,3(4)-beta-glucanase 2	yes	yes	4	0.030326	57.484	1	0	1	1	0	1		1		1	0.27633	0.59474	NaN	1
MQVSPAIVK	M	K	1	0	0	0	0	1	0	0	0	1	0	1	1	0	1	1	0	0	0	2	0	9	0	971.547	P32564	P32564	SCM4	Protein SCM4	yes	yes	2	0.041864	34.253	1	0	8	1	0	8	1	7	1	7	NaN	NaN	NaN	0
MRENAMSTKK	M	K	1	1	1	0	0	0	1	0	0	0	0	2	2	0	0	1	1	0	0	0	0	10	2	1194.58	P53272	P53272		Uncharacterized protein YGR122W	yes	yes	3	0.018364	40.994	1	0	1	1	0	1	1		1		2.2991	3.273	NaN	1
MSAAADR	M	R	3	1	0	1	0	0	0	0	0	0	0	0	1	0	0	1	0	0	0	0	0	7	0	720.322	Q00055	Q00055	GPD1	Glycerol-3-phosphate dehydrogenase [NAD(+)] 1	yes	yes	2	0.0054283	33.55	1	0	1	1	0	1	1		1		0.53161	0.7568	NaN	1
MSAKAEKK	M	K	2	0	0	0	0	0	1	0	0	0	0	3	1	0	0	1	0	0	0	0	0	8	2	891.485	P02293	P02293	HTB1	Histone H2B.1	yes	yes	3	0.025342	15.881	1	0	1	1	0	1	1		1		0.51244	0.72952	NaN	1
MSANISETTAMITDIATAPAEIDR	M	R	5	1	1	2	0	0	2	0	0	4	0	0	2	0	1	2	4	0	0	0	0	24	0	2521.2	P06169	P06169	PDC1	Pyruvate decarboxylase isozyme 1	yes	yes	2,3	4.4769e-40	273.64	1	0	4	1	0	4		4		4	0.43695	0.92809	8.0093	4
MSDSQQSIK	M	K	0	0	0	1	0	2	0	0	0	1	0	1	1	0	0	3	0	0	0	0	0	9	0	1022.47	P16521	P16521	YEF3	Elongation factor 3A	yes	yes	2	0.036837	39.305	1	0	1	1	0	1		1		1	NaN	NaN	NaN	0
MSGDLSSNVTVSVTSSTISSNVASK	M	K	1	0	2	1	0	0	0	1	0	1	1	1	1	0	0	9	3	0	0	4	0	25	0	2457.19	CON__P35908	CON__P35908			yes	yes	3	9.1586e-06	99.454	1	0	1	1	0	1		1		1	0.46158	0.79843	NaN	1
MSGECAPNVSVSVSTSHTTISGGGSR	M	R	1	1	1	0	1	0	1	4	1	1	0	0	1	0	1	7	3	0	0	3	0	26	0	2564.16	CON__P04264	CON__P04264			yes	yes	3	2.544e-06	99.93	1	0	6	1	0	6		6		6	0.16497	0.31081	7.3842	3
MSPDQALLSLHADYIGGDTANYK	M	K	3	0	1	3	0	1	0	2	1	1	3	1	1	0	1	2	1	0	2	0	0	23	0	2479.17	P38631	P38631	FKS1	1,3-beta-glucan synthase component FKS1	yes	yes	3	0.04263	54.15	1	0	1	1	0	1		1		1	0.60555	0.89389	NaN	1
MSPDQALLSLHADYIGGDTANYKK	M	K	3	0	1	3	0	1	0	2	1	1	3	2	1	0	1	2	1	0	2	0	0	24	1	2607.26	P38631	P38631	FKS1	1,3-beta-glucan synthase component FKS1	yes	yes	3,4	0.001796	93.684	1	0	3	1	0	3		3		3	0.10088	0.21714	42.566	3
MSQGTLYANFR	M	R	1	1	1	0	0	1	0	1	0	0	1	0	1	1	0	1	1	0	1	0	0	11	0	1286.61	P29547	P29547	CAM1	Elongation factor 1-gamma 1	yes	yes	2	0.046715	71.03	1	0	1	1	0	1	1		1		NaN	NaN	NaN	0
MSSCISPESSIISR	M	R	0	1	0	0	1	0	1	0	0	3	0	0	1	0	1	6	0	0	0	0	0	14	0	1552.72	O13514	O13514		Putative uncharacterized protein YAL042C-A	yes	yes	2	0.043986	51.463	1	0	1	1	0	1		1		1	NaN	NaN	NaN	0
MSSESTTFIVDVSPSMMK	M	K	0	0	0	1	0	0	1	0	0	1	0	1	3	1	1	5	2	0	0	2	0	18	0	1975.89	Q04437	Q04437	YKU80	ATP-dependent DNA helicase II subunit 2	yes	yes	3	0.046662	38.261	1	0	1	1	0	1		1		1	7.7904	21.492	NaN	1
MSSESTTFIVDVSPSMMKNNNVSKSMAYLEYTLLNK	M	K	1	0	4	1	0	0	2	0	0	1	3	3	4	1	1	7	3	0	2	3	0	36	2	4058.93	Q04437	Q04437	YKU80	ATP-dependent DNA helicase II subunit 2	yes	yes	3	0.039429	5.7267	1	0	1	1	0	1	1		1		NaN	NaN	NaN	0
MSTDVAAAQAQSK	M	K	4	0	0	1	0	2	0	0	0	0	0	1	1	0	0	2	1	0	0	1	0	13	0	1306.62	O94742	O94742	SEM1	26S proteasome complex subunit SEM1	yes	yes	2	0.050679	11.371	1	0	1	1	0	1		1		1	NaN	NaN	NaN	0
MTISTLSNETTK	M	K	0	0	1	0	0	0	1	0	0	1	1	1	1	0	0	2	4	0	0	0	0	12	0	1324.65	P40208	P40208	GID8	Glucose-induced degradation protein 8	yes	yes	2	0.040977	37.995	1	0	2	1	0	2		2		2	NaN	NaN	NaN	0
MTLDDFR	M	R	0	1	0	2	0	0	0	0	0	0	1	0	1	1	0	0	1	0	0	0	0	7	0	896.406	CON__P35527	CON__P35527			yes	yes	2	0.015658	89.142	1	0	2	1	0	2		2		2	0.11421	0.2041	2.5419	2
MVAEVDMK	M	K	1	0	0	1	0	0	1	0	0	0	0	1	2	0	0	0	0	0	0	2	0	8	0	921.43	P16521	P16521	YEF3	Elongation factor 3A	yes	yes	2	0.045986	47.574	1	0	1	1	0	1		1		1	0.13518	0.18073	NaN	1
MVDTAPYIGSLGR	M	R	1	1	0	1	0	0	0	2	0	1	1	0	1	0	1	1	1	0	1	1	0	13	0	1378.69	P49956	P49956	CTF18	Chromosome transmission fidelity protein 18	yes	yes	2	0.026593	49.081	1	0	1	1	0	1	1		1		0.002916	0.0041512	NaN	1
MVGFLNEVVEK	M	K	0	0	1	0	0	0	2	1	0	0	1	1	1	1	0	0	0	0	0	3	0	11	0	1263.65	P37296	P37296	STV1	V-type proton ATPase subunit a, Golgi isoform	yes	yes	2	0.0010036	113.22	1	0	3	1	0	3		3		3	0.28389	0.55591	39.748	3
MVMADTIATGDK	M	K	2	0	0	2	0	0	0	1	0	1	0	1	2	0	0	0	2	0	0	1	0	12	0	1251.58	P46679	P46679	STB2	Protein STB2	yes	yes	2	0.032422	43.68	1	0	2	1	0	2	2		2		NaN	NaN	NaN	0
MVNQAEEFK	M	K	1	0	1	0	0	1	2	0	0	0	0	1	1	1	0	0	0	0	0	1	0	9	0	1094.51	P40150;P11484	P40150	SSB2;SSB1	Heat shock protein SSB2;Heat shock protein SSB1	no	no	2	0.00026845	123.86	1	0	3	NaN	NaN			3			0.68664	1.0792	5.3269	3
NAAWLVFANK	N	K	3	0	2	0	0	0	0	0	0	0	1	1	0	1	0	0	0	1	0	1	0	10	0	1132.6	P11076	P11076	ARF1	ADP-ribosylation factor 1	yes	yes	2	0.0096866	70.028	1	0	1	1	0	1	1		1		NaN	NaN	NaN	0
NAEQHNLVK	N	K	1	0	2	0	0	1	1	0	1	0	1	1	0	0	0	0	0	0	0	1	0	9	0	1051.54	P38701	P38701	RPS20	40S ribosomal protein S20	yes	yes	2,3	1.1708e-05	143.03	1	0	4	1	0	4	1	3	1	3	0.16843	0.24598	20.99	4
NAGGVGELEK	N	K	1	0	1	0	0	0	2	3	0	0	1	1	0	0	0	0	0	0	0	1	0	10	0	972.488	P48836	P48836	VMA10	V-type proton ATPase subunit G	yes	yes	2	9.0848e-05	98.943	1	0	5	1	0	5	2	3	2	3	0.12882	0.25701	24.727	5
NAGGVGELEKK	N	K	1	0	1	0	0	0	2	3	0	0	1	2	0	0	0	0	0	0	0	1	0	11	1	1100.58	P48836	P48836	VMA10	V-type proton ATPase subunit G	yes	yes	2	0.0025193	125.72	1	0	2	1	0	2		2		2	0.11461	0.15788	12.235	2
NAGPVNVEAK	N	K	2	0	2	0	0	0	1	1	0	0	0	1	0	0	1	0	0	0	0	2	0	10	0	997.519	P43585	P43585	VTC2	Vacuolar transporter chaperone 2	yes	yes	2	0.0051793	79.201	1	0	1	1	0	1	1		1		0.22445	0.31954	NaN	1
NAINVDTAFEEIAR	N	R	3	1	2	1	0	0	2	0	0	2	0	0	0	1	0	0	1	0	0	1	0	14	0	1561.77	P32939	P32939	YPT7	GTP-binding protein YPT7	yes	yes	2	4.5106e-05	124.16	1	0	2	1	0	2		2		2	0.49848	0.79188	7.156	2
NANDLPK	N	K	1	0	2	1	0	0	0	0	0	0	1	1	0	0	1	0	0	0	0	0	0	7	0	770.392	P32324	P32324	EFT1	Elongation factor 2	yes	yes	2	0.053612	50.127	1	0	1	1	0	1		1		1	0.19995	0.26413	NaN	1
NANDNNQFYQQK	N	K	1	0	4	1	0	3	0	0	0	0	0	1	0	1	0	0	0	0	1	0	0	12	0	1482.65	P04147	P04147	PAB1	Polyadenylate-binding protein, cytoplasmic and nuclear	yes	yes	2	0.0059282	83.137	1	0	3	1	0	3		3		3	0.32114	0.42624	20.425	3
NANDPENVGER	N	R	1	1	3	1	0	0	2	1	0	0	0	0	0	0	1	0	0	0	0	1	0	11	0	1213.53	P33302	P33302	PDR5	Pleiotropic ABC efflux transporter of multiple drugs	yes	yes	2	9.7389e-06	142.1	1	0	6	1	0	6	3	3	3	3	0.1038	0.14183	48.419	4
NAPAIIFIDEIDSIAPK	N	K	3	0	1	2	0	0	1	0	0	5	0	1	0	1	2	1	0	0	0	0	0	17	0	1825.98	P25694	P25694	CDC48	Cell division control protein 48	yes	yes	2	1.4253e-15	174.52	1	0	2	1	0	2		2		2	0.11341	0.17953	22.357	2
NAQAALVVYDVTKPQSFIK	N	K	3	0	1	1	0	2	0	0	0	1	1	2	0	1	1	1	1	0	1	3	0	19	1	2091.14	P36017	P36017	VPS21	Vacuolar protein sorting-associated protein 21	yes	yes	2,3	5.051e-76	289.32	1	0	6	1	0	6		6		6	0.15896	0.32078	32.422	6
NASNNPNELAASGAALQAR	N	R	6	1	4	0	0	1	1	1	0	0	2	0	0	0	1	2	0	0	0	0	0	19	0	1867.91	P38788	P38788	SSZ1	Ribosome-associated complex subunit SSZ1	yes	yes	2	0.010125	69.737	1	0	1	1	0	1		1		1	NaN	NaN	NaN	0
NASYLEER	N	R	1	1	1	0	0	0	2	0	0	0	1	0	0	0	0	1	0	0	1	0	0	8	0	980.456	P32563	P32563	VPH1	V-type proton ATPase subunit a, vacuolar isoform	yes	yes	2	0.0011224	113.18	1	0	7	1	0	7	4	3	4	3	0.20618	0.35208	32.939	7
NATFPGVQMK	N	K	1	0	1	0	0	1	0	1	0	0	0	1	1	1	1	0	1	0	0	1	0	10	0	1091.54	P06169;P16467	P06169	PDC1;PDC5	Pyruvate decarboxylase isozyme 1;Pyruvate decarboxylase isozyme 2	yes	no	2	0.039362	50.108	1	0	2	1	0	2		2		2	0.26756	0.42226	8.4417	2
NCFDTAEELDDMNIEIIR	N	R	1	1	2	3	1	0	3	0	0	3	1	0	1	1	0	0	1	0	0	0	0	18	0	2196.97	P32366	P32366	VMA6	V-type proton ATPase subunit d	yes	yes	2	6.5273e-62	261.19	1	0	2	1	0	2		2		2	0.57674	1.1237	98.48	2
NCTPKPTSTTETVAASAVAAVFEQK	N	K	5	0	1	0	1	1	2	0	0	0	0	2	0	1	2	2	5	0	0	3	0	25	1	2607.28	P00549	P00549	CDC19	Pyruvate kinase 1	yes	yes	3	1.0161e-12	137.72	1	0	3	1	0	3		3		3	0.53805	1.4401	16.544	3
NDDNVNEIFFTLAK	N	K	1	0	3	2	0	0	1	0	0	1	1	1	0	2	0	0	1	0	0	1	0	14	0	1638.79	P07560	P07560	SEC4	Ras-related protein SEC4	yes	yes	2	2.0062e-08	136.39	1	0	2	1	0	2		2		2	0.2439	0.46363	16.758	2
NDHANTAFWTGK	N	K	2	0	2	1	0	0	0	1	1	0	0	1	0	1	0	0	2	1	0	0	0	12	0	1360.62	P38631;P40989	P38631	FKS1;GSC2	1,3-beta-glucan synthase component FKS1;1,3-beta-glucan synthase component GSC2	yes	no	2	0.00010821	127.71	1	0	2	1	0	2	2		2		0.30963	0.45154	25.109	2
NDIANSTTDAPAPIGDADEYIQNETR	N	R	4	1	3	4	0	1	2	1	0	3	0	0	0	0	2	1	3	0	1	0	0	26	0	2790.26	P38736	P38736	GOS1	Golgi SNAP receptor complex member 1	yes	yes	3	7.6564e-29	186.69	1	0	8	1	0	8		8		8	0.13264	0.26987	27.313	3
NEDTEQEDINNTNLSK	N	K	0	0	4	2	0	1	3	0	0	1	1	1	0	0	0	1	2	0	0	0	0	16	0	1862.81	P06775	P06775	HIP1	Histidine permease	yes	yes	2	2.522e-101	315.66	1	0	4	1	0	4		4		4	0.20265	0.29558	64.206	4
NEEEDAKNPLFSYVEPVLVASAK	N	K	3	0	2	1	0	0	4	0	0	0	2	2	0	1	2	2	0	0	1	3	0	23	1	2548.27	P0C2H8;P0C2H9	P0C2H8	RPL31A;RPL31B	60S ribosomal protein L31-A;60S ribosomal protein L31-B	yes	no	3	1.1086e-13	154.65	1	0	2	1	0	2		2		2	0.23348	0.39131	25.717	2
NEPITINNVLLR	N	R	0	1	3	0	0	0	1	0	0	2	2	0	0	0	1	0	1	0	0	1	0	12	0	1394.79	P32660	P32660	DNF1	Phospholipid-transporting ATPase DNF1	yes	yes	2	0.030235	67.519	1	0	1	1	0	1	1		1		NaN	NaN	NaN	0
NETNNIDGNFK	N	K	0	0	4	1	0	0	1	1	0	1	0	1	0	1	0	0	1	0	0	0	0	11	0	1264.57	P22203	P22203	VMA4	V-type proton ATPase subunit E	yes	yes	2	1.9005e-13	186.46	1	0	11	1	0	11	4	7	4	7	0.15424	0.2142	26.056	7
NFDTDESLLTGESLPVSK	N	K	0	0	1	2	0	0	2	1	0	0	3	1	0	1	1	3	2	0	0	1	0	18	0	1950.94	P13587;Q01896;Q12691	P13587	ENA1;ENA2;ENA5	Sodium transport ATPase 1;Sodium transport ATPase 2;Sodium transport ATPase 5	yes	no	2	9.585e-63	269.49	1	0	3	1	0	3		3		3	0.099052	0.23685	25.299	3
NFGIGQAVQPK	N	K	1	0	1	0	0	2	0	2	0	1	0	1	0	1	1	0	0	0	0	1	0	11	0	1157.62	P29453;P17076	P29453	RPL8B;RPL8A	60S ribosomal protein L8-B;60S ribosomal protein L8-A	yes	no	2	2.8152e-13	182.64	1	0	22	1	0	22	16	6	16	6	0.19112	0.31578	55.396	5
NFNDPEVQGDMK	N	K	0	0	2	2	0	1	1	1	0	0	0	1	1	1	1	0	0	0	0	1	0	12	0	1392.6	P10592	P10592	SSA2	Heat shock protein SSA2	yes	yes	2	2.3515e-06	138.24	1	0	3	1	0	3		3		3	0.16226	0.25303	17.293	3
NFSSEELSQK	N	K	0	0	1	0	0	1	2	0	0	0	1	1	0	1	0	3	0	0	0	0	0	10	0	1167.54	P39109	P39109	YCF1	Metal resistance protein YCF1	yes	yes	2	0.013639	63.408	1	0	1	1	0	1	1		1		0.35626	0.50718	NaN	1
NFTPEQISSMVLGK	N	K	0	0	1	0	0	1	1	1	0	1	1	1	1	1	1	2	1	0	0	1	0	14	0	1549.78	P10592	P10592	SSA2	Heat shock protein SSA2	no	no	2	5.7966e-13	160.48	1	0	6	NaN	NaN		3	3			0.21559	0.35295	38.974	6
NGFQTGSASK	N	K	1	0	1	0	0	1	0	2	0	0	0	1	0	1	0	2	1	0	0	0	0	10	0	995.467	P49166	P49166	RPL37A	60S ribosomal protein L37-A	yes	yes	2	0.00017621	118.28	1	0	5	1	0	5	4	1	4	1	0.74731	1.088	67.506	2
NGIATLLQAEKEAHEIVSK	N	K	3	0	1	0	0	1	3	1	1	2	2	2	0	0	0	1	1	0	0	1	0	19	1	2050.11	P48836	P48836	VMA10	V-type proton ATPase subunit G	yes	yes	3	0.0073611	81.448	1	0	2	1	0	2		2		2	0.15088	0.20825	28.913	2
NGKAPEAEQVLSAAATFPIAQPATDVEAR	N	R	8	1	1	1	0	2	3	1	0	1	1	1	0	1	3	1	2	0	0	2	0	29	1	2951.5	Q12690	Q12690	RPL13A	60S ribosomal protein L13-A	yes	yes	3	1.3422e-05	94.837	1	0	3	1	0	3		3		3	0.13246	0.26274	22.145	3
NGLGFPINEQDPSK	N	K	0	0	2	1	0	1	1	2	0	1	1	1	0	1	2	1	0	0	0	0	0	14	0	1514.74	P41277	P41277	RHR2	(DL)-glycerol-3-phosphatase 1	yes	yes	2	0.015807	73.386	1	0	4	1	0	4	1	3	1	3	3.9922	8.7551	34.731	3
NGSVSNNYVR	N	R	0	1	3	0	0	0	0	1	0	0	0	0	0	0	0	2	0	0	1	2	0	10	0	1108.53	Q08157	Q08157	YOL019W	Uncharacterized membrane protein YOL019W	yes	yes	2	0.0050707	89.171	1	0	3	1	0	3		3		3	0.13326	0.18446	12.573	3
NHASINEENLK	N	K	1	0	3	0	0	0	2	0	1	1	1	1	0	0	0	1	0	0	0	0	0	11	0	1267.62	P40483	P40483	YIL108W	Putative zinc metalloproteinase YIL108W	yes	yes	2	0.0058023	81.625	1	0	1	1	0	1		1		1	0.82017	1.1068	NaN	1
NIEASVQPSR	N	R	1	1	1	0	0	1	1	0	0	1	0	0	0	0	1	2	0	0	0	1	0	10	0	1099.56	Q12230	Q12230	LSP1	Sphingolipid long chain base-responsive protein LSP1	yes	yes	2	0.0050333	92.611	1	0	3	1	0	3		3		3	0.22909	0.3019	30.329	2
NIEYANNVR	N	R	1	1	3	0	0	0	1	0	0	1	0	0	0	0	0	0	0	0	1	1	0	9	0	1091.54	P34216	P34216	EDE1	EH domain-containing and endocytosis protein 1	yes	yes	2	0.014817	95.523	1	0	5	1	0	5	3	2	3	2	0.24111	0.36191	5.2479	2
NIITNEQK	N	K	0	0	2	0	0	1	1	0	0	2	0	1	0	0	0	0	1	0	0	0	0	8	0	958.508	Q03388	Q03388	VPS72	Vacuolar protein sorting-associated protein 72	yes	yes	2	0.0082287	94.114	1	0	6	1	0	6		6		6	0.06651	0.097445	19.902	3
NILTGGCSSSK	N	K	0	0	1	0	1	0	0	2	0	1	1	1	0	0	0	3	1	0	0	0	0	11	0	1122.53	P33336	P33336	SKN1	Beta-glucan synthesis-associated protein SKN1	yes	yes	2	0.015642	65.842	1	0	1	1	0	1		1		1	0.14788	0.19054	NaN	1
NINQEIGDR	N	R	0	1	2	1	0	1	1	1	0	2	0	0	0	0	0	0	0	0	0	0	0	9	0	1057.52	P43682	P43682	SFT1	Protein transport protein SFT1	yes	yes	2	0.00091393	112.75	1	0	1	1	0	1		1		1	0.09285	0.16674	NaN	1
NINSETTDEQFQELFAK	N	K	1	0	2	1	0	2	3	0	0	1	1	1	0	2	0	1	2	0	0	0	0	17	0	2012.93	P04147	P04147	PAB1	Polyadenylate-binding protein, cytoplasmic and nuclear	yes	yes	2	3.0214e-20	190.46	1	0	1	1	0	1		1		1	10.468	28.909	NaN	1
NISGNGSVTPK	N	K	0	0	2	0	0	0	0	2	0	1	0	1	0	0	1	2	1	0	0	1	0	11	0	1072.55	P40474	P40474	QDR2	Quinidine resistance protein 2	yes	yes	2	0.018129	62.694	1	0	1	1	0	1		1		1	NaN	NaN	NaN	0
NITWIAECIAQNQR	N	R	2	1	2	0	1	2	1	0	0	3	0	0	0	0	0	0	1	1	0	0	0	14	0	1715.84	P32366	P32366	VMA6	V-type proton ATPase subunit d	yes	yes	2,3	2.8293e-17	190.24	1	0	4	1	0	4	3	1	3	1	0.28027	0.39899	43.898	3
NIVEAAAVR	N	R	3	1	1	0	0	0	1	0	0	1	0	0	0	0	0	0	0	0	0	2	0	9	0	941.529	P39938;P39939	P39938	RPS26A;RPS26B	40S ribosomal protein S26-A;40S ribosomal protein S26-B	yes	no	2	0.0054772	60.102	1	0	5	1	0	5	2	3	2	3	0.41875	0.85143	32.069	5
NKVNSVLVENALK	N	K	1	0	3	0	0	0	1	0	0	0	2	2	0	0	0	1	0	0	0	3	0	13	1	1426.81	P32621	P32621	GDA1	Guanosine-diphosphatase	yes	yes	2,3	7.4753e-07	152.16	1	0	4	1	0	4	4		4		0.17915	0.26126	28.071	4
NKVNSVLVENALKDGK	N	K	1	0	3	1	0	0	1	1	0	0	2	3	0	0	0	1	0	0	0	3	0	16	2	1726.96	P32621	P32621	GDA1	Guanosine-diphosphatase	yes	yes	3	6.0797e-56	262.42	1	0	6	1	0	6	3	3	3	3	0.062493	0.10592	61.358	5
NKYEDEINKR	N	R	0	1	2	1	0	0	2	0	0	1	0	2	0	0	0	0	0	0	1	0	0	10	2	1307.65	CON__P04264;CON__Q6IFZ6;CON__P05787;CON__H-INV:HIT000016045	CON__P04264			no	no	3	0.027487	101.38	1	0	2	NaN	NaN		2				0.38471	0.5321	13.836	2
NLDLDSIIAEVK	N	K	1	0	1	2	0	0	1	0	0	2	2	1	0	0	0	1	0	0	0	1	0	12	0	1328.72	CON__P35908;CON__O95678;CON__Q5XKE5	CON__P35908			no	no	2	1.6773e-14	187.11	1	0	1	NaN	NaN			1			0.53601	1.0082	NaN	1
NLFTGWVDVK	N	K	0	0	1	1	0	0	0	1	0	0	1	1	0	1	0	0	1	1	0	2	0	10	0	1177.61	P00950	P00950	GPM1	Phosphoglycerate mutase 1	yes	yes	2	0.0028956	107.06	1	0	1	1	0	1		1		1	0.32594	0.61146	NaN	1
NLLLLGEDR	N	R	0	1	1	1	0	0	1	1	0	0	4	0	0	0	0	0	0	0	0	0	0	9	0	1041.58	P29465	P29465	CHS3	Chitin synthase 3	yes	yes	2	0.021655	87.913	1	0	3	1	0	3	3		3		NaN	NaN	NaN	0
NLNANTNTAR	N	R	2	1	4	0	0	0	0	0	0	0	1	0	0	0	0	0	2	0	0	0	0	10	0	1087.54	P39719	P39719	FLC2	Flavin carrier protein 2	yes	yes	2	4.0842e-08	162.36	1	0	2	1	0	2	2		2		0.11824	0.16354	6.9557	2
NLPNNISTTGGNTFGGLNETENTSPNPAR	N	R	1	1	7	0	0	0	2	4	0	1	2	0	0	1	3	2	5	0	0	0	0	29	0	2986.4	Q04121	Q04121	NHX1	Endosomal/prevacuolar sodium/hydrogen exchanger	yes	yes	2	3.4135e-15	149.94	1	0	1	1	0	1		1		1	NaN	NaN	NaN	0
NLSASGASADVAYQSTVVNIPYK	N	K	4	0	2	1	0	1	0	1	0	1	1	1	0	0	1	4	1	0	2	3	0	23	0	2354.18	P33302	P33302	PDR5	Pleiotropic ABC efflux transporter of multiple drugs	yes	yes	2	3.4895e-13	139.28	1	0	1	1	0	1		1		1	NaN	NaN	NaN	0
NLSDLYTVLK	N	K	0	0	1	1	0	0	0	0	0	0	3	1	0	0	0	1	1	0	1	1	0	10	0	1164.64	P32563	P32563	VPH1	V-type proton ATPase subunit a, vacuolar isoform	yes	yes	2	0.00088131	117.52	1	0	3	1	0	3	3		3		0.080045	0.10777	15.754	3
NLTEEVWAVK	N	K	1	0	1	0	0	0	2	0	0	0	1	1	0	0	0	0	1	1	0	2	0	10	0	1187.62	P16521	P16521	YEF3	Elongation factor 3A	yes	yes	2	1.9981e-05	145.99	1	0	3	1	0	3	3		3		0.16359	0.22735	11.842	3
NLYIIAVK	N	K	1	0	1	0	0	0	0	0	0	2	1	1	0	0	0	0	0	0	1	1	0	8	0	932.569	P0CX41;P0CX42	P0CX41	RPL23A;RPL23B	60S ribosomal protein L23-A;60S ribosomal protein L23-B	yes	no	2	0.0087165	52.716	1	0	2	1	0	2		2		2	0.35838	0.74779	1.2381	2
NMEWFYEK	N	K	0	0	1	0	0	0	2	0	0	0	0	1	1	1	0	0	0	1	1	0	0	8	0	1145.49	P53388	P53388	DIP5	Dicarboxylic amino acid permease	yes	yes	2	0.019238	67.897	1	0	1	1	0	1		1		1	NaN	NaN	NaN	0
NMIIVPEMIGSVVGIYNGK	N	K	0	0	2	0	0	0	1	3	0	4	0	1	2	0	1	1	0	0	1	3	0	19	0	2033.07	Q01855	Q01855	RPS15	40S ribosomal protein S15	yes	yes	2	9.3144e-23	181.34	1	0	2	1	0	2		2		2	0.20024	0.27274	13.104	2
NMLLDMNNKK	N	K	0	0	3	1	0	0	0	0	0	0	2	2	2	0	0	0	0	0	0	0	0	10	1	1219.61	P02381	P02381	VAR1	Ribosomal protein VAR1, mitochondrial	yes	yes	3	0.048346	60.518	1	0	1	1	0	1		1		1	NaN	NaN	NaN	0
NNEGSSNMNMNR	N	R	0	1	5	0	0	0	1	1	0	0	0	0	2	0	0	2	0	0	0	0	0	12	0	1366.54	P48813	P48813	GNP1	High-affinity glutamine permease	yes	yes	2	1.7245e-18	198.32	1	0	9	1	0	9	5	4	5	4	0.30588	0.43234	39.623	7
NNFYTTLVQAIVENKPADSSPDLSK	N	K	2	0	3	2	0	1	1	0	0	1	2	2	0	1	2	3	2	0	1	2	0	25	1	2750.38	P46982	P46982	MNN5	Alpha-1,2-mannosyltransferase MNN5	yes	yes	3	1.7395e-05	111.45	1	0	2	1	0	2		2		2	0.069231	0.1154	32.245	2
NNGSNTSNNINYK	N	K	0	0	6	0	0	0	0	1	0	1	0	1	0	0	0	2	1	0	1	0	0	13	0	1438.64	Q08157	Q08157	YOL019W	Uncharacterized membrane protein YOL019W	yes	yes	2	6.3248e-07	137.62	1	0	3	1	0	3		3		3	NaN	NaN	NaN	0
NNINNSTKDELSPNFLNEDNFK	N	K	0	0	7	2	0	0	2	0	0	1	2	2	0	2	1	2	1	0	0	0	0	22	1	2566.19	Q12246	Q12246	LCB4	Sphingoid long chain base kinase 4	yes	yes	3	0.040244	76.118	1	0	1	1	0	1		1		1	NaN	NaN	NaN	0
NNVLTVVNPDEAD	N	D	1	0	3	2	0	0	1	0	0	0	1	0	0	0	1	0	1	0	0	3	0	13	0	1398.66	P54867	P54867	SLG1	Protein SLG1	yes	yes	2	0.020682	66.215	1	0	3	1	0	3		3		3	NaN	NaN	NaN	0
NNVYLNYVLEK	N	K	0	0	3	0	0	0	1	0	0	0	2	1	0	0	0	0	0	0	2	2	0	11	0	1367.71	P42838	P42838	LEM3	Alkylphosphocholine resistance protein LEM3	yes	yes	2	3.3024e-27	165.63	1	0	7	1	0	7	3	4	3	4	0.26151	0.41386	48.188	5
NPGAWGPGIISSDK	N	K	1	0	1	1	0	0	0	3	0	2	0	1	0	0	2	2	0	1	0	0	0	14	0	1397.69	P32487;P38971	P32487	LYP1;ALP1	Lysine-specific permease;Basic amino-acid permease	yes	no	2	9.9067e-10	146.59	1	0	5	1	0	5	5		5		0.36404	0.48919	NaN	1
NPHDIIEGINAGEIEIPEN	N	N	1	0	3	1	0	0	4	2	1	5	0	0	0	0	2	0	0	0	0	0	0	19	0	2073	P0CX53;P0CX54	P0CX53	RPL12A;RPL12B	60S ribosomal protein L12-A;60S ribosomal protein L12-B	yes	no	2	2.5406e-08	126.4	1	0	1	1	0	1		1		1	NaN	NaN	NaN	0
NPLTHSTPK	N	K	0	0	1	0	0	0	0	0	1	0	1	1	0	0	2	1	2	0	0	0	0	9	0	993.524	P29453;P17076	P29453	RPL8B;RPL8A	60S ribosomal protein L8-B;60S ribosomal protein L8-A	yes	no	2	0.042873	46.73	1	0	2	1	0	2		2		2	0.19222	0.28311	2.7382	2
NPNVGGACGEIR	N	R	1	1	2	0	1	0	1	3	0	1	0	0	0	0	1	0	0	0	0	1	0	12	0	1242.58	P08004	P08004	CHS1	Chitin synthase 1	yes	yes	2	0.028383	68.515	1	0	1	1	0	1	1		1		NaN	NaN	NaN	0
NPSDITQEEYNAFYK	N	K	1	0	2	1	0	1	2	0	0	1	0	1	0	1	1	1	1	0	2	0	0	15	0	1817.81	P15108;P02829	P15108	HSC82;HSP82	ATP-dependent molecular chaperone HSC82;ATP-dependent molecular chaperone HSP82	yes	no	2	2.7504e-181	273.38	1	0	2	1	0	2	2		2		NaN	NaN	NaN	0
NPSTLLPTSSMFWNK	N	K	0	0	2	0	0	0	0	0	0	0	2	1	1	1	2	3	2	1	0	0	0	15	0	1721.84	P29465	P29465	CHS3	Chitin synthase 3	yes	yes	2	2.8042e-06	125.73	1	0	2	1	0	2		2		2	0.31108	0.57452	23.514	2
NPTDDDFPHEAVVR	N	R	1	1	1	3	0	0	1	0	1	0	0	0	0	1	2	0	1	0	0	2	0	14	0	1610.73	Q04767	Q04767	TVP18	Golgi apparatus membrane protein TVP18	yes	yes	3	0.041632	60.301	1	0	3	1	0	3	2	1	2	1	0.12669	0.21571	58.01	2
NPVILADACCSR	N	R	2	1	1	1	2	0	0	0	0	1	1	0	0	0	1	1	0	0	0	1	0	12	0	1374.64	P06169	P06169	PDC1	Pyruvate decarboxylase isozyme 1	yes	yes	2	1.4289e-06	145	1	0	34	1	0	34		34		34	0.40374	0.62761	21.626	21
NQAALNPR	N	R	2	1	2	0	0	1	0	0	0	0	1	0	0	0	1	0	0	0	0	0	0	8	0	882.467	P40150;P11484	P40150	SSB2;SSB1	Heat shock protein SSB2;Heat shock protein SSB1	no	no	2	0.0035918	98.523	1	0	3	NaN	NaN			3			0.19812	0.33419	29.113	3
NQDLFADGEASAQLSNATTEMANLSNQVNSLSK	N	K	5	0	5	2	0	3	2	1	0	0	4	1	1	1	0	5	2	0	0	1	0	33	0	3467.61	P34216	P34216	EDE1	EH domain-containing and endocytosis protein 1	yes	yes	3	5.0137e-32	183.12	1	0	3	1	0	3		3		3	NaN	NaN	NaN	0
NQEIFDANVQR	N	R	1	1	2	1	0	2	1	0	0	1	0	0	0	1	0	0	0	0	0	1	0	11	0	1332.64	Q12690;P40212	P40212	RPL13A;RPL13B	60S ribosomal protein L13-A;60S ribosomal protein L13-B	no	no	2	1.489e-05	119.39	1	0	26	NaN	NaN		14	12			0.40523	0.58465	41.177	17
NQETAISVAK	N	K	2	0	1	0	0	1	1	0	0	1	0	1	0	0	0	1	1	0	0	1	0	10	0	1059.56	Q01939	Q01939	RPT6	26S protease regulatory subunit 8 homolog	yes	yes	2	0.0098703	69.721	1	0	2	1	0	2		2		2	0.070951	0.097592	34.534	2
NQSSLGLIPVASATSNTSSPK	N	K	2	0	2	0	0	1	0	1	0	1	2	1	0	0	2	6	2	0	0	1	0	21	0	2058.06	P53947	P53947		Vacuolar membrane protein YNL058C	yes	yes	2	0.016188	74.505	1	0	1	1	0	1		1		1	NaN	NaN	NaN	0
NQVYEIVDGR	N	R	0	1	1	1	0	1	1	1	0	1	0	0	0	0	0	0	0	0	1	2	0	10	0	1191.59	P38631	P38631	FKS1	1,3-beta-glucan synthase component FKS1	yes	yes	2	1.0581e-05	150.46	1	0	82	1	0	82	68	14	68	14	0.37179	0.53309	35.217	45
NSAAGLENTLFQLK	N	K	2	0	2	0	0	1	1	1	0	0	3	1	0	1	0	1	1	0	0	0	0	14	0	1504.79	P69771	P69771	DID2	Vacuolar protein-sorting-associated protein 46	yes	yes	2	1.7074e-23	205.3	1	0	3	1	0	3		3		3	0.23692	0.53654	6.8666	3
NSGGTVLSSTR	N	R	0	1	1	0	0	0	0	2	0	0	1	0	0	0	0	3	2	0	0	1	0	11	0	1077.54	P32623	P32623	UTR2	Probable glycosidase CRH2	yes	yes	2	0.00019075	128.68	1	0	6	1	0	6	3	3	3	3	0.11209	0.19547	40.587	5
NSLFISPTGDILYK	N	K	0	0	1	1	0	0	0	1	0	2	2	1	0	1	1	2	1	0	1	0	0	14	0	1566.83	P40476	P40476	PRM5	Pheromone-regulated membrane protein 5	yes	yes	2	4.6973e-05	115.06	1	0	4	1	0	4		4		4	0.14559	0.26877	NaN	1
NSQFDNNNSGSVTNEDVDTFSHVLDDPQPR	N	R	0	1	5	5	0	2	1	1	1	0	1	0	0	2	2	4	2	0	0	3	0	30	0	3347.46	P35206	P35206	CSG2	Mannosyl phosphorylinositol ceramide synthase regulatory protein CSG2	yes	yes	3	7.4176e-17	136.57	1	0	3	1	0	3		3		3	0.22351	0.52659	18.149	3
NSSHSLSETDLNQSK	N	K	0	0	2	1	0	1	1	0	1	0	2	1	0	0	0	5	1	0	0	0	0	15	0	1645.75	P38167	P38167	ECM21	Protein ECM21	yes	yes	3	0.028711	59.862	1	0	1	1	0	1		1		1	0.4749	0.68633	NaN	1
NSSSLDSDHDAYYSK	N	K	1	0	1	3	0	0	0	0	1	0	1	1	0	0	0	5	0	0	2	0	0	15	0	1687.7	P53388	P53388	DIP5	Dicarboxylic amino acid permease	yes	yes	2	6.5707e-09	144.18	1	0	2	1	0	2		2		2	NaN	NaN	NaN	0
NSWIGYVR	N	R	0	1	1	0	0	0	0	1	0	1	0	0	0	0	0	1	0	1	1	1	0	8	0	993.503	P38631;P40989	P38631	FKS1;GSC2	1,3-beta-glucan synthase component FKS1;1,3-beta-glucan synthase component GSC2	yes	no	1,2	5.3855e-06	146.81	1	0	7	1	0	7	3	4	3	4	0.13014	0.19311	20.259	7
NTAAETFK	N	K	2	0	1	0	0	0	1	0	0	0	0	1	0	1	0	0	2	0	0	0	0	8	0	880.429	P29453;P17076	P29453	RPL8B;RPL8A	60S ribosomal protein L8-B;60S ribosomal protein L8-A	yes	no	2	0.040442	50.805	1	0	1	1	0	1	1		1		1.3263	1.8881	NaN	1
NTAAVSSENDNENGTANGSHDTK	N	K	3	0	5	2	0	0	2	2	1	0	0	1	0	0	0	3	3	0	0	1	0	23	0	2331.98	P32804	P32804	ZRT1	Zinc-regulated transporter 1	yes	yes	2,3	5.687e-140	333.75	1	0	35	1	0	35	5	30	5	30	0.1042	0.14413	102.99	23
NTISEAGDKLEQADKDAVTK	N	K	3	0	1	3	0	1	2	1	0	1	1	3	0	0	0	1	2	0	0	1	0	20	2	2132.06	P10592	P10592	SSA2	Heat shock protein SSA2	yes	yes	3	0.0092673	77.506	1	0	1	1	0	1		1		1	0.38538	0.85743	NaN	1
NTTPYQNNVYNDAIR	N	R	1	1	4	1	0	1	0	0	0	1	0	0	0	0	1	0	2	0	2	1	0	15	0	1781.83	P40073	P40073	SHO1	High osmolarity signaling protein SHO1	yes	yes	2	0.00012774	109.83	1	0	16	1	0	16		16		16	0.2105	0.29021	29.328	7
NVGDAEGNGEPR	N	R	1	1	2	1	0	0	2	3	0	0	0	0	0	0	1	0	0	0	0	1	0	12	0	1213.53	P39524	P39524	DRS2	Probable phospholipid-transporting ATPase DRS2	yes	yes	2	1.3887e-06	145.29	1	0	6	1	0	6	3	3	3	3	0.10214	0.13935	63.383	2
NVIVSNR	N	R	0	1	2	0	0	0	0	0	0	1	0	0	0	0	0	1	0	0	0	2	0	7	0	800.45	P05317	P05317	RPP0	60S acidic ribosomal protein P0	yes	yes	2	0.0082753	70.268	1	0	2	1	0	2	2		2		0.087684	0.12128	6.0047	2
NVKEEETVAK	N	K	1	0	1	0	0	0	3	0	0	0	0	2	0	0	0	0	1	0	0	2	0	10	1	1145.59	P0CX39;P0CX40	P0CX39	RPS8A;RPS8B	40S ribosomal protein S8-A;40S ribosomal protein S8-B	yes	no	2	1.7078e-11	148.56	1	0	6	1	0	6	1	5	1	5	0.31824	0.48881	45.477	3
NVNDVIAPAFVK	N	K	2	0	2	1	0	0	0	0	0	1	0	1	0	1	1	0	0	0	0	3	0	12	0	1285.7	P00924	P00924	ENO1	Enolase 1	yes	yes	2	0.00021456	119.39	1	0	3	1	0	3		3		3	0.17757	0.3488	11.456	3
NVPGVETANVASLNLLQLAPGAHLGR	N	R	4	1	3	0	0	1	1	3	1	0	5	0	0	0	2	1	1	0	0	3	0	26	0	2610.42	P10664;P49626	P10664	RPL4A;RPL4B	60S ribosomal protein L4-A;60S ribosomal protein L4-B	no	no	3	0.0064571	58.107	1	0	1	NaN	NaN			1			0.20763	0.47714	NaN	1
NVPLYQHLADLSK	N	K	1	0	1	1	0	1	0	0	1	0	3	1	0	0	1	1	0	0	1	1	0	13	0	1496.8	P00925	P00925	ENO2	Enolase 2	yes	yes	2,3	4.6425e-22	208.82	1	0	26	1	0	26	3	23	3	23	0.14635	0.19192	40.527	24
NVQEFTTAAR	N	R	2	1	1	0	0	1	1	0	0	0	0	0	0	1	0	0	2	0	0	1	0	10	0	1135.56	P31412	P31412	VMA5	V-type proton ATPase subunit C	yes	yes	2	0.014732	86.344	1	0	1	1	0	1		1		1	NaN	NaN	NaN	0
NVSMIADSSSR	N	R	1	1	1	1	0	0	0	0	0	1	0	0	1	0	0	4	0	0	0	1	0	11	0	1165.54	P17255	P17255	VMA1	V-type proton ATPase catalytic subunit A;Endonuclease PI-SceI	yes	yes	2	9.2035e-08	129.34	1	0	6	1	0	6	6		6		0.21527	0.28927	46.412	3
NYASEALISYFK	N	K	2	0	1	0	0	0	1	0	0	1	1	1	0	1	0	2	0	0	2	0	0	12	0	1404.69	P36008	P36008	TEF4	Elongation factor 1-gamma 2	yes	yes	2	0.00012886	126.1	1	0	1	1	0	1	1		1		NaN	NaN	NaN	0
NYSPYYNTIDDLKDQIVDLTVGNNK	N	K	0	0	4	4	0	1	0	1	0	2	2	2	0	0	1	1	2	0	3	2	0	25	1	2901.4	CON__P35527	CON__P35527			yes	yes	3	0.0002073	95.624	1	0	2	1	0	2		2		2	2.1213	4.2347	31.981	2
PATASPLYMPVTK	P	K	2	0	0	0	0	0	0	0	0	0	1	1	1	0	3	1	2	0	1	1	0	13	0	1374.72	Q04599	Q04599	MRPL1	54S ribosomal protein L1, mitochondrial	yes	yes	2	0.021767	74.611	1	0	3	1	0	3		3		3	NaN	NaN	NaN	0
PEQEPLSPNGR	P	R	0	1	1	0	0	1	2	1	0	0	1	0	0	0	3	1	0	0	0	0	0	11	0	1222.59	P47082	P47082	AVT1	Vacuolar amino acid transporter 1	yes	yes	2	0.0042683	92.19	1	0	1	1	0	1		1		1	0.18047	0.27312	NaN	1
PLTTKPLSLK	P	K	0	0	0	0	0	0	0	0	0	0	3	2	0	0	2	1	2	0	0	0	0	10	1	1096.69	P41277	P41277	RHR2	(DL)-glycerol-3-phosphatase 1	yes	yes	3	0.033084	79.148	1	0	3	1	0	3		3		3	0.12428	0.18755	78.869	2
PMFMKNNKK	P	K	0	0	2	0	0	0	0	0	0	0	0	3	2	1	1	0	0	0	0	0	0	9	2	1136.58	P15801	P15801	MIP1	DNA polymerase gamma	yes	yes	2	0.048519	29.162	1	0	1	1	0	1		1		1	NaN	NaN	NaN	0
PNPPSFK	P	K	0	0	1	0	0	0	0	0	0	0	0	1	0	1	3	1	0	0	0	0	0	7	0	785.407	P40527	P40527	NEO1	Probable phospholipid-transporting ATPase NEO1	yes	yes	2	0.041021	60.682	1	0	1	1	0	1		1		1	0.27906	0.36356	NaN	1
PSTTNTAAANVIEK	P	K	3	0	2	0	0	0	1	0	0	1	0	1	0	0	1	1	3	0	0	1	0	14	0	1415.73	Q04013	Q04013	YHM2	Mitochondrial DNA replication protein YHM2	yes	yes	2	0.0052083	81.526	1	0	3	1	0	3		3		3	0.17088	0.23289	85.57	2
PVPEEYLQTDPSYGLTSDEVLK	P	K	0	0	0	2	0	1	3	1	0	0	3	1	0	0	3	2	2	0	2	2	0	22	0	2479.2	P05030	P05030	PMA1	Plasma membrane ATPase 1	yes	yes	2,3	1.7247e-48	211.87	1	0	18	1	0	18	11	7	11	7	0.11765	0.27159	63.918	9
PVPEEYLQTDPSYGLTSDEVLKR	P	R	0	1	0	2	0	1	3	1	0	0	3	1	0	0	3	2	2	0	2	2	0	23	1	2635.3	P05030	P05030	PMA1	Plasma membrane ATPase 1	yes	yes	3	4.7495e-08	132.13	1	0	3	1	0	3	2	1	2	1	0.23074	0.32848	53.452	3
PVSDSGFDNSSK	P	K	0	0	1	2	0	0	0	1	0	0	0	1	0	1	1	4	0	0	0	1	0	12	0	1238.54	P38196	P38196	FUI1	Uridine permease	yes	yes	2	2.0767e-05	134.56	1	0	6	1	0	6	3	3	3	3	0.13168	0.20134	82.623	5
PVSEAFAK	P	K	2	0	0	0	0	0	1	0	0	0	0	1	0	1	1	1	0	0	0	1	0	8	0	847.444	P38708	P38708	YHR020W	Putative proline--tRNA ligase YHR020W	yes	yes	2	0.029504	57.177	1	0	2	1	0	2		2		2	0.1048	0.15681	7.6135	2
QAAASVVPSASSLVITALK	Q	K	5	0	0	0	0	1	0	0	0	1	2	1	0	0	1	4	1	0	0	3	0	19	0	1812.04	P0CX53;P0CX54	P0CX53	RPL12A;RPL12B	60S ribosomal protein L12-A;60S ribosomal protein L12-B	yes	no	2	3.3361e-12	144.17	1	0	3	1	0	3	3		3		0.21281	0.33678	16.003	3
QAINLGQVVLTPLTFALPR	Q	R	2	1	1	0	0	2	0	1	0	1	4	0	0	1	2	0	2	0	0	2	0	19	0	2050.19	P36105	P36105	RPL14A	60S ribosomal protein L14-A	no	no	2,3	4.0182e-30	198.85	1	0	12	NaN	NaN		6	6			0.25047	0.42284	27.661	11
QANNFLWPFK	Q	K	1	0	2	0	0	1	0	0	0	0	1	1	0	2	1	0	0	1	0	0	0	10	0	1263.64	P05737;Q12213	P05737	RPL7A;RPL7B	60S ribosomal protein L7-A;60S ribosomal protein L7-B	no	no	2	0.0091611	70.908	1	0	2	NaN	NaN			2			0.1783	0.36196	31.091	2
QATGGQAFPQMVFDHWSTLGSDPLDPTSK	Q	K	2	0	0	3	0	3	0	3	1	0	2	1	1	2	3	3	3	1	0	1	0	29	0	3117.45	P32324	P32324	EFT1	Elongation factor 2	yes	yes	3	1.7073e-05	81.726	1	0	3	1	0	3		3		3	0.1712	0.26731	21.294	3
QDAQCLVK	Q	K	1	0	0	1	1	2	0	0	0	0	1	1	0	0	0	0	0	0	0	1	0	8	0	960.47	P32319;P53751;P40438;P40890	P32319	PEP1;VTH1;VTH2	Vacuolar protein sorting/targeting protein VPS10;Uncharacterized membrane glycoprotein YNR065C;VPS10 homolog 1;VPS10 homolog 2	no	no	2	0.0011224	113.18	1	0	3	NaN	NaN		1	2			0.15274	0.22472	4.5283	2
QDASPKPYAVK	Q	K	2	0	0	1	0	1	0	0	0	0	0	2	0	0	2	1	0	0	1	1	0	11	1	1202.63	P29453;P17076	P29453	RPL8B;RPL8A	60S ribosomal protein L8-B;60S ribosomal protein L8-A	yes	no	2	0.028446	90.913	1	0	2	1	0	2	2		2		0.16366	0.22636	22.892	2
QDEVSGQTAEPR	Q	R	1	1	0	1	0	2	2	1	0	0	0	0	0	0	1	1	1	0	0	1	0	12	0	1315.6	P38085	P38085	TAT1	Valine/tyrosine/tryptophan amino-acid permease 1	yes	yes	2	2.9271e-14	181.67	1	0	6	1	0	6	3	3	3	3	0.099504	0.14367	25.93	6
QDLPEAMSAAEITEK	Q	K	3	0	0	1	0	1	3	0	0	1	1	1	1	0	1	1	1	0	0	0	0	15	0	1631.77	P11076;P19146	P11076	ARF1;ARF2	ADP-ribosylation factor 1;ADP-ribosylation factor 2	yes	no	2	0.029208	71.354	1	0	1	1	0	1		1		1	NaN	NaN	NaN	0
QDNNNNNGGFGGPGGPGGQGFGR	Q	R	0	1	5	1	0	2	0	10	0	0	0	0	0	2	2	0	0	0	0	0	0	23	0	2173.93	P40159	P40159		Uncharacterized protein YNL208W	yes	yes	2,3	2.9405e-13	141.83	1	0	16	1	0	16		16		16	0.30078	0.41914	29.483	3
QDVIDSLTQICDSNPAISASK	Q	K	2	0	1	3	1	2	0	0	0	3	1	1	0	0	1	4	1	0	0	1	0	21	0	2261.08	P38736	P38736	GOS1	Golgi SNAP receptor complex member 1	yes	yes	2	1.1931e-54	235.68	1	0	3	1	0	3		3		3	0.22825	0.43276	11.258	3
QEIDDTVGIMR	Q	R	0	1	0	2	0	1	1	1	0	2	0	0	1	0	0	0	1	0	0	1	0	11	0	1275.61	P33328	P33328	SNC2	Synaptobrevin homolog 2	yes	yes	2	0.025171	71.085	1	0	3	1	0	3		3		3	1.3093	2.1145	NaN	1
QEPMPEGDFLNR	Q	R	0	1	1	1	0	1	2	1	0	0	1	0	1	1	2	0	0	0	0	0	0	12	0	1431.65	P38631	P38631	FKS1	1,3-beta-glucan synthase component FKS1	yes	yes	2	4.0522e-14	176.78	1	0	11	1	0	11	6	5	6	5	0.11482	0.22632	86.58	9
QETWMTSPK	Q	K	0	0	0	0	0	1	1	0	0	0	0	1	1	0	1	1	2	1	0	0	0	9	0	1106.51	P32660	P32660	DNF1	Phospholipid-transporting ATPase DNF1	yes	yes	2	0.050511	43.282	1	0	1	1	0	1		1		1	0.29983	0.42001	NaN	1
QFLELTR	Q	R	0	1	0	0	0	1	1	0	0	0	2	0	0	1	0	0	1	0	0	0	0	7	0	905.497	P49167	P49167	RPL38	60S ribosomal protein L38	yes	yes	2	0.012315	37.191	1	0	3	1	0	3		3		3	0.52369	1.039	5.3274	3
QGAYIVDNK	Q	K	1	0	1	1	0	1	0	1	0	1	0	1	0	0	0	0	0	0	1	1	0	9	0	1006.51	P29465	P29465	CHS3	Chitin synthase 3	yes	yes	2	0.032446	51.436	1	0	1	1	0	1	1		1		0.28005	0.37633	NaN	1
QGKPHPEPYLK	Q	K	0	0	0	0	0	1	1	1	1	0	1	2	0	0	3	0	0	0	1	0	0	11	1	1292.69	P41277;P40106	P41277	RHR2;HOR2	(DL)-glycerol-3-phosphatase 1;(DL)-glycerol-3-phosphatase 2	yes	no	3	0.023569	96.171	1	0	1	1	0	1	1		1		NaN	NaN	NaN	0
QGPQGFGGPGPQEFGGPGGQGFGGPNPQEFGGPGGQGFGGPNPQEFGGQGR	Q	R	0	1	2	0	0	8	3	22	0	0	0	0	0	6	9	0	0	0	0	0	0	51	0	4824.15	P40159	P40159		Uncharacterized protein YNL208W	yes	yes	4	1.5414e-16	105.53	1	0	4	1	0	4		4		4	0.34975	0.70634	24.957	3
QGQVLEIR	Q	R	0	1	0	0	0	2	1	1	0	1	1	0	0	0	0	0	0	0	0	1	0	8	0	941.529	P16140	P16140	VMA2	V-type proton ATPase subunit B	yes	yes	2	0.050829	44.753	1	0	2	1	0	2		2		2	0.244	0.48941	7.149	2
QGVDADINGLR	Q	R	1	1	1	2	0	1	0	2	0	1	1	0	0	0	0	0	0	0	0	1	0	11	0	1156.58	CON__P35527	CON__P35527			yes	yes	2	0.0063809	79.82	1	0	15	1	0	15		15		15	0.29157	0.454	102.82	9
QGVLGIK	Q	K	0	0	0	0	0	1	0	2	0	1	1	1	0	0	0	0	0	0	0	1	0	7	0	713.444	P05750	P05750	RPS3	40S ribosomal protein S3	yes	yes	2	0.012471	35.88	1	0	2	1	0	2		2		2	0.28788	0.63619	15.751	2
QIGSIEPENEVEYFEK	Q	K	0	0	1	0	0	1	5	1	0	2	0	1	0	1	1	1	0	0	1	1	0	16	0	1909.89	P48813	P48813	GNP1	High-affinity glutamine permease	yes	yes	2	1.4857e-16	156.57	1	0	4	1	0	4	4		4		NaN	NaN	NaN	0
QINENDAEAMNK	Q	K	2	0	3	1	0	1	2	0	0	1	0	1	1	0	0	0	0	0	0	0	0	12	0	1375.6	P16521;P53978	P16521	YEF3;HEF3	Elongation factor 3A;Elongation factor 3B	yes	no	2	4.2603e-66	210.15	1	0	10	1	0	10	7	3	7	3	0.065316	0.14162	9.6967	3
QIRPPIYSLK	Q	K	0	1	0	0	0	1	0	0	0	2	1	1	0	0	2	1	0	0	1	0	0	10	1	1213.72	P38631;P40989	P38631	FKS1;GSC2	1,3-beta-glucan synthase component FKS1;1,3-beta-glucan synthase component GSC2	yes	no	2	4.2606e-08	172.88	1	0	2	1	0	2		2		2	0.038321	0.091557	NaN	1
QISNLQQSISDAEQR	Q	R	1	1	1	1	0	4	1	0	0	2	1	0	0	0	0	3	0	0	0	0	0	15	0	1715.84	CON__P04264	CON__P04264			yes	yes	2	7.9112e-33	181.58	1	0	23	1	0	23	10	13	10	13	0.11968	0.16082	59.153	7
QIVFEIPSETH	Q	H	0	0	0	0	0	1	2	0	1	2	0	0	0	1	1	1	1	0	0	1	0	11	0	1298.65	P26786	P26786	RPS7A	40S ribosomal protein S7-A	yes	yes	2	0.023885	57.347	1	0	3	1	0	3		3		3	NaN	NaN	NaN	0
QIVNIPSFMVR	Q	R	0	1	1	0	0	1	0	0	0	2	0	0	1	1	1	1	0	0	0	2	0	11	0	1302.71	P05755;O13516	O13516	RPS9B;RPS9A	40S ribosomal protein S9-B;40S ribosomal protein S9-A	no	no	2	0.0092875	73.885	1	0	5	NaN	NaN		2	3			0.42667	0.60568	29.525	5
QLDESLDSLR	Q	R	0	1	0	2	0	1	1	0	0	0	3	0	0	0	0	2	0	0	0	0	0	10	0	1174.58	P37296	P37296	STV1	V-type proton ATPase subunit a, Golgi isoform	yes	yes	2	0.030949	53.08	1	0	1	1	0	1		1		1	0.1644	0.25456	NaN	1
QLEAMKEDASMK	Q	K	2	0	0	1	0	1	2	0	0	0	1	2	2	0	0	1	0	0	0	0	0	12	1	1379.64	Q12234	Q12234	RUD3	GRIP domain-containing protein RUD3	yes	yes	2	0.028788	77.744	1	0	1	1	0	1		1		1	NaN	NaN	NaN	0
QLENVSSNIVK	Q	K	0	0	2	0	0	1	1	0	0	1	1	1	0	0	0	2	0	0	0	2	0	11	0	1229.66	P38701	P38701	RPS20	40S ribosomal protein S20	yes	yes	2	8.8191e-08	130.1	1	0	67	1	0	67	58	9	58	9	0.29343	0.41773	18.172	43
QLETEPDLFIR	Q	R	0	1	0	1	0	1	2	0	0	1	2	0	0	1	1	0	1	0	0	0	0	11	0	1359.7	P15108;P02829	P15108	HSC82;HSP82	ATP-dependent molecular chaperone HSC82;ATP-dependent molecular chaperone HSP82	yes	no	2	9.0848e-06	143	1	0	5	1	0	5	2	3	2	3	0.19227	0.3229	61.038	5
QLGEWAGLGK	Q	K	1	0	0	0	0	1	1	3	0	0	2	1	0	0	0	0	0	1	0	0	0	10	0	1057.56	P48589	P48589	RPS12	40S ribosomal protein S12	yes	yes	2	0.0050444	91.584	1	0	8	1	0	8	4	4	4	4	0.15148	0.25042	12.761	6
QLGLGTNIYNAER	Q	R	1	1	2	0	0	1	1	2	0	1	2	0	0	0	0	0	1	0	1	0	0	13	0	1447.74	P05030;P19657	P05030	PMA1;PMA2	Plasma membrane ATPase 1;Plasma membrane ATPase 2	yes	no	2	2.2716e-39	233.37	1	0	7	1	0	7	5	2	5	2	0.067246	0.090363	38.104	5
QLGSILELLQK	Q	K	0	0	0	0	0	2	1	1	0	1	4	1	0	0	0	1	0	0	0	0	0	11	0	1240.74	P31377	P31377	SYN8	Syntaxin-8	yes	yes	2	0.00067733	115.29	1	0	1	1	0	1		1		1	0.18765	0.25472	NaN	1
QLNASLADK	Q	K	2	0	1	1	0	1	0	0	0	0	2	1	0	0	0	1	0	0	0	0	0	9	0	958.508	P32471	P32471	EFB1	Elongation factor 1-beta	yes	yes	2	0.012261	43.308	1	0	1	1	0	1		1		1	0.31131	0.43908	NaN	1
QLNASLADKSYIEGTAVSQADVTVFK	Q	K	4	0	1	2	0	2	1	1	0	1	2	2	0	1	0	3	2	0	1	3	0	26	1	2754.41	P32471	P32471	EFB1	Elongation factor 1-beta	yes	yes	3	4.0432e-06	121.47	1	0	3	1	0	3		3		3	0.32539	0.69061	1.8422	3
QNCDQFEK	Q	K	0	0	1	1	1	2	1	0	0	0	0	1	0	1	0	0	0	0	0	0	0	8	0	1067.43	CON__P02769	CON__P02769			yes	yes	2	0.0026355	104.2	1	0	4	1	0	4	3	1	3	1	0.22696	0.32311	63.185	3
QNDITDGKDYHTLANNVESK	Q	K	1	0	3	3	0	1	1	1	1	1	1	2	0	0	0	1	2	0	1	1	0	20	1	2261.06	P0CX55;P0CX56	P0CX55	RPS18A;RPS18B	40S ribosomal protein S18-A;40S ribosomal protein S18-B	yes	no	3	3.9683e-06	115.73	1	0	5	1	0	5	3	2	3	2	0.38378	0.69306	18.811	5
QPESLGSVIFGDR	Q	R	0	1	0	1	0	1	1	2	0	1	1	0	0	1	1	2	0	0	0	1	0	13	0	1403.7	P32802;Q04562	Q04562	EMP70;TMN2	Transmembrane 9 superfamily member 1;Protein p24a;Transmembrane 9 superfamily member 2	no	no	2	0.0018933	100.22	1	0	7	NaN	NaN		4	3			0.17906	0.30891	51.076	6
QQADQAPPPYSSQSTPQVQAGAQAQQPR	Q	R	5	1	0	1	0	9	0	1	0	0	0	0	0	0	5	3	1	0	1	1	0	28	0	2963.41	P43582	P43582	WWM1	WW domain-containing protein WWM1	yes	yes	3	1.2054e-82	257.37	1	0	13	1	0	13		13		13	0.080939	0.14076	20.356	5
QQLDALK	Q	K	1	0	0	1	0	2	0	0	0	0	2	1	0	0	0	0	0	0	0	0	0	7	0	814.455	Q03322	Q03322	TLG1	T-SNARE affecting a late Golgi compartment protein 1	yes	yes	2	0.02049	81.784	1	0	3	1	0	3		3		3	0.050442	0.082009	13.171	3
QQNSQGFNESAK	Q	K	1	0	2	0	0	3	1	1	0	0	0	1	0	1	0	2	0	0	0	0	0	12	0	1336.6	P38166	P38166	SFT2	Protein transport protein SFT2	yes	yes	2	0.00082969	111.94	1	0	2	1	0	2	1	1	1	1	0.095598	0.12846	NaN	1
QQPGPLSK	Q	K	0	0	0	0	0	2	0	1	0	0	1	1	0	0	2	1	0	0	0	0	0	8	0	853.466	Q12296	Q12296	MAM3	Protein MAM3	yes	yes	2	0.026435	59.8	1	0	2	1	0	2	2		2		0.1399	0.19917	NaN	1
QQTIDEQSQISPEK	Q	K	0	0	0	1	0	4	2	0	0	2	0	1	0	0	1	2	1	0	0	0	0	14	0	1629.78	P38764	P38764	RPN1	26S proteasome regulatory subunit RPN1	yes	yes	2	3.4661e-06	135.14	1	0	3	1	0	3		3		3	0.16196	0.22362	23.476	3
QRLESYVASIEQTVTDPVLSSK	Q	K	1	1	0	1	0	2	2	0	0	1	2	1	0	0	1	4	2	0	1	3	0	22	1	2449.27	P40150;P11484	P40150	SSB2;SSB1	Heat shock protein SSB2;Heat shock protein SSB1	no	no	3	8.015e-19	159.06	1	0	3	NaN	NaN			3			0.19165	0.34228	40.698	3
QSISEAFGKPLSTTLNQDEAIAK	Q	K	3	0	1	1	0	2	2	1	0	2	2	2	0	1	1	3	2	0	0	0	0	23	1	2447.25	P32589	P32589	SSE1	Heat shock protein homolog SSE1	yes	yes	3	0.0026198	87.062	1	0	1	1	0	1		1		1	0.66639	1.3349	NaN	1
QSNLHVIPEDLENSEQTEQEK	Q	K	0	0	2	1	0	3	5	0	1	1	2	1	0	0	1	2	1	0	0	1	0	21	0	2466.15	Q08986	Q08986	SAM3	S-adenosylmethionine permease SAM3	yes	yes	3	2.5728e-27	185.85	1	0	6	1	0	6	3	3	3	3	0.29677	0.59137	63.976	5
QSNQGLEDSR	Q	R	0	1	1	1	0	2	1	1	0	0	1	0	0	0	0	2	0	0	0	0	0	10	0	1132.51	P09620	P09620	KEX1	Pheromone-processing carboxypeptidase KEX1	yes	yes	2	0.00023011	131.83	1	0	5	1	0	5	3	2	3	2	0.16358	0.23287	52.348	3
QSPQEQEQKQENLK	Q	K	0	0	1	0	0	5	3	0	0	0	1	2	0	0	1	1	0	0	0	0	0	14	1	1712.83	P48813	P48813	GNP1	High-affinity glutamine permease	yes	yes	2,3	0.00024799	125.82	1	0	6	1	0	6	1	5	1	5	0.58919	0.81607	145.52	6
QSPQEQEQKQENLKK	Q	K	0	0	1	0	0	5	3	0	0	0	1	3	0	0	1	1	0	0	0	0	0	15	2	1840.93	P48813	P48813	GNP1	High-affinity glutamine permease	yes	yes	2	0.024434	92.039	1	0	3	1	0	3		3		3	NaN	NaN	NaN	0
QSQQQYTGTVQQR	Q	R	0	1	0	0	0	6	0	1	0	0	0	0	0	0	0	1	2	0	1	1	0	13	0	1550.74	P38212	P38212	RCR1	Protein RCR1	yes	yes	2	2.2091e-11	173.06	1	0	6	1	0	6	1	5	1	5	0.14602	0.26348	41.984	4
QSYFSNEEGHVLCDVFGQPITQADISNPTR	Q	R	1	1	2	2	1	3	2	2	1	2	1	0	0	2	2	3	2	0	1	2	0	30	0	3408.57	Q03559	Q03559	YMR295C	Uncharacterized protein YMR295C	yes	yes	3	5.6157e-17	141.15	1	0	3	1	0	3		3		3	0.20328	0.42394	6.4604	3
QTHPDTGISQK	Q	K	0	0	0	1	0	2	0	1	1	1	0	1	0	0	1	1	2	0	0	0	0	11	0	1210.59	P02293;P02294	P02293	HTB1;HTB2	Histone H2B.1;Histone H2B.2	yes	no	2,3	0.0115	71.085	1	0	6	1	0	6	4	2	4	2	0.23961	0.33478	34.342	6
QTPSENTDVK	Q	K	0	0	1	1	0	1	1	0	0	0	0	1	0	0	1	1	2	0	0	1	0	10	0	1117.53	P39548;P39547	P39547	UIP3	DUP240 protein YAR028W;ULP1-interacting protein 3	no	no	2	0.035603	51.436	1	0	1	NaN	NaN		1				0.29272	0.39335	NaN	1
QTSNSTPAPQNQIK	Q	K	1	0	2	0	0	3	0	0	0	1	0	1	0	0	2	2	2	0	0	0	0	14	0	1512.75	P40075	P40075	SCS2	Vesicle-associated membrane protein-associated protein SCS2	yes	yes	2	4.9649e-05	122.97	1	0	4	1	0	4	2	2	2	2	65.713	164.75	26.198	2
QTTADFLTSVTSPSER	Q	R	1	1	0	1	0	1	1	0	0	0	1	0	0	1	1	3	4	0	0	1	0	16	0	1738.84	P33302	P33302	PDR5	Pleiotropic ABC efflux transporter of multiple drugs	yes	yes	2	0.00052616	97.291	1	0	4	1	0	4	2	2	2	2	0.65441	1.377	52.73	3
QTVAVGVIK	Q	K	1	0	0	0	0	1	0	1	0	1	0	1	0	0	0	0	1	0	0	3	0	9	0	913.56	P02994	P02994	TEF1	Elongation factor 1-alpha	yes	yes	2	0.0016756	84.615	1	0	3	1	0	3		3		3	0.097459	0.2814	13.667	3
QWDPSEVTLADK	Q	K	1	0	0	2	0	1	1	0	0	0	1	1	0	0	1	1	1	1	0	1	0	12	0	1387.66	P32804	P32804	ZRT1	Zinc-regulated transporter 1	yes	yes	2	8.5235e-07	149.23	1	0	12	1	0	12	9	3	9	3	0.20787	0.32527	25.185	10
QWDPSEVTLADKTPDDVWK	Q	K	1	0	0	4	0	1	1	0	0	0	1	2	0	0	2	1	2	2	0	2	0	19	1	2229.06	P32804	P32804	ZRT1	Zinc-regulated transporter 1	yes	yes	3	2.8646e-09	142.32	1	0	3	1	0	3		3		3	0.10194	0.30048	30.318	3
QYLSASFSLK	Q	K	1	0	0	0	0	1	0	0	0	0	2	1	0	1	0	3	0	0	1	0	0	10	0	1142.6	P05739;Q02326	P05739	RPL6B;RPL6A	60S ribosomal protein L6-B;60S ribosomal protein L6-A	no	no	2	0.01239	65.5	1	0	3	NaN	NaN		2	1			4.2345	6.263	9.7559	3
RAEGSHANSPDSSNSNGTTPISTK	R	K	2	1	3	1	0	0	1	2	1	1	0	1	0	0	2	6	3	0	0	0	0	24	1	2414.11	P48813	P48813	GNP1	High-affinity glutamine permease	yes	yes	3	3.3866e-27	184.38	1	0	10	1	0	10		10		10	0.14341	0.24672	45.917	7
RFDDESVQK	R	K	0	1	0	2	0	1	1	0	0	0	0	1	0	1	0	1	0	0	0	1	0	9	1	1122.53	P40150;P11484	P40150	SSB2;SSB1	Heat shock protein SSB2;Heat shock protein SSB1	no	no	2	0.00046568	108.43	1	0	1	NaN	NaN			1			0.19603	0.32321	NaN	1
RGPLVVYAEDNGIVK	R	K	1	1	1	1	0	0	1	2	0	1	1	1	0	0	1	0	0	0	1	3	0	15	1	1628.89	P10664;P49626	P10664	RPL4A;RPL4B	60S ribosomal protein L4-A;60S ribosomal protein L4-B	no	no	3	0.0027327	101.3	1	0	1	NaN	NaN			1			0.45903	0.94035	NaN	1
RIDQSNNVVDR	R	R	0	2	2	2	0	1	0	0	0	1	0	0	0	0	0	1	0	0	0	2	0	11	1	1314.66	P38736	P38736	GOS1	Golgi SNAP receptor complex member 1	yes	yes	2	0.045045	89.301	1	0	1	1	0	1		1		1	0.093413	0.11884	NaN	1
RPCFSALTPDETYVPK	R	K	1	1	0	1	1	0	1	0	0	0	1	1	0	1	3	1	2	0	1	1	0	16	1	1879.91	CON__P02769	CON__P02769			yes	yes	2,3	0.0017062	99.927	1	0	4	1	0	4		4		4	0.12627	0.28274	61.321	4
SAAPEYTLR	S	R	2	1	0	0	0	0	1	0	0	0	1	0	0	0	1	1	1	0	1	0	0	9	0	1006.51	P38631;P40989	P38631	FKS1;GSC2	1,3-beta-glucan synthase component FKS1;1,3-beta-glucan synthase component GSC2	yes	no	1,2	0.0015694	85.377	1	0	40	1	0	40	27	13	27	13	0.13043	0.18097	53.948	18
SAEMALVQFYIPQEISR	S	R	2	1	0	0	0	2	2	0	0	2	1	0	1	1	1	2	0	0	1	1	0	17	0	1981	P32563	P32563	VPH1	V-type proton ATPase subunit a, vacuolar isoform	yes	yes	2	2.2702e-05	110.77	1	0	3	1	0	3		3		3	0.32116	0.44492	86.377	3
SAETAAANTATAPVPEVQEQESSK	S	K	6	0	1	0	0	2	4	0	0	0	0	1	0	0	2	3	3	0	0	2	0	24	0	2415.14	P25567	P25567	SRO9	RNA-binding protein SRO9	yes	yes	3	1.99e-13	151.21	1	0	4	1	0	4		4		4	0.13595	0.23717	6.5722	3
SAFDVPEWVDPNVQNLVSK	S	K	1	0	2	2	0	1	1	0	0	0	1	1	0	1	2	2	0	1	0	4	0	19	0	2143.06	P07259	P07259	URA2	Protein URA2;Glutamine-dependent carbamoyl-phosphate synthase;Aspartate carbamoyltransferase	yes	yes	2	5.7324e-06	111.77	1	0	2	1	0	2		2		2	0.12417	0.16984	119.79	2
SAGASYSPSHGLYINEIPASSR	S	R	3	1	1	0	0	0	1	2	1	2	1	0	0	0	2	6	0	0	2	0	0	22	0	2263.09	P46985	P46985	MNN11	Probable alpha-1,6-mannosyltransferase MNN11	yes	yes	3	1.4047e-13	148.52	1	0	5	1	0	5	2	3	2	3	0.19752	0.38974	26.184	5
SAIDEEGLTWLPQLK	S	K	1	0	0	1	0	1	2	1	0	1	3	1	0	0	1	1	1	1	0	0	0	15	0	1698.88	P50077	P50077	CCH1	Calcium-channel protein CCH1	yes	yes	2	2.5377e-06	126.71	1	0	2	1	0	2		2		2	0.15371	0.25169	10.532	2
SAIGEGMTR	S	R	1	1	0	0	0	0	1	2	0	1	0	0	1	0	0	1	1	0	0	0	0	9	0	920.439	P16140	P16140	VMA2	V-type proton ATPase subunit B	yes	yes	2	0.027317	53.751	1	0	5	1	0	5	3	2	3	2	0.23858	0.37756	24.809	5
SALEHNEVK	S	K	1	0	1	0	0	0	2	0	1	0	1	1	0	0	0	1	0	0	0	1	0	9	0	1025.51	P38264	P38264	PHO88	Inorganic phosphate transport protein PHO88	yes	yes	2	0.0094171	71.349	1	0	6	1	0	6	2	4	2	4	0.15785	0.21468	38.405	6
SALSDSDKITLDVATLIK	S	K	2	0	0	3	0	0	0	0	0	2	3	2	0	0	0	3	2	0	0	1	0	18	1	1889.04	P17255	P17255	VMA1	V-type proton ATPase catalytic subunit A;Endonuclease PI-SceI	yes	yes	3	0.0070731	82.877	1	0	1	1	0	1	1		1		0.43307	0.58194	NaN	1
SAPAANGEVPTFK	S	K	3	0	1	0	0	0	1	1	0	0	0	1	0	1	2	1	1	0	0	1	0	13	0	1287.65	P32835	P32835	GSP1	GTP-binding nuclear protein GSP1/CNR1	yes	yes	2	3.4557e-05	134.61	1	0	3	1	0	3		3		3	0.21536	0.43928	16.535	2
SAPEAQQQKR	S	R	2	1	0	0	0	3	1	0	0	0	0	1	0	0	1	1	0	0	0	0	0	10	1	1141.58	P25443	P25443	RPS2	40S ribosomal protein S2	yes	yes	2	0.00079258	142.83	1	0	3	1	0	3		3		3	0.095617	0.13926	14.591	3
SASAQHSQAQQQQQQK	S	K	3	0	0	0	0	8	0	0	1	0	0	1	0	0	0	3	0	0	0	0	0	16	0	1781.84	Q04947	Q04947	RTN1	Reticulon-like protein 1	yes	yes	2,3	2.1649e-13	171.26	1	0	6	1	0	6	1	5	1	5	0.36322	0.46336	39.772	2
SASHESDLAAAR	S	R	4	1	0	1	0	0	1	0	1	0	1	0	0	0	0	3	0	0	0	0	0	12	0	1213.57	P40438;P40890	P40438	VTH1;VTH2	VPS10 homolog 1;VPS10 homolog 2	yes	no	2	0.0070408	78.324	1	0	2	1	0	2		2		2	0.58929	0.80565	20.804	2
SASKETAPVIDTLAAGYGK	S	K	4	0	0	1	0	0	1	2	0	1	1	2	0	0	1	2	2	0	1	1	0	19	1	1877.97	P02406	P02406	RPL28	60S ribosomal protein L28	yes	yes	3	0.0016576	93.768	1	0	2	1	0	2		2		2	0.25317	0.53651	19.88	2
SATAVAHVK	S	K	3	0	0	0	0	0	0	0	1	0	0	1	0	0	0	1	1	0	0	2	0	9	0	882.492	P0CX51;P0CX52	P0CX51	RPS16A;RPS16B	40S ribosomal protein S16-A;40S ribosomal protein S16-B	yes	no	2	0.0039878	87.639	1	0	4	1	0	4	4		4		0.4743	0.6976	12.802	3
SATPPSSITAAK	S	K	3	0	0	0	0	0	0	0	0	1	0	1	0	0	2	3	2	0	0	0	0	12	0	1129.6	Q06440	Q06440	CRN1	Coronin-like protein	yes	yes	2	0.020396	79.82	1	0	3	1	0	3	3		3		0.27228	0.4309	30.216	2
SAVEVIEFVK	S	K	1	0	0	0	0	0	2	0	0	1	0	1	0	1	0	1	0	0	0	3	0	10	0	1119.62	Q12122	Q12122	LYS21	Homocitrate synthase, mitochondrial	no	no	2	0.048923	46.73	1	0	1	NaN	NaN			1			1.5246	2.9744	NaN	1
SAVIIDNMCK	S	K	1	0	1	1	1	0	0	0	0	2	0	1	1	0	0	1	0	0	0	1	0	10	0	1149.55	P16521	P16521	YEF3	Elongation factor 3A	yes	yes	2	0.0051336	83.397	1	0	4	1	0	4	1	3	1	3	0.11604	0.20069	11.975	3
SAVPSVQTFGK	S	K	1	0	0	0	0	1	0	1	0	0	0	1	0	1	1	2	1	0	0	2	0	11	0	1119.59	P0CX51;P0CX52	P0CX51	RPS16A;RPS16B	40S ribosomal protein S16-A;40S ribosomal protein S16-B	yes	no	2	0.01346	91.658	1	0	1	1	0	1	1		1		0.18685	0.25108	NaN	1
SCQAQPTTMAR	S	R	2	1	0	0	1	2	0	0	0	0	0	0	1	0	1	1	2	0	0	0	0	11	0	1249.55	CON__P02668	CON__P02668			yes	yes	2	2.2419e-09	172.76	1	0	7	1	0	7	7		7		0.045658	0.061355	85.63	3
SCSCPTGCNSDDKCPCGNK	S	K	0	0	2	2	5	0	0	2	0	0	0	2	0	0	2	3	1	0	0	0	0	19	1	2202.79	P0CX80;P0CX81	P0CX80	CUP1-1;CUP1-2	Copper metallothionein 1-1;Copper metallothionein 1-2	yes	no	3	0.0076894	80.738	1	0	1	1	0	1		1		1	0.25515	0.35996	NaN	1
SCTPVAVK	S	K	1	0	0	0	1	0	0	0	0	0	0	1	0	0	1	1	1	0	0	2	0	8	0	860.443	P32621	P32621	GDA1	Guanosine-diphosphatase	yes	yes	2	0.025448	60.91	1	0	4	1	0	4	1	3	1	3	0.013196	0.029912	43.383	4
SDEEIIDIISK	S	K	0	0	0	2	0	0	2	0	0	4	0	1	0	0	0	2	0	0	0	0	0	11	0	1260.64	P10659	P10659	SAM1	S-adenosylmethionine synthase 1	yes	yes	2	0.009181	95.018	1	0	2	1	0	2	2		2		NaN	NaN	NaN	0
SDLLPNIGK	S	K	0	0	1	1	0	0	0	1	0	1	2	1	0	0	1	1	0	0	0	0	0	9	0	955.534	P32366	P32366	VMA6	V-type proton ATPase subunit d	yes	yes	2	0.050453	43.308	1	0	1	1	0	1	1		1		NaN	NaN	NaN	0
SDLVNKK	S	K	0	0	1	1	0	0	0	0	0	0	1	2	0	0	0	1	0	0	0	1	0	7	1	802.455	P38013	P38013	AHP1	Peroxiredoxin type-2	yes	yes	2	0.015764	117.16	1	0	1	1	0	1		1		1	0.76641	1.747	NaN	1
SDNPFNASLLDEDSNRER	S	R	1	2	3	3	0	0	2	0	0	0	2	0	0	1	1	3	0	0	0	0	0	18	1	2077.93	P13586	P13586	PMR1	Calcium-transporting ATPase 1	yes	yes	2	3.0866e-21	185.14	1	0	4	1	0	4		4		4	0.11908	0.28884	18.484	4
SDNQNHALIFYR	S	R	1	1	2	1	0	1	0	0	1	1	1	0	0	1	0	1	0	0	1	0	0	12	0	1476.71	P38631;P40989	P38631	FKS1;GSC2	1,3-beta-glucan synthase component FKS1;1,3-beta-glucan synthase component GSC2	yes	no	3	0.00015025	124.42	1	0	1	1	0	1		1		1	0.13953	0.22728	NaN	1
SDNVYLK	S	K	0	0	1	1	0	0	0	0	0	0	1	1	0	0	0	1	0	0	1	1	0	7	0	837.423	P0CX49;P0CX50	P0CX49	RPL18A;RPL18B	60S ribosomal protein L18-A;60S ribosomal protein L18-B	yes	no	2	0.0097249	84.244	1	0	4	1	0	4	2	2	2	2	0.2701	0.47021	31.822	3
SDVEEVVEVQEETVVEQTAEVTIEDALK	S	K	2	0	0	2	0	2	8	0	0	1	1	1	0	0	0	1	3	0	0	7	0	28	0	3116.51	P48589	P48589	RPS12	40S ribosomal protein S12	yes	yes	3	7.1269e-14	138.54	1	0	3	1	0	3		3		3	0.12671	0.17955	7.2413	3
SEELSEIDASTAK	S	K	2	0	0	1	0	0	3	0	0	1	1	1	0	0	0	3	1	0	0	0	0	13	0	1378.65	P41807	P41807	VMA13	V-type proton ATPase subunit H	yes	yes	2	8.9324e-05	124.42	1	0	3	1	0	3	1	2	1	2	0.049539	0.079714	19.237	2
SEEPPSDQVNSLR	S	R	0	1	1	1	0	1	2	0	0	0	1	0	0	0	2	3	0	0	0	1	0	13	0	1456.68	P38166	P38166	SFT2	Protein transport protein SFT2	yes	yes	2	1.7783e-29	225.13	1	0	9	1	0	9	5	4	5	4	0.11476	0.19802	80.66	6
SEGITDIEESQIQTNYDK	S	K	0	0	1	2	0	2	3	1	0	3	0	1	0	0	0	2	2	0	1	0	0	18	0	2068.94	P10081	P10081	TIF1	ATP-dependent RNA helicase eIF4A	yes	yes	2	1.6522e-75	284.72	1	0	3	1	0	3		3		3	0.15513	0.27855	12.226	3
SEIDALNLQIKELK	S	K	1	0	1	1	0	1	2	0	0	2	3	2	0	0	0	1	0	0	0	0	0	14	1	1612.9	P25386	P25386	USO1	Intracellular protein transport protein USO1	yes	yes	2	0.040608	85.536	1	0	1	1	0	1		1		1	NaN	NaN	NaN	0
SEIDLDTGCSVENLELFK	S	K	0	0	1	2	1	0	3	1	0	1	3	1	0	1	0	2	1	0	0	1	0	18	0	2067.97	Q08986	Q08986	SAM3	S-adenosylmethionine permease SAM3	yes	yes	2	3.3416e-50	249.16	1	0	3	1	0	3		3		3	0.2361	0.49169	16.108	3
SEITLGK	S	K	0	0	0	0	0	0	1	1	0	1	1	1	0	0	0	1	1	0	0	0	0	7	0	746.417	P06169;P26263;P16467	P06169	PDC1;PDC6;PDC5	Pyruvate decarboxylase isozyme 1;Pyruvate decarboxylase isozyme 3;Pyruvate decarboxylase isozyme 2	yes	no	1	2.9371e-05	99.919	1	0	2	1	0	2		2		2	0.36138	0.87923	19.962	2
SENDEDLFCAVTNPVTGSYIDLSQLSSTPNK	S	K	1	0	3	3	1	1	2	1	0	1	3	1	0	1	2	5	3	0	1	2	0	31	0	3400.56	Q06815	Q06815	MRL1	Mannose 6-phosphate receptor-like protein 1	yes	yes	3	1.2987e-24	174.06	1	0	3	1	0	3		3		3	0.17908	0.3623	2.7483	3
SENNEFQSVTESTTAPTTSNPYGPNPADYLSNVK	S	K	2	0	5	1	0	1	3	1	0	0	1	1	0	1	4	5	5	0	2	2	0	34	0	3658.65	Q12122	Q12122	LYS21	Homocitrate synthase, mitochondrial	yes	yes	3	7.5782e-10	98.151	1	0	2	1	0	2		2		2	NaN	NaN	NaN	0
SEVAPEEIIENADGSR	S	R	2	1	1	1	0	0	4	1	0	2	0	0	0	0	1	2	0	0	0	1	0	16	0	1714.8	Q04067	Q04067	TIF35	Eukaryotic translation initiation factor 3 subunit G	yes	yes	2	2.1595e-13	171.26	1	0	4	1	0	4		4		4	0.3042	0.44002	24.894	4
SFEYAVSGDPVWAQQLETPTYGFR	S	R	2	1	0	1	0	2	2	2	0	0	1	0	0	2	2	2	2	1	2	2	0	24	0	2747.29	Q03559	Q03559	YMR295C	Uncharacterized protein YMR295C	yes	yes	2,3	8.5561e-74	256.53	1	0	6	1	0	6		6		6	0.25004	0.51094	34.102	6
SFLESVIR	S	R	0	1	0	0	0	0	1	0	0	1	1	0	0	1	0	2	0	0	0	1	0	8	0	949.523	P02309	P02309	HHF1	Histone H4	yes	yes	2	0.02448	63.565	1	0	4	1	0	4	3	1	3	1	0.47548	0.68509	4.9701	2
SFLTYIK	S	K	0	0	0	0	0	0	0	0	0	1	1	1	0	1	0	1	1	0	1	0	0	7	0	870.485	P35691	P35691	TMA19	Translationally-controlled tumor protein homolog	yes	yes	2	0.036437	65.038	1	0	1	1	0	1	1		1		0.21009	0.28231	NaN	1
SFSAGNNFQSSSSEK	S	K	1	0	2	0	0	1	1	1	0	0	0	1	0	2	0	6	0	0	0	0	0	15	0	1575.68	P38084	P38084	BAP2	Leu/Val/Ile amino-acid permease	yes	yes	2	9.3042e-09	139.49	1	0	5	1	0	5		5		5	0.13426	0.22058	32.454	4
SGDAALVK	S	K	2	0	0	1	0	0	0	1	0	0	1	1	0	0	0	1	0	0	0	1	0	8	0	759.413	P02994	P02994	TEF1	Elongation factor 1-alpha	yes	yes	2	0.0029193	102.51	1	0	6	1	0	6	3	3	3	3	0.13903	0.19792	NaN	1
SGDAKMAIFDELLQMPETK	S	K	2	0	0	2	0	1	2	1	0	1	2	2	2	1	1	1	1	0	0	0	0	19	1	2123.03	P47143	P47143	ADO1	Adenosine kinase	yes	yes	2	0.0012864	94.569	1	0	1	1	0	1		1		1	1.4316	3.8734	NaN	1
SGETEDTFIADLVVGLR	S	R	1	1	0	2	0	0	2	2	0	1	2	0	0	1	0	1	2	0	0	2	0	17	0	1820.92	P00925;P00924	P00925	ENO2;ENO1	Enolase 2;Enolase 1	no	no	2,3	1.7937e-58	318.43	1	0	7	NaN	NaN			7			0.12023	0.25547	14.956	6
SGGGFSSGSAGIINYQR	S	R	1	1	1	0	0	1	0	5	0	2	0	0	0	1	0	4	0	0	1	0	0	17	0	1656.79	CON__P04264	CON__P04264			yes	yes	2	0.0001349	98.507	1	0	7	1	0	7		7		7	0.23536	0.32951	71.326	3
SGGGGGGGLGSGGSIR	S	R	0	1	0	0	0	0	0	10	0	1	1	0	0	0	0	3	0	0	0	0	0	16	0	1231.59	CON__P35527	CON__P35527			yes	yes	2	1.1302e-26	207.55	1	0	6	1	0	6	4	2	4	2	0.050492	0.067849	40.875	5
SGGNSVNAVDSLENAIQIFTHR	S	R	2	1	3	1	0	1	1	2	1	2	1	0	0	1	0	3	1	0	0	2	0	22	0	2328.15	P32602	P32602	SEC17	Alpha-soluble NSF attachment protein	yes	yes	3	0.049993	36.207	1	0	1	1	0	1		1		1	0.28211	0.35949	NaN	1
SGKIRSAGLDVFEYEPK	S	K	1	1	0	1	0	0	2	2	0	1	1	2	0	1	1	2	0	0	1	1	0	17	2	1894.98	P53839	P53839	GOR1	Glyoxylate reductase 1	yes	yes	2	0.042696	61.444	1	0	1	1	0	1		1		1	NaN	NaN	NaN	0
SGQGAFGNMCR	S	R	1	1	1	0	1	1	0	3	0	0	0	0	1	1	0	1	0	0	0	0	0	11	0	1183.49	P10664;P49626	P10664	RPL4A;RPL4B	60S ribosomal protein L4-A;60S ribosomal protein L4-B	no	no	2	1.1459e-05	120.77	1	0	9	NaN	NaN		1	8			0.52459	0.83793	9.3183	4
SGQPTQVTTSTK	S	K	0	0	0	0	0	2	0	1	0	0	0	1	0	0	1	2	4	0	0	1	0	12	0	1233.62	Q12296	Q12296	MAM3	Protein MAM3	yes	yes	2	2.061e-09	156.81	1	0	5	1	0	5	2	3	2	3	0.15571	0.21606	21.378	3
SGSTEETTANTGTIGK	S	K	1	0	1	0	0	0	2	3	0	1	0	1	0	0	0	2	5	0	0	0	0	16	0	1552.72	P35189	P35189	TAF14	Transcription initiation factor TFIID subunit 14	yes	yes	2	3.4879e-13	156.57	1	0	1	1	0	1		1		1	0.22616	0.2853	NaN	1
SGVAVADESLTAFNDLK	S	K	3	0	1	2	0	0	1	1	0	0	2	1	0	1	0	2	1	0	0	2	0	17	0	1735.86	Q03048	Q03048	COF1	Cofilin	yes	yes	2	1.371e-36	230.82	1	0	6	1	0	6	3	3	3	3	0.48401	0.8561	56.863	6
SHAVQNMDFR	S	R	1	1	1	1	0	1	0	0	1	0	0	0	1	1	0	1	0	0	0	1	0	10	0	1203.55	Q06689	Q06689	YLR413W	Cell membrane protein YLR413W	yes	yes	2,3	0.0089604	79.201	1	0	4	1	0	4	1	3	1	3	0.05931	0.084059	6.1039	3
SHINVVVIGHVDSGK	S	K	0	0	1	1	0	0	0	2	2	2	0	1	0	0	0	2	0	0	0	4	0	15	0	1559.84	P02994	P02994	TEF1	Elongation factor 1-alpha	yes	yes	3	2.3021e-06	127.57	1	0	3	1	0	3	1	2	1	2	0.10789	0.2488	76.026	2
SIACVLTVINEQQR	S	R	1	1	1	0	1	2	1	0	0	2	1	0	0	0	0	1	1	0	0	2	0	14	0	1629.85	P0CX84;P0CX85	P0CX84	RPL35A;RPL35B	60S ribosomal protein L35-A;60S ribosomal protein L35-B	yes	no	2	1.4321e-13	182.02	1	0	7	1	0	7	4	3	4	3	1.0871	2.0013	26.254	6
SIAPAYGIPVVLHSDHCAK	S	K	3	0	0	1	1	0	0	1	2	2	1	1	0	0	2	2	0	0	1	2	0	19	0	2034.04	P14540	P14540	FBA1	Fructose-bisphosphate aldolase	yes	yes	4	0.045288	52.172	1	0	1	1	0	1		1		1	0.12649	0.28718	NaN	1
SIGGEVFIDFTK	S	K	0	0	0	1	0	0	1	2	0	2	0	1	0	2	0	1	1	0	0	1	0	12	0	1311.67	P00330	P00330	ADH1	Alcohol dehydrogenase 1	yes	yes	2	0.0013878	107.53	1	0	3	1	0	3		3		3	0.47691	0.87257	39.855	3
SIIAPSYGDIFYNNSFK	S	K	1	0	2	1	0	0	0	1	0	3	0	1	0	2	1	3	0	0	2	0	0	17	0	1934.94	P07264	P07264	LEU1	3-isopropylmalate dehydratase	yes	yes	2	0.0014198	82.349	1	0	1	1	0	1		1		1	94.498	335.27	NaN	1
SINIALNSLQSSDIDPDLK	S	K	1	0	2	3	0	1	0	0	0	3	3	1	0	0	1	4	0	0	0	0	0	19	0	2042.05	P32366	P32366	VMA6	V-type proton ATPase subunit d	yes	yes	2	1.6002e-17	171.13	1	0	1	1	0	1		1		1	0.9635	1.9171	NaN	1
SINIALNSLQSSDIDPDLKSDLLPNIGK	S	K	1	0	3	4	0	1	0	1	0	4	5	2	0	0	2	5	0	0	0	0	0	28	1	2979.58	P32366	P32366	VMA6	V-type proton ATPase subunit d	yes	yes	3	1.789e-38	209.71	1	0	3	1	0	3		3		3	0.16912	0.36831	37.352	2
SINPDEAVAYGAAVQAAILTGDESSK	S	K	6	0	1	2	0	1	2	2	0	2	1	1	0	0	1	3	1	0	1	2	0	26	0	2576.26	P10592	P10592	SSA2	Heat shock protein SSA2	no	no	2,3	2.5902e-76	267.81	1	0	5	NaN	NaN			5			0.15884	0.32857	16.199	5
SINPDEAVAYGAAVQGAILTGQSTSDETK	S	K	5	0	1	2	0	2	2	3	0	2	1	1	0	0	1	3	3	0	1	2	0	29	0	2892.4	P40150;P11484	P40150	SSB2;SSB1	Heat shock protein SSB2;Heat shock protein SSB1	no	no	3	3.0514e-10	125.86	1	0	2	NaN	NaN		2				0.23866	0.3207	NaN	1
SINVDLEPGTIDAVR	S	R	1	1	1	2	0	0	1	1	0	2	1	0	0	0	1	1	1	0	0	2	0	15	0	1597.83	P02557	P02557	TUB2	Tubulin beta chain	yes	yes	2	0.0032494	83.54	1	0	3	1	0	3		3		3	0.21718	0.35953	12.798	2
SIPADIASLISDKYK	S	K	2	0	0	2	0	0	0	0	0	3	1	2	0	0	1	3	0	0	1	0	0	15	1	1619.88	P16550	P16550	APA1	Protein APA1;5,5-P-1,P-4-tetraphosphate phosphorylase;ADP-sulfurylase	yes	yes	2	7.1023e-08	149.3	1	0	3	1	0	3		3		3	0.20983	0.29802	19.238	3
SISIVGSYVGNR	S	R	0	1	1	0	0	0	0	2	0	2	0	0	0	0	0	3	0	0	1	2	0	12	0	1250.66	P00330;P00331	P00330	ADH1;ADH2	Alcohol dehydrogenase 1;Alcohol dehydrogenase 2	yes	no	2	4.1731e-28	196.24	1	0	22	1	0	22	16	6	16	6	0.50206	0.73127	11.831	7
SISNDWEDPLYVK	S	K	0	0	1	2	0	0	1	0	0	1	1	1	0	0	1	2	0	1	1	1	0	13	0	1564.74	P15108;P02829	P15108	HSC82;HSP82	ATP-dependent molecular chaperone HSC82;ATP-dependent molecular chaperone HSP82	yes	no	2	2.2192e-10	156.08	1	0	3	1	0	3	3		3		0.58838	0.79065	10.401	3
SISSNTHGFDLGADTK	S	K	1	0	1	2	0	0	0	2	1	1	1	1	0	1	0	3	2	0	0	0	0	16	0	1648.77	P33302	P33302	PDR5	Pleiotropic ABC efflux transporter of multiple drugs	yes	yes	2	9.244e-05	107.98	1	0	2	1	0	2		2		2	0.2497	0.47201	0.14276	2
SIVPSGASTGVHEALEMR	S	R	2	1	0	0	0	0	2	2	1	1	1	0	1	0	1	3	1	0	0	2	0	18	0	1839.91	P00925;P00924	P00925	ENO2;ENO1	Enolase 2;Enolase 1	no	no	2,3	3.1121e-36	180.14	1	0	7	NaN	NaN		3	4			0.35231	0.61258	23.611	6
SIYPLLLK	S	K	0	0	0	0	0	0	0	0	0	1	3	1	0	0	1	1	0	0	1	0	0	8	0	945.59	P40009	P40009	YND1	Golgi apyrase	yes	yes	2	0.029504	67.169	1	0	2	1	0	2		2		2	0.071538	0.099361	NaN	1
SKAEAESLYQSK	S	K	2	0	0	0	0	1	2	0	0	0	1	2	0	0	0	3	0	0	1	0	0	12	1	1339.66	CON__P04264	CON__P04264			yes	yes	2	5.6508e-05	127.02	1	0	5	1	0	5	5		5		0.1638	0.23319	58.288	3
SKELTTEIDNNIEQISSYK	S	K	0	0	2	1	0	1	3	0	0	3	1	2	0	0	0	3	2	0	1	0	0	19	1	2211.09	CON__P13645	CON__P13645			yes	yes	3	8.6842e-22	175.33	1	0	4	1	0	4	1	3	1	3	0.12355	0.24665	33.939	4
SKEQLASQLVDLKK	S	K	1	0	0	1	0	2	1	0	0	0	3	3	0	0	0	2	0	0	0	1	0	14	2	1585.9	P0CX84;P0CX85	P0CX84	RPL35A;RPL35B	60S ribosomal protein L35-A;60S ribosomal protein L35-B	yes	no	3	5.5513e-13	173.25	1	0	6	1	0	6	3	3	3	3	0.53393	1.0075	28.602	6
SKIQDKEGIPPDQQR	S	R	0	1	0	2	0	3	1	1	0	2	0	2	0	0	2	1	0	0	0	0	0	15	2	1737.9	P0CG63;P05759;P0CH08;P0CH09	P0CG63	UBI4;RPS31;RPL40A;RPL40B	Polyubiquitin;Ubiquitin;Ubiquitin-40S ribosomal protein S31;Ubiquitin;40S ribosomal protein S31;Ubiquitin-60S ribosomal protein L40;Ubiquitin;60S ribosomal protein L40	yes	no	2,3,4	3.568e-32	216.01	1	0	43	1	0	43	4	39	4	39	0.074272	0.15685	156.43	40
SKQDASPKPYAVK	S	K	2	0	0	1	0	1	0	0	0	0	0	3	0	0	2	2	0	0	1	1	0	13	2	1417.76	P29453;P17076	P29453	RPL8B;RPL8A	60S ribosomal protein L8-B;60S ribosomal protein L8-A	yes	no	3	3.4262e-06	141.13	1	0	3	1	0	3	2	1	2	1	0.18852	0.26838	37.355	3
SLANPIMTFSQNEVGLHDTR	S	R	1	1	2	1	0	1	1	1	1	1	2	0	1	1	1	2	2	0	0	1	0	20	0	2229.08	P32857	P32857	PTM1	Membrane protein PTM1	yes	yes	3	0.035585	53.779	1	0	1	1	0	1		1		1	0.14755	0.23128	NaN	1
SLCIPFDQPVLNEGQK	S	K	0	0	1	1	1	2	1	1	0	1	2	1	0	1	2	1	0	0	0	1	0	16	0	1843.91	P38708	P38708	YHR020W	Putative proline--tRNA ligase YHR020W	yes	yes	2	7.2961e-10	151.59	1	0	3	1	0	3		3		3	0.5161	0.9471	80.6	3
SLDLDSIIAEVK	S	K	1	0	0	2	0	0	1	0	0	2	2	1	0	0	0	2	0	0	0	1	0	12	0	1301.71	CON__P04264;CON__P50446;CON__Q8BGZ7	CON__P04264			no	no	2	8.4369e-29	223.31	1	0	5	NaN	NaN		3	2			0.18972	0.44494	100.91	2
SLDPNDNNTANR	S	R	1	1	4	2	0	0	0	0	0	0	1	0	0	0	1	1	1	0	0	0	0	12	0	1329.59	P21734	P21734	UBC1	Ubiquitin-conjugating enzyme E2 1	yes	yes	2	0.010213	74.46	1	0	3	1	0	3		3		3	2.4008	3.3539	15.137	3
SLFISPTLQVSQYEK	S	K	0	0	0	0	0	2	1	0	0	1	2	1	0	1	1	3	1	0	1	1	0	15	0	1738.91	P53947	P53947		Vacuolar membrane protein YNL058C	yes	yes	2	1.0213e-12	158.29	1	0	4	1	0	4	4		4		0.19685	0.26452	58.52	2
SLGEVGYK	S	K	0	0	0	0	0	0	1	2	0	0	1	1	0	0	0	1	0	0	1	1	0	8	0	851.439	P48813	P48813	GNP1	High-affinity glutamine permease	yes	yes	2	0.0034881	99.139	1	0	6	1	0	6	3	3	3	3	0.21464	0.34606	39.228	6
SLNNQFASFIDK	S	K	1	0	2	1	0	1	0	0	0	1	1	1	0	2	0	2	0	0	0	0	0	12	0	1382.68	CON__P04264	CON__P04264			no	no	2	0.00010721	127.79	1	0	6	NaN	NaN		3	3			0.079426	0.14789	45.883	6
SLPATFDLTPEDAQLLLAANTHLGAR	S	R	5	1	1	2	0	1	1	1	1	0	6	0	0	1	2	1	3	0	0	0	0	26	0	2734.43	P46654;P32905	P46654	RPS0B;RPS0A	40S ribosomal protein S0-B;40S ribosomal protein S0-A	yes	no	3	5.9994e-05	93.729	1	0	6	1	0	6	3	3	3	3	0.23141	0.42685	23.747	6
SLPEILPLEVIDKTINQK	S	K	0	0	1	1	0	1	2	0	0	3	3	2	0	0	2	1	1	0	0	1	0	18	1	2049.17	P40089	P40089	LSM5	U6 snRNA-associated Sm-like protein LSm5	yes	yes	2	5.9677e-21	176.49	1	0	3	1	0	3		3		3	NaN	NaN	NaN	0
SLTEYQYPQLAAIR	S	R	2	1	0	0	0	2	1	0	0	1	2	0	0	0	1	1	1	0	2	0	0	14	0	1651.86	P33336	P33336	SKN1	Beta-glucan synthesis-associated protein SKN1	yes	yes	2	0.010677	85.536	1	0	3	1	0	3		3		3	NaN	NaN	NaN	0
SLTTAAPLLALLR	S	R	3	1	0	0	0	0	0	0	0	0	5	0	0	0	1	1	2	0	0	0	0	13	0	1338.82	P32565	P32565	RPN2	26S proteasome regulatory subunit RPN2	yes	yes	2	6.8511e-07	149.23	1	0	4	1	0	4	1	3	1	3	0.094933	0.12629	75.361	2
SLTVPELTQQMFDAK	S	K	1	0	0	1	0	2	1	0	0	0	2	1	1	1	1	1	2	0	0	1	0	15	0	1706.85	P02557	P02557	TUB2	Tubulin beta chain	yes	yes	2	8.6707e-13	160.8	1	0	2	1	0	2		2		2	0.17149	0.23406	23.395	2
SLVDNMITGVTK	S	K	0	0	1	1	0	0	0	1	0	1	1	1	1	0	0	1	2	0	0	2	0	12	0	1276.67	P51401;P05738	P05738	RPL9B;RPL9A	60S ribosomal protein L9-B;60S ribosomal protein L9-A	no	no	2	0.00080382	88.101	1	0	3	NaN	NaN		3				0.31466	0.43521	4.0569	2
SLVGLGGTK	S	K	0	0	0	0	0	0	0	3	0	0	2	1	0	0	0	1	1	0	0	1	0	9	0	830.486	CON__P35908	CON__P35908			yes	yes	2	0.050453	43.308	1	0	1	1	0	1		1		1	NaN	NaN	NaN	0
SLVNLGGSK	S	K	0	0	1	0	0	0	0	2	0	0	2	1	0	0	0	2	0	0	0	1	0	9	0	873.492	CON__P04264	CON__P04264			yes	yes	2	0.0088074	72.321	1	0	3	1	0	3		3		3	2.5905	7.2142	83.014	3
SLVVQEQGSFQHILR	S	R	0	1	0	0	0	3	1	1	1	1	2	0	0	1	0	2	0	0	0	2	0	15	0	1739.93	P0CX55;P0CX56	P0CX55	RPS18A;RPS18B	40S ribosomal protein S18-A;40S ribosomal protein S18-B	yes	no	2	9.9414e-19	205.3	1	0	8	1	0	8	3	5	3	5	0.4743	0.96807	47.252	7
SNAHLSSPTNGAENTQSNTPAK	S	K	3	0	4	0	0	1	1	1	1	0	1	1	0	0	2	4	3	0	0	0	0	22	0	2225.03	P39547	P39547	UIP3	ULP1-interacting protein 3	yes	yes	3	9.968e-05	95.5	1	0	4	1	0	4	1	3	1	3	0.12542	0.22336	17.191	3
SNAVLSPTPQVTEHGTIIPSNLASNPLNVNK	S	K	2	0	5	0	0	1	1	1	1	2	3	1	0	0	4	4	3	0	0	3	0	31	0	3211.68	Q12296	Q12296	MAM3	Protein MAM3	yes	yes	3	4.4314e-10	114.01	1	0	3	1	0	3		3		3	0.25098	0.47176	27.966	2
SNDGMAVSGR	S	R	1	1	1	1	0	0	0	2	0	0	0	0	1	0	0	2	0	0	0	1	0	10	0	992.435	P39940	P39940	RSP5	E3 ubiquitin-protein ligase RSP5	yes	yes	2	0.039285	65.395	1	0	1	1	0	1		1		1	NaN	NaN	NaN	0
SNEFGDSSESSVR	S	R	0	1	1	1	0	0	2	1	0	0	0	0	0	1	0	5	0	0	0	1	0	13	0	1399.59	P39109	P39109	YCF1	Metal resistance protein YCF1	yes	yes	2	0.0017884	101.2	1	0	1	1	0	1	1		1		0.15	0.23739	NaN	1
SNFATIADPEAR	S	R	3	1	1	1	0	0	1	0	0	1	0	0	0	1	1	1	1	0	0	0	0	12	0	1290.62	P16521	P16521	YEF3	Elongation factor 3A	yes	yes	2	0.00017119	122.78	1	0	2	1	0	2		2		2	0.12658	0.23609	20.261	2
SNGVLNVDNQTSDLVK	S	K	0	0	3	2	0	1	0	1	0	0	2	1	0	0	0	2	1	0	0	3	0	16	0	1701.85	P02407;P14127	P02407	RPS17A;RPS17B	40S ribosomal protein S17-A;40S ribosomal protein S17-B	yes	no	2	1.0199e-100	252.36	1	0	49	1	0	49	19	30	19	30	0.65268	0.94546	31.468	20
SNNSFTNFK	S	K	0	0	3	0	0	0	0	0	0	0	0	1	0	2	0	2	1	0	0	0	0	9	0	1057.48	P12709	P12709	PGI1	Glucose-6-phosphate isomerase	yes	yes	2	8.4362e-05	135.55	1	0	2	1	0	2		2		2	0.3842	0.57369	9.3804	2
SNPFDLLGNDVEDADVVVLPPKEIVK	S	K	1	0	2	4	0	0	2	1	0	1	3	2	0	1	3	1	0	0	0	5	0	26	1	2821.47	P39015	P39015	STM1	Suppressor protein STM1	yes	yes	3	0.00037582	93.804	1	0	1	1	0	1		1		1	0.11244	0.29032	NaN	1
SNQNQSTSGILK	S	K	0	0	2	0	0	2	0	1	0	1	1	1	0	0	0	3	1	0	0	0	0	12	0	1275.64	P53337	P53337	ERV29	ER-derived vesicles protein ERV29	yes	yes	2	6.0359e-15	191.79	1	0	6	1	0	6	3	3	3	3	1.8112	3.0365	93.153	5
SNTAENVYMQHIPEISSLLTDLSK	S	K	1	0	2	1	0	1	2	0	1	2	3	1	1	0	1	4	2	0	1	1	0	24	0	2689.33	P38932	P38932	VPS45	Vacuolar protein sorting-associated protein 45	yes	yes	3	0.00077761	80.98	1	0	2	1	0	2		2		2	0.38226	0.54645	67.803	2
SNYDTDVFTPLFER	S	R	0	1	1	2	0	0	1	0	0	0	1	0	0	2	1	1	2	0	1	1	0	14	0	1702.78	P40825;P40825-2	P40825	ALA1	Alanine--tRNA ligase, mitochondrial	yes	no	2	0.0049209	82.663	1	0	1	1	0	1		1		1	1.2198	2.2311	NaN	1
SPAQILQWQVLSNTVPAK	S	K	2	0	1	0	0	3	0	0	0	1	2	1	0	0	2	2	1	1	0	2	0	18	0	1979.08	CON__P02668	CON__P02668			yes	yes	2,3	9.5696e-124	300.54	1	0	6	1	0	6	6		6		0.14773	0.2103	31.286	5
SPDPFAVLTIDGYQTK	S	K	1	0	0	2	0	1	0	1	0	1	1	1	0	1	2	1	2	0	1	1	0	16	0	1750.88	P39940	P39940	RSP5	E3 ubiquitin-protein ligase RSP5	yes	yes	2	8.519e-07	128.74	1	0	3	1	0	3		3		3	1.0293	1.9179	28.192	3
SPFLDALK	S	K	1	0	0	1	0	0	0	0	0	0	2	1	0	1	1	1	0	0	0	0	0	8	0	889.491	P15108;P02829	P15108	HSC82;HSP82	ATP-dependent molecular chaperone HSC82;ATP-dependent molecular chaperone HSP82	yes	no	2	1.1605e-05	136.8	1	0	5	1	0	5	2	3	2	3	0.089679	0.22678	39.358	5
SPLTEQSTEYASISNNSDQTIAFK	S	K	2	0	2	1	0	2	2	0	0	2	1	1	0	1	1	5	3	0	1	0	0	24	0	2630.23	P40075	P40075	SCS2	Vesicle-associated membrane protein-associated protein SCS2	yes	yes	3	0.036135	61.616	1	0	1	1	0	1		1		1	NaN	NaN	NaN	0
SQEIFENQDSSVFQLVGK	S	K	0	0	1	1	0	3	2	1	0	1	1	1	0	2	0	3	0	0	0	2	0	18	0	2054	P17967	P17967	PDI1	Protein disulfide-isomerase	yes	yes	2	2.5644e-05	103.66	1	0	3	1	0	3		3		3	0.23257	0.44696	16.891	2
SQGDIVLEYR	S	R	0	1	0	1	0	1	1	1	0	1	1	0	0	0	0	1	0	0	1	1	0	10	0	1178.59	Q99247	Q99247		Uncharacterized WD repeat-containing protein YOL087C	yes	yes	2	0.056017	8.0703	1	0	1	1	0	1		1		1	0.42683	0.63984	NaN	1
SQIDDLPFYCIGFK	S	K	0	0	0	2	1	1	0	1	0	2	1	1	0	2	1	1	0	0	1	0	0	14	0	1701.81	P38631;P40989	P38631	FKS1;GSC2	1,3-beta-glucan synthase component FKS1;1,3-beta-glucan synthase component GSC2	yes	no	2	7.5211e-53	267.93	1	0	5	1	0	5	3	2	3	2	0.26198	0.40547	50.084	5
SQIDEVVLVGGSTR	S	R	0	1	0	1	0	1	1	2	0	1	1	0	0	0	0	2	1	0	0	3	0	14	0	1458.77	P40150;P11484	P40150	SSB2;SSB1	Heat shock protein SSB2;Heat shock protein SSB1	no	no	2	1.3879e-05	115.56	1	0	13	NaN	NaN		6	7			0.3062	0.71309	13.91	4
SQLKPEPSSDKDASK	S	K	1	0	0	2	0	1	1	0	0	0	1	3	0	0	2	4	0	0	0	0	0	15	2	1615.81	Q12229	Q12229	UBX3	UBX domain-containing protein 3	yes	yes	3	0.0011544	107.46	1	0	1	1	0	1		1		1	NaN	NaN	NaN	0
SQQVGNSIR	S	R	0	1	1	0	0	2	0	1	0	1	0	0	0	0	0	2	0	0	0	1	0	9	0	987.51	P06780	P06780	RHO1	GTP-binding protein RHO1	yes	yes	2	0.046973	67.704	1	0	1	1	0	1		1		1	NaN	NaN	NaN	0
SQVDEIVLVGGSTR	S	R	0	1	0	1	0	1	1	2	0	1	1	0	0	0	0	2	1	0	0	3	0	14	0	1458.77	P10592	P10592	SSA2	Heat shock protein SSA2	no	no	2	3.6296e-05	99.747	1	0	10	NaN	NaN		7	3			0.31926	0.68654	16.32	5
SQVYFDVEADGQPIGR	S	R	1	1	0	2	0	2	1	2	0	1	0	0	0	1	1	1	0	0	1	2	0	16	0	1779.84	P14832	P14832	CPR1	Peptidyl-prolyl cis-trans isomerase	yes	yes	2	4.2341e-05	119.23	1	0	4	1	0	4		4		4	0.48809	0.8995	14.45	3
SQYEQLAEQNR	S	R	1	1	1	0	0	3	2	0	0	0	1	0	0	0	0	1	0	0	1	0	0	11	0	1364.63	CON__P13645	CON__P13645			yes	yes	2	2.8646e-06	151.55	1	0	1	1	0	1	1		1		0.30173	0.42955	NaN	1
SSAAGNTVIIGGGDTATVAK	S	K	4	0	1	1	0	0	0	4	0	2	0	1	0	0	0	2	3	0	0	2	0	20	0	1788.92	P00560	P00560	PGK1	Phosphoglycerate kinase	yes	yes	2	2.1549e-35	213.93	1	0	39	1	0	39		39		39	0.3789	0.59152	23.525	30
SSAAGNTVIIGGGDTATVAKK	S	K	4	0	1	1	0	0	0	4	0	2	0	2	0	0	0	2	3	0	0	2	0	21	1	1917.02	P00560	P00560	PGK1	Phosphoglycerate kinase	yes	yes	3	0.033746	29.444	1	0	1	1	0	1		1		1	0.31713	0.52249	NaN	1
SSAESSNATNNNTLGTESK	S	K	2	0	4	0	0	0	2	1	0	0	1	1	0	0	0	5	3	0	0	0	0	19	0	1910.85	P38250	P38250	IST2	Increased sodium tolerance protein 2	yes	yes	2	2.4993e-41	166.91	1	0	1	1	0	1		1		1	NaN	NaN	NaN	0
SSAITALTPNQVNDELNK	S	K	2	0	3	1	0	1	1	0	0	1	2	1	0	0	1	2	2	0	0	1	0	18	0	1913.97	P22203	P22203	VMA4	V-type proton ATPase subunit E	yes	yes	2	1.6271e-90	304.71	1	0	3	1	0	3		3		3	0.76932	1.8433	41.821	3
SSATAAATSAPTANAANALK	S	K	9	0	2	0	0	0	0	0	0	0	1	1	0	0	1	3	3	0	0	0	0	20	0	1787.9	P07263-2	P07263-2			yes	yes	2	3.3706e-13	143.99	1	0	3	1	0	3		3		3	0.33874	0.46327	14.097	2
SSELVDTLNR	S	R	0	1	1	1	0	0	1	0	0	0	2	0	0	0	0	2	1	0	0	1	0	10	0	1132.57	P37296	P37296	STV1	V-type proton ATPase subunit a, Golgi isoform	yes	yes	2	5.7013e-08	157.38	1	0	4	1	0	4		4		4	0.22885	0.3979	10.152	3
SSENSRANSTSTLEGNEK	S	K	1	1	3	0	0	0	3	1	0	0	1	1	0	0	0	5	2	0	0	0	0	18	1	1909.86	Q99247	Q99247		Uncharacterized WD repeat-containing protein YOL087C	yes	yes	2	0.0066505	83.751	1	0	1	1	0	1	1		1		NaN	NaN	NaN	0
SSFNDQPNSIVPISER	S	R	0	1	2	1	0	1	1	0	0	2	0	0	0	1	2	4	0	0	0	1	0	16	0	1788.86	P13586	P13586	PMR1	Calcium-transporting ATPase 1	yes	yes	2	3.4403e-26	194.58	1	0	10	1	0	10		10		10	0.1872	0.35397	57.515	9
SSFTDGVVSTGK	S	K	0	0	0	1	0	0	0	2	0	0	0	1	0	1	0	3	2	0	0	2	0	12	0	1183.57	Q12057	Q12057	PIN2	[PSI+] induction protein 2	yes	yes	2	0.0001563	123.95	1	0	11	1	0	11	1	10	1	10	0.34221	0.64102	38.778	6
SSGGSSQGEVVENVTANYAEDAKK	S	K	3	0	2	1	0	1	3	3	0	0	0	2	0	0	0	4	1	0	1	3	0	24	1	2426.12	P07702	P07702	LYS2	L-aminoadipate-semialdehyde dehydrogenase	yes	yes	3	0.0026445	85.855	1	0	6	1	0	6	3	3	3	3	0.17272	0.32627	NaN	1
SSISNTSDHDGANR	S	R	1	1	2	2	0	0	0	1	1	1	0	0	0	0	0	4	1	0	0	0	0	14	0	1459.63	Q03559	Q03559	YMR295C	Uncharacterized protein YMR295C	yes	yes	2,3	4.9335e-54	210.91	1	0	5	1	0	5	4	1	4	1	0.30182	0.41745	21.993	4
SSLDSIDSYR	S	R	0	1	0	2	0	0	0	0	0	1	1	0	0	0	0	4	0	0	1	0	0	10	0	1141.53	P32660	P32660	DNF1	Phospholipid-transporting ATPase DNF1	yes	yes	2	0.024381	55.401	1	0	4	1	0	4		4		4	0.16131	0.23784	48.819	3
SSLLISYESDFK	S	K	0	0	0	1	0	0	1	0	0	1	2	1	0	1	0	4	0	0	1	0	0	12	0	1387.69	Q04338	Q04338	VTI1	t-SNARE VTI1	yes	yes	2	0.00059915	121.04	1	0	7	1	0	7	3	4	3	4	5.3385	7.6	205.17	7
SSLLISYESDFKTTLEQAK	S	K	1	0	0	1	0	1	2	0	0	1	3	2	0	1	0	4	2	0	1	0	0	19	1	2159.1	Q04338	Q04338	VTI1	t-SNARE VTI1	yes	yes	2	7.5937e-90	299.93	1	0	3	1	0	3		3		3	0.21275	0.33836	10.616	3
SSMGPAFR	S	R	1	1	0	0	0	0	0	1	0	0	0	0	1	1	1	2	0	0	0	0	0	8	0	851.396	P0CX43;P0CX44	P0CX43	RPL1A;RPL1B	60S ribosomal protein L1-A;60S ribosomal protein L1-B	yes	no	2	0.012736	75.213	1	0	3	1	0	3		3		3	0.22732	0.31944	18.418	3
SSNITISNAVGR	S	R	1	1	2	0	0	0	0	1	0	2	0	0	0	0	0	3	1	0	0	1	0	12	0	1217.64	P40150;P11484	P40150	SSB2;SSB1	Heat shock protein SSB2;Heat shock protein SSB1	no	no	2	3.3434e-05	111.12	1	0	7	NaN	NaN			7			0.29316	0.64339	54.315	4
SSPFGGSSHAK	S	K	1	0	0	0	0	0	0	2	1	0	0	1	0	1	1	4	0	0	0	0	0	11	0	1060.49	P0CX29;P0CX30	P0CX29	RPS23A;RPS23B	40S ribosomal protein S23-A;40S ribosomal protein S23-B	yes	no	2	0.032253	54.471	1	0	2	1	0	2	2		2		0.16148	0.24238	4.255	2
SSQPSFVTIR	S	R	0	1	0	0	0	1	0	0	0	1	0	0	0	1	1	3	1	0	0	1	0	10	0	1120.59	P38736	P38736	GOS1	Golgi SNAP receptor complex member 1	yes	yes	2	0.04241	63.32	1	0	1	1	0	1		1		1	0.1066	0.15832	NaN	1
SSSTPFDPYALSEHDEERPQNVQSK	S	K	1	1	1	2	0	2	3	0	1	0	1	1	0	1	3	5	1	0	1	1	0	25	1	2847.29	P31109	P31109	SNC1	Synaptobrevin homolog 1	yes	yes	3	2.6804e-12	140.35	1	0	6	1	0	6	3	3	3	3	0.08856	0.18843	44.799	6
SSSVPYDPYVPPEESNSGANPNSQNK	S	K	1	0	4	1	0	1	2	1	0	0	0	1	0	0	5	6	0	0	2	2	0	26	0	2763.23	P33328	P33328	SNC2	Synaptobrevin homolog 2	yes	yes	2	5.8363e-06	104.23	1	0	2	1	0	2		2		2	NaN	NaN	NaN	0
SSVLADALNAINNAEK	S	K	4	0	3	1	0	0	1	0	0	1	2	1	0	0	0	2	0	0	0	1	0	16	0	1628.84	P0C0W1;Q3E7Y3	P0C0W1	RPS22A;RPS22B	40S ribosomal protein S22-A;40S ribosomal protein S22-B	yes	no	2	3.0792e-70	285.94	1	0	5	1	0	5	2	3	2	3	0.40971	0.84031	13.596	5
SSVPYNSQLPISNHLEYDEDEKK	S	K	0	0	2	2	0	1	3	0	1	1	2	2	0	0	2	4	0	0	2	1	0	23	1	2691.27	P50108	P50108	MNN10	Probable alpha-1,6-mannosyltransferase MNN10	yes	yes	3	0.013456	85.974	1	0	1	1	0	1		1		1	0.10716	0.25861	NaN	1
SSYITVDGIK	S	K	0	0	0	1	0	0	0	1	0	2	0	1	0	0	0	2	1	0	1	1	0	10	0	1081.57	P48813	P48813	GNP1	High-affinity glutamine permease	yes	yes	2	0.008506	78.655	1	0	8	1	0	8	3	5	3	5	0.33719	0.4531	10.92	3
STATTTVTTSDQASHPTK	S	K	2	0	0	1	0	1	0	0	1	0	0	1	0	0	1	3	7	0	0	1	0	18	0	1832.88	Q01662	Q01662	MAP1	Methionine aminopeptidase 1	yes	yes	2	1.8162e-38	221.85	1	0	5	1	0	5		5		5	0.59269	0.74103	NaN	1
STDDSEEFSGYVK	S	K	0	0	0	2	0	0	2	1	0	0	0	1	0	1	0	3	1	0	1	1	0	13	0	1462.61	P09620	P09620	KEX1	Pheromone-processing carboxypeptidase KEX1	yes	yes	2	0.0029037	94.688	1	0	8	1	0	8		8		8	0.46351	0.64563	49.72	7
STDSIVK	S	K	0	0	0	1	0	0	0	0	0	1	0	1	0	0	0	2	1	0	0	1	0	7	0	748.397	P36105	P36105	RPL14A	60S ribosomal protein L14-A	no	no	1	0.022491	97.602	1	0	2	NaN	NaN			2			0.38437	0.90825	7.0627	2
STDVAAAQAQSK	S	K	4	0	0	1	0	2	0	0	0	0	0	1	0	0	0	2	1	0	0	1	0	12	0	1175.58	O94742	O94742	SEM1	26S proteasome complex subunit SEM1	yes	yes	2	0.026033	76.326	1	0	1	1	0	1		1		1	0.27733	0.40331	NaN	1
STDVDLYTFK	S	K	0	0	0	2	0	0	0	0	0	0	1	1	0	1	0	1	2	0	1	1	0	10	0	1187.57	P53388	P53388	DIP5	Dicarboxylic amino acid permease	yes	yes	2	0.006036	76.143	1	0	4	1	0	4	4		4		0.49315	0.66268	37.602	3
STELTVQSER	S	R	0	1	0	0	0	1	2	0	0	0	1	0	0	0	0	2	2	0	0	1	0	10	0	1148.57	P0CX47;P0CX48	P0CX47	RPS11A;RPS11B	40S ribosomal protein S11-A;40S ribosomal protein S11-B	yes	no	2	3.4515e-12	159.94	1	0	6	1	0	6	3	3	3	3	0.43793	0.88562	3.2462	4
STESALSYAALILADSEIEISSEK	S	K	4	0	0	1	0	0	4	0	0	3	3	1	0	0	0	6	1	0	1	0	0	24	0	2526.26	P05318	P05318	RPP1A	60S acidic ribosomal protein P1-alpha	yes	yes	2,3	5.2373e-21	206.34	1	0	6	1	0	6		6		6	0.26989	0.40269	19.274	6
STFFQAITR	S	R	1	1	0	0	0	1	0	0	0	1	0	0	0	2	0	1	2	0	0	0	0	9	0	1069.56	P38219	P38219	OLA1	Uncharacterized GTP-binding protein OLA1	yes	yes	2	0.0087364	72.434	1	0	2	1	0	2	1	1	1	1	0.30533	0.5129	17.563	2
STLTDSLVQR	S	R	0	1	0	1	0	1	0	0	0	0	2	0	0	0	0	2	2	0	0	1	0	10	0	1118.59	P32324	P32324	EFT1	Elongation factor 2	yes	yes	2	0.0050911	87.298	1	0	26	1	0	26	3	23	3	23	0.39263	0.57738	63.501	16
STMQELNSR	S	R	0	1	1	0	0	1	1	0	0	0	1	0	1	0	0	2	1	0	0	0	0	9	0	1064.49	CON__P35527	CON__P35527			yes	yes	2	0.0014764	108.47	1	0	6	1	0	6	4	2	4	2	0.081936	0.11333	90.803	6
STPFGLDLGNNNSVLAVAR	S	R	2	1	3	1	0	0	0	2	0	0	3	0	0	1	1	2	1	0	0	2	0	19	0	1944.01	P32589;P32590	P32589	SSE1;SSE2	Heat shock protein homolog SSE1;Heat shock protein homolog SSE2	yes	no	2	8.8201e-13	154.49	1	0	3	1	0	3		3		3	0.27977	0.60828	9.5458	3
STQFLTSLPEFCK	S	K	0	0	0	0	1	1	1	0	0	0	2	1	0	2	1	2	2	0	0	0	0	13	0	1556.75	P46989	P46989	ATG27	Autophagy-related protein 27	yes	yes	2	1.9325e-10	158.52	1	0	3	1	0	3	3		3		0.15365	0.21873	24.724	3
STSADTDTIKKPILAVPEPALADTHSEEISR	S	R	4	1	0	3	0	0	3	0	1	3	2	2	0	0	3	4	4	0	0	1	0	31	2	3291.68	P31381	P31381	FUN26	Nucleoside transporter FUN26	yes	yes	4	1.2372e-05	88.986	1	0	3	1	0	3		3		3	0.3191	0.62324	71.164	3
STSREDSVYLAK	S	K	1	1	0	1	0	0	1	0	0	0	1	1	0	0	0	3	1	0	1	1	0	12	1	1354.67	P29311	P29311	BMH1	Protein BMH1	yes	yes	2	0.020499	110.31	1	0	1	1	0	1		1		1	0.43771	0.94945	NaN	1
SVALPQYGTGDALTPEWEGSIRDPIDATEAK	S	K	4	1	0	3	0	1	3	3	0	2	2	1	0	0	3	2	3	1	1	1	0	31	1	3286.6	Q08919	Q08919	TRE1	Uncharacterized protein TRE1	yes	yes	3	1.3693e-11	122.84	1	0	3	1	0	3		3		3	0.099768	0.19018	NaN	1
SVDELITEGNEK	S	K	0	0	1	1	0	0	3	1	0	1	1	1	0	0	0	1	1	0	0	1	0	12	0	1332.64	P05319	P05319	RPP2A	60S acidic ribosomal protein P2-alpha	yes	yes	2	4.3494e-14	175.48	1	0	55	1	0	55	39	16	39	16	0.43711	0.62332	43.361	36
SVDELTSLTDYVTR	S	R	0	1	0	2	0	0	1	0	0	0	2	0	0	0	0	2	3	0	1	2	0	14	0	1597.78	P15108;P02829	P15108	HSC82;HSP82	ATP-dependent molecular chaperone HSC82;ATP-dependent molecular chaperone HSP82	yes	no	2	3.198e-42	251.84	1	0	8	1	0	8	5	3	5	3	0.09777	0.16943	30.839	6
SVDISCEGVPK	S	K	0	0	0	1	1	0	1	1	0	1	0	1	0	0	1	2	0	0	0	2	0	11	0	1189.56	P32319	P32319	PEP1	Vacuolar protein sorting/targeting protein VPS10	yes	yes	2	0.0049691	90.685	1	0	6	1	0	6	1	5	1	5	0.06413	0.14219	7.4756	3
SVDSIYQVVR	S	R	0	1	0	1	0	1	0	0	0	1	0	0	0	0	0	2	0	0	1	3	0	10	0	1164.61	P38219	P38219	OLA1	Uncharacterized GTP-binding protein OLA1	yes	yes	2	0.031953	52.725	1	0	1	1	0	1		1		1	0.47284	0.74243	NaN	1
SVEDFMAAMQR	S	R	2	1	0	1	0	1	1	0	0	0	0	0	2	1	0	1	0	0	0	1	0	11	0	1283.56	P05030;P19657	P05030	PMA1;PMA2	Plasma membrane ATPase 1;Plasma membrane ATPase 2	yes	no	2	3.5121e-07	155	1	0	1	1	0	1	1		1		0.14308	0.19226	NaN	1
SVEMHHEQLEQGVPGDNVGFNVK	S	K	0	0	2	1	0	2	3	3	2	0	1	1	1	1	1	1	0	0	0	4	0	23	0	2549.2	P02994	P02994	TEF1	Elongation factor 1-alpha	yes	yes	3,4	9.8647e-09	131.54	1	0	8	1	0	8	3	5	3	5	0.26467	0.58674	55.142	6
SVGFGLVYNSVAEAK	S	K	2	0	1	0	0	0	1	2	0	0	1	1	0	1	0	2	0	0	1	3	0	15	0	1539.79	P0CX31;P0CX32	P0CX31	RPS24A;RPS24B	40S ribosomal protein S24-A;40S ribosomal protein S24-B	yes	no	2	1.1452e-19	201.3	1	0	6	1	0	6	3	3	3	3	0.56235	1.1038	16.197	6
SVLAEFEELNVEQVNPYAPGLR	S	R	2	1	2	0	0	1	4	1	0	0	3	0	0	1	2	1	0	0	1	3	0	22	0	2473.25	P38631	P38631	FKS1	1,3-beta-glucan synthase component FKS1	yes	yes	2	1.2342e-13	149.36	1	0	2	1	0	2		2		2	0.36101	0.67192	94.682	2
SVQDYESK	S	K	0	0	0	1	0	1	1	0	0	0	0	1	0	0	0	2	0	0	1	1	0	8	0	954.429	P40476	P40476	PRM5	Pheromone-regulated membrane protein 5	yes	yes	2	0.005986	90.906	1	0	3	1	0	3	1	2	1	2	0.14244	0.19924	50.011	3
SVVIHAGQDDLGKGDTEESLK	S	K	1	0	0	3	0	1	2	3	1	1	2	2	0	0	0	2	1	0	0	2	0	21	1	2197.09	P00445	P00445	SOD1	Superoxide dismutase [Cu-Zn]	yes	yes	3	7.4204e-10	149.36	1	0	1	1	0	1		1		1	0.50375	1.0654	NaN	1
SVVSTETFEQPSQR	S	R	0	1	0	0	0	2	2	0	0	0	0	0	0	1	1	3	2	0	0	2	0	14	0	1593.76	P0C2H6;P0C2H7	P0C2H6	RPL27A;RPL27B	60S ribosomal protein L27-A;60S ribosomal protein L27-B	yes	no	2	0.035708	56.527	1	0	1	1	0	1		1		1	0.45099	0.59021	NaN	1
SYELPDGQVITIGNER	S	R	0	1	1	1	0	1	2	2	0	2	1	0	0	0	1	1	1	0	1	1	0	16	0	1789.88	P60010;CON__P60712	P60010	ACT1	Actin	yes	no	2	4.6063e-24	158.64	1	0	3	1	0	3	1	2	1	2	18.334	58.611	8.0214	2
SYETLSK	S	K	0	0	0	0	0	0	1	0	0	0	1	1	0	0	0	2	1	0	1	0	0	7	0	826.407	P31412	P31412	VMA5	V-type proton ATPase subunit C	yes	yes	2	0.032059	69.198	1	0	3	1	0	3		3		3	0.11068	0.15406	6.283	3
SYGREDTTIEPDFIEPDAPLAASGGVADNIGGTMQNSGSR	S	R	4	2	2	4	0	1	3	6	0	3	1	0	1	1	3	4	3	0	1	1	0	40	1	4094.88	P53093	P53093	YIP4	Protein YIP4	yes	yes	3	1.8522e-18	116.73	1	0	3	1	0	3		3		3	NaN	NaN	NaN	0
SYLPTYSNDLPAGPQGQR	S	R	1	1	1	1	0	2	0	2	0	0	2	0	0	0	3	2	1	0	2	0	0	18	0	1962.94	P36125	P36125	GMH1	Protein GMH1	yes	yes	2	9.6813e-12	150.91	1	0	3	1	0	3		3		3	0.69694	1.1386	12.206	3
SYPISEGPER	S	R	0	1	0	0	0	0	2	1	0	1	0	0	0	0	2	2	0	0	1	0	0	10	0	1133.54	P17255	P17255	VMA1	V-type proton ATPase catalytic subunit A;Endonuclease PI-SceI	yes	yes	2	0.011061	67.726	1	0	6	1	0	6	2	4	2	4	0.15741	0.21831	65.547	4
SYSHFNNNGSNENAR	S	R	1	1	5	0	0	0	1	1	1	0	0	0	0	1	0	3	0	0	1	0	0	15	0	1709.71	P39719	P39719	FLC2	Flavin carrier protein 2	yes	yes	3	0.051342	52.5	1	0	1	1	0	1		1		1	0.12535	0.17175	NaN	1
SYTDTSEEIIER	S	R	0	1	0	1	0	0	3	0	0	2	0	0	0	0	0	2	2	0	1	0	0	12	0	1441.66	P30605	P30605	ITR1	Myo-inositol transporter 1	yes	yes	2	2.2265e-06	134.56	1	0	21	1	0	21		21		21	0.19316	0.27701	37.447	15
TAANAMQAVAHIANQSNLSPSVEPYIVQLVPAICTNAGNK	T	K	8	0	5	0	1	3	1	1	1	3	2	1	1	0	3	3	2	0	1	4	0	40	0	4162.09	P16521	P16521	YEF3	Elongation factor 3A	yes	yes	4	3.4538e-09	93.542	1	0	3	1	0	3		3		3	NaN	NaN	NaN	0
TAAVTSSNIVLETHESGIKPYFEQK	T	K	2	0	1	0	0	1	3	1	1	2	1	2	0	1	1	3	3	0	1	2	0	25	1	2748.4	Q01939	Q01939	RPT6	26S protease regulatory subunit 8 homolog	yes	yes	3	2.5097e-12	141.31	1	0	3	1	0	3		3		3	1.1357	2.5021	19.663	3
TAELQAEIDDTVGIMR	T	R	2	1	0	2	0	1	2	1	0	2	1	0	1	0	0	0	2	0	0	1	0	16	0	1760.86	P31109	P31109	SNC1	Synaptobrevin homolog 1	yes	yes	2	0.022457	70.41	1	0	1	1	0	1		1		1	3.0818	5.5909	NaN	1
TAEQIAAER	T	R	3	1	0	0	0	1	2	0	0	1	0	0	0	0	0	0	1	0	0	0	0	9	0	987.499	Q12213	Q12213	RPL7B	60S ribosomal protein L7-B	yes	yes	2	0.00070967	101.93	1	0	11	1	0	11	6	5	6	5	0.48831	0.72397	9.5423	4
TAEQVAAER	T	R	3	1	0	0	0	1	2	0	0	0	0	0	0	0	0	0	1	0	0	1	0	9	0	973.483	P05737	P05737	RPL7A	60S ribosomal protein L7-A	yes	yes	2	1.858e-06	150.04	1	0	9	1	0	9	2	7	2	7	0.42534	0.83544	25.328	5
TAGIQIVADDLTVTNPAR	T	R	3	1	1	2	0	1	0	1	0	2	1	0	0	0	1	0	3	0	0	2	0	18	0	1853.98	P00925	P00925	ENO2	Enolase 2	yes	yes	2,3	5.3644e-90	241.79	1	0	28	1	0	28	20	8	20	8	0.26904	0.36205	77.071	13
TAGIQIVADDLTVTNPK	T	K	2	0	1	2	0	1	0	1	0	2	1	1	0	0	1	0	3	0	0	2	0	17	0	1754.94	P00924	P00924	ENO1	Enolase 1	yes	yes	2	0.00026842	94.922	1	0	2	1	0	2		2		2	0.22697	0.47823	5.4543	2
TAIEGSYIDKK	T	K	1	0	0	1	0	0	1	1	0	2	0	2	0	0	0	1	1	0	1	0	0	11	1	1223.64	P0CX47;P0CX48	P0CX47	RPS11A;RPS11B	40S ribosomal protein S11-A;40S ribosomal protein S11-B	yes	no	2	0.0060687	89.266	1	0	2	1	0	2		2		2	0.29924	0.46313	5.6389	2
TALAEVQAR	T	R	3	1	0	0	0	1	1	0	0	0	1	0	0	0	0	0	1	0	0	1	0	9	0	957.524	P32867;P39926	P32867	SSO1;SSO2	Protein SSO1;Protein SSO2	no	no	2	2.3666e-06	152.97	1	0	9	NaN	NaN		4	5			0.093858	0.14088	63.867	4
TALHLEQYATEGLR	T	R	2	1	0	0	0	1	2	1	1	0	3	0	0	0	0	0	2	0	1	0	0	14	0	1600.82	P32660	P32660	DNF1	Phospholipid-transporting ATPase DNF1	yes	yes	3	0.020731	70.438	1	0	2	1	0	2		2		2	0.48044	0.68271	NaN	1
TALNSEIGK	T	K	1	0	1	0	0	0	1	1	0	1	1	1	0	0	0	1	1	0	0	0	0	9	0	931.497	P13587;Q01896;Q12691	P13587	ENA1;ENA2;ENA5	Sodium transport ATPase 1;Sodium transport ATPase 2;Sodium transport ATPase 5	yes	no	2	0.002631	99.688	1	0	5	1	0	5	2	3	2	3	0.077252	0.14454	47.125	5
TALVHDGLAR	T	R	2	1	0	1	0	0	0	1	1	0	2	0	0	0	0	0	1	0	0	1	0	10	0	1051.58	P48589	P48589	RPS12	40S ribosomal protein S12	yes	yes	2,3	0.0049926	96.342	1	0	13	1	0	13	6	7	6	7	0.2258	0.40708	19.518	11
TANDVLTIR	T	R	1	1	1	1	0	0	0	0	0	1	1	0	0	0	0	0	2	0	0	1	0	9	0	1001.55	P00549	P00549	CDC19	Pyruvate kinase 1	yes	yes	2	0.0028439	78.556	1	0	3	1	0	3		3		3	0.53567	0.99733	19.61	3
TAPVSSTAGPQTASTSK	T	K	3	0	0	0	0	1	0	1	0	0	0	1	0	0	2	4	4	0	0	1	0	17	0	1589.79	Q04947	Q04947	RTN1	Reticulon-like protein 1	yes	yes	2	5.5793e-27	196.71	1	0	6	1	0	6	3	3	3	3	0.053264	0.097397	54.297	4
TAQGKEFGVTK	T	K	1	0	0	0	0	1	1	2	0	0	0	2	0	1	0	0	2	0	0	1	0	11	1	1164.61	P05740;P46990	P05740	RPL17A;RPL17B	60S ribosomal protein L17-A;60S ribosomal protein L17-B	yes	no	2	0.0066199	73.848	1	0	1	1	0	1		1		1	0.43109	0.58182	NaN	1
TASEIATTELPPTHPIR	T	R	2	1	0	0	0	0	2	0	1	2	1	0	0	0	3	1	4	0	0	0	0	17	0	1832.96	P29311;P34730	P29311	BMH1;BMH2	Protein BMH1;Protein BMH2	no	no	3	0.00076799	89.466	1	0	2	NaN	NaN		2				0.10141	0.14026	15.505	2
TASEVPAHLTVYDIAGLTK	T	K	3	0	0	1	0	0	1	1	1	1	2	1	0	0	1	1	3	0	1	2	0	19	0	1985.05	P38219	P38219	OLA1	Uncharacterized GTP-binding protein OLA1	yes	yes	3	6.2222e-15	183.36	1	0	5	1	0	5	2	3	2	3	0.45761	0.87421	44.419	5
TASGNIIPSSTGAAK	T	K	3	0	1	0	0	0	0	2	0	2	0	1	0	0	1	3	2	0	0	0	0	15	0	1373.72	P00359;P00358	P00359	TDH3;TDH2	Glyceraldehyde-3-phosphate dehydrogenase 3;Glyceraldehyde-3-phosphate dehydrogenase 2	no	no	2	2.4402e-55	240.46	1	0	45	NaN	NaN		32	13			0.12683	0.27999	36.278	29
TASTTLPQVPNFSVFSMPAGAATSAATGAAVGAAVGAAALGASAFSR	T	R	15	1	1	0	0	1	0	5	0	0	2	0	1	3	3	6	5	0	0	4	0	47	0	4280.15	P34216	P34216	EDE1	EH domain-containing and endocytosis protein 1	yes	yes	3,4	2.4509e-06	62.802	1	0	6	1	0	6		6		6	0.1187	0.17548	40.364	3
TASVADPILDAVQEAQPFEQAADTFHDNMNR	T	R	6	1	2	4	0	3	2	0	1	1	1	0	1	2	2	1	2	0	0	2	0	31	0	3400.56	Q03559	Q03559	YMR295C	Uncharacterized protein YMR295C	yes	yes	3,4	2.631e-23	157.12	1	0	9	1	0	9		9		9	0.14743	0.36808	40.348	9
TCSSCGYPAAK	T	K	2	0	0	0	2	0	0	1	0	0	0	1	0	0	1	2	1	0	1	0	0	11	0	1200.49	P49166	P49166	RPL37A	60S ribosomal protein L37-A	yes	yes	2	0.0054775	83.862	1	0	1	1	0	1		1		1	0.18959	0.31327	NaN	1
TCVLQGVYFGGNEYNGNLGAR	T	R	1	1	3	0	1	1	1	5	0	0	2	0	0	1	0	0	1	0	2	2	0	21	0	2288.06	P32804	P32804	ZRT1	Zinc-regulated transporter 1	yes	yes	2	1.9544e-171	259.49	1	0	3	1	0	3		3		3	0.20149	0.44295	6.6809	2
TCVVETPTLNSDK	T	K	0	0	1	1	1	0	1	0	0	0	1	1	0	0	1	1	3	0	0	2	0	13	0	1462.7	P07702	P07702	LYS2	L-aminoadipate-semialdehyde dehydrogenase	yes	yes	2	0.0026921	95.428	1	0	16	1	0	16		16		16	0.15774	0.24847	39.567	7
TDLLGASNIPDALPAR	T	R	3	1	1	2	0	0	0	1	0	1	3	0	0	0	2	1	1	0	0	0	0	16	0	1622.86	P40438;P40890	P40438	VTH1;VTH2	VPS10 homolog 1;VPS10 homolog 2	yes	no	2	2.4532e-09	142.45	1	0	5	1	0	5		5		5	18.818	46.958	24.539	3
TDSWFNETLIGGR	T	R	0	1	1	1	0	0	1	2	0	1	1	0	0	1	0	1	2	1	0	0	0	13	0	1494.71	P31412	P31412	VMA5	V-type proton ATPase subunit C	yes	yes	2	0.0002247	115.8	1	0	3	1	0	3		3		3	0.46986	0.70274	36.96	2
TDTSSSSSSSSASSVSAHQPTQEKPAK	T	K	3	0	0	1	0	2	1	0	1	0	0	2	0	0	2	11	3	0	0	1	0	27	1	2678.23	P05030	P05030	PMA1	Plasma membrane ATPase 1	yes	yes	3	5.0316e-08	105.06	1	0	2	1	0	2		2		2	NaN	NaN	NaN	0
TELEIDNKDSVTECSK	T	K	0	0	1	2	1	0	3	0	0	1	1	2	0	0	0	2	2	0	0	1	0	16	1	1866.85	P11978	P11978	SIR4	Regulatory protein SIR4	yes	yes	2	0.00039655	112.42	1	0	1	1	0	1	1		1		NaN	NaN	NaN	0
TFAEAMR	T	R	2	1	0	0	0	0	1	0	0	0	0	0	1	1	0	0	1	0	0	0	0	7	0	824.385	P00925	P00925	ENO2	Enolase 2	yes	yes	2	0.044747	57.281	1	0	2	1	0	2		2		2	0.15983	0.21534	17.261	2
TFEISPK	T	K	0	0	0	0	0	0	1	0	0	1	0	1	0	1	1	1	1	0	0	0	0	7	0	820.433	P15108;P02829	P15108	HSC82;HSP82	ATP-dependent molecular chaperone HSC82;ATP-dependent molecular chaperone HSP82	yes	no	2	0.047115	55.37	1	0	1	1	0	1		1		1	0.1542	0.22552	NaN	1
TFIDLESSSPELK	T	K	0	0	0	1	0	0	2	0	0	1	2	1	0	1	1	3	1	0	0	0	0	13	0	1464.73	P48164	P48164	RPS7B	40S ribosomal protein S7-B	yes	yes	2	9.414e-07	110.92	1	0	1	1	0	1		1		1	0.80982	1.9778	NaN	1
TFLVANVK	T	K	1	0	1	0	0	0	0	0	0	0	1	1	0	1	0	0	1	0	0	2	0	8	0	890.523	P38061	P38061	RPL32	60S ribosomal protein L32	yes	yes	2	0.0072959	60.59	1	0	1	1	0	1	1		1		1.2754	1.8157	NaN	1
TFSPQEISAMVLTK	T	K	1	0	0	0	0	1	1	0	0	1	1	1	1	1	1	2	2	0	0	1	0	14	0	1550.8	P40150;P11484	P40150	SSB2;SSB1	Heat shock protein SSB2;Heat shock protein SSB1	no	no	2	1.6661e-11	164.15	1	0	4	NaN	NaN		3	1			0.20846	0.32678	35.335	4
TFTTAETITNANTAK	T	K	3	0	2	0	0	0	1	0	0	1	0	1	0	1	0	0	6	0	0	0	0	15	0	1582.78	P12709	P12709	PGI1	Glucose-6-phosphate isomerase	yes	yes	2	1.7613e-27	229.23	1	0	7	1	0	7		7		7	0.40905	0.62411	16.311	5
TFTTVSDNQTTVQFPVYQGER	T	R	0	1	1	1	0	3	1	1	0	0	0	0	0	2	1	1	5	0	1	3	0	21	0	2417.15	P40150	P40150	SSB2	Heat shock protein SSB2	yes	yes	2,3	1.6922e-24	155.86	1	0	5	1	0	5		5		5	0.31244	0.5349	39.332	3
TFTVDVSSPTENGVFDPASYAK	T	K	2	0	1	2	0	0	1	1	0	0	0	1	0	2	2	3	3	0	1	3	0	22	0	2331.09	P05749	P05749	RPL22A	60S ribosomal protein L22-A	yes	yes	2	6.2288e-36	210.61	1	0	3	1	0	3		3		3	0.15896	0.4321	24.972	3
TFVNEIR	T	R	0	1	1	0	0	0	1	0	0	1	0	0	0	1	0	0	1	0	0	1	0	7	0	877.466	P32563	P32563	VPH1	V-type proton ATPase subunit a, vacuolar isoform	yes	yes	2	0.017095	86.953	1	0	7	1	0	7	1	6	1	6	0.28436	0.43306	28.376	5
TFVSETADDIEKNQFYQLPTPTSSK	T	K	1	0	1	2	0	2	2	0	0	1	1	2	0	2	2	3	4	0	1	1	0	25	1	2845.37	D6VTK4	D6VTK4	STE2	Pheromone alpha factor receptor	yes	yes	3	4.7508e-08	121.46	1	0	3	1	0	3		3		3	1.3489	3.9405	16.11	3
TGAPNNGQYGADNGNPNGER	T	R	2	1	5	1	0	1	1	5	0	0	0	0	0	0	2	0	1	0	1	0	0	20	0	2001.85	P40159	P40159		Uncharacterized protein YNL208W	yes	yes	2	1.5515e-13	139.11	1	0	1	1	0	1		1		1	0.63941	0.87326	NaN	1
TGEDFKIKSGLAQMLK	T	K	1	0	0	1	0	1	1	2	0	1	2	3	1	1	0	1	1	0	0	0	0	16	2	1764.94	Q03148	Q03148	SNZ1	Pyridoxine biosynthesis protein SNZ1	yes	yes	2	0.027541	53.491	1	0	2	1	0	2		2		2	NaN	NaN	NaN	0
TGENVNDVFLGIGEK	T	K	0	0	2	1	0	0	2	3	0	1	1	1	0	1	0	0	1	0	0	2	0	15	0	1590.79	P36017	P36017	VPS21	Vacuolar protein sorting-associated protein 21	yes	yes	2	5.1247e-07	134.14	1	0	4	1	0	4	2	2	2	2	0.30382	0.55687	31.764	4
TGFQATVGK	T	K	1	0	0	0	0	1	0	2	0	0	0	1	0	1	0	0	2	0	0	1	0	9	0	907.476	P09064	P09064	SUI3	Eukaryotic translation initiation factor 2 subunit beta	yes	yes	2	0.047978	44.425	1	0	1	1	0	1		1		1	0.26617	0.34256	NaN	1
TGIAIGLNK	T	K	1	0	1	0	0	0	0	2	0	2	1	1	0	0	0	0	1	0	0	0	0	9	0	885.528	O14455;P05745	O14455	RPL36B;RPL36A	60S ribosomal protein L36-B;60S ribosomal protein L36-A	yes	no	2	0.004335	86.67	1	0	1	1	0	1		1		1	0.39787	0.75389	NaN	1
TGIFPANYVKPAFSGSNGPSNLPPPPQYK	T	K	2	0	3	0	0	1	0	3	0	1	1	2	0	2	7	3	1	0	2	1	0	29	1	3044.54	Q06449	Q06449	PIN3	[PSI+] inducibility protein 3	yes	yes	3	2.2875e-07	115.36	1	0	3	1	0	3		3		3	0.24701	0.46407	49.808	3
TGLAGNQATNGK	T	K	2	0	2	0	0	1	0	3	0	0	1	1	0	0	0	0	2	0	0	0	0	12	0	1130.57	P01120	P01120	RAS2	Ras-like protein 2	yes	yes	2	0.01886	84.169	1	0	1	1	0	1	1		1		NaN	NaN	NaN	0
TGLDISDDAR	T	R	1	1	0	3	0	0	0	1	0	1	1	0	0	0	0	1	1	0	0	0	0	10	0	1061.5	P40150;P11484	P40150	SSB2;SSB1	Heat shock protein SSB2;Heat shock protein SSB1	no	no	2	0.014732	86.344	1	0	2	NaN	NaN			2			NaN	NaN	NaN	0
TGLNGDDPDDYYLNLNQDEESLLR	T	R	0	1	3	5	0	1	2	2	0	0	5	0	0	0	1	1	1	0	2	0	0	24	0	2768.24	P29465	P29465	CHS3	Chitin synthase 3	yes	yes	2	1.416e-103	301.36	1	0	2	1	0	2		2		2	NaN	NaN	NaN	0
TGLVSVDDDIYQK	T	K	0	0	0	3	0	1	0	1	0	1	1	1	0	0	0	1	1	0	1	2	0	13	0	1451.71	Q00955	Q00955	ACC1	Acetyl-CoA carboxylase;Biotin carboxylase	yes	yes	2	0.02446	62.891	1	0	2	1	0	2		2		2	1.6418	2.9592	NaN	1
TGQFGWSANMER	T	R	1	1	1	0	0	1	1	2	0	0	0	0	1	1	0	1	1	1	0	0	0	12	0	1382.6	P15108;P02829	P15108	HSC82;HSP82	ATP-dependent molecular chaperone HSC82;ATP-dependent molecular chaperone HSP82	yes	no	2	0.0023488	99.941	1	0	4	1	0	4		4		4	0.1709	0.28714	12.482	4
TGQVGVPTISQV	T	V	0	0	0	0	0	2	0	2	0	1	0	0	0	0	1	1	2	0	0	3	0	12	0	1184.64	Q12207	Q12207	NCE102	Non-classical export protein 2	yes	yes	2	1.4289e-06	145	1	0	4	1	0	4		4		4	NaN	NaN	NaN	0
TGTKPAAVFAETLKHD	T	D	3	0	0	1	0	0	1	1	1	0	1	2	0	1	1	0	3	0	0	1	0	16	2	1684.88	P49626	P49626	RPL4B	60S ribosomal protein L4-B	yes	yes	3	3.1443e-16	154.46	1	0	4	1	0	4	1	3	1	3	0.15272	0.30854	52.323	3
TGTKPAAVFTETLK	T	K	2	0	0	0	0	0	1	1	0	0	1	2	0	1	1	0	4	0	0	1	0	14	1	1462.8	P10664	P10664	RPL4A	60S ribosomal protein L4-A	yes	yes	3	0.036353	79.614	1	0	1	1	0	1	1		1		0.20845	0.28011	NaN	1
TGTKPAAVFTETLKHD	T	D	2	0	0	1	0	0	1	1	1	0	1	2	0	1	1	0	4	0	0	1	0	16	2	1714.89	P10664	P10664	RPL4A	60S ribosomal protein L4-A	yes	yes	3	1.5596e-13	178.14	1	0	6	1	0	6	3	3	3	3	0.15999	0.30488	22.392	6
TGTLTTSETAHNMK	T	K	1	0	1	0	0	0	1	1	1	0	1	1	1	0	0	1	5	0	0	0	0	14	0	1490.7	P32324	P32324	EFT1	Elongation factor 2	yes	yes	2,3	9.9909e-17	179.67	1	0	3	1	0	3		3		3	0.2121	0.27334	41.06	3
TGTTTNDVDYPIPPNHEMIFTTDDKYAK	T	K	1	0	2	4	0	0	1	1	1	2	0	2	1	1	3	0	6	0	2	1	0	28	1	3183.47	P00549	P00549	CDC19	Pyruvate kinase 1	yes	yes	4	0.023593	58.964	1	0	1	1	0	1		1		1	0.19344	0.42985	NaN	1
TGVIVGEDVHNLFTYAK	T	K	1	0	1	1	0	0	1	2	1	1	1	1	0	1	0	0	2	0	1	3	0	17	0	1861.96	P14540	P14540	FBA1	Fructose-bisphosphate aldolase	yes	yes	2,3	7.7894e-20	184.22	1	0	3	1	0	3		3		3	0.28615	0.64127	35.319	3
TGVVVGPDSNPTLSFTSGSEGIPK	T	K	0	0	1	1	0	0	1	4	0	1	1	1	0	1	3	4	3	0	0	3	0	24	0	2345.18	P07702	P07702	LYS2	L-aminoadipate-semialdehyde dehydrogenase	yes	yes	2	4.2285e-74	264.52	1	0	3	1	0	3		3		3	0.30674	0.73079	46.984	3
TGVVYNVTK	T	K	0	0	1	0	0	0	0	1	0	0	0	1	0	0	0	0	2	0	1	3	0	9	0	979.534	Q02753;Q12672	Q02753	RPL21A;RPL21B	60S ribosomal protein L21-A;60S ribosomal protein L21-B	yes	no	2	0.004433	64.82	1	0	6	1	0	6	3	3	3	3	0.40868	0.64755	21.834	6
TIAETLAEELINAAK	T	K	4	0	1	0	0	0	3	0	0	2	2	1	0	0	0	0	2	0	0	0	0	15	0	1585.86	P26783	P26783	RPS5	40S ribosomal protein S5	yes	yes	2,3	3.255e-54	261.41	1	0	12	1	0	12	6	6	6	6	0.28652	0.49958	31.803	12
TILEDGPESELLEPLYER	T	R	0	1	0	1	0	0	5	1	0	1	4	0	0	0	2	1	1	0	1	0	0	18	0	2102.04	P40024	P40024	ARB1	ABC transporter ATP-binding protein ARB1	yes	yes	2	1.31e-11	136.39	1	0	2	1	0	2		2		2	3.4546	6.8049	1.0241	2
TINAFPPGACSEYSGDSR	T	R	2	1	1	1	1	0	1	2	0	1	0	0	0	1	2	3	1	0	1	0	0	18	0	1927.84	P50108	P50108	MNN10	Probable alpha-1,6-mannosyltransferase MNN10	yes	yes	2	0.022218	61.167	1	0	1	1	0	1		1		1	NaN	NaN	NaN	0
TITLEVESSDTIDNVK	T	K	0	0	1	2	0	0	2	0	0	2	1	1	0	0	0	2	3	0	0	2	0	16	0	1762.88	P0CG63;P05759;P0CH08;P0CH09	P0CG63	UBI4;RPS31;RPL40A;RPL40B	Polyubiquitin;Ubiquitin;Ubiquitin-40S ribosomal protein S31;Ubiquitin;40S ribosomal protein S31;Ubiquitin-60S ribosomal protein L40;Ubiquitin;60S ribosomal protein L40	yes	no	2,3	0	356.82	1	0	97	1	0	97	46	51	46	51	0.18799	0.2817	66.975	49
TITLEVESSDTIDNVKSK	T	K	0	0	1	2	0	0	2	0	0	2	1	2	0	0	0	3	3	0	0	2	0	18	1	1978.01	P0CG63;P05759;P0CH08;P0CH09	P0CG63	UBI4;RPS31;RPL40A;RPL40B	Polyubiquitin;Ubiquitin;Ubiquitin-40S ribosomal protein S31;Ubiquitin;40S ribosomal protein S31;Ubiquitin-60S ribosomal protein L40;Ubiquitin;60S ribosomal protein L40	yes	no	2,3	6.1381e-38	214.5	1	0	6	1	0	6		6		6	0.11183	0.29174	37.172	6
TIVWNGPPGVFEFEK	T	K	0	0	1	0	0	0	2	2	0	1	0	1	0	2	2	0	1	1	0	2	0	15	0	1718.87	P00560	P00560	PGK1	Phosphoglycerate kinase	yes	yes	2	1.1646e-19	200.97	1	0	3	1	0	3		3		3	0.15773	0.35217	22.479	3
TKDYEPLMSTETPLPLHNDNSGTVLGTA	T	A	1	0	2	2	0	0	2	2	1	0	4	1	1	0	3	2	5	0	1	1	0	28	1	3000.44	Q12270	Q12270	RBD2	Rhomboid protein 2	yes	yes	3	6.9479e-05	92.8	1	0	3	1	0	3		3		3	0.12563	0.28301	30.588	3
TKTPGPGGQAALR	T	R	2	1	0	0	0	1	0	3	0	0	1	1	0	0	2	0	2	0	0	0	0	13	1	1252.69	P39516;P06367	P39516	RPS14B;RPS14A	40S ribosomal protein S14-B;40S ribosomal protein S14-A	yes	no	2	0.039631	83.137	1	0	2	1	0	2		2		2	0.16601	0.25405	0.8572	2
TLDVVER	T	R	0	1	0	1	0	0	1	0	0	0	1	0	0	0	0	0	1	0	0	2	0	7	0	830.45	P00942	P00942	TPI1	Triosephosphate isomerase	yes	yes	2	0.012833	32.841	1	0	1	1	0	1		1		1	0.52577	0.88873	NaN	1
TLDYAER	T	R	1	1	0	1	0	0	1	0	0	0	1	0	0	0	0	0	1	0	1	0	0	7	0	866.413	P0CX45;P0CX46	P0CX45	RPL2A;RPL2B	60S ribosomal protein L2-A;60S ribosomal protein L2-B	yes	no	2	0.010292	54.157	1	0	4	1	0	4	1	3	1	3	0.52709	1.0189	5.5871	4
TLENTLK	T	K	0	0	1	0	0	0	1	0	0	0	2	1	0	0	0	0	2	0	0	0	0	7	0	817.455	P25443	P25443	RPS2	40S ribosomal protein S2	yes	yes	2	0.0038184	86.794	1	0	4	1	0	4	2	2	2	2	0.27661	0.4528	18.446	4
TLGAGSANGPAVNEGR	T	R	3	1	2	0	0	0	1	4	0	0	1	0	0	0	1	1	1	0	0	1	0	16	0	1469.72	P53925	P53925		Uncharacterized vacuolar membrane protein YNL115C	yes	yes	2	4.2017e-06	117	1	0	4	1	0	4	1	3	1	3	0.066448	0.095977	NaN	1
TLLDIDNTR	T	R	0	1	1	2	0	0	0	0	0	1	2	0	0	0	0	0	2	0	0	0	0	9	0	1059.56	CON__P35527	CON__P35527			yes	yes	2	0.0044836	92.538	1	0	11	1	0	11		11		11	0.25461	0.39062	52.649	7
TLLDQYATTTENANTLPNEFK	T	K	2	0	3	1	0	1	2	0	0	0	3	1	0	1	1	0	5	0	1	0	0	21	0	2383.15	P08004	P08004	CHS1	Chitin synthase 1	yes	yes	2	1.3267e-19	157.88	1	0	1	1	0	1		1		1	0.28663	0.49314	NaN	1
TLLIADSR	T	R	1	1	0	1	0	0	0	0	0	1	2	0	0	0	0	1	1	0	0	0	0	8	0	887.508	P0CX51;P0CX52	P0CX51	RPS16A;RPS16B	40S ribosomal protein S16-A;40S ribosomal protein S16-B	yes	no	2	0.0073236	60.436	1	0	2	1	0	2		2		2	0.56512	1.2056	1.2404	2
TLQEGQSEDPNFADSR	T	R	1	1	1	2	0	2	2	1	0	0	1	0	0	1	1	2	1	0	0	0	0	16	0	1792.79	P32602	P32602	SEC17	Alpha-soluble NSF attachment protein	yes	yes	2	1.1824e-46	287.57	1	0	8	1	0	8		8		8	0.2188	0.33421	16.781	8
TLQPNPECR	T	R	0	1	1	0	1	1	1	0	0	0	1	0	0	0	2	0	1	0	0	0	0	9	0	1113.52	Q12675	Q12675	DNF2	Phospholipid-transporting ATPase DNF2	yes	yes	2	0.024591	54.982	1	0	3	1	0	3	1	2	1	2	0.23079	0.43281	108.78	3
TLSDYNIQK	T	K	0	0	1	1	0	1	0	0	0	1	1	1	0	0	0	1	1	0	1	0	0	9	0	1080.55	P0CG63;P05759;P0CH08;P0CH09	P0CG63	UBI4;RPS31;RPL40A;RPL40B	Polyubiquitin;Ubiquitin;Ubiquitin-40S ribosomal protein S31;Ubiquitin;40S ribosomal protein S31;Ubiquitin-60S ribosomal protein L40;Ubiquitin;60S ribosomal protein L40	yes	no	2	1.1439e-48	253.64	1	0	22	1	0	22	10	12	10	12	0.082545	0.13026	179.37	17
TLSDYNIQKESTLHLVLR	T	R	0	1	1	1	0	1	1	0	1	1	4	1	0	0	0	2	2	0	1	1	0	18	1	2129.15	P0CG63;P05759;P0CH08;P0CH09	P0CG63	UBI4;RPS31;RPL40A;RPL40B	Polyubiquitin;Ubiquitin;Ubiquitin-40S ribosomal protein S31;Ubiquitin;40S ribosomal protein S31;Ubiquitin-60S ribosomal protein L40;Ubiquitin;60S ribosomal protein L40	yes	no	3	2.9798e-10	150.39	1	0	3	1	0	3		3		3	0.090748	0.14408	42.413	3
TLSQIGGK	T	K	0	0	0	0	0	1	0	2	0	1	1	1	0	0	0	1	1	0	0	0	0	8	0	802.455	P38631	P38631	FKS1	1,3-beta-glucan synthase component FKS1	yes	yes	2	0.005929	91.069	1	0	4	1	0	4	1	3	1	3	0.037823	0.090917	17.406	4
TLTAQSMQNSTQSAPNKSDAQSIFSSGVEGVNPIFSDPEAPGYDPK	T	K	4	0	3	3	0	4	2	3	0	2	1	2	1	2	5	8	3	0	1	2	0	46	1	4797.24	P33302	P33302	PDR5	Pleiotropic ABC efflux transporter of multiple drugs	yes	yes	4	1.4975e-09	78.156	1	0	2	1	0	2		2		2	0.50779	0.95883	NaN	1
TLTGKTITLEVESSDTIDNVK	T	K	0	0	1	2	0	0	2	1	0	2	2	2	0	0	0	2	5	0	0	2	0	21	1	2263.18	P0CG63;P05759;P0CH08;P0CH09	P0CG63	UBI4;RPS31;RPL40A;RPL40B	Polyubiquitin;Ubiquitin;Ubiquitin-40S ribosomal protein S31;Ubiquitin;40S ribosomal protein S31;Ubiquitin-60S ribosomal protein L40;Ubiquitin;60S ribosomal protein L40	yes	no	3	3.1258e-08	130.36	1	0	2	1	0	2		2		2	0.13736	0.27726	11.671	2
TLYGFGG	T	G	0	0	0	0	0	0	0	3	0	0	1	0	0	1	0	0	1	0	1	0	0	7	0	713.338	P02309	P02309	HHF1	Histone H4	yes	yes	1	0.0041286	113.82	1	0	1	1	0	1		1		1	NaN	NaN	NaN	0
TLYTLDDEWTNSVK	T	K	0	0	1	2	0	0	1	0	0	0	2	1	0	0	0	1	3	1	1	1	0	14	0	1683.8	P39106	P39106	MNN1	Alpha-1,3-mannosyltransferase MNN1	yes	yes	2	2.696e-52	256.57	1	0	4	1	0	4	1	3	1	3	0.40054	0.9301	24.836	3
TNAENEFVTIKK	T	K	1	0	2	0	0	0	2	0	0	1	0	2	0	1	0	0	2	0	0	1	0	12	1	1392.72	CON__P04264	CON__P04264			yes	yes	2	5.9935e-20	208.27	1	0	6	1	0	6	3	3	3	3	0.21467	0.50455	29.295	4
TNEAAGDGTTSATVLGR	T	R	3	1	1	1	0	0	1	3	0	0	1	0	0	0	0	1	4	0	0	1	0	17	0	1619.78	P19882	P19882	HSP60	Heat shock protein 60, mitochondrial	yes	yes	2	2.7019e-14	179.09	1	0	3	1	0	3		3		3	0.36301	0.49118	26.339	3
TNIDNSTGQAGQANAQSANTVNNR	T	R	4	1	6	1	0	3	0	2	0	1	0	0	0	0	0	2	3	0	0	1	0	24	0	2445.12	P01120	P01120	RAS2	Ras-like protein 2	yes	yes	3	2.0826e-13	141.7	1	0	1	1	0	1		1		1	0.39317	0.53904	NaN	1
TNLDPYDEFSDR	T	R	0	1	1	3	0	0	1	0	0	0	1	0	0	1	1	1	1	0	1	0	0	12	0	1470.63	P32386	P32386	YBT1	ATP-dependent bile acid permease	yes	yes	2	0.04415	51.875	1	0	1	1	0	1		1		1	3.4912	7.5303	NaN	1
TNNPELAGDR	T	R	1	1	2	1	0	0	1	1	0	0	1	0	0	0	1	0	1	0	0	0	0	10	0	1085.51	P09064	P09064	SUI3	Eukaryotic translation initiation factor 2 subunit beta	yes	yes	2	0.001623	75.509	1	0	1	1	0	1		1		1	0.25279	0.38169	NaN	1
TNNPETLVALR	T	R	1	1	2	0	0	0	1	0	0	0	2	0	0	0	1	0	2	0	0	1	0	11	0	1226.66	P00549	P00549	CDC19	Pyruvate kinase 1	yes	yes	2	0.0068974	99.752	1	0	9	1	0	9	2	7	2	7	0.28059	0.60759	NaN	1
TNSKEDADIEEK	T	K	1	0	1	2	0	0	3	0	0	1	0	2	0	0	0	1	1	0	0	0	0	12	1	1377.63	P04817	P04817	CAN1	Arginine permease	yes	yes	2	1.3388e-08	168.98	1	0	3	1	0	3		3		3	0.13249	0.20627	20.896	3
TNTITSDFTTSTDR	T	R	0	1	1	2	0	0	0	0	0	1	0	0	0	1	0	2	6	0	0	0	0	14	0	1558.71	D6VTK4	D6VTK4	STE2	Pheromone alpha factor receptor	yes	yes	2	1.5902e-05	131.86	1	0	16	1	0	16		16		16	0.30667	0.4644	21.118	11
TNTITSDFTTSTDRFYPGTLSSFQTDSINNDAK	T	K	1	1	3	4	0	1	0	1	0	2	1	1	0	3	1	5	8	0	1	0	0	33	1	3644.68	D6VTK4	D6VTK4	STE2	Pheromone alpha factor receptor	yes	yes	3	6.6313e-24	173.05	1	0	3	1	0	3		3		3	0.12065	0.24948	93.468	3
TNYYGTGFELGFTDVK	T	K	0	0	1	1	0	0	1	3	0	0	1	1	0	2	0	0	3	0	2	1	0	16	0	1810.84	Q04562	Q04562	TMN2	Transmembrane 9 superfamily member 2	yes	yes	2	0.0043834	87.388	1	0	2	1	0	2		2		2	NaN	NaN	NaN	0
TPEDISILPVNDEPGYLQDSK	T	K	0	0	1	3	0	1	2	1	0	2	2	1	0	0	3	2	1	0	1	1	0	21	0	2329.13	P32621	P32621	GDA1	Guanosine-diphosphatase	yes	yes	2,3	3.3258e-44	224.4	1	0	8	1	0	8	2	6	2	6	0.25998	0.5839	33.086	8
TPEDISILPVNDEPGYLQDSKTEQNYPELADAVK	T	K	2	0	2	4	0	2	4	1	0	2	3	2	0	0	4	2	2	0	2	2	0	34	1	3787.83	P32621	P32621	GDA1	Guanosine-diphosphatase	yes	yes	3,4	6.652e-24	165.48	1	0	6	1	0	6		6		6	0.065732	0.17418	39.488	6
TPEVDDEALEK	T	K	1	0	0	2	0	0	3	0	0	0	1	1	0	0	1	0	1	0	0	1	0	11	0	1244.58	CON__P02754	CON__P02754			yes	yes	2	3.4219e-08	145.28	1	0	4	1	0	4	4		4		NaN	NaN	NaN	0
TPEVDDEALEKFDK	T	K	1	0	0	3	0	0	3	0	0	0	1	2	0	1	1	0	1	0	0	1	0	14	1	1634.77	CON__P02754	CON__P02754			yes	yes	3	7.0409e-16	178.15	1	0	3	1	0	3	3		3		0.14587	0.21731	5.34	3
TPFAEVK	T	K	1	0	0	0	0	0	1	0	0	0	0	1	0	1	1	0	1	0	0	1	0	7	0	790.423	P36008	P36008	TEF4	Elongation factor 1-gamma 2	yes	yes	2	0.032059	69.198	1	0	3	1	0	3		3		3	0.05679	0.090325	6.5274	3
TPGGILR	T	R	0	1	0	0	0	0	0	2	0	1	1	0	0	0	1	0	1	0	0	0	0	7	0	712.423	P40525;P87262	P40525	RPL34B;RPL34A	60S ribosomal protein L34-B;60S ribosomal protein L34-A	yes	no	2	0.0086916	64.803	1	0	1	1	0	1		1		1	0.30759	0.74605	NaN	1
TPGPGGQAALR	T	R	2	1	0	0	0	1	0	3	0	0	1	0	0	0	2	0	1	0	0	0	0	11	0	1023.55	P39516;P06367	P39516	RPS14B;RPS14A	40S ribosomal protein S14-B;40S ribosomal protein S14-A	yes	no	2	7.2007e-05	96.342	1	0	3	1	0	3		3		3	0.23106	0.50031	11.016	3
TPNIDNEELVNEEQEEQELLEEENNR	T	R	0	1	5	1	0	2	10	0	0	1	3	0	0	0	1	0	1	0	0	1	0	26	0	3155.4	P38355	P38355		Uncharacterized transporter YBR287W	yes	yes	3	5.4047e-12	115.55	1	0	2	1	0	2		2		2	0.23535	0.45727	NaN	1
TPQEFFNFKK	T	K	0	0	1	0	0	1	1	0	0	0	0	2	0	3	1	0	1	0	0	0	0	10	1	1284.65	P53633	P53633	YIP3	Prenylated Rab acceptor 1	yes	yes	3	5.9571e-07	155.84	1	0	1	1	0	1		1		1	0.51088	0.69286	NaN	1
TPTAAAWDSPESHIGVAK	T	K	4	0	0	1	0	0	1	1	1	1	0	1	0	0	2	2	2	1	0	1	0	18	0	1836.9	P32582	P32582	CYS4	Cystathionine beta-synthase	yes	yes	3	0.020137	62.813	1	0	3	1	0	3	3		3		0.24392	0.32778	12.77	3
TQDLLLLDVAPLSLGIETAGGVMTK	T	K	2	0	0	2	0	1	1	3	0	1	6	1	1	0	1	1	3	0	0	2	0	25	0	2554.39	P10592	P10592	SSA2	Heat shock protein SSA2	no	no	3	8.4329e-09	119.52	1	0	2	NaN	NaN			2			0.14912	0.19785	18.706	2
TQDVLGENGR	T	R	0	1	1	1	0	1	1	2	0	0	1	0	0	0	0	0	1	0	0	1	0	10	0	1087.53	P05750	P05750	RPS3	40S ribosomal protein S3	yes	yes	2	0.00097557	83.182	1	0	5	1	0	5	2	3	2	3	0.46364	0.9002	59.541	5
TQDVLGENGRR	T	R	0	2	1	1	0	1	1	2	0	0	1	0	0	0	0	0	1	0	0	1	0	11	1	1243.63	P05750	P05750	RPS3	40S ribosomal protein S3	yes	yes	2	0.00061743	91.313	1	0	2	1	0	2		2		2	0.47945	0.66	3.8311	2
TQEFSQMACEK	T	K	1	0	0	0	1	2	2	0	0	0	0	1	1	1	0	1	1	0	0	0	0	11	0	1357.56	Q04947	Q04947	RTN1	Reticulon-like protein 1	yes	yes	2	0.024665	86.772	1	0	1	1	0	1		1		1	NaN	NaN	NaN	0
TQEQMNHLDVLPSSTGVNPNATR	T	R	1	1	3	1	0	2	1	1	1	0	2	0	1	0	2	2	3	0	0	2	0	23	0	2508.2	P29465	P29465	CHS3	Chitin synthase 3	yes	yes	3	0.0075057	63.606	1	0	2	1	0	2		2		2	0.28128	0.60434	23.473	2
TQITNQENEAR	T	R	1	1	2	0	0	2	2	0	0	1	0	0	0	0	0	0	2	0	0	0	0	11	0	1302.62	P39929	P39929	SNF7	Vacuolar-sorting protein SNF7	yes	yes	2	0.0003352	122.7	1	0	4	1	0	4		4		4	0.053943	0.099862	19.593	4
TQNDATLLEK	T	K	1	0	1	1	0	1	1	0	0	0	2	1	0	0	0	0	2	0	0	0	0	10	0	1131.58	Q12675	Q12675	DNF2	Phospholipid-transporting ATPase DNF2	yes	yes	2	0.042551	48.981	1	0	1	1	0	1		1		1	NaN	NaN	NaN	0
TQQYIPSSISAAFDFTSGSISPEQQVISEENDAK	T	K	3	0	1	2	0	4	3	1	0	4	0	1	0	2	2	7	2	0	1	1	0	34	0	3673.73	P27809	P27809	KRE2	Glycolipid 2-alpha-mannosyltransferase	yes	yes	3	6.4981e-33	187.08	1	0	3	1	0	3		3		3	0.13136	0.29623	24.784	2
TSAVAALTEVR	T	R	3	1	0	0	0	0	1	0	0	0	1	0	0	0	0	1	2	0	0	2	0	11	0	1116.61	P29453;P17076	P29453	RPL8B;RPL8A	60S ribosomal protein L8-B;60S ribosomal protein L8-A	yes	no	2	4.8043e-09	140.14	1	0	56	1	0	56	41	15	41	15	0.49039	0.75567	19.472	10
TSAVAALTEVRAEDEAALAK	T	K	7	1	0	1	0	0	3	0	0	0	2	1	0	0	0	1	2	0	0	2	0	20	1	2015.05	P29453;P17076	P29453	RPL8B;RPL8A	60S ribosomal protein L8-B;60S ribosomal protein L8-A	yes	no	2,3	9.1887e-34	195.46	1	0	5	1	0	5		5		5	0.41457	0.84105	21.249	5
TSDDYVLR	T	R	0	1	0	2	0	0	0	0	0	0	1	0	0	0	0	1	1	0	1	1	0	8	0	967.461	P23248;P33442	P33442	RPS1B;RPS1A	40S ribosomal protein S1-B;40S ribosomal protein S1-A	no	no	2	5.1525e-06	147.19	1	0	5	NaN	NaN		4	1			0.1484	0.2221	37.176	4
TSFFQALGVPTK	T	K	1	0	0	0	0	1	0	1	0	0	1	1	0	2	1	1	2	0	0	1	0	12	0	1294.69	P05317	P05317	RPP0	60S acidic ribosomal protein P0	yes	yes	2	5.2133e-15	192.14	1	0	6	1	0	6	3	3	3	3	0.19431	0.3332	37.289	6
TSFYGAGFNLGFVQVTQGTDIEATPK	T	K	2	0	1	1	0	2	1	4	0	1	1	1	0	3	1	1	4	0	1	2	0	26	0	2747.34	P32802	P32802	EMP70	Transmembrane 9 superfamily member 1;Protein p24a	yes	yes	3	4.9235e-05	87.72	1	0	3	1	0	3		3		3	0.36731	0.73081	8.7892	3
TSIIGTIGPK	T	K	0	0	0	0	0	0	0	2	0	3	0	1	0	0	1	1	2	0	0	0	0	10	0	985.581	P00549;P52489	P00549	CDC19;PYK2	Pyruvate kinase 1;Pyruvate kinase 2	no	no	2	0.0051623	80.763	1	0	4	NaN	NaN			4			0.16544	0.32161	2.1274	3
TSLDLPGVTNAASLIGTQQNN	T	N	2	0	3	1	0	2	0	2	0	1	3	0	0	0	1	2	3	0	0	1	0	21	0	2113.07	P32660	P32660	DNF1	Phospholipid-transporting ATPase DNF1	yes	yes	2	5.5602e-53	220.82	1	0	4	1	0	4		4		4	NaN	NaN	NaN	0
TSLFLNLANDPTIER	T	R	1	1	2	1	0	0	1	0	0	1	3	0	0	1	1	1	2	0	0	0	0	15	0	1702.89	P16140	P16140	VMA2	V-type proton ATPase subunit B	yes	yes	2	3.9367e-33	220.46	1	0	7	1	0	7	3	4	3	4	0.092358	0.21282	61.315	7
TSLLQTAFSEPK	T	K	1	0	0	0	0	1	1	0	0	0	2	1	0	1	1	2	2	0	0	0	0	12	0	1320.69	P40069	P40069	KAP123	Importin subunit beta-4	yes	yes	2	7.8557e-05	117.79	1	0	6	1	0	6	6		6		0.17714	0.26588	46.003	2
TSLVDPDTPDTAK	T	K	1	0	0	3	0	0	0	0	0	0	1	1	0	0	2	1	3	0	0	1	0	13	0	1358.66	P32486	P32486	KRE6	Beta-glucan synthesis-associated protein KRE6	yes	yes	2	5.0828e-07	141.13	1	0	4	1	0	4	1	3	1	3	0.047831	0.10792	48.465	4
TSNGLNNFYSIR	T	R	0	1	3	0	0	0	0	1	0	1	1	0	0	1	0	2	1	0	1	0	0	12	0	1384.67	P39548	P39548		DUP240 protein YAR028W	yes	yes	2	0.0019776	102.87	1	0	1	1	0	1		1		1	0.18039	0.31721	NaN	1
TSNQIALGNDKIEEINENSPLLSAPSKQEEVSIPK	T	K	2	0	4	1	0	2	5	1	0	4	3	3	0	0	3	5	1	0	0	1	0	35	2	3791.94	Q04602	Q04602	VBA4	Vacuolar basic amino acid transporter 4	yes	yes	4	1.4991e-11	102.57	1	0	1	1	0	1		1		1	0.50035	1.071	NaN	1
TSNYDANGSSSTIK	T	K	1	0	2	1	0	0	0	1	0	1	0	1	0	0	0	4	2	0	1	0	0	14	0	1443.65	Q12296	Q12296	MAM3	Protein MAM3	yes	yes	2	0.010078	74.475	1	0	1	1	0	1		1		1	0.28548	0.35281	NaN	1
TSPYVLPVPFLNVLNGGSHAGGALALQEFMIAPTGAK	T	K	5	0	2	0	0	1	1	5	1	1	5	1	1	2	4	2	2	0	1	3	0	37	0	3736.97	P00925;P00924	P00925	ENO2;ENO1	Enolase 2;Enolase 1	no	no	3,4	0.00018388	73.164	1	0	4	NaN	NaN			4			NaN	NaN	NaN	0
TTDQILLVK	T	K	0	0	0	1	0	1	0	0	0	1	2	1	0	0	0	0	2	0	0	1	0	9	0	1029.61	P46985	P46985	MNN11	Probable alpha-1,6-mannosyltransferase MNN11	yes	yes	2	0.027306	53.756	1	0	1	1	0	1		1		1	0.24716	0.33069	NaN	1
TTKEDTVSWFK	T	K	0	0	0	1	0	0	1	0	0	0	0	2	0	1	0	1	3	1	0	1	0	11	1	1340.66	P0C0W9;Q3E757	P0C0W9	RPL11A;RPL11B	60S ribosomal protein L11-A;60S ribosomal protein L11-B	yes	no	2	0.024269	95.417	1	0	2	1	0	2		2		2	0.31927	0.58576	12.859	2
TTLLDCLAER	T	R	1	1	0	1	1	0	1	0	0	0	3	0	0	0	0	0	2	0	0	0	0	10	0	1190.6	P33302;P51533	P33302	PDR5;PDR10	Pleiotropic ABC efflux transporter of multiple drugs;ATP-dependent permease PDR10	no	no	2	0.0050114	94.616	1	0	3	NaN	NaN		3				0.37492	0.56275	3.7581	2
TTLVANTSNMPVAAR	T	R	3	1	2	0	0	0	0	0	0	0	1	0	1	0	1	1	3	0	0	2	0	15	0	1544.8	P17255	P17255	VMA1	V-type proton ATPase catalytic subunit A;Endonuclease PI-SceI	yes	yes	2	1.854e-55	202.13	1	0	19	1	0	19		19		19	0.22457	0.36547	14.204	11
TTMDYITPSFANK	T	K	1	0	1	1	0	0	0	0	0	1	0	1	1	1	1	1	3	0	1	0	0	13	0	1487.7	P27809	P27809	KRE2	Glycolipid 2-alpha-mannosyltransferase	yes	yes	2	7.6442e-05	126.1	1	0	5	1	0	5		5		5	0.4924	1.0758	17.748	4
TTPSFVGFTDTER	T	R	0	1	0	1	0	0	1	1	0	0	0	0	0	2	1	1	4	0	0	1	0	13	0	1456.68	P10592	P10592	SSA2	Heat shock protein SSA2	yes	yes	2	0.0078258	77.527	1	0	3	1	0	3		3		3	0.25147	0.50767	13.773	3
TTQAVDIINGGVK	T	K	1	0	1	1	0	1	0	2	0	2	0	1	0	0	0	0	2	0	0	2	0	13	0	1314.71	P27614	P27614	CPS1	Carboxypeptidase S	yes	yes	2	0.00049797	113.25	1	0	11	1	0	11		11		11	0.16005	0.22466	51.599	5
TTQENASEAIK	T	K	2	0	1	0	0	1	2	0	0	1	0	1	0	0	0	1	2	0	0	0	0	11	0	1190.58	P39730	P39730	FUN12	Eukaryotic translation initiation factor 5B	yes	yes	2	0.0033953	98.105	1	0	6	1	0	6	3	3	3	3	0.344	0.4769	26.305	4
TTSTSSTSSQSSNSSK	T	K	0	0	1	0	0	1	0	0	0	0	0	1	0	0	0	9	4	0	0	0	0	16	0	1575.69	Q12265	Q12265	PRS5	Ribose-phosphate pyrophosphokinase 5	yes	yes	2	0.0033271	77.42	1	0	2	1	0	2		2		2	0.11173	0.1612	96.266	2
TTSTTLESELYAIAK	T	K	2	0	0	0	0	0	2	0	0	1	2	1	0	0	0	2	4	0	1	0	0	15	0	1626.84	P32563	P32563	VPH1	V-type proton ATPase subunit a, vacuolar isoform	yes	yes	2,3	3.0391e-34	232.37	1	0	8	1	0	8	5	3	5	3	0.066464	0.14147	46.133	7
TTTWVDPR	T	R	0	1	0	1	0	0	0	0	0	0	0	0	0	0	1	0	3	1	0	1	0	8	0	974.482	P39940	P39940	RSP5	E3 ubiquitin-protein ligase RSP5	yes	yes	2	0.035344	53.775	1	0	1	1	0	1		1		1	0.25938	0.36985	NaN	1
TTVAALR	T	R	2	1	0	0	0	0	0	0	0	0	1	0	0	0	0	0	2	0	0	1	0	7	0	730.434	P0CX49;P0CX50	P0CX49	RPL18A;RPL18B	60S ribosomal protein L18-A;60S ribosomal protein L18-B	yes	no	2	0.010864	56.122	1	0	3	1	0	3		3		3	0.40901	0.56242	7.5564	3
TTYVTQRPVYLGLPANLVDLNVPAK	T	K	2	1	2	1	0	1	0	1	0	0	4	1	0	0	3	0	3	0	2	4	0	25	1	2741.51	P06169	P06169	PDC1	Pyruvate decarboxylase isozyme 1	yes	yes	3	7.1826e-20	171.39	1	0	3	1	0	3		3		3	0.17176	0.45321	7.4411	3
TVAGGAYTVSTAAAATVR	T	R	6	1	0	0	0	0	0	2	0	0	0	0	0	0	0	1	4	0	1	3	0	18	0	1665.87	P0CX25;P0CX26	P0CX25	RPL43A;RPL43B	60S ribosomal protein L43-A;60S ribosomal protein L43-B	yes	no	2,3	6.704e-37	198.85	1	0	50	1	0	50	22	28	22	28	0.79634	1.2513	27.642	29
TVASSGQELSVEER	T	R	1	1	0	0	0	1	3	1	0	0	1	0	0	0	0	3	1	0	0	2	0	14	0	1490.72	P29311	P29311	BMH1	Protein BMH1	yes	yes	2	2.194e-05	130.27	1	0	17	1	0	17		17		17	0.22611	0.38424	16.434	10
TVASSMASMSMDAMSSASK	T	K	4	0	0	1	0	0	0	0	0	0	0	1	4	0	0	7	1	0	0	1	0	19	0	1878.78	P49573	P49573	CTR1	Copper transport protein CTR1	yes	yes	2	0.051536	5.9709	1	0	1	1	0	1	1		1		NaN	NaN	NaN	0
TVAVDSVFEQNEMIDAIAVTK	T	K	3	0	1	2	0	1	2	0	0	2	0	1	1	1	0	1	2	0	0	4	0	21	0	2279.14	P14126	P14126	RPL3	60S ribosomal protein L3	yes	yes	2	7.2018e-14	150.65	1	0	1	1	0	1		1		1	0.49158	0.72633	NaN	1
TVAVLPPNWK	T	K	1	0	1	0	0	0	0	0	0	0	1	1	0	0	2	0	1	1	0	2	0	10	0	1123.64	P05756	P05756	RPS13	40S ribosomal protein S13	yes	yes	2	0.00026034	127.3	1	0	15	1	0	15	7	8	7	8	0.21382	0.3044	38.243	7
TVDESNVDPDELLFDTELADEDLLTHDAR	T	R	2	1	1	7	0	0	4	0	1	0	5	0	0	1	1	1	3	0	0	2	0	29	0	3286.5	P32527	P32527	ZUO1	Zuotin	yes	yes	3	2.6684e-07	107.88	1	0	2	1	0	2		2		2	NaN	NaN	NaN	0
TVDGPSHKDWR	T	R	0	1	0	2	0	0	0	1	1	0	0	1	0	0	1	1	1	1	0	1	0	11	1	1296.62	P00359;P00358	P00359	TDH3;TDH2	Glyceraldehyde-3-phosphate dehydrogenase 3;Glyceraldehyde-3-phosphate dehydrogenase 2	no	no	3	0.010555	61.78	1	0	1	NaN	NaN			1			0.11863	0.24421	NaN	1
TVEEDHPIPEDVHENYENK	T	K	0	0	2	2	0	0	5	0	2	1	0	1	0	0	2	0	1	0	1	2	0	19	0	2293.01	P05030;P19657	P05030	PMA1;PMA2	Plasma membrane ATPase 1;Plasma membrane ATPase 2	yes	no	2,3,4	6.6997e-50	235.4	1	0	15	1	0	15	8	7	8	7	0.097627	0.2193	76.307	13
TVEEQHAQLQAK	T	K	2	0	0	0	0	3	2	0	1	0	1	1	0	0	0	0	1	0	0	1	0	12	0	1380.7	P34216	P34216	EDE1	EH domain-containing and endocytosis protein 1	yes	yes	2	5.3566e-07	151.55	1	0	6	1	0	6	3	3	3	3	0.13751	0.19243	32.446	2
TVEIEQPVYDVK	T	K	0	0	0	1	0	1	2	0	0	1	0	1	0	0	1	0	1	0	1	3	0	12	0	1418.73	P32563	P32563	VPH1	V-type proton ATPase subunit a, vacuolar isoform	yes	yes	2	0.0029414	96.059	1	0	6	1	0	6	6		6		0.81678	1.176	23.007	4
TVESVNVIVSTYADEVLGDVQVYPAR	T	R	2	1	1	2	0	1	2	1	0	1	1	0	0	0	1	2	2	0	2	7	0	26	0	2822.43	P32324	P32324	EFT1	Elongation factor 2	yes	yes	3	0.00037911	76.693	1	0	1	1	0	1		1		1	0.30004	0.42331	NaN	1
TVFIQELINNIAK	T	K	1	0	2	0	0	1	1	0	0	3	1	1	0	1	0	0	1	0	0	1	0	13	0	1501.85	P00830	P00830	ATP2	ATP synthase subunit beta, mitochondrial	yes	yes	2	3.6291e-15	175.74	1	0	1	1	0	1		1		1	0.15904	0.21887	NaN	1
TVISQSLSK	T	K	0	0	0	0	0	1	0	0	0	1	1	1	0	0	0	3	1	0	0	1	0	9	0	961.544	P17255	P17255	VMA1	V-type proton ATPase catalytic subunit A;Endonuclease PI-SceI	yes	yes	2	0.016474	60.102	1	0	4	1	0	4	2	2	2	2	0.097934	0.15825	40.992	4
TVMENFVAFVDK	T	K	1	0	1	1	0	0	1	0	0	0	0	1	1	2	0	0	1	0	0	3	0	12	0	1398.69	CON__P02769	CON__P02769			yes	yes	2	0.010099	83.53	1	0	2	1	0	2	2		2		0.18533	0.25633	1.1526	2
TVPFVPISGWNGDNMIEATTNAPWYK	T	K	2	0	3	1	0	0	1	2	0	2	0	1	1	1	3	1	3	2	1	2	0	26	0	2907.39	P02994	P02994	TEF1	Elongation factor 1-alpha	yes	yes	2,3	4.4982e-38	196.1	1	0	9	1	0	9		9		9	0.24837	0.58734	68.832	7
TVPVKPLQLVK	T	K	0	0	0	0	0	1	0	0	0	0	2	2	0	0	2	0	1	0	0	3	0	11	1	1220.79	P32319	P32319	PEP1	Vacuolar protein sorting/targeting protein VPS10	yes	yes	2	0.047929	76.143	1	0	1	1	0	1		1		1	0.042336	0.073772	NaN	1
TVSWADDLESGLGAEDDLEQDEQLEGGAPISSTSNK	T	K	3	0	1	5	0	2	5	4	0	1	4	1	0	0	1	5	2	1	0	1	0	36	0	3762.69	P09620	P09620	KEX1	Pheromone-processing carboxypeptidase KEX1	yes	yes	3	2.478e-21	138.41	1	0	4	1	0	4		4		4	NaN	NaN	NaN	0
TVTDKEGIPAGWQGLDNGPESR	T	R	1	1	1	2	0	1	2	4	0	1	1	1	0	0	2	1	2	1	0	1	0	22	1	2326.12	P00560	P00560	PGK1	Phosphoglycerate kinase	yes	yes	2,3	5.0593e-35	209.71	1	0	5	1	0	5		5		5	0.36593	0.7741	88.906	5
TVTPNASIPK	T	K	1	0	1	0	0	0	0	0	0	1	0	1	0	0	2	1	2	0	0	1	0	10	0	1026.57	P32621	P32621	GDA1	Guanosine-diphosphatase	yes	yes	2	0.014866	61.353	1	0	8	1	0	8	3	5	3	5	0.083869	0.13826	20.465	8
TVTSLDVVYALKR	T	R	1	1	0	1	0	0	0	0	0	0	2	1	0	0	0	1	2	0	1	3	0	13	1	1463.83	P02309	P02309	HHF1	Histone H4	yes	yes	2	0.020372	98.105	1	0	1	1	0	1		1		1	0.50586	0.81266	NaN	1
TVVDVSADTTNPHNPIPIYTVATVFNKPTVLVPTTAGPK	T	K	3	0	3	2	0	0	0	1	1	2	1	2	0	1	6	1	8	0	1	7	0	39	1	4074.17	P38998	P38998	LYS1	Saccharopine dehydrogenase [NAD(+), L-lysine-forming]	yes	yes	4	1.2754e-07	87.21	1	0	3	1	0	3		3		3	0.28886	0.4334	53.668	3
TVVVVGTVTDDAR	T	R	1	1	0	2	0	0	0	1	0	0	0	0	0	0	0	0	3	0	0	5	0	13	0	1330.71	P0CX49;P0CX50	P0CX49	RPL18A;RPL18B	60S ribosomal protein L18-A;60S ribosomal protein L18-B	yes	no	2	0.0017531	101.53	1	0	1	1	0	1		1		1	0.43377	0.61525	NaN	1
TVYYNMPLPK	T	K	0	0	1	0	0	0	0	0	0	0	1	1	1	0	2	0	1	0	2	1	0	10	0	1224.62	P32660	P32660	DNF1	Phospholipid-transporting ATPase DNF1	yes	yes	2	0.00051898	125.48	1	0	12	1	0	12	4	8	4	8	3.1647	7.9068	84.573	8
TYAAEIAHNISAK	T	K	4	0	1	0	0	0	1	0	1	2	0	1	0	0	0	1	1	0	1	0	0	13	0	1387.71	P38061	P38061	RPL32	60S ribosomal protein L32	yes	yes	2,3	2.9488e-13	178.84	1	0	10	1	0	10	5	5	5	5	0.50281	1.1524	19.907	9
TYNTAPQWR	T	R	1	1	1	0	0	1	0	0	0	0	0	0	0	0	1	0	2	1	1	0	0	9	0	1135.54	P42838	P42838	LEM3	Alkylphosphocholine resistance protein LEM3	yes	yes	2	0.0028471	98.044	1	0	3	1	0	3		3		3	0.14107	0.24002	19.61	3
TYTIDFR	T	R	0	1	0	1	0	0	0	0	0	1	0	0	0	1	0	0	2	0	1	0	0	7	0	914.45	P32319;P53751;P40438;P40890	P32319	PEP1;VTH1;VTH2	Vacuolar protein sorting/targeting protein VPS10;Uncharacterized membrane glycoprotein YNR065C;VPS10 homolog 1;VPS10 homolog 2	no	no	2	0.014411	91.041	1	0	7	NaN	NaN		2	5			0.24433	0.36847	30.628	6
TYYSYKVMVANTYKNIK	T	K	1	0	2	0	0	0	0	0	0	1	0	3	1	0	0	1	2	0	4	2	0	17	2	2085.06	P03877	P03877	aI3	Intron-encoded DNA endonuclease aI3;Truncated non-functional cytochrome oxidase 1;DNA endonuclease aI3	yes	yes	2	0.045206	45.864	1	0	1	1	0	1		1		1	NaN	NaN	NaN	0
VAANLLR	V	R	2	1	1	0	0	0	0	0	0	0	2	0	0	0	0	0	0	0	0	1	0	7	0	755.465	P24279	P24279	MCM3	DNA replication licensing factor MCM3	yes	yes	2	0.0039752	89.673	1	0	10	1	0	10		10		10	0.11852	0.20942	26.459	10
VAAVETLYQDMAAR	V	R	4	1	0	1	0	1	1	0	0	0	1	0	1	0	0	0	1	0	1	2	0	14	0	1536.76	P0CX23;P0CX24	P0CX23	RPL20A;RPL20B	60S ribosomal protein L20-A;60S ribosomal protein L20-B	yes	no	2	1.1833e-19	213.67	1	0	4	1	0	4	2	2	2	2	0.42279	0.84082	42.488	4
VACPLTQNLSENDLINR	V	R	1	1	3	1	1	1	1	0	0	1	3	0	0	0	1	1	1	0	0	1	0	17	0	1955.97	P40527	P40527	NEO1	Probable phospholipid-transporting ATPase NEO1	yes	yes	2	9.2025e-36	216.29	1	0	3	1	0	3		3		3	3.641	9.2401	15.747	3
VADENGMELK	V	K	1	0	1	1	0	0	2	1	0	0	1	1	1	0	0	0	0	0	0	1	0	10	0	1104.51	P69771	P69771	DID2	Vacuolar protein-sorting-associated protein 46	yes	yes	2	0.010939	67.93	1	0	3	1	0	3		3		3	0.44409	0.72565	54.171	3
VAEFDSPGQLLSDNK	V	K	1	0	1	2	0	1	1	1	0	0	2	1	0	1	1	2	0	0	0	1	0	15	0	1618.78	P39109	P39109	YCF1	Metal resistance protein YCF1	yes	yes	2	2.0386e-16	149.22	1	0	9	1	0	9	6	3	6	3	0.30144	0.61101	30.793	5
VAELASR	V	R	2	1	0	0	0	0	1	0	0	0	1	0	0	0	0	1	0	0	0	1	0	7	0	744.413	P05030;P19657	P05030	PMA1;PMA2	Plasma membrane ATPase 1;Plasma membrane ATPase 2	yes	no	2	0.016853	83.206	1	0	2	1	0	2	2		2		0.020115	0.030193	17.315	2
VAETNWPESK	V	K	1	0	1	0	0	0	2	0	0	0	0	1	0	0	1	1	1	1	0	1	0	10	0	1159.55	Q12436	Q12436	ZRT2	Zinc-regulated transporter 2	yes	yes	2	1.2604e-07	136.5	1	0	5	1	0	5	5		5		0.19614	0.3104	21.652	3
VAINGFGR	V	R	1	1	1	0	0	0	0	2	0	1	0	0	0	1	0	0	0	0	0	1	0	8	0	832.456	P00359;P00358	P00359	TDH3;TDH2	Glyceraldehyde-3-phosphate dehydrogenase 3;Glyceraldehyde-3-phosphate dehydrogenase 2	no	no	2	0.00030747	117.93	1	0	91	NaN	NaN		56	35			0.39687	0.57907	16.339	31
VALNSSECLNK	V	K	1	0	2	0	1	0	1	0	0	0	2	1	0	0	0	2	0	0	0	1	0	11	0	1233.6	P40531	P40531	GVP36	Protein GVP36	yes	yes	2	0.012894	87.667	1	0	1	1	0	1	1		1		NaN	NaN	NaN	0
VAMNYVPIK	V	K	1	0	1	0	0	0	0	0	0	1	0	1	1	0	1	0	0	0	1	2	0	9	0	1033.56	P32621	P32621	GDA1	Guanosine-diphosphatase	yes	yes	2	0.0054012	78.516	1	0	5	1	0	5		5		5	0.19856	0.2986	17.201	3
VAPEEHPVLLTEAPMNPK	V	K	2	0	1	0	0	0	3	0	1	0	2	1	1	0	4	0	1	0	0	2	0	18	0	1971.01	P60010	P60010	ACT1	Actin	yes	yes	2,3	3.232e-08	130.27	1	0	9	1	0	9	5	4	5	4	0.17014	0.4024	79.553	8
VAPLVYEEENFEGSSPQPQYDAR	V	R	2	1	1	1	0	2	4	1	0	0	1	0	0	1	3	2	0	0	2	2	0	23	0	2624.2	Q12057	Q12057	PIN2	[PSI+] induction protein 2	yes	yes	2	9.773e-88	280.62	1	0	3	1	0	3		3		3	0.20194	0.45114	46.342	3
VASANATAAESDVAK	V	K	6	0	1	1	0	0	1	0	0	0	0	1	0	0	0	2	1	0	0	2	0	15	0	1403.69	P26784	P26784	RPL16A	60S ribosomal protein L16-A	yes	yes	2	9.424e-43	240.46	1	0	18	1	0	18	11	7	11	7	0.60987	0.95286	56.434	13
VATPSIPQQPIPLKNDPIVDASLSK	V	K	2	0	1	2	0	2	0	0	0	3	2	2	0	0	5	3	1	0	0	2	0	25	1	2627.45	P34216	P34216	EDE1	EH domain-containing and endocytosis protein 1	yes	yes	3	0.034942	63.869	1	0	2	1	0	2	2		2		0.22326	0.30879	48.425	2
VATVSLPR	V	R	1	1	0	0	0	0	0	0	0	0	1	0	0	0	1	1	1	0	0	2	0	8	0	841.502	CON__P00761	CON__P00761			yes	yes	2	7.9778e-05	133.58	1	0	10	1	0	10	2	8	2	8	0.013288	0.02787	114.3	5
VCENIPIVLCGNK	V	K	0	0	2	0	2	0	1	1	0	2	1	1	0	0	1	0	0	0	0	2	0	13	0	1514.76	P32835;P32836	P32835	GSP1;GSP2	GTP-binding nuclear protein GSP1/CNR1;GTP-binding nuclear protein GSP2/CNR2	yes	no	2	0.02414	72.681	1	0	3	1	0	3	3		3		NaN	NaN	NaN	0
VCGSTEGENAEK	V	K	1	0	1	0	1	0	3	2	0	0	0	1	0	0	0	1	1	0	0	1	0	12	0	1279.54	P06105	P06105	SCP160	Protein SCP160	yes	yes	2	0.006907	78.903	1	0	2	1	0	2	2		2		0.34625	0.49292	NaN	1
VCNYVNWIQQTIAAN	V	N	2	0	3	0	1	2	0	0	0	2	0	0	0	0	0	0	1	1	1	2	0	15	0	1792.86	CON__P00761	CON__P00761			yes	yes	2	3.1422e-33	223.06	1	0	6	1	0	6	3	3	3	3	NaN	NaN	NaN	0
VCVLDDGYQIYYGPADK	V	K	1	0	0	3	1	1	0	2	0	1	1	1	0	0	1	0	0	0	3	2	0	17	0	1974.9	P33302	P33302	PDR5	Pleiotropic ABC efflux transporter of multiple drugs	yes	yes	2	8.4509e-20	183.36	1	0	1	1	0	1		1		1	1.5328	2.605	NaN	1
VDCSELSEK	V	K	0	0	0	1	1	0	2	0	0	0	1	1	0	0	0	2	0	0	0	1	0	9	0	1065.46	P31539	P31539	HSP104	Heat shock protein 104	yes	yes	2	0.0060727	87.476	1	0	3	1	0	3	2	1	2	1	0.17038	0.23234	11.629	2
VDFKNPHDIIEGINAGEIEIPEN	V	N	1	0	3	2	0	0	4	2	1	5	0	1	0	1	2	0	0	0	0	1	0	23	1	2562.26	P0CX53;P0CX54	P0CX53	RPL12A;RPL12B	60S ribosomal protein L12-A;60S ribosomal protein L12-B	yes	no	3	1.244e-13	154.55	1	0	3	1	0	3		3		3	0.97922	2.3616	111.9	3
VDIGQIIFSVR	V	R	0	1	0	1	0	1	0	1	0	3	0	0	0	1	0	1	0	0	0	2	0	11	0	1245.71	P41805	P41805	RPL10	60S ribosomal protein L10	yes	yes	2	0.0024567	81.709	1	0	1	1	0	1		1		1	0.48406	0.67491	NaN	1
VDLLNQEIEFLK	V	K	0	0	1	1	0	1	2	0	0	1	3	1	0	1	0	0	0	0	0	1	0	12	0	1459.79	CON__P35908	CON__P35908			yes	yes	2	3.3865e-14	179.67	1	0	4	1	0	4	1	3	1	3	0.1841	0.25218	60.33	3
VEEQEQQQQQIIK	V	K	0	0	0	0	0	6	3	0	0	2	0	1	0	0	0	0	0	0	0	1	0	13	0	1626.82	P38701	P38701	RPS20	40S ribosomal protein S20	yes	yes	2	8.1736e-66	263.7	1	0	11	1	0	11	5	6	5	6	0.29208	0.44544	35.433	8
VEFLEDTSR	V	R	0	1	0	1	0	0	2	0	0	0	1	0	0	1	0	1	1	0	0	1	0	9	0	1094.52	P0C0X0;Q3E7X9	P0C0X0	RPS28B;RPS28A	40S ribosomal protein S28-B;40S ribosomal protein S28-A	yes	no	2	0.00041717	95.523	1	0	3	1	0	3		3		3	0.44497	0.76822	1.886	3
VEGSGGGDSEVQR	V	R	0	1	0	1	0	1	2	4	0	0	0	0	0	0	0	2	0	0	0	2	0	13	0	1275.57	Q01939	Q01939	RPT6	26S protease regulatory subunit 8 homolog	yes	yes	2	6.0651e-08	153.75	1	0	5	1	0	5	3	2	3	2	0.2962	0.40968	16.16	2
VEKPISESEKEVK	V	K	0	0	0	0	0	0	4	0	0	1	0	3	0	0	1	2	0	0	0	2	0	13	2	1500.8	Q06440	Q06440	CRN1	Coronin-like protein	yes	yes	3	0.0088456	105.65	1	0	2	1	0	2	2		2		0.39104	0.58694	13.181	2
VENPEIVQMFGGNAEGLER	V	R	1	1	2	0	0	1	4	3	0	1	1	0	1	1	1	0	0	0	0	2	0	19	0	2087.99	P38631	P38631	FKS1	1,3-beta-glucan synthase component FKS1	yes	yes	2,3	2.6961e-50	245.82	1	0	7	1	0	7	6	1	6	1	0.26584	0.42071	42.263	7
VENPEIVQMFGGNAEGLERELEK	V	K	1	1	2	0	0	1	6	3	0	1	2	1	1	1	1	0	0	0	0	2	0	23	1	2587.26	P38631	P38631	FKS1	1,3-beta-glucan synthase component FKS1	yes	yes	3	0.00067675	94.958	1	0	6	1	0	6		6		6	0.54492	1.3566	22.896	6
VETGVIKPGMVVTFAPAGVTTEVK	V	K	2	0	0	0	0	0	2	3	0	1	0	2	1	1	2	0	4	0	0	6	0	24	1	2429.32	P02994	P02994	TEF1	Elongation factor 1-alpha	yes	yes	2,3	1.2251e-48	214.65	1	0	11	1	0	11	6	5	6	5	0.066472	0.12514	56.788	9
VFAEDYLDINGSPINPYAR	V	R	2	1	2	2	0	0	1	1	0	2	1	0	0	1	2	1	0	0	2	1	0	19	0	2153.04	P16140	P16140	VMA2	V-type proton ATPase subunit B	yes	yes	2	2.2507e-91	304.62	1	0	5	1	0	5	2	3	2	3	0.59074	1.2379	52.408	5
VFAGTVK	V	K	1	0	0	0	0	0	0	1	0	0	0	1	0	1	0	0	1	0	0	2	0	7	0	720.417	P32324	P32324	EFT1	Elongation factor 2	yes	yes	2	0.040939	60.76	1	0	2	1	0	2	2		2		0.73896	1.0221	4.2509	2
VFLDIGLQR	V	R	0	1	0	1	0	1	0	1	0	1	2	0	0	1	0	0	0	0	0	1	0	9	0	1059.61	P26321	P26321	RPL5	60S ribosomal protein L5	yes	yes	2	0.0006388	114.84	1	0	3	1	0	3	3		3		0.2942	0.41882	23.299	3
VFMDYDMMASPNYEYEIYDANNK	V	K	2	0	3	3	0	0	2	0	0	1	0	1	3	1	1	1	0	0	4	1	0	23	0	2822.16	P37302	P37302	APE3	Aminopeptidase Y	yes	yes	2	0.025605	58.693	1	0	1	1	0	1		1		1	NaN	NaN	NaN	0
VFTRPDGNTSDLPLPTSISK	V	K	0	1	1	2	0	0	0	1	0	1	2	1	0	1	3	3	3	0	0	1	0	20	1	2144.11	P40986	P40986	CDC1	Cell division control protein 1	yes	yes	3	9.2161e-05	98.227	1	0	3	1	0	3	2	1	2	1	0.13148	0.20173	60.792	3
VGAQPNALATTVLAAAK	V	K	6	0	1	0	0	1	0	1	0	0	2	1	0	0	1	0	2	0	0	2	0	17	0	1594.9	P39676	P39676	YHB1	Flavohemoprotein	yes	yes	2	0.00057113	91.616	1	0	3	1	0	3	1	2	1	2	0.30039	0.57799	33.646	3
VGDIVDIK	V	K	0	0	0	2	0	0	0	1	0	2	0	1	0	0	0	0	0	0	0	2	0	8	0	857.486	Q02753;Q12672	Q02753	RPL21A;RPL21B	60S ribosomal protein L21-A;60S ribosomal protein L21-B	yes	no	2	0.019238	67.897	1	0	4	1	0	4	4		4		0.4772	0.67676	6.5309	4
VGDTIPADLR	V	R	1	1	0	2	0	0	0	1	0	1	1	0	0	0	1	0	1	0	0	1	0	10	0	1055.56	P13587;Q01896;Q12691	P13587	ENA1;ENA2;ENA5	Sodium transport ATPase 1;Sodium transport ATPase 2;Sodium transport ATPase 5	yes	no	2	0.0090883	71.03	1	0	3	1	0	3		3		3	0.057669	0.086177	20.576	3
VGHDNLVGEVIR	V	R	0	1	1	1	0	0	1	2	1	1	1	0	0	0	0	0	0	0	0	3	0	12	0	1306.7	P17255	P17255	VMA1	V-type proton ATPase catalytic subunit A;Endonuclease PI-SceI	yes	yes	2	0.018838	65.563	1	0	1	1	0	1	1		1		0.45796	0.61539	NaN	1
VGIADTVGCANPR	V	R	2	1	1	1	1	0	0	2	0	1	0	0	0	0	1	0	1	0	0	2	0	13	0	1328.65	Q12122	Q12122	LYS21	Homocitrate synthase, mitochondrial	no	no	2	0.045715	52.576	1	0	1	NaN	NaN			1			0.12603	0.18719	NaN	1
VGLQQPIASVDDSLSAIKNDK	V	K	2	0	1	3	0	2	0	1	0	2	2	2	0	0	1	3	0	0	0	2	0	21	1	2197.16	Q12438	Q12438	GRX6	Monothiol glutaredoxin-6	yes	yes	3	0.0027868	89.846	1	0	3	1	0	3		3		3	0.18165	0.34301	16.482	3
VGQSLSIVSNDELSK	V	K	0	0	1	1	0	1	1	1	0	1	2	1	0	0	0	4	0	0	0	2	0	15	0	1574.82	P38248	P38248	ECM33	Cell wall protein ECM33	yes	yes	2	0.0029639	84.874	1	0	5	1	0	5	2	3	2	3	0.087552	0.21253	43.568	5
VGSTSENITQK	V	K	0	0	1	0	0	1	1	1	0	1	0	1	0	0	0	2	2	0	0	1	0	11	0	1162.58	P06634	P06634	DED1	ATP-dependent RNA helicase DED1	yes	yes	2	0.019088	61.48	1	0	1	1	0	1		1		1	0.13742	0.19225	NaN	1
VGVQVAAQHNTSVFYGLPQEK	V	K	2	0	1	0	0	3	1	2	1	0	1	1	0	1	1	1	1	0	1	4	0	21	0	2271.16	Q02642	Q02642	EGD1	Nascent polypeptide-associated complex subunit beta-1	yes	yes	3	6.2607e-09	128.79	1	0	3	1	0	3		3		3	0.55746	1.2211	21.001	3
VGYTLPSHIISTSDVTR	V	R	0	1	0	1	0	0	0	1	1	2	1	0	0	0	1	3	3	0	1	2	0	17	0	1844.96	P10664;P49626	P10664	RPL4A;RPL4B	60S ribosomal protein L4-A;60S ribosomal protein L4-B	no	no	2,3	5.0923e-10	140.96	1	0	7	NaN	NaN		4	3			0.21907	0.38899	57.023	7
VHTEGTLIVR	V	R	0	1	0	0	0	0	1	1	1	1	1	0	0	0	0	0	2	0	0	2	0	10	0	1123.63	REV__Q96VH4	REV__Q96VH4			yes	yes	2	0.0074585	54.982	1	0	1	1	0	1	1		1		0.39773	0.56621	NaN	1
VIDGFNK	V	K	0	0	1	1	0	0	0	1	0	1	0	1	0	1	0	0	0	0	0	1	0	7	0	791.418	P38248	P38248	ECM33	Cell wall protein ECM33	yes	yes	2	0.028965	72.138	1	0	1	1	0	1		1		1	1.2022	2.2711	NaN	1
VIDSLNGK	V	K	0	0	1	1	0	0	0	1	0	1	1	1	0	0	0	1	0	0	0	1	0	8	0	844.465	P37296	P37296	STV1	V-type proton ATPase subunit a, Golgi isoform	yes	yes	2	0.030186	77.923	1	0	2	1	0	2		2		2	0.069497	0.098553	NaN	1
VIEQPITSETAMK	V	K	1	0	0	0	0	1	2	0	0	2	0	1	1	0	1	1	2	0	0	1	0	13	0	1445.74	P04456	P04456	RPL25	60S ribosomal protein L25	yes	yes	2	2.2186e-14	167.89	1	0	37	1	0	37	18	19	18	19	1.012	2.0142	59.091	19
VIGSDSEEPVGLVPSTYIEEAPVLKK	V	K	1	0	0	1	0	0	4	2	0	2	2	2	0	0	3	3	1	0	1	4	0	26	1	2755.45	P32790	P32790	SLA1	Actin cytoskeleton-regulatory complex protein SLA1	yes	yes	3	0.006533	75.773	1	0	1	1	0	1		1		1	NaN	NaN	NaN	0
VIIDIINK	V	K	0	0	1	1	0	0	0	0	0	4	0	1	0	0	0	0	0	0	0	1	0	8	0	926.58	Q06698	Q06698	YLR419W	Putative ATP-dependent RNA helicase YLR419W	yes	yes	2	0.0040414	82.452	1	0	18	1	0	18	11	7	11	7	0.16794	0.35334	23.856	10
VINDAFGIEEGLMTTVHSLTATQK	V	K	2	0	1	1	0	1	2	2	1	2	2	1	1	1	0	1	4	0	0	2	0	24	0	2574.3	P00359	P00359	TDH3	Glyceraldehyde-3-phosphate dehydrogenase 3	yes	yes	2,3,4	9.0196e-50	224.57	1	0	26	1	0	26	8	18	8	18	0.34902	0.54019	80.351	25
VINDAFGIEEGLMTTVHSMTATQK	V	K	2	0	1	1	0	1	2	2	1	2	1	1	2	1	0	1	4	0	0	2	0	24	0	2592.26	P00358	P00358	TDH2	Glyceraldehyde-3-phosphate dehydrogenase 2	no	no	3	0.010791	64.26	1	0	1	NaN	NaN			1			0.37697	0.58368	NaN	1
VIPDFMLQGGDFTAGNGTGGK	V	K	1	0	1	2	0	1	0	6	0	1	1	1	1	2	1	0	2	0	0	1	0	21	0	2080.99	P14832	P14832	CPR1	Peptidyl-prolyl cis-trans isomerase	yes	yes	2	0.0098419	71.735	1	0	1	1	0	1		1		1	0.88713	1.7104	NaN	1
VISEILNNIK	V	K	0	0	2	0	0	0	1	0	0	3	1	1	0	0	0	1	0	0	0	1	0	10	0	1141.67	P39109	P39109	YCF1	Metal resistance protein YCF1	yes	yes	2	0.0036873	103.26	1	0	2	1	0	2	2		2		0.21814	0.30171	6.2514	2
VISNPLLAR	V	R	1	1	1	0	0	0	0	0	0	1	2	0	0	0	1	1	0	0	0	1	0	9	0	981.597	P0CX31;P0CX32	P0CX31	RPS24A;RPS24B	40S ribosomal protein S24-A;40S ribosomal protein S24-B	yes	no	2	0.0035285	96.948	1	0	7	1	0	7	5	2	5	2	0.32416	0.5002	23.443	5
VITPIYHFIR	V	R	0	1	0	0	0	0	0	0	1	3	0	0	0	1	1	0	1	0	1	1	0	10	0	1257.72	P38631	P38631	FKS1	1,3-beta-glucan synthase component FKS1	yes	yes	2,3	1.5793e-07	135.43	1	0	8	1	0	8	4	4	4	4	0.066536	0.12578	42.129	3
VKADRDESSPYAAMLAAQDVAAK	V	K	7	1	0	3	0	1	1	0	0	0	1	2	1	0	1	2	0	0	1	2	0	23	2	2406.18	P39516;P06367	P39516	RPS14B;RPS14A	40S ribosomal protein S14-B;40S ribosomal protein S14-A	yes	no	3	1.394e-07	119.87	1	0	3	1	0	3		3		3	0.35063	0.75507	6.5449	3
VKEEVQELEELNK	V	K	0	0	1	0	0	1	5	0	0	0	2	2	0	0	0	0	0	0	0	2	0	13	1	1585.82	P15108	P15108	HSC82	ATP-dependent molecular chaperone HSC82	yes	yes	2,3	1.2364e-65	229.9	1	0	13	1	0	13	9	4	9	4	0.14607	0.27023	31.923	9
VKSEEPIPADTIILSSSEPEGLCYIETANLDGETNLK	V	K	2	0	2	2	1	0	6	2	0	4	4	2	0	0	3	4	3	0	1	1	0	37	1	4031.98	P39524	P39524	DRS2	Probable phospholipid-transporting ATPase DRS2	yes	yes	3	2.1213e-12	112.91	1	0	1	1	0	1		1		1	0.26831	0.46153	NaN	1
VLASQYDASLDQEGESGNGASNGDVYHYNEGDLAASFK	V	K	5	0	3	4	0	2	3	5	1	0	3	1	0	1	0	5	0	0	3	2	0	38	0	3977.75	P46985	P46985	MNN11	Probable alpha-1,6-mannosyltransferase MNN11	yes	yes	3	2.8723e-09	96.46	1	0	2	1	0	2		2		2	NaN	NaN	NaN	0
VLDALFPCVQGGTTCIPGAFGCGK	V	K	2	0	0	1	3	1	0	5	0	1	2	1	0	2	2	0	2	0	0	2	0	24	0	2524.19	P17255	P17255	VMA1	V-type proton ATPase catalytic subunit A;Endonuclease PI-SceI	yes	yes	2	8.704e-14	149.71	1	0	3	1	0	3		3		3	0.12784	0.22231	11.386	3
VLDELTLTK	V	K	0	0	0	1	0	0	1	0	0	0	3	1	0	0	0	0	2	0	0	1	0	9	0	1030.59	CON__P13645	CON__P13645			yes	yes	2	0.0038799	101.65	1	0	8	1	0	8	7	1	7	1	0.12358	0.16248	73.341	2
VLEELFQK	V	K	0	0	0	0	0	1	2	0	0	0	2	1	0	1	0	0	0	0	0	1	0	8	0	1004.55	P16521	P16521	YEF3	Elongation factor 3A	yes	yes	2	0.0067164	88.819	1	0	5	1	0	5	2	3	2	3	0.11301	0.25284	32.311	4
VLEFHPFDPVSK	V	K	0	0	0	1	0	0	1	0	1	0	1	1	0	2	2	1	0	0	0	2	0	12	0	1413.73	P05030;P19657	P05030	PMA1;PMA2	Plasma membrane ATPase 1;Plasma membrane ATPase 2	yes	no	3	0.0038941	91.937	1	0	6	1	0	6	3	3	3	3	0.060853	0.12095	32.017	5
VLENTEIGDSIFDK	V	K	0	0	1	2	0	0	2	1	0	2	1	1	0	1	0	1	1	0	0	1	0	14	0	1578.78	P00560	P00560	PGK1	Phosphoglycerate kinase	yes	yes	2	2.1801e-19	207.52	1	0	4	1	0	4		4		4	0.4009	0.84874	30.813	3
VLENTEIGDSIFDKAGAEIVPK	V	K	2	0	1	2	0	0	3	2	0	3	1	2	0	1	1	1	1	0	0	2	0	22	1	2344.22	P00560	P00560	PGK1	Phosphoglycerate kinase	yes	yes	3	3.7632e-09	130.02	1	0	2	1	0	2		2		2	0.14157	0.33991	18.95	2
VLEQGFLPK	V	K	0	0	0	0	0	1	1	1	0	0	2	1	0	1	1	0	0	0	0	1	0	9	0	1029.59	P39106	P39106	MNN1	Alpha-1,3-mannosyltransferase MNN1	yes	yes	2	0.0034225	96.143	1	0	10	1	0	10	2	8	2	8	0.18155	0.30191	27.315	4
VLEQLSGQTPVQSK	V	K	0	0	0	0	0	3	1	1	0	0	2	1	0	0	1	2	1	0	0	2	0	14	0	1512.81	P0C0W9;Q3E757	P0C0W9	RPL11A;RPL11B	60S ribosomal protein L11-A;60S ribosomal protein L11-B	yes	no	2	6.1138e-98	251.91	1	0	53	1	0	53	24	29	24	29	0.19958	0.29857	37.839	25
VLGIDGGEGKEELFR	V	R	0	1	0	1	0	0	3	4	0	1	2	1	0	1	0	0	0	0	0	1	0	15	1	1617.84	P00330	P00330	ADH1	Alcohol dehydrogenase 1	yes	yes	3	0.0089285	92.19	1	0	1	1	0	1		1		1	0.41681	0.78612	NaN	1
VLIEAFGSPEVDPVDTIPVSPLELVPFYDQSIDTK	V	K	1	0	0	4	0	1	3	1	0	3	3	1	0	2	5	3	2	0	1	5	0	35	0	3828.96	P39106	P39106	MNN1	Alpha-1,3-mannosyltransferase MNN1	yes	yes	3	0.049861	40.753	1	0	1	1	0	1		1		1	0.40138	0.56965	NaN	1
VLIEAFGSPEVDPVDTIPVSPLELVPFYDQSIDTKR	V	R	1	1	0	4	0	1	3	1	0	3	3	1	0	2	5	3	2	0	1	5	0	36	1	3985.06	P39106	P39106	MNN1	Alpha-1,3-mannosyltransferase MNN1	yes	yes	3	4.9225e-07	92.545	1	0	2	1	0	2		2		2	0.15777	0.2122	NaN	1
VLLSAPLSK	V	K	1	0	0	0	0	0	0	0	0	0	3	1	0	0	1	2	0	0	0	1	0	9	0	926.58	P53221;P05743	P53221	RPL26B;RPL26A	60S ribosomal protein L26-B;60S ribosomal protein L26-A	yes	no	2	0.0053465	78.934	1	0	5	1	0	5		5		5	0.15224	0.34258	9.7764	3
VLNSYWVNQDSTYK	V	K	0	0	2	1	0	1	0	0	0	0	1	1	0	0	0	2	1	1	2	2	0	14	0	1715.82	P05748;P54780	P05748	RPL15A;RPL15B	60S ribosomal protein L15-A;60S ribosomal protein L15-B	yes	no	2	8.3451e-10	138.19	1	0	8	1	0	8	1	7	1	7	0.45868	0.70237	20.171	2
VLPELQGK	V	K	0	0	0	0	0	1	1	1	0	0	2	1	0	0	1	0	0	0	0	1	0	8	0	882.517	P00359;P00358	P00359	TDH3;TDH2	Glyceraldehyde-3-phosphate dehydrogenase 3;Glyceraldehyde-3-phosphate dehydrogenase 2	no	no	2	0.0019907	88.819	1	0	3	NaN	NaN			3			0.090871	0.26318	18.35	3
VLQALEK	V	K	1	0	0	0	0	1	1	0	0	0	2	1	0	0	0	0	0	0	0	1	0	7	0	799.48	P07281;P07280	P07281	RPS19B;RPS19A	40S ribosomal protein S19-B;40S ribosomal protein S19-A	yes	no	2	0.0095145	60.682	1	0	2	1	0	2		2		2	0.37983	0.67582	0.93342	2
VLSDKELFAINKK	V	K	1	0	1	1	0	0	1	0	0	1	2	3	0	1	0	1	0	0	0	1	0	13	2	1503.87	P16140	P16140	VMA2	V-type proton ATPase subunit B	yes	yes	3	9.7216e-10	162.68	1	0	4	1	0	4	1	3	1	3	0.072238	0.14287	13.476	3
VLVAGTSAYCR	V	R	2	1	0	0	1	0	0	1	0	0	1	0	0	0	0	1	1	0	1	2	0	11	0	1195.6	P37291	P37291	SHM2	Serine hydroxymethyltransferase, cytosolic	yes	yes	2	0.00041921	119.22	1	0	5	1	0	5		5		5	0.39693	0.55152	14.592	4
VLVLDTDYKK	V	K	0	0	0	2	0	0	0	0	0	0	2	2	0	0	0	0	1	0	1	2	0	10	1	1192.67	CON__P02754	CON__P02754			yes	yes	3	0.026785	107.57	1	0	3	1	0	3	3		3		NaN	NaN	NaN	0
VLVQDLLHPTAASEAR	V	R	3	1	0	1	0	1	1	0	1	0	3	0	0	0	1	1	1	0	0	2	0	16	0	1718.93	P35997;P38711	P35997	RPS27A;RPS27B	40S ribosomal protein S27-A;40S ribosomal protein S27-B	yes	no	2,3	0.0014563	88.768	1	0	4	1	0	4	1	3	1	3	0.22221	0.42021	32.005	4
VNDAVVTVPAYFNDSQR	V	R	2	1	2	2	0	1	0	0	0	0	0	0	0	1	1	1	1	0	1	4	0	17	0	1893.92	P10592;P09435	P10592	SSA2;SSA3	Heat shock protein SSA2;Heat shock protein SSA3	no	no	2	1.899e-20	191.93	1	0	7	NaN	NaN		1	6			0.22951	0.5806	11.024	5
VNFDLGQVGEVFR	V	R	0	1	1	1	0	1	1	2	0	0	1	0	0	2	0	0	0	0	0	3	0	13	0	1478.75	P42838	P42838	LEM3	Alkylphosphocholine resistance protein LEM3	yes	yes	2	3.7799e-07	144.8	1	0	1	1	0	1		1		1	0.10802	0.2497	NaN	1
VNGASVPINLHPSK	V	K	1	0	2	0	0	0	0	1	1	1	1	1	0	0	2	2	0	0	0	2	0	14	0	1431.78	P53221;P05743	P53221	RPL26B;RPL26A	60S ribosomal protein L26-B;60S ribosomal protein L26-A	yes	no	2,3	0.00082066	104.55	1	0	9	1	0	9	3	6	3	6	0.18837	0.36752	29.76	9
VNGSPITLVEPEILR	V	R	0	1	1	0	0	0	2	1	0	2	2	0	0	0	2	1	1	0	0	2	0	15	0	1635.92	P0CX51;P0CX52	P0CX51	RPS16A;RPS16B	40S ribosomal protein S16-A;40S ribosomal protein S16-B	yes	no	2	1.4075e-19	196.8	1	0	6	1	0	6	3	3	3	3	0.16689	0.30312	63.049	6
VNIDVWEIQK	V	K	0	0	1	1	0	1	1	0	0	2	0	1	0	0	0	0	0	1	0	2	0	10	0	1242.66	REV__P12753	REV__P12753			yes	yes	2	0.0048726	97.565	1	0	13	1	0	13	3	10	3	10	0.0010124	0.0038273	184.35	12
VNLDTDCQYAYLTGIR	V	R	1	1	1	2	1	1	0	1	0	1	2	0	0	0	0	0	2	0	2	1	0	16	0	1900.9	P14540	P14540	FBA1	Fructose-bisphosphate aldolase	yes	yes	2	6.0989e-33	169.64	1	0	1	1	0	1	1		1		NaN	NaN	NaN	0
VNLENPIPIAVLDSYTPSTNEPYAR	V	R	2	1	3	1	0	0	2	0	0	2	2	0	0	0	4	2	2	0	2	2	0	25	0	2772.4	P07149	P07149	FAS1	Fatty acid synthase subunit beta;3-hydroxypalmitoyl-[acyl-carrier-protein] dehydratase;Enoyl-[acyl-carrier-protein] reductase [NADH];[Acyl-carrier-protein] acetyltransferase;[Acyl-carrier-protein] malonyltransferase;S-acyl fatty acid synthase thioesterase	yes	yes	3	7.0721e-09	122.18	1	0	2	1	0	2		2		2	0.28774	0.51333	18.863	2
VNLISEEQLQQGATR	V	R	1	1	1	0	0	3	2	1	0	1	2	0	0	0	0	1	1	0	0	1	0	15	0	1684.87	P32386	P32386	YBT1	ATP-dependent bile acid permease	yes	yes	2	4.8252e-06	118.31	1	0	1	1	0	1		1		1	0.36729	0.48954	NaN	1
VNMGVAPPSTVIYQPIQQPESAYYR	V	R	2	1	1	0	0	3	1	1	0	2	0	0	1	0	4	2	1	0	3	3	0	25	0	2807.4	Q12057	Q12057	PIN2	[PSI+] induction protein 2	yes	yes	3	8.4892e-09	119.41	1	0	1	1	0	1		1		1	0.21319	0.46652	NaN	1
VNNPNVSLIK	V	K	0	0	3	0	0	0	0	0	0	1	1	1	0	0	1	1	0	0	0	2	0	10	0	1096.62	P05744;P41056	P05744	RPL33A;RPL33B	60S ribosomal protein L33-A;60S ribosomal protein L33-B	no	no	2	0.039116	50.194	1	0	1	NaN	NaN			1			0.16613	0.29543	NaN	1
VNNQLIK	V	K	0	0	2	0	0	1	0	0	0	1	1	1	0	0	0	0	0	0	0	1	0	7	0	827.486	P51401;P05738	P05738	RPL9B;RPL9A	60S ribosomal protein L9-B;60S ribosomal protein L9-A	no	no	2	0.040437	39.663	1	0	1	NaN	NaN			1			0.2395	0.33438	NaN	1
VNQAIALLTIGAR	V	R	3	1	1	0	0	1	0	1	0	2	2	0	0	0	0	0	1	0	0	1	0	13	0	1338.8	P26783	P26783	RPS5	40S ribosomal protein S5	yes	yes	2	7.5789e-19	204.13	1	0	6	1	0	6	3	3	3	3	0.40286	0.67095	25.88	6
VNQGAEEDVR	V	R	1	1	1	1	0	1	2	1	0	0	0	0	0	0	0	0	0	0	0	2	0	10	0	1115.52	P32449	P32449	ARO4	Phospho-2-dehydro-3-deoxyheptonate aldolase, tyrosine-inhibited	yes	yes	2	0.0050436	91.658	1	0	2	1	0	2		2		2	0.5418	0.79105	9.7288	2
VNQIGTLSESIK	V	K	0	0	1	0	0	1	1	1	0	2	1	1	0	0	0	2	1	0	0	1	0	12	0	1287.7	P00925;P00924	P00925	ENO2;ENO1	Enolase 2;Enolase 1	no	no	2	1.2374e-28	218.62	1	0	27	NaN	NaN		20	7			0.30231	0.47493	39.116	17
VNSVLVENALK	V	K	1	0	2	0	0	0	1	0	0	0	2	1	0	0	0	1	0	0	0	3	0	11	0	1184.68	P32621	P32621	GDA1	Guanosine-diphosphatase	yes	yes	2	0.0035444	97.163	1	0	6	1	0	6	6		6		0.21316	0.30345	35.649	2
VNVFNINNNR	V	R	0	1	5	0	0	0	0	0	0	1	0	0	0	1	0	0	0	0	0	2	0	10	0	1202.62	P38248	P38248	ECM33	Cell wall protein ECM33	yes	yes	2	0.0028644	107.21	1	0	8	1	0	8	1	7	1	7	49.946	153.43	30.378	6
VNYPVLIR	V	R	0	1	1	0	0	0	0	0	0	1	1	0	0	0	1	0	0	0	1	2	0	8	0	972.576	P03965	P03965	CPA2	Carbamoyl-phosphate synthase arginine-specific large chain	yes	yes	2	0.037134	71.342	1	0	2	1	0	2		2		2	NaN	NaN	NaN	0
VPAVSDTVEQLER	V	R	1	1	0	1	0	1	2	0	0	0	1	0	0	0	1	1	1	0	0	3	0	13	0	1441.74	P38212	P38212	RCR1	Protein RCR1	yes	yes	2	0.00036766	116.19	1	0	13	1	0	13	5	8	5	8	0.72363	1.1987	21.12	3
VPCIPWSGTGVDTVHVDEK	V	K	0	0	0	2	1	0	1	2	1	1	0	1	0	0	2	1	2	1	0	4	0	19	0	2095	Q00955	Q00955	ACC1	Acetyl-CoA carboxylase;Biotin carboxylase	yes	yes	3	1.5079e-08	130.29	1	0	2	1	0	2	2		2		0.41829	0.66197	NaN	1
VPIITIVK	V	K	0	0	0	0	0	0	0	0	0	3	0	1	0	0	1	0	1	0	0	2	0	8	0	881.595	P29465	P29465	CHS3	Chitin synthase 3	yes	yes	2	0.013875	73.931	1	0	5	1	0	5	2	3	2	3	NaN	NaN	NaN	0
VPLSDNAIIEANLGK	V	K	2	0	2	1	0	0	1	1	0	2	2	1	0	0	1	1	0	0	0	1	0	15	0	1552.85	P05737;Q12213	P05737	RPL7A;RPL7B	60S ribosomal protein L7-A;60S ribosomal protein L7-B	no	no	2	2.6587e-18	180.7	1	0	6	NaN	NaN		2	4			0.11829	0.26833	18.343	4
VPPTIAQFQYTLDR	V	R	1	1	0	1	0	2	0	0	0	1	1	0	0	1	2	0	2	0	1	1	0	14	0	1647.86	P29453;P17076	P29453	RPL8B;RPL8A	60S ribosomal protein L8-B;60S ribosomal protein L8-A	yes	no	2	0.0010233	101.75	1	0	6	1	0	6	6		6		0.59677	0.87026	10.529	2
VPTVDVSVVDLTVK	V	K	0	0	0	2	0	0	0	0	0	0	1	1	0	0	1	1	2	0	0	6	0	14	0	1469.83	P00359;P00358	P00359	TDH3;TDH2	Glyceraldehyde-3-phosphate dehydrogenase 3;Glyceraldehyde-3-phosphate dehydrogenase 2	no	no	2	1.2983e-31	225.86	1	0	10	NaN	NaN		4	6			0.12738	0.18116	6.4333	3
VQALEEANNDLENK	V	K	2	0	3	1	0	1	3	0	0	0	2	1	0	0	0	0	0	0	0	1	0	14	0	1585.76	CON__P35527	CON__P35527			yes	yes	2	4.7307e-82	211.75	1	0	18	1	0	18		18		18	0.45974	0.65002	14.368	6
VQELPFNSK	V	K	0	0	1	0	0	1	1	0	0	0	1	1	0	1	1	1	0	0	0	1	0	9	0	1060.56	P13586	P13586	PMR1	Calcium-transporting ATPase 1	yes	yes	2	0.035197	50.194	1	0	2	1	0	2		2		2	0.19609	0.31738	2.3161	2
VQTAVTMR	V	R	1	1	0	0	0	1	0	0	0	0	0	0	1	0	0	0	2	0	0	2	0	8	0	904.48	P69771	P69771	DID2	Vacuolar protein-sorting-associated protein 46	yes	yes	2	0.01184	76.221	1	0	3	1	0	3		3		3	0.1428	0.23569	17.885	3
VRVAINGFGR	V	R	1	2	1	0	0	0	0	2	0	1	0	0	0	1	0	0	0	0	0	2	0	10	1	1087.63	P00359;P00358	P00359	TDH3;TDH2	Glyceraldehyde-3-phosphate dehydrogenase 3;Glyceraldehyde-3-phosphate dehydrogenase 2	no	no	3	0.0058456	80.231	1	0	2	NaN	NaN			2			0.39644	0.75567	28.338	2
VSADYGRPSLDYDNLEQGAGEANIVDR	V	R	3	2	2	4	0	1	2	3	0	1	2	0	0	0	1	2	0	0	2	2	0	27	1	2923.36	P32660	P32660	DNF1	Phospholipid-transporting ATPase DNF1	yes	yes	3	5.6204e-39	213.05	1	0	3	1	0	3		3		3	0.15537	0.36551	13.844	3
VSGFKDEVLETV	V	V	0	0	0	1	0	0	2	1	0	0	1	1	0	1	0	1	1	0	0	3	0	12	1	1321.68	P23248	P23248	RPS1B	40S ribosomal protein S1-B	yes	yes	2	0.044639	78.548	1	0	1	1	0	1		1		1	0.27724	0.67979	NaN	1
VSINEPK	V	K	0	0	1	0	0	0	1	0	0	1	0	1	0	0	1	1	0	0	0	1	0	7	0	785.428	P07259	P07259	URA2	Protein URA2;Glutamine-dependent carbamoyl-phosphate synthase;Aspartate carbamoyltransferase	yes	yes	2	0.048618	54.157	1	0	1	1	0	1		1		1	0.091022	0.12685	NaN	1
VSPADAAK	V	K	3	0	0	1	0	0	0	0	0	0	0	1	0	0	1	1	0	0	0	1	0	8	0	757.397	P39938	P39938	RPS26A	40S ribosomal protein S26-A	yes	yes	2	0.025869	60.436	1	0	1	1	0	1	1		1		0.13807	0.18553	NaN	1
VSPDDSQDNSPSLGIK	V	K	0	0	1	3	0	1	0	1	0	1	1	1	0	0	2	4	0	0	0	1	0	16	0	1657.78	Q12246	Q12246	LCB4	Sphingoid long chain base kinase 4	yes	yes	2	1.8845e-06	119.92	1	0	3	1	0	3		3		3	NaN	NaN	NaN	0
VSSASAAASESDVAK	V	K	5	0	0	1	0	0	1	0	0	0	0	1	0	0	0	5	0	0	0	2	0	15	0	1378.66	P26785	P26785	RPL16B	60S ribosomal protein L16-B	yes	yes	2	7.8248e-43	196.95	1	0	19	1	0	19	10	9	10	9	0.41941	0.6871	80.483	10
VSVEGVNVEK	V	K	0	0	1	0	0	0	2	1	0	0	0	1	0	0	0	1	0	0	0	4	0	10	0	1058.56	P05739;Q02326	P05739	RPL6B;RPL6A	60S ribosomal protein L6-B;60S ribosomal protein L6-A	no	no	2	0.00060551	100.88	1	0	19	NaN	NaN		6	13			0.36295	0.55825	13.566	12
VTAVVESPEGER	V	R	1	1	0	0	0	0	3	1	0	0	0	0	0	0	1	1	1	0	0	3	0	12	0	1271.64	P05030;P19657	P05030	PMA1;PMA2	Plasma membrane ATPase 1;Plasma membrane ATPase 2	yes	no	2	3.0216e-63	280.56	1	0	21	1	0	21	12	9	12	9	0.043976	0.11147	86.492	11
VTDGALVVVDTIEGVCVQTETVLR	V	R	1	1	0	2	1	1	2	2	0	1	2	0	0	0	0	0	4	0	0	7	0	24	0	2572.34	P32324	P32324	EFT1	Elongation factor 2	yes	yes	3	8.8531e-20	157.88	1	0	3	1	0	3		3		3	0.40993	0.78035	12.17	3
VTDGVMVAR	V	R	1	1	0	1	0	0	0	1	0	0	0	0	1	0	0	0	1	0	0	3	0	9	0	946.491	P00549	P00549	CDC19	Pyruvate kinase 1	yes	yes	2	0.0023181	102.07	1	0	3	1	0	3		3		3	0.44141	0.75829	NaN	1
VTEPVTK	V	K	0	0	0	0	0	0	1	0	0	0	0	1	0	0	1	0	2	0	0	2	0	7	0	772.433	P32589	P32589	SSE1	Heat shock protein homolog SSE1	yes	yes	2	0.049823	34.089	1	0	1	1	0	1		1		1	1.4744	2.0579	NaN	1
VTGFKDEVLETV	V	V	0	0	0	1	0	0	2	1	0	0	1	1	0	1	0	0	2	0	0	3	0	12	1	1335.69	P33442	P33442	RPS1A	40S ribosomal protein S1-A	yes	yes	2	0.00045885	130.56	1	0	4	1	0	4	4		4		0.38573	0.57898	12.111	4
VTGGGHVSQVYAIR	V	R	1	1	0	0	0	1	0	3	1	1	0	0	0	0	0	1	1	0	1	3	0	14	0	1442.76	P0CX51;P0CX52	P0CX51	RPS16A;RPS16B	40S ribosomal protein S16-A;40S ribosomal protein S16-B	yes	no	3	0.0017018	85.536	1	0	9	1	0	9	6	3	6	3	0.47697	0.75483	31.734	7
VTINEHTVK	V	K	0	0	1	0	0	0	1	0	1	1	0	1	0	0	0	0	2	0	0	2	0	9	0	1039.57	P36017	P36017	VPS21	Vacuolar protein sorting-associated protein 21	yes	yes	3	0.014144	63.816	1	0	1	1	0	1		1		1	0.26646	0.33213	NaN	1
VTIVADQFTQYLTAALSDPSNCITK	V	K	3	0	1	2	1	2	0	0	0	2	2	1	0	1	1	2	4	0	1	2	0	25	0	2755.37	P07702	P07702	LYS2	L-aminoadipate-semialdehyde dehydrogenase	yes	yes	3	3.2495e-20	164.69	1	0	1	1	0	1		1		1	0.88658	1.4323	NaN	1
VTLLEYLK	V	K	0	0	0	0	0	0	1	0	0	0	3	1	0	0	0	0	1	0	1	1	0	8	0	977.58	P38631;P40989	P38631	FKS1;GSC2	1,3-beta-glucan synthase component FKS1;1,3-beta-glucan synthase component GSC2	yes	no	2	0.00024033	102.51	1	0	2	1	0	2		2		2	0.03952	0.098039	14.794	2
VTMQNLNDR	V	R	0	1	2	1	0	1	0	0	0	0	1	0	1	0	0	0	1	0	0	1	0	9	0	1089.52	CON__P02533;CON__Q3ZAW8;CON__P08779;CON__Q9Z2K1;CON__Q7Z3Y9;CON__A2A4G1;CON__P13645;CON__P02535-1;CON__Q7Z3Y7;CON__Q148H6;CON__Q7Z3Y8;CON__Q7Z3Z0	CON__P13645			no	no	2	1.1563e-12	179.42	1	0	7	NaN	NaN		4	3			0.053607	0.072036	NaN	1
VTNMEFQYPGTSKPQITDINFQCSLSSR	V	R	0	1	2	1	1	3	1	1	0	2	1	1	1	2	2	4	3	0	1	1	0	28	1	3247.53	P16521	P16521	YEF3	Elongation factor 3A	yes	yes	3	1.2248e-13	141.36	1	0	3	1	0	3		3		3	0.26773	0.50016	63.666	3
VTNNAWDSNLLK	V	K	1	0	3	1	0	0	0	0	0	0	2	1	0	0	0	1	1	1	0	1	0	12	0	1373.69	Q06440	Q06440	CRN1	Coronin-like protein	yes	yes	2	4.53e-20	192.15	1	0	7	1	0	7	6	1	6	1	0.81046	1.1807	8.985	4
VTPSFVAFTPEER	V	R	1	1	0	0	0	0	2	0	0	0	0	0	0	2	2	1	2	0	0	2	0	13	0	1478.74	P11484	P11484	SSB1	Heat shock protein SSB1	yes	yes	2	0.0040266	90.759	1	0	3	1	0	3		3		3	0.22075	0.51556	15.535	3
VTPSFVAFTPQER	V	R	1	1	0	0	0	1	1	0	0	0	0	0	0	2	2	1	2	0	0	2	0	13	0	1477.76	P40150	P40150	SSB2	Heat shock protein SSB2	yes	yes	2	0.0037804	91.62	1	0	5	1	0	5	4	1	4	1	0.44226	0.61652	4.2753	2
VTQMTPAPK	V	K	1	0	0	0	0	1	0	0	0	0	0	1	1	0	2	0	2	0	0	1	0	9	0	971.511	O14455	O14455	RPL36B	60S ribosomal protein L36-B	yes	yes	2	5.5899e-06	135.55	1	0	4	1	0	4	1	3	1	3	0.10681	0.19383	18.813	4
VTYDITSKPPATVEWE	V	E	1	0	0	1	0	0	2	0	0	1	0	1	0	0	2	1	3	1	1	2	0	16	1	1834.9	P38625	P38625	GUA1	GMP synthase [glutamine-hydrolyzing]	yes	yes	2	0.015195	82.663	1	0	3	1	0	3		3		3	0.3101	0.64003	30.491	2
VTYDLEDDNLLK	V	K	0	0	1	3	0	0	1	0	0	0	3	1	0	0	0	0	1	0	1	1	0	12	0	1436.7	P43555	P43555	EMP47	Protein EMP47	yes	yes	2	0.0011102	109.72	1	0	4	1	0	4	1	3	1	3	0.27079	0.59638	13.075	4
VVDLVEHVAK	V	K	1	0	0	1	0	0	1	0	1	0	1	1	0	0	0	0	0	0	0	4	0	10	0	1107.63	P00359;P00358	P00359	TDH3;TDH2	Glyceraldehyde-3-phosphate dehydrogenase 3;Glyceraldehyde-3-phosphate dehydrogenase 2	no	no	2,3	3.0442e-14	190.96	1	0	14	NaN	NaN		7	7			0.22644	0.52101	13.331	13
VVDLVEHVAKA	V	A	2	0	0	1	0	0	1	0	1	0	1	1	0	0	0	0	0	0	0	4	0	11	1	1178.67	P00359;P00358	P00359	TDH3;TDH2	Glyceraldehyde-3-phosphate dehydrogenase 3;Glyceraldehyde-3-phosphate dehydrogenase 2	no	no	2,3	1.6306e-20	224.58	1	0	21	NaN	NaN		5	16			0.26701	0.53267	23.156	16
VVDPFTR	V	R	0	1	0	1	0	0	0	0	0	0	0	0	0	1	1	0	1	0	0	2	0	7	0	832.444	P23248;P33442	P33442	RPS1B;RPS1A	40S ribosomal protein S1-B;40S ribosomal protein S1-A	no	no	2	0.042811	58.981	1	0	1	NaN	NaN		1				0.16036	0.21549	NaN	1
VVEILQNR	V	R	0	1	1	0	0	1	1	0	0	1	1	0	0	0	0	0	0	0	0	2	0	8	0	969.561	P05030;P19657	P05030	PMA1;PMA2	Plasma membrane ATPase 1;Plasma membrane ATPase 2	yes	no	2	0.00032242	124.98	1	0	54	1	0	54	46	8	46	8	0.24397	0.33145	63.836	19
VVEYDVAK	V	K	1	0	0	1	0	0	1	0	0	0	0	1	0	0	0	0	0	0	1	3	0	8	0	921.481	P01123	P01123	YPT1	GTP-binding protein YPT1	yes	yes	2	0.032607	55.37	1	0	2	1	0	2		2		2	0.16422	0.26671	18.584	2
VVEYDVAKEFADANK	V	K	3	0	1	2	0	0	2	0	0	0	0	2	0	1	0	0	0	0	1	3	0	15	1	1696.83	P01123	P01123	YPT1	GTP-binding protein YPT1	yes	yes	2	1.4931e-17	182.35	1	0	1	1	0	1		1		1	0.27677	0.53515	NaN	1
VVGANPAAIK	V	K	3	0	1	0	0	0	0	1	0	1	0	1	0	0	1	0	0	0	0	2	0	10	0	938.555	P22803;P22217	P22803	TRX2;TRX1	Thioredoxin-2;Thioredoxin-1	yes	no	2	0.0008547	93.178	1	0	6	1	0	6	3	3	3	3	0.083139	0.1397	5.6793	6
VVGASVVVVK	V	K	1	0	0	0	0	0	0	1	0	0	0	1	0	0	0	1	0	0	0	6	0	10	0	955.607	P48589	P48589	RPS12	40S ribosomal protein S12	yes	yes	2	0.031953	52.725	1	0	1	1	0	1		1		1	0.16304	0.2478	NaN	1
VVGLSTLPEIYEK	V	K	0	0	0	0	0	0	2	1	0	1	2	1	0	0	1	1	1	0	1	2	0	13	0	1446.8	P00330	P00330	ADH1	Alcohol dehydrogenase 1	yes	yes	2	7.4042e-22	205.8	1	0	11	1	0	11	5	6	5	6	0.35158	0.45989	34.612	11
VVGVIVNPVSIER	V	R	0	1	1	0	0	0	1	1	0	2	0	0	0	0	1	1	0	0	0	5	0	13	0	1379.81	Q04562	Q04562	TMN2	Transmembrane 9 superfamily member 2	yes	yes	2	0.0040169	90.793	1	0	5	1	0	5	1	4	1	4	0.29967	0.47424	NaN	1
VVITAPSSTAPMFVMGVNEEK	V	K	2	0	1	0	0	0	2	1	0	1	0	1	2	1	2	2	2	0	0	4	0	21	0	2206.1	P00359;P00358	P00359	TDH3;TDH2	Glyceraldehyde-3-phosphate dehydrogenase 3;Glyceraldehyde-3-phosphate dehydrogenase 2	no	no	2	2.9978e-44	225.29	1	0	7	NaN	NaN		3	4			0.18622	0.37043	39.076	7
VVITAPSSTAPMFVMGVNEEKYTSDLK	V	K	2	0	1	1	0	0	2	1	0	1	1	2	2	1	2	3	3	0	1	4	0	27	1	2913.45	P00359;P00358	P00359	TDH3;TDH2	Glyceraldehyde-3-phosphate dehydrogenase 3;Glyceraldehyde-3-phosphate dehydrogenase 2	no	no	3	0.0050609	80.83	1	0	1	NaN	NaN			1			0.076469	0.20598	NaN	1
VVNNIVK	V	K	0	0	2	0	0	0	0	0	0	1	0	1	0	0	0	0	0	0	0	3	0	7	0	784.481	P32319	P32319	PEP1	Vacuolar protein sorting/targeting protein VPS10	yes	yes	2	0.0010139	129.96	1	0	6	1	0	6	3	3	3	3	0.1876	0.25209	44.24	5
VVNQLLTEMDGMNAK	V	K	1	0	2	1	0	1	1	1	0	0	2	1	2	0	0	0	1	0	0	2	0	15	0	1661.81	P25694	P25694	CDC48	Cell division control protein 48	yes	yes	2	0.0099383	82.529	1	0	1	1	0	1	1		1		NaN	NaN	NaN	0
VVNYNHLLPTR	V	R	0	1	2	0	0	0	0	0	1	0	2	0	0	0	1	0	1	0	1	2	0	11	0	1324.73	P0C2H6;P0C2H7	P0C2H6	RPL27A;RPL27B	60S ribosomal protein L27-A;60S ribosomal protein L27-B	yes	no	2,3	0.0046729	89.403	1	0	3	1	0	3	2	1	2	1	0.66399	1.0508	158.07	3
VVSQLLTLMDGMK	V	K	0	0	0	1	0	1	0	1	0	0	3	1	2	0	0	1	1	0	0	2	0	13	0	1433.76	P25694	P25694	CDC48	Cell division control protein 48	yes	yes	2	0.03723	51.463	1	0	2	1	0	2		2		2	NaN	NaN	NaN	0
VVTADQGEALAK	V	K	3	0	0	1	0	1	1	1	0	0	1	1	0	0	0	0	1	0	0	2	0	12	0	1200.63	P07560	P07560	SEC4	Ras-related protein SEC4	yes	yes	2	0.0001563	123.95	1	0	7	1	0	7	4	3	4	3	0.31784	0.48739	26.174	6
VVVATSLNPPKENELAVAQVTGHPR	V	R	3	1	2	0	0	1	2	1	1	0	2	1	0	0	3	1	2	0	0	5	0	25	1	2625.42	P07702	P07702	LYS2	L-aminoadipate-semialdehyde dehydrogenase	yes	yes	3	4.7744e-08	121.39	1	0	1	1	0	1		1		1	0.11925	0.33272	NaN	1
VVVFEDAPAGIAAGK	V	K	4	0	0	1	0	0	1	2	0	1	0	1	0	1	1	0	0	0	0	3	0	15	0	1442.78	P41277;P40106	P41277	RHR2;HOR2	(DL)-glycerol-3-phosphatase 1;(DL)-glycerol-3-phosphatase 2	yes	no	2	1.7024e-06	129.77	1	0	18	1	0	18	14	4	14	4	0.10951	0.1559	35.964	13
VVVPQALR	V	R	1	1	0	0	0	1	0	0	0	0	1	0	0	0	1	0	0	0	0	3	0	8	0	880.549	P26785;P26784	P26785	RPL16B;RPL16A	60S ribosomal protein L16-B;60S ribosomal protein L16-A	no	no	2	0.018772	74.415	1	0	7	NaN	NaN		3	4			0.45075	0.7062	35.185	3
VWLDPNETSEIAQANSR	V	R	2	1	2	1	0	1	2	0	0	1	1	0	0	0	1	2	1	1	0	1	0	17	0	1928.92	P0CX82;P0CX83	P0CX82	RPL19A;RPL19B	60S ribosomal protein L19-A;60S ribosomal protein L19-B	yes	no	2	1.1056e-59	188.71	1	0	11	1	0	11	1	10	1	10	0.39844	0.75285	5.256	2
VYEPLLLVGLDK	V	K	0	0	0	1	0	0	1	1	0	0	4	1	0	0	1	0	0	0	1	2	0	12	0	1357.79	P0CX51;P0CX52	P0CX51	RPS16A;RPS16B	40S ribosomal protein S16-A;40S ribosomal protein S16-B	yes	no	2	3.0186e-08	133.32	1	0	2	1	0	2	2		2		0.1277	0.17662	21.141	2
VYPDVLYTSK	V	K	0	0	0	1	0	0	0	0	0	0	1	1	0	0	1	1	1	0	2	2	0	10	0	1183.61	P00950	P00950	GPM1	Phosphoglycerate mutase 1	yes	yes	2	0.014184	87.149	1	0	7	1	0	7		7		7	0.26781	0.43187	NaN	1
WAAAAVCEK	W	K	4	0	0	0	1	0	1	0	0	0	0	1	0	0	0	0	0	1	0	1	0	9	0	1004.48	P36105	P36105	RPL14A	60S ribosomal protein L14-A	yes	yes	2	0.0030261	74.92	1	0	3	1	0	3		3		3	0.32496	0.49308	7.3151	3
WAENNYK	W	K	1	0	2	0	0	0	1	0	0	0	0	1	0	0	0	0	0	1	1	0	0	7	0	923.414	P0CX29;P0CX30	P0CX29	RPS23A;RPS23B	40S ribosomal protein S23-A;40S ribosomal protein S23-B	yes	no	2	0.012471	35.88	1	0	2	1	0	2		2		2	0.31619	0.55349	1.0528	2
WAGNANELNAAYAADGYAR	W	R	7	1	3	1	0	0	1	2	0	0	1	0	0	0	0	0	0	1	2	0	0	19	0	1996.9	P06169;P26263;P16467	P06169	PDC1;PDC6;PDC5	Pyruvate decarboxylase isozyme 1;Pyruvate decarboxylase isozyme 3;Pyruvate decarboxylase isozyme 2	yes	no	2	9.888e-63	265.43	1	0	15	1	0	15		15		15	0.66184	1.4272	31.715	8
WAMVVENGIVTYAAK	W	K	3	0	1	0	0	0	1	1	0	1	0	1	1	0	0	0	1	1	1	3	0	15	0	1650.84	P38013	P38013	AHP1	Peroxiredoxin type-2	yes	yes	2	0.0232	63.894	1	0	1	1	0	1		1		1	0.3294	0.63324	NaN	1
WAVATSGTR	W	R	2	1	0	0	0	0	0	1	0	0	0	0	0	0	0	1	2	1	0	1	0	9	0	947.482	P41277;P40106	P41277	RHR2;HOR2	(DL)-glycerol-3-phosphatase 1;(DL)-glycerol-3-phosphatase 2	yes	no	2	0.0086052	72.643	1	0	4	1	0	4	2	2	2	2	0.26651	0.38137	13.448	4
WELLQQVDTSTR	W	R	0	1	0	1	0	2	1	0	0	0	2	0	0	0	0	1	2	1	0	1	0	12	0	1474.74	CON__P04264	CON__P04264			yes	yes	2	0.0023367	100.04	1	0	3	1	0	3		3		3	0.15369	0.40032	31.383	3
WFNTVAASPIVK	W	K	2	0	1	0	0	0	0	0	0	1	0	1	0	1	1	1	1	1	0	2	0	12	0	1331.72	P36008	P36008	TEF4	Elongation factor 1-gamma 2	yes	yes	2	1.987e-10	173.19	1	0	4	1	0	4	3	1	3	1	0.15774	0.2565	8.4391	4
WFVGDTPTYTIHAK	W	K	1	0	0	1	0	0	0	1	1	1	0	1	0	1	1	0	3	1	1	1	0	14	0	1634.81	P32486	P32486	KRE6	Beta-glucan synthesis-associated protein KRE6	yes	yes	3	0.0062015	77.597	1	0	2	1	0	2		2		2	0.083361	0.14385	101.91	2
WTANLLPAR	W	R	2	1	1	0	0	0	0	0	0	0	2	0	0	0	1	0	1	1	0	0	0	9	0	1040.58	P0C0W1;Q3E7Y3	P0C0W1	RPS22A;RPS22B	40S ribosomal protein S22-A;40S ribosomal protein S22-B	yes	no	2	0.017355	58.699	1	0	2	1	0	2		2		2	0.45269	0.88954	0.99591	2
YADAVVGVAGEGLNVEQR	Y	R	3	1	1	1	0	1	2	3	0	0	1	0	0	0	0	0	0	0	1	4	0	18	0	1845.92	P33302	P33302	PDR5	Pleiotropic ABC efflux transporter of multiple drugs	yes	yes	2	1.0419e-29	197.38	1	0	3	1	0	3	1	2	1	2	0.30636	0.4342	NaN	1
YAGEVSHDDK	Y	K	1	0	0	2	0	0	1	1	1	0	0	1	0	0	0	1	0	0	1	1	0	10	0	1119.48	P00359;P00358	P00359	TDH3;TDH2	Glyceraldehyde-3-phosphate dehydrogenase 3;Glyceraldehyde-3-phosphate dehydrogenase 2	no	no	2	4.4902e-12	160.53	1	0	13	NaN	NaN		1	12			0.21299	0.27151	24.556	7
YAGEVSHDDKHIIVDGK	Y	K	1	0	0	3	0	0	1	2	2	2	0	2	0	0	0	1	0	0	1	2	0	17	1	1881.92	P00359	P00359	TDH3	Glyceraldehyde-3-phosphate dehydrogenase 3	yes	yes	4	0.01058	60.657	1	0	1	1	0	1		1		1	0.20637	0.35081	NaN	1
YAIEYLNDDDNGYIR	Y	R	1	1	2	3	0	0	1	1	0	2	1	0	0	0	0	0	0	0	3	0	0	15	0	1832.82	P32486;P33336	P32486	KRE6;SKN1	Beta-glucan synthesis-associated protein KRE6;Beta-glucan synthesis-associated protein SKN1	no	no	2	3.2458e-25	205.27	1	0	2	NaN	NaN			2			0.20185	0.41478	5.0106	2
YAQDGAGIER	Y	R	2	1	0	1	0	1	1	2	0	1	0	0	0	0	0	0	0	0	1	0	0	10	0	1078.5	P14126	P14126	RPL3	60S ribosomal protein L3	yes	yes	2	0.00039605	90.05	1	0	7	1	0	7	4	3	4	3	0.31785	0.69291	9.9246	5
YATASAIAATAVASLVLAR	Y	R	8	1	0	0	0	0	0	0	0	1	2	0	0	0	0	2	2	0	1	2	0	19	0	1819.02	P10664;P49626	P10664	RPL4A;RPL4B	60S ribosomal protein L4-A;60S ribosomal protein L4-B	no	no	2,3	2.0604e-62	328.8	1	0	12	NaN	NaN		6	6			0.49866	0.93902	17.244	12
YAWVLDK	Y	K	1	0	0	1	0	0	0	0	0	0	1	1	0	0	0	0	0	1	1	1	0	7	0	893.465	P02994	P02994	TEF1	Elongation factor 1-alpha	yes	yes	2	0.0063479	91.9	1	0	6	1	0	6	3	3	3	3	0.12968	0.24416	37.608	6
YDDSTIPPENQQR	Y	R	0	1	1	2	0	2	1	0	0	1	0	0	0	0	2	1	1	0	1	0	0	13	0	1561.7	P29465	P29465	CHS3	Chitin synthase 3	yes	yes	2	0.048909	51.463	1	0	1	1	0	1		1		1	NaN	NaN	NaN	0
YDPFVSNSNDYTPK	Y	K	0	0	2	2	0	0	0	0	0	0	0	1	0	1	2	2	1	0	2	1	0	14	0	1645.73	P46982	P46982	MNN5	Alpha-1,2-mannosyltransferase MNN5	yes	yes	2	7.0843e-17	183.96	1	0	6	1	0	6		6		6	0.14319	0.2784	24.255	4
YEDEINKR	Y	R	0	1	1	1	0	0	2	0	0	1	0	1	0	0	0	0	0	0	1	0	0	8	1	1065.51	CON__P04264;CON__Q6IFZ6;CON__Q7Z794;CON__P50446;CON__Q8BGZ7;CON__P05787;CON__H-INV:HIT000016045;CON__Q01546;CON__P12035;CON__P35908;CON__Q3TTY5;CON__O95678	CON__P04264			no	no	2	0.041104	89.296	1	0	1	NaN	NaN			1			NaN	NaN	NaN	0
YEDVVAK	Y	K	1	0	0	1	0	0	1	0	0	0	0	1	0	0	0	0	0	0	1	2	0	7	0	822.412	P26785;P26784	P26785	RPL16B;RPL16A	60S ribosomal protein L16-B;60S ribosomal protein L16-A	no	no	2	0.014027	91.626	1	0	4	NaN	NaN		2	2			0.39404	0.62535	7.638	4
YEELASLGNIIR	Y	R	1	1	1	0	0	0	2	1	0	2	2	0	0	0	0	1	0	0	1	0	0	12	0	1376.73	P32589;P32590	P32589	SSE1;SSE2	Heat shock protein homolog SSE1;Heat shock protein homolog SSE2	yes	no	2	0.00024248	117.2	1	0	3	1	0	3	3		3		0.20895	0.28078	6.2894	3
YEELQITAGR	Y	R	1	1	0	0	0	1	2	1	0	1	1	0	0	0	0	0	1	0	1	0	0	10	0	1178.59	CON__P04264	CON__P04264			yes	yes	2	1.9138e-07	140.78	1	0	38	1	0	38	4	34	4	34	0.34739	0.52413	129.54	14
YEEQTTNHPVAIVGAR	Y	R	2	1	1	0	0	1	2	1	1	1	0	0	0	0	1	0	2	0	1	2	0	16	0	1783.89	P38631	P38631	FKS1	1,3-beta-glucan synthase component FKS1	yes	yes	2,3	4.1882e-33	195.2	1	0	7	1	0	7	3	4	3	4	0.37573	0.73958	136.09	5
YENEVALR	Y	R	1	1	1	0	0	0	2	0	0	0	1	0	0	0	0	0	0	0	1	1	0	8	0	992.493	CON__P13645	CON__P13645			yes	yes	2	0.037953	52.255	1	0	1	1	0	1		1		1	0.075324	0.10417	NaN	1
YFIQPSGR	Y	R	0	1	0	0	0	1	0	1	0	1	0	0	0	1	1	1	0	0	1	0	0	8	0	966.492	P10659;P19358	P10659	SAM1;SAM2	S-adenosylmethionine synthase 1;S-adenosylmethionine synthase 2	yes	no	2	0.017882	69.423	1	0	3	1	0	3		3		3	0.29096	0.44992	8.3462	3
YFYSLLK	Y	K	0	0	0	0	0	0	0	0	0	0	2	1	0	1	0	1	0	0	2	0	0	7	0	932.501	P32563	P32563	VPH1	V-type proton ATPase subunit a, vacuolar isoform	yes	yes	2	0.042575	59.205	1	0	1	1	0	1	1		1		0.20188	0.2874	NaN	1
YGASAGNVGDEGGVAPNIQTAEEALDLIVDAIK	Y	K	6	0	2	3	0	1	3	5	0	3	2	1	0	0	1	1	1	0	1	3	0	33	0	3256.61	P00925;P00924	P00925	ENO2;ENO1	Enolase 2;Enolase 1	no	no	3	2.0359e-24	171.25	1	0	2	NaN	NaN			2			0.059665	0.1036	1.788	2
YGATSTNPAK	Y	K	2	0	1	0	0	0	0	1	0	0	0	1	0	0	1	1	2	0	1	0	0	10	0	1008.49	P05740;P46990	P05740	RPL17A;RPL17B	60S ribosomal protein L17-A;60S ribosomal protein L17-B	yes	no	2	4.8641e-10	160.53	1	0	5	1	0	5	3	2	3	2	0.17052	0.24002	7.628	5
YGGVYVGTLSKPEVK	Y	K	0	0	0	0	0	0	1	3	0	0	1	2	0	0	1	1	1	0	2	3	0	15	1	1595.86	P06169	P06169	PDC1	Pyruvate decarboxylase isozyme 1	yes	yes	2,3	8.0575e-13	168.89	1	0	7	1	0	7		7		7	0.14988	0.40362	19.555	7
YGICGPNGCGK	Y	K	0	0	1	0	2	0	0	4	0	1	0	1	0	0	1	0	0	0	1	0	0	11	0	1181.5	P16521	P16521	YEF3	Elongation factor 3A	yes	yes	2	3.5733e-14	192.92	1	0	9	1	0	9	3	6	3	6	0.22307	0.42894	52.539	9
YHIEEEGSR	Y	R	0	1	0	0	0	0	3	1	1	1	0	0	0	0	0	1	0	0	1	0	0	9	0	1118.5	P00560	P00560	PGK1	Phosphoglycerate kinase	yes	yes	2	0.011175	45.997	1	0	2	1	0	2		2		2	0.45699	0.79876	15.134	2
YICDNQDTISSK	Y	K	0	0	1	2	1	1	0	0	0	2	0	1	0	0	0	2	1	0	1	0	0	12	0	1442.63	CON__P02769	CON__P02769			yes	yes	2	2.7849e-21	211.38	1	0	15	1	0	15	10	5	10	5	0.073602	0.12645	78.258	8
YIDLEAPVQIVK	Y	K	1	0	0	1	0	1	1	0	0	2	1	1	0	0	1	0	0	0	1	2	0	12	0	1386.78	P38701	P38701	RPS20	40S ribosomal protein S20	yes	yes	2	2.3975e-08	138.24	1	0	8	1	0	8	6	2	6	2	0.14125	0.18981	62.618	5
YIDQQTGKEK	Y	K	0	0	0	1	0	2	1	1	0	1	0	2	0	0	0	0	1	0	1	0	0	10	1	1208.6	P43555	P43555	EMP47	Protein EMP47	yes	yes	2	0.002572	128.03	1	0	2	1	0	2		2		2	NaN	NaN	NaN	0
YIPIQYVLSR	Y	R	0	1	0	0	0	1	0	0	0	2	1	0	0	0	1	1	0	0	2	1	0	10	0	1250.7	CON__P02668	CON__P02668			yes	yes	2	0.0098995	69.672	1	0	3	1	0	3	3		3		0.16174	0.24277	79.457	2
YIQTEQQIEIPEGVTVSIK	Y	K	0	0	0	0	0	3	3	1	0	4	0	1	0	0	1	1	2	0	1	2	0	19	0	2174.15	P51401	P51401	RPL9B	60S ribosomal protein L9-B	yes	yes	2	1.0965e-05	107.41	1	0	1	1	0	1		1		1	0.98223	1.3941	NaN	1
YIQTEQQIEVPEGVTVSIK	Y	K	0	0	0	0	0	3	3	1	0	3	0	1	0	0	1	1	2	0	1	3	0	19	0	2160.13	P05738	P05738	RPL9A	60S ribosomal protein L9-A	yes	yes	2	2.3172e-25	170.38	1	0	3	1	0	3		3		3	0.24591	0.46052	27.986	2
YIYGGSESYR	Y	R	0	1	0	0	0	0	1	2	0	1	0	0	0	0	0	2	0	0	3	0	0	10	0	1193.54	P27809	P27809	KRE2	Glycolipid 2-alpha-mannosyltransferase	yes	yes	2	0.013692	63.32	1	0	5	1	0	5		5		5	0.19795	0.27615	35.032	5
YLAAYLLLNAAGNTPDATK	Y	K	5	0	2	1	0	0	0	1	0	0	4	1	0	0	1	0	2	0	2	0	0	19	0	1979.04	P05319	P05319	RPP2A	60S acidic ribosomal protein P2-alpha	yes	yes	2,3	4.3598e-191	393.18	1	0	4	1	0	4		4		4	0.36701	0.81015	34.518	4
YLEELQR	Y	R	0	1	0	0	0	1	2	0	0	0	2	0	0	0	0	0	0	0	1	0	0	7	0	949.487	P05748	P05748	RPL15A	60S ribosomal protein L15-A	yes	yes	2	0.041021	60.682	1	0	2	1	0	2		2		2	0.44087	0.66815	8.0682	2
YLEQVLDHQR	Y	R	0	1	0	1	0	2	1	0	1	0	2	0	0	0	0	0	0	0	1	1	0	10	0	1299.66	P05740	P05740	RPL17A	60S ribosomal protein L17-A	yes	yes	3	0.031771	52.79	1	0	1	1	0	1	1		1		0.77893	1.0467	NaN	1
YLPDASSQVK	Y	K	1	0	0	1	0	1	0	0	0	0	1	1	0	0	1	2	0	0	1	1	0	10	0	1106.56	P04840	P04840	POR1	Mitochondrial outer membrane protein porin 1	yes	yes	2	0.031771	52.79	1	0	2	1	0	2	2		2		0.26118	0.36124	2.4905	2
YLPNGDCECCGR	Y	R	0	1	1	1	3	0	1	2	0	0	1	0	0	0	1	0	0	0	1	0	0	12	0	1499.56	P07702	P07702	LYS2	L-aminoadipate-semialdehyde dehydrogenase	yes	yes	2	0.0042336	80.69	1	0	11	1	0	11	3	8	3	8	0.20213	0.30585	38.718	6
YLVEAGQIDEAR	Y	R	2	1	0	1	0	1	2	1	0	1	1	0	0	0	0	0	0	0	1	1	0	12	0	1362.68	P32466	P32466	HXT3	Low-affinity glucose transporter HXT3	yes	yes	2	1.5234e-07	154.36	1	0	19	1	0	19		19		19	0.3088	0.47342	99.936	7
YMTTVSGR	Y	R	0	1	0	0	0	0	0	1	0	0	0	0	1	0	0	1	2	0	1	1	0	8	0	913.433	P41805	P41805	RPL10	60S ribosomal protein L10	yes	yes	2	0.01075	41.448	1	0	1	1	0	1	1		1		0.50078	0.71291	NaN	1
YNAFIASEVLIK	Y	K	2	0	1	0	0	0	1	0	0	2	1	1	0	1	0	1	0	0	1	1	0	12	0	1366.75	P0CX43;P0CX44	P0CX43	RPL1A;RPL1B	60S ribosomal protein L1-A;60S ribosomal protein L1-B	yes	no	2	1.5032e-08	145.31	1	0	5	1	0	5	3	2	3	2	0.48303	0.79971	20.332	3
YNDGENLVDR	Y	R	0	1	2	2	0	0	1	1	0	0	1	0	0	0	0	0	0	0	1	1	0	10	0	1193.53	Q12675	Q12675	DNF2	Phospholipid-transporting ATPase DNF2	yes	yes	2	0.01059	68.515	1	0	2	1	0	2		2		2	0.16441	0.24151	9.792	2
YNEIVNLTLPDGTVR	Y	R	0	1	2	1	0	0	1	1	0	1	2	0	0	0	1	0	2	0	1	2	0	15	0	1702.89	P16140	P16140	VMA2	V-type proton ATPase subunit B	yes	yes	2	9.2515e-09	139.58	1	0	1	1	0	1	1		1		NaN	NaN	NaN	0
YNGVFQECCQAEDKGACLLPK	Y	K	2	0	1	1	3	2	2	2	0	0	2	2	0	1	1	0	0	0	1	1	0	21	1	2486.1	CON__P02769	CON__P02769			yes	yes	3	9.1782e-08	119.47	1	0	2	1	0	2	2		2		0.53646	0.76371	NaN	1
YNIDAVNEFIVK	Y	K	1	0	2	1	0	0	1	0	0	2	0	1	0	1	0	0	0	0	1	2	0	12	0	1423.73	P32481	P32481	GCD11	Eukaryotic translation initiation factor 2 subunit gamma	yes	yes	2	0.0022937	100.38	1	0	1	1	0	1		1		1	0.37379	0.58746	NaN	1
YNLSPSPEDEDFEGPTEEEMQTLR	Y	R	0	1	1	2	0	1	6	1	0	0	2	0	1	1	3	2	2	0	1	0	0	24	0	2812.2	P32901	P32901	PTR2	Peptide transporter PTR2	yes	yes	2,3	4.8888e-09	130.49	1	0	3	1	0	3		3		3	0.28273	0.50753	4.8651	2
YNSDILLINPNLNKNDEEGSESATTPAKDVDNDTLSK	Y	K	2	0	6	5	0	0	3	1	0	2	4	3	0	0	2	4	3	0	1	1	0	37	2	4033.92	P31755	P31755	OCH1	Initiation-specific alpha-1,6-mannosyltransferase	yes	yes	4	0.00059331	73.919	1	0	2	1	0	2		2		2	NaN	NaN	NaN	0
YQALSDPK	Y	K	1	0	0	1	0	1	0	0	0	0	1	1	0	0	1	1	0	0	1	0	0	8	0	920.46	P15108	P15108	HSC82	ATP-dependent molecular chaperone HSC82	yes	yes	2	0.01348	74.376	1	0	6	1	0	6	3	3	3	3	0.046694	0.079096	15.318	6
YQAVTCEPNQLAEK	Y	K	2	0	1	0	1	2	2	0	0	0	1	1	0	0	1	0	1	0	1	1	0	14	0	1649.77	P08004	P08004	CHS1	Chitin synthase 1	yes	yes	2	1.4408e-16	152	1	0	6	1	0	6		6		6	0.50419	0.70212	17.205	4
YQDPSQADAIMK	Y	K	2	0	0	2	0	2	0	0	0	1	0	1	1	0	1	1	0	0	1	0	0	12	0	1365.62	P36015	P36015	YKT6	Synaptobrevin homolog YKT6	yes	yes	2	0.0049928	82.069	1	0	2	1	0	2		2		2	0.32344	0.44044	5.6287	2
YQVTVIDAPGHR	Y	R	1	1	0	1	0	1	0	1	1	1	0	0	0	0	1	0	1	0	1	2	0	12	0	1354.7	P02994	P02994	TEF1	Elongation factor 1-alpha	yes	yes	2,3	2.0767e-05	134.56	1	0	14	1	0	14	7	7	7	7	0.16565	0.33259	55.249	12
YRPETAAEKK	Y	K	2	1	0	0	0	0	2	0	0	0	0	2	0	0	1	0	1	0	1	0	0	10	2	1191.62	P29453;P17076	P29453	RPL8B;RPL8A	60S ribosomal protein L8-B;60S ribosomal protein L8-A	yes	no	3	0.034116	90.05	1	0	1	1	0	1		1		1	0.12762	0.16622	NaN	1
YRPNCPIILVTR	Y	R	0	2	1	0	1	0	0	0	0	2	1	0	0	0	2	0	1	0	1	1	0	12	1	1500.82	P00549	P00549	CDC19	Pyruvate kinase 1	yes	yes	2,3	0.00013269	100.93	1	0	4	1	0	4		4		4	0.25508	0.53208	13.566	4
YSEGYPGAR	Y	R	1	1	0	0	0	0	1	2	0	0	0	0	0	0	1	1	0	0	2	0	0	9	0	998.446	P37291	P37291	SHM2	Serine hydroxymethyltransferase, cytosolic	yes	yes	2	0.0046037	84.615	1	0	2	1	0	2	2		2		0.51552	0.71303	42.808	2
YSLAPVAK	Y	K	2	0	0	0	0	0	0	0	0	0	1	1	0	0	1	1	0	0	1	1	0	8	0	847.48	P00560	P00560	PGK1	Phosphoglycerate kinase	yes	yes	2	0.0070452	61.962	1	0	8	1	0	8		8		8	0.21509	0.33864	15.883	8
YSNLVCK	Y	K	0	0	1	0	1	0	0	0	0	0	1	1	0	0	0	1	0	0	1	1	0	7	0	882.427	P0CX55;P0CX56	P0CX55	RPS18A;RPS18B	40S ribosomal protein S18-A;40S ribosomal protein S18-B	yes	no	2	0.0038098	86.833	1	0	4	1	0	4	1	3	1	3	0.3476	0.71579	17.658	4
YSTFAQTTSSEQTGQEK	Y	K	1	0	0	0	0	3	2	1	0	0	0	1	0	1	0	3	4	0	1	0	0	17	0	1891.84	P38736	P38736	GOS1	Golgi SNAP receptor complex member 1	yes	yes	2	6.9462e-20	185.33	1	0	7	1	0	7		7		7	0.18028	0.26057	17.597	5
YSTVLSSGSGYK	Y	K	0	0	0	0	0	0	0	2	0	0	1	1	0	0	0	4	1	0	2	1	0	12	0	1247.6	P27810	P27810	KTR1	Alpha-1,2 mannosyltransferase KTR1	yes	yes	2	0.00040029	115.33	1	0	3	1	0	3		3		3	0.095606	0.18596	8.0181	3
YTEEFFDNEDLNAK	Y	K	1	0	2	2	0	0	3	0	0	0	1	1	0	2	0	0	1	0	1	0	0	14	0	1733.74	P38069	P38069	MNN2	Alpha-1,2-mannosyltransferase MNN2	yes	yes	2	0.00060099	107.35	1	0	5	1	0	5		5		5	0.31346	0.43352	16.994	4
YTNPLFMQSISPVK	Y	K	0	0	1	0	0	1	0	0	0	1	1	1	1	1	2	2	1	0	1	1	0	14	0	1623.83	P38264	P38264	PHO88	Inorganic phosphate transport protein PHO88	yes	yes	2	1.1937e-53	195.2	1	0	4	1	0	4	2	2	2	2	0.50155	0.85522	34.766	2
YTNVLNK	Y	K	0	0	2	0	0	0	0	0	0	0	1	1	0	0	0	0	1	0	1	1	0	7	0	850.455	P17255	P17255	VMA1	V-type proton ATPase catalytic subunit A;Endonuclease PI-SceI	yes	yes	2	0.037251	64.265	1	0	1	1	0	1	1		1		0.23057	0.30984	NaN	1
YTPLTFLPK	Y	K	0	0	0	0	0	0	0	0	0	0	2	1	0	1	2	0	2	0	1	0	0	9	0	1078.61	P32660	P32660	DNF1	Phospholipid-transporting ATPase DNF1	yes	yes	2	0.018813	57.59	1	0	1	1	0	1	1		1		0.27043	0.38498	NaN	1
YVDEQSKNELKK	Y	K	0	0	1	1	0	1	2	0	0	0	1	3	0	0	0	1	0	0	1	1	0	12	2	1479.76	P0CX51;P0CX52	P0CX51	RPS16A;RPS16B	40S ribosomal protein S16-A;40S ribosomal protein S16-B	yes	no	3	0.020173	55.401	1	0	2	1	0	2	1	1	1	1	0.27838	0.42548	28.179	2
YVDPNVLPETESLALVIDR	Y	R	1	1	1	2	0	0	2	0	0	1	3	0	0	0	2	1	1	0	1	3	0	19	0	2142.12	P00950	P00950	GPM1	Phosphoglycerate mutase 1	yes	yes	2	2.4105e-14	166.91	1	0	3	1	0	3		3		3	0.24663	0.55122	5.0317	3
YVEPGNAMSGEGEK	Y	K	1	0	1	0	0	0	3	3	0	0	0	1	1	0	1	1	0	0	1	1	0	14	0	1466.63	P38264	P38264	PHO88	Inorganic phosphate transport protein PHO88	yes	yes	2	0.011765	83.729	1	0	2	1	0	2	2		2		NaN	NaN	NaN	0
YVILPDPK	Y	K	0	0	0	1	0	0	0	0	0	1	1	1	0	0	2	0	0	0	1	1	0	8	0	943.538	P39106	P39106	MNN1	Alpha-1,3-mannosyltransferase MNN1	yes	yes	2	0.0056543	91.853	1	0	12	1	0	12		12		12	0.26868	0.41201	NaN	1
YVMESGAK	Y	K	1	0	0	0	0	0	1	1	0	0	0	1	1	0	0	1	0	0	1	1	0	8	0	883.411	P05750	P05750	RPS3	40S ribosomal protein S3	yes	yes	2	0.010455	43.083	1	0	1	1	0	1		1		1	0.35317	0.72866	NaN	1
YVQSFDTK	Y	K	0	0	0	1	0	1	0	0	0	0	0	1	0	1	0	1	1	0	1	1	0	8	0	986.471	P25656	P25656	CDC50	Cell division control protein 50	yes	yes	2	0.019133	68.016	1	0	2	1	0	2		2		2	0.095957	0.14022	35.256	2
YVVDTSK	Y	K	0	0	0	1	0	0	0	0	0	0	0	1	0	0	0	1	1	0	1	2	0	7	0	810.412	P00330;P00331	P00330	ADH1;ADH2	Alcohol dehydrogenase 1;Alcohol dehydrogenase 2	no	no	1,2	0.0018982	100.07	1	0	6	NaN	NaN		1	5			0.23019	0.53096	24.271	6
YWLAAATATGIK	Y	K	4	0	0	0	0	0	0	1	0	1	1	1	0	0	0	0	2	1	1	0	0	12	0	1264.68	P38011	P38011	ASC1	Guanine nucleotide-binding protein subunit beta-like protein	yes	yes	2	0.022748	72.652	1	0	1	1	0	1	1		1		NaN	NaN	NaN	0
YYNAVNPFEFMEDVATAGK	Y	K	3	0	2	1	0	0	2	1	0	0	0	1	1	2	1	0	1	0	2	2	0	19	0	2164.98	P49723	P49723	RNR4	Ribonucleoside-diphosphate reductase small chain 2	yes	yes	2	5.4715e-32	213.69	1	0	3	1	0	3		3		3	0.11236	0.15033	11.654	3
YYPQQAPMPAAAPQQAYYGTAPSTSK	Y	K	6	0	0	0	0	4	0	1	0	0	0	1	1	0	5	2	2	0	4	0	0	26	0	2786.3	P43582	P43582	WWM1	WW domain-containing protein WWM1	yes	yes	3	5.5099e-45	156.87	1	0	13	1	0	13		13		13	0.2518	0.39628	NaN	1
YYQPQQPQYPQYPQQQR	Y	R	0	1	0	0	0	8	0	0	0	0	0	0	0	0	4	0	0	0	4	0	0	17	0	2239.04	P43582	P43582	WWM1	WW domain-containing protein WWM1	yes	yes	3	5.6032e-07	114.7	1	0	21	1	0	21		21		21	0.1783	0.27576	38.398	10
YYYITPISSK	Y	K	0	0	0	0	0	0	0	0	0	2	0	1	0	0	1	2	1	0	3	0	0	10	0	1233.63	P39106	P39106	MNN1	Alpha-1,3-mannosyltransferase MNN1	yes	yes	2	0.035736	67.334	1	0	2	1	0	2	2		2		NaN	NaN	NaN	0
[truncated: 27 more columns]
