# Supplementary material for: Mass spectrometry analysis of K63-ubiquitinated targets in response to oxidative stress
Source: Data Brief. 2015 May 21;4:130–4. doi: 10.1016/j.dib.2015.05.002 (PMC4510443; doi:10.1016/j.dib.2015.05.002)
Supplement: Supplementary file 3 — Supplementary data [file mmc3.xlsx]

## Sheet: Supplementary_Table3_evidence_S
Sequence	Length	K Count	R Count	Modifications	Modified sequence	GlyGly (K) Probabilities	Oxidation (M) Probabilities	GlyGly (K) Score Diffs	Oxidation (M) Score Diffs	Acetyl (Protein N-term)	GlyGly (K)	Oxidation (M)	Proteins	Leading Proteins	Leading Razor Protein	Gene Names	Protein Names	Fasta headers	Type	Labeling State	Raw file	Fraction	Experiment	MS/MS m/z	Charge	m/z	Mass	Resolution	Uncalibrated - Calibrated m/z [ppm]	Mass Error [ppm]	Uncalibrated Mass Error [ppm]	Max intensity m/z 0	Max intensity m/z 1	Retention time	B mixture	Retention Length	Calibrated Retention Time	Calibrated Retention Time Start	Calibrated Retention Time Finish	Retention Time Calibration	Match Time Difference	PIF	Fraction of total spectrum	Base peak fraction	PEP	MS/MS Count	MS/MS Scan Number	Score	Delta score
AAAAQDEITGDGTTTVVCLVGELLR	25	0	1	Unmodified	_AAAAQDEITGDGTTTVVCLVGELLR_					0	0	0	P39079	P39079	P39079	CCT6	T-complex protein 1 subunit zeta	>sp|P39079|TCPZ_YEAST T-complex protein 1 subunit zeta OS=Saccharomyces cerevisiae (strain ATCC 204508 / S288c) GN=CCT6 PE=1 SV=1	ISO-MSMS	0	130508_TK63_2_SILAC280Hvs413H_2	1	IPK63_413_2	854.45	3	854.102	2559.28	NaN	NaN	-0.44857	NaN	NaN	NaN	158.31	NaN	0.6077	158.31	158.04	158.65	0		0	0	0	5.9347e-06	2	28126	105.46	78.506
AAAAQDEITGDGTTTVVCLVGELLR	25	0	1	Unmodified	_AAAAQDEITGDGTTTVVCLVGELLR_					0	0	0	P39079	P39079	P39079	CCT6	T-complex protein 1 subunit zeta	>sp|P39079|TCPZ_YEAST T-complex protein 1 subunit zeta OS=Saccharomyces cerevisiae (strain ATCC 204508 / S288c) GN=CCT6 PE=1 SV=1	ISO-MSMS	0	130508_TK63_2_SILAC280Hvs413H_3	1	IPK63_413_2	854.44	3	854.102	2559.28	NaN	NaN	-0.57566	NaN	NaN	NaN	158.19	NaN	0.73817	158.19	157.86	158.6	0		0	0	0	0.0063194	1	28101	61.616	33.199
AAAEKADAPIDTK	13	2	0	Unmodified	_AAAEKADAPIDTK_					0	0	0	P27809	P27809	P27809	KRE2	Glycolipid 2-alpha-mannosyltransferase	>sp|P27809|KRE2_YEAST Glycolipid 2-alpha-mannosyltransferase OS=Saccharomyces cerevisiae (strain ATCC 204508 / S288c) GN=KRE2 PE=1 SV=1	ISO-MSMS	0	130508_TK63_2_SILAC280Hvs413H_1	1	IPK63_413_2	650.84	2	650.841	1299.67	NaN	NaN	0.53235	NaN	NaN	NaN	53.091	NaN	3.3666	53.091	51.57	54.937	0		0	0	0	9.9236e-05	2	5005	134.04	75.911
AAAEKADAPIDTK	13	2	0	Unmodified	_AAAEKADAPIDTK_					0	0	0	P27809	P27809	P27809	KRE2	Glycolipid 2-alpha-mannosyltransferase	>sp|P27809|KRE2_YEAST Glycolipid 2-alpha-mannosyltransferase OS=Saccharomyces cerevisiae (strain ATCC 204508 / S288c) GN=KRE2 PE=1 SV=1	MSMS	0	130508_TK63_2_SILAC280Hvs413H_2	1	IPK63_413_2	650.84	2	650.841	1299.67	NaN	NaN	NaN	NaN	NaN	NaN	53.859	NaN	1	53.859	53.359	54.359	3.8147e-06		0	0	0	2.5298e-08	1	5311	134.04	105.33
AAAEKADAPIDTK	13	2	0	Unmodified	_AAAEKADAPIDTK_					0	0	0	P27809	P27809	P27809	KRE2	Glycolipid 2-alpha-mannosyltransferase	>sp|P27809|KRE2_YEAST Glycolipid 2-alpha-mannosyltransferase OS=Saccharomyces cerevisiae (strain ATCC 204508 / S288c) GN=KRE2 PE=1 SV=1	MSMS	0	130508_TK63_2_SILAC280Hvs413H_2	1	IPK63_413_2	650.84	2	650.841	1299.67	NaN	NaN	NaN	NaN	NaN	NaN	55.376	NaN	1	55.376	54.876	55.876	0		0	0	0	0.046569	1	5544	90.861	48.232
AAAEKADAPIDTK	13	2	0	Unmodified	_AAAEKADAPIDTK_					0	0	0	P27809	P27809	P27809	KRE2	Glycolipid 2-alpha-mannosyltransferase	>sp|P27809|KRE2_YEAST Glycolipid 2-alpha-mannosyltransferase OS=Saccharomyces cerevisiae (strain ATCC 204508 / S288c) GN=KRE2 PE=1 SV=1	ISO-MSMS	0	130508_TK63_2_SILAC280Hvs413H_3	1	IPK63_413_2	651.34	2	650.841	1299.67	NaN	NaN	0.75558	NaN	NaN	NaN	53.134	NaN	2.6968	53.134	51.764	54.461	0		0	0	0	0.00023097	2	5190	131.35	111.15
AAAPTVVFLDELDSIAK	17	1	0	Unmodified	_AAAPTVVFLDELDSIAK_					0	0	0	P25694	P25694	P25694	CDC48	Cell division control protein 48	>sp|P25694|CDC48_YEAST Cell division control protein 48 OS=Saccharomyces cerevisiae (strain ATCC 204508 / S288c) GN=CDC48 PE=1 SV=3	ISO-MSMS	0	130409_2TK63_SILAC280Hvs413H_glycine	1	IPK63_413_1	587.32	3	587.321	1758.94	NaN	NaN	-0.42342	NaN	NaN	NaN	147.44	NaN	0.58661	147.44	147.15	147.74	0		0	0	0	0.0010353	2	26343	86.548	40.067
AAAPTVVFLDELDSIAK	17	1	0	Unmodified	_AAAPTVVFLDELDSIAK_					0	0	0	P25694	P25694	P25694	CDC48	Cell division control protein 48	>sp|P25694|CDC48_YEAST Cell division control protein 48 OS=Saccharomyces cerevisiae (strain ATCC 204508 / S288c) GN=CDC48 PE=1 SV=3	ISO-MSMS	0	130409_2TK63_SILAC280Hvs413H_glycine	1	IPK63_413_1	880.47	2	880.477	1758.94	NaN	NaN	0.3375	NaN	NaN	NaN	147.5	NaN	1.0522	147.5	147.08	148.13	0		0	0	0	7.6115e-08	1	26340	133.28	105.78
AAAPTVVFLDELDSIAK	17	1	0	Unmodified	_AAAPTVVFLDELDSIAK_					0	0	0	P25694	P25694	P25694	CDC48	Cell division control protein 48	>sp|P25694|CDC48_YEAST Cell division control protein 48 OS=Saccharomyces cerevisiae (strain ATCC 204508 / S288c) GN=CDC48 PE=1 SV=3	ISO-MSMS	0	130410_2TK63_SILAC280Hvs413H_glycine	1	IPK63_413_1	880.47	2	880.477	1758.94	NaN	NaN	0.24269	NaN	NaN	NaN	147.3	NaN	0.82721	147.3	146.93	147.76	0		0	0	0	1.9292e-10	1	26519	149.97	138.87
AAAPTVVFLDELDSIAK	17	1	0	Unmodified	_AAAPTVVFLDELDSIAK_					0	0	0	P25694	P25694	P25694	CDC48	Cell division control protein 48	>sp|P25694|CDC48_YEAST Cell division control protein 48 OS=Saccharomyces cerevisiae (strain ATCC 204508 / S288c) GN=CDC48 PE=1 SV=3	ISO-MSMS	0	130410_2TK63_SILAC280Hvs413H_glycine	1	IPK63_413_1	587.66	3	587.321	1758.94	NaN	NaN	0.028645	NaN	NaN	NaN	147.25	NaN	0.58578	147.25	146.93	147.52	0		0	0	0	1.157e-07	2	26552	131.86	96.387
AAAPTVVFLDELDSIAK	17	1	0	Unmodified	_AAAPTVVFLDELDSIAK_					0	0	0	P25694	P25694	P25694	CDC48	Cell division control protein 48	>sp|P25694|CDC48_YEAST Cell division control protein 48 OS=Saccharomyces cerevisiae (strain ATCC 204508 / S288c) GN=CDC48 PE=1 SV=3	ISO-MSMS	0	130412_2TK63_SILAC280Hvs413H_glycine	1	IPK63_413_1	587.66	3	587.321	1758.94	NaN	NaN	0.42321	NaN	NaN	NaN	147.45	NaN	0.72478	147.45	147.16	147.88	0		0	0	0	1.7992e-10	2	26498	150.34	117.81
AAAPTVVFLDELDSIAK	17	1	0	Unmodified	_AAAPTVVFLDELDSIAK_					0	0	0	P25694	P25694	P25694	CDC48	Cell division control protein 48	>sp|P25694|CDC48_YEAST Cell division control protein 48 OS=Saccharomyces cerevisiae (strain ATCC 204508 / S288c) GN=CDC48 PE=1 SV=3	ISO-MSMS	0	130412_2TK63_SILAC280Hvs413H_glycine	1	IPK63_413_1	880.98	2	880.477	1758.94	NaN	NaN	0.096149	NaN	NaN	NaN	147.47	NaN	0.87984	147.47	147.11	147.99	0		0	0	0	2.7779e-14	2	26532	166.92	108.67
AAAPTVVFLDELDSIAK	17	1	0	Unmodified	_AAAPTVVFLDELDSIAK_					0	0	0	P25694	P25694	P25694	CDC48	Cell division control protein 48	>sp|P25694|CDC48_YEAST Cell division control protein 48 OS=Saccharomyces cerevisiae (strain ATCC 204508 / S288c) GN=CDC48 PE=1 SV=3	MULTI-MSMS		130508_TK63_2_SILAC280Hvs413H_1	1	IPK63_413_2	880.98	2	880.477	1758.94	45610.5	0.64685	-0.45775	0.18909	880.477	884.987	156.45	NaN	3.749	156.45	155.78	159.53	0		0	0	0	6.9577e-14	1	27715	166.48	166.48
AAAPTVVFLDELDSIAK	17	1	0	Unmodified	_AAAPTVVFLDELDSIAK_					0	0	0	P25694	P25694	P25694	CDC48	Cell division control protein 48	>sp|P25694|CDC48_YEAST Cell division control protein 48 OS=Saccharomyces cerevisiae (strain ATCC 204508 / S288c) GN=CDC48 PE=1 SV=3	ISO-MSMS	0	130508_TK63_2_SILAC280Hvs413H_1	1	IPK63_413_2	587.32	3	587.321	1758.94	NaN	NaN	-0.30655	NaN	NaN	NaN	156.36	NaN	2.692	156.36	155.62	158.31	0		0	0	0	5.3858e-20	1	27697	187.37	145.75
AAAPTVVFLDELDSIAK	17	1	0	Unmodified	_AAAPTVVFLDELDSIAK_					0	0	0	P25694	P25694	P25694	CDC48	Cell division control protein 48	>sp|P25694|CDC48_YEAST Cell division control protein 48 OS=Saccharomyces cerevisiae (strain ATCC 204508 / S288c) GN=CDC48 PE=1 SV=3	MULTI-MSMS		130508_TK63_2_SILAC280Hvs413H_2	1	IPK63_413_2	880.98	2	880.477	1758.94	45966	0.34834	-0.19818	0.15016	880.979	884.986	156.64	NaN	3.633	156.64	155.71	159.35	0		0	0	0	4.1795e-10	1	27633	154.51	154.51
AAAPTVVFLDELDSIAK	17	1	0	Unmodified	_AAAPTVVFLDELDSIAK_					0	0	0	P25694	P25694	P25694	CDC48	Cell division control protein 48	>sp|P25694|CDC48_YEAST Cell division control protein 48 OS=Saccharomyces cerevisiae (strain ATCC 204508 / S288c) GN=CDC48 PE=1 SV=3	ISO-MSMS	0	130508_TK63_2_SILAC280Hvs413H_2	1	IPK63_413_2	587.33	3	587.321	1758.94	NaN	NaN	-0.37854	NaN	NaN	NaN	156.54	NaN	1.5844	156.54	155.8	157.38	0		0	0	0	3.8579e-14	1	27623	163.8	128.15
AAAPTVVFLDELDSIAK	17	1	0	Unmodified	_AAAPTVVFLDELDSIAK_					0	0	0	P25694	P25694	P25694	CDC48	Cell division control protein 48	>sp|P25694|CDC48_YEAST Cell division control protein 48 OS=Saccharomyces cerevisiae (strain ATCC 204508 / S288c) GN=CDC48 PE=1 SV=3	ISO-MSMS	0	130508_TK63_2_SILAC280Hvs413H_3	1	IPK63_413_2	587.32	3	587.321	1758.94	NaN	NaN	-0.30886	NaN	NaN	NaN	156.47	NaN	2.1408	156.47	155.87	158.02	0		0	0	0	6.0951e-14	1	27638	157.35	120.9
AAAPTVVFLDELDSIAK	17	1	0	Unmodified	_AAAPTVVFLDELDSIAK_					0	0	0	P25694	P25694	P25694	CDC48	Cell division control protein 48	>sp|P25694|CDC48_YEAST Cell division control protein 48 OS=Saccharomyces cerevisiae (strain ATCC 204508 / S288c) GN=CDC48 PE=1 SV=3	ISO-MSMS	0	130508_TK63_2_SILAC280Hvs413H_3	1	IPK63_413_2	880.98	2	880.477	1758.94	NaN	NaN	-0.44934	NaN	NaN	NaN	156.51	NaN	3.2065	156.51	155.87	159.08	0		0	0	0	1.8342e-14	1	27654	169.64	144.09
AAATAAMTK	9	1	0	Unmodified	_AAATAAMTK_					0	0	0	P16521	P16521	P16521	YEF3	Elongation factor 3A	>sp|P16521|EF3A_YEAST Elongation factor 3A OS=Saccharomyces cerevisiae (strain ATCC 204508 / S288c) GN=YEF3 PE=1 SV=4	MSMS	0	130410_2TK63_SILAC280Hvs413H_glycine	1	IPK63_413_1	418.22	2	418.221	834.427	NaN	NaN	NaN	NaN	NaN	NaN	13.708	NaN	1	13.708	13.208	14.208	0		0	0	0	0.045088	1	1175	63.216	34.489
AAATAAMTK	9	1	0	Unmodified	_AAATAAMTK_					0	0	0	P16521	P16521	P16521	YEF3	Elongation factor 3A	>sp|P16521|EF3A_YEAST Elongation factor 3A OS=Saccharomyces cerevisiae (strain ATCC 204508 / S288c) GN=YEF3 PE=1 SV=4	MSMS	0	130508_TK63_2_SILAC280Hvs413H_2	1	IPK63_413_2	418.22	2	418.221	834.427	NaN	NaN	NaN	NaN	NaN	NaN	29.052	NaN	1	29.052	28.552	29.552	0		0	0	0	0.043299	1	2250	64.654	32.718
AAATAAMTK	9	1	0	Unmodified	_AAATAAMTK_					0	0	0	P16521	P16521	P16521	YEF3	Elongation factor 3A	>sp|P16521|EF3A_YEAST Elongation factor 3A OS=Saccharomyces cerevisiae (strain ATCC 204508 / S288c) GN=YEF3 PE=1 SV=4	MSMS	0	130508_TK63_2_SILAC280Hvs413H_3	1	IPK63_413_2	418.22	2	418.221	834.427	NaN	NaN	NaN	NaN	NaN	NaN	26.789	NaN	1	26.789	26.289	27.289	0		0	0	0	0.034029	1	2084	72.643	39.093
AAATAAMTK	9	1	0	Unmodified	_AAATAAMTK_					0	0	0	P16521	P16521	P16521	YEF3	Elongation factor 3A	>sp|P16521|EF3A_YEAST Elongation factor 3A OS=Saccharomyces cerevisiae (strain ATCC 204508 / S288c) GN=YEF3 PE=1 SV=4	MSMS	0	130508_TK63_2_SILAC280Hvs413H_3	1	IPK63_413_2	418.22	2	418.221	834.427	NaN	NaN	NaN	NaN	NaN	NaN	28.808	NaN	1	28.808	28.308	29.308	-1.9073e-06		0	0	0	0.028021	1	2255	80.755	37.631
AADALLLK	8	1	0	Unmodified	_AADALLLK_					0	0	0	P00925;P00924	P00925;P00924	P00925	ENO2;ENO1	Enolase 2;Enolase 1	>sp|P00925|ENO2_YEAST Enolase 2 OS=Saccharomyces cerevisiae (strain ATCC 204508 / S288c) GN=ENO2 PE=1 SV=2;>sp|P00924|ENO1_YEAST Enolase 1 OS=Saccharomyces cerevisiae (strain ATCC 204508 / S288c) GN=ENO1 PE=1 SV=3	ISO-MSMS	0	130409_2TK63_SILAC280Hvs413H_glycine	1	IPK63_413_1	407.75	2	407.755	813.496	NaN	NaN	0.18638	NaN	NaN	NaN	66.374	NaN	8.3041	66.374	62.357	70.661	0		0	0	0	0.0092612	3	8970	81.548	41.28
AADALLLK	8	1	0	Unmodified	_AADALLLK_					0	0	0	P00925;P00924	P00925;P00924	P00925	ENO2;ENO1	Enolase 2;Enolase 1	>sp|P00925|ENO2_YEAST Enolase 2 OS=Saccharomyces cerevisiae (strain ATCC 204508 / S288c) GN=ENO2 PE=1 SV=2;>sp|P00924|ENO1_YEAST Enolase 1 OS=Saccharomyces cerevisiae (strain ATCC 204508 / S288c) GN=ENO1 PE=1 SV=3	MSMS	0	130409_2TK63_SILAC280Hvs413H_glycine	1	IPK63_413_1	407.76	2	407.755	813.496	NaN	NaN	NaN	NaN	NaN	NaN	117.2	NaN	1	117.2	116.7	117.7	-7.6294e-06		0	0	0	0.026624	1	19044	81.296	12.381
AADALLLK	8	1	0	Unmodified	_AADALLLK_					0	0	0	P00925;P00924	P00925;P00924	P00925	ENO2;ENO1	Enolase 2;Enolase 1	>sp|P00925|ENO2_YEAST Enolase 2 OS=Saccharomyces cerevisiae (strain ATCC 204508 / S288c) GN=ENO2 PE=1 SV=2;>sp|P00924|ENO1_YEAST Enolase 1 OS=Saccharomyces cerevisiae (strain ATCC 204508 / S288c) GN=ENO1 PE=1 SV=3	MSMS	0	130409_2TK63_SILAC280Hvs413H_glycine	1	IPK63_413_1	407.76	2	407.755	813.496	NaN	NaN	NaN	NaN	NaN	NaN	120.24	NaN	1	120.24	119.74	120.74	-7.6294e-06		0	0	0	0.025404	1	19681	82.452	10.314
AADALLLK	8	1	0	Unmodified	_AADALLLK_					0	0	0	P00925;P00924	P00925;P00924	P00925	ENO2;ENO1	Enolase 2;Enolase 1	>sp|P00925|ENO2_YEAST Enolase 2 OS=Saccharomyces cerevisiae (strain ATCC 204508 / S288c) GN=ENO2 PE=1 SV=2;>sp|P00924|ENO1_YEAST Enolase 1 OS=Saccharomyces cerevisiae (strain ATCC 204508 / S288c) GN=ENO1 PE=1 SV=3	MSMS	0	130409_2TK63_SILAC280Hvs413H_glycine	1	IPK63_413_1	407.76	2	407.755	813.496	NaN	NaN	NaN	NaN	NaN	NaN	121.77	NaN	1	121.77	121.27	122.27	0		0	0	0	0.015027	1	19986	93.374	12.077
AADALLLK	8	1	0	Unmodified	_AADALLLK_					0	0	0	P00925;P00924	P00925;P00924	P00925	ENO2;ENO1	Enolase 2;Enolase 1	>sp|P00925|ENO2_YEAST Enolase 2 OS=Saccharomyces cerevisiae (strain ATCC 204508 / S288c) GN=ENO2 PE=1 SV=2;>sp|P00924|ENO1_YEAST Enolase 1 OS=Saccharomyces cerevisiae (strain ATCC 204508 / S288c) GN=ENO1 PE=1 SV=3	MSMS	0	130409_2TK63_SILAC280Hvs413H_glycine	1	IPK63_413_1	407.76	2	407.755	813.496	NaN	NaN	NaN	NaN	NaN	NaN	123.28	NaN	1	123.28	122.78	123.78	0		0	0	0	0.026624	1	20307	81.296	6.1871
AADALLLK	8	1	0	Unmodified	_AADALLLK_					0	0	0	P00925;P00924	P00925;P00924	P00925	ENO2;ENO1	Enolase 2;Enolase 1	>sp|P00925|ENO2_YEAST Enolase 2 OS=Saccharomyces cerevisiae (strain ATCC 204508 / S288c) GN=ENO2 PE=1 SV=2;>sp|P00924|ENO1_YEAST Enolase 1 OS=Saccharomyces cerevisiae (strain ATCC 204508 / S288c) GN=ENO1 PE=1 SV=3	MSMS	0	130410_2TK63_SILAC280Hvs413H_glycine	1	IPK63_413_1	407.75	2	407.755	813.496	NaN	NaN	NaN	NaN	NaN	NaN	63.954	NaN	1	63.954	63.454	64.454	3.8147e-06		0	0	0	0.02753	1	9025	80.438	41.476
AADALLLK	8	1	0	Unmodified	_AADALLLK_					0	0	0	P00925;P00924	P00925;P00924	P00925	ENO2;ENO1	Enolase 2;Enolase 1	>sp|P00925|ENO2_YEAST Enolase 2 OS=Saccharomyces cerevisiae (strain ATCC 204508 / S288c) GN=ENO2 PE=1 SV=2;>sp|P00924|ENO1_YEAST Enolase 1 OS=Saccharomyces cerevisiae (strain ATCC 204508 / S288c) GN=ENO1 PE=1 SV=3	MSMS	0	130410_2TK63_SILAC280Hvs413H_glycine	1	IPK63_413_1	407.75	2	407.755	813.496	NaN	NaN	NaN	NaN	NaN	NaN	65.461	NaN	1	65.461	64.961	65.961	0		0	0	0	0.026359	1	9304	81.548	44.847
AADALLLK	8	1	0	Unmodified	_AADALLLK_					0	0	0	P00925;P00924	P00925;P00924	P00925	ENO2;ENO1	Enolase 2;Enolase 1	>sp|P00925|ENO2_YEAST Enolase 2 OS=Saccharomyces cerevisiae (strain ATCC 204508 / S288c) GN=ENO2 PE=1 SV=2;>sp|P00924|ENO1_YEAST Enolase 1 OS=Saccharomyces cerevisiae (strain ATCC 204508 / S288c) GN=ENO1 PE=1 SV=3	MSMS	0	130410_2TK63_SILAC280Hvs413H_glycine	1	IPK63_413_1	407.75	2	407.755	813.496	NaN	NaN	NaN	NaN	NaN	NaN	66.97	NaN	1	66.97	66.47	67.47	0		0	0	0	0.025587	1	9576	82.279	39.41
AADALLLK	8	1	0	Unmodified	_AADALLLK_					0	0	0	P00925;P00924	P00925;P00924	P00925	ENO2;ENO1	Enolase 2;Enolase 1	>sp|P00925|ENO2_YEAST Enolase 2 OS=Saccharomyces cerevisiae (strain ATCC 204508 / S288c) GN=ENO2 PE=1 SV=2;>sp|P00924|ENO1_YEAST Enolase 1 OS=Saccharomyces cerevisiae (strain ATCC 204508 / S288c) GN=ENO1 PE=1 SV=3	MSMS	0	130410_2TK63_SILAC280Hvs413H_glycine	1	IPK63_413_1	407.76	2	407.755	813.496	NaN	NaN	NaN	NaN	NaN	NaN	113.41	NaN	1	113.41	112.91	113.91	-7.6294e-06		0	0	0	0.037095	1	18468	71.379	17.174
AADALLLK	8	1	0	Unmodified	_AADALLLK_					0	0	0	P00925;P00924	P00925;P00924	P00925	ENO2;ENO1	Enolase 2;Enolase 1	>sp|P00925|ENO2_YEAST Enolase 2 OS=Saccharomyces cerevisiae (strain ATCC 204508 / S288c) GN=ENO2 PE=1 SV=2;>sp|P00924|ENO1_YEAST Enolase 1 OS=Saccharomyces cerevisiae (strain ATCC 204508 / S288c) GN=ENO1 PE=1 SV=3	MSMS	0	130410_2TK63_SILAC280Hvs413H_glycine	1	IPK63_413_1	407.76	2	407.755	813.496	NaN	NaN	NaN	NaN	NaN	NaN	114.94	NaN	1	114.94	114.44	115.44	0		0	0	0	0.039846	1	18762	69.825	23.399
AADALLLK	8	1	0	Unmodified	_AADALLLK_					0	0	0	P00925;P00924	P00925;P00924	P00925	ENO2;ENO1	Enolase 2;Enolase 1	>sp|P00925|ENO2_YEAST Enolase 2 OS=Saccharomyces cerevisiae (strain ATCC 204508 / S288c) GN=ENO2 PE=1 SV=2;>sp|P00924|ENO1_YEAST Enolase 1 OS=Saccharomyces cerevisiae (strain ATCC 204508 / S288c) GN=ENO1 PE=1 SV=3	MSMS	0	130410_2TK63_SILAC280Hvs413H_glycine	1	IPK63_413_1	407.76	2	407.755	813.496	NaN	NaN	NaN	NaN	NaN	NaN	116.46	NaN	1	116.46	115.96	116.96	7.6294e-06		0	0	0	0.015027	1	19074	93.374	6.0512
AADALLLK	8	1	0	Unmodified	_AADALLLK_					0	0	0	P00925;P00924	P00925;P00924	P00925	ENO2;ENO1	Enolase 2;Enolase 1	>sp|P00925|ENO2_YEAST Enolase 2 OS=Saccharomyces cerevisiae (strain ATCC 204508 / S288c) GN=ENO2 PE=1 SV=2;>sp|P00924|ENO1_YEAST Enolase 1 OS=Saccharomyces cerevisiae (strain ATCC 204508 / S288c) GN=ENO1 PE=1 SV=3	MSMS	0	130410_2TK63_SILAC280Hvs413H_glycine	1	IPK63_413_1	407.75	2	407.755	813.496	NaN	NaN	NaN	NaN	NaN	NaN	117.98	NaN	1	117.98	117.48	118.48	7.6294e-06		0	0	0	0.014148	1	19380	94.302	13.006
AADALLLK	8	1	0	Unmodified	_AADALLLK_					0	0	0	P00925;P00924	P00925;P00924	P00925	ENO2;ENO1	Enolase 2;Enolase 1	>sp|P00925|ENO2_YEAST Enolase 2 OS=Saccharomyces cerevisiae (strain ATCC 204508 / S288c) GN=ENO2 PE=1 SV=2;>sp|P00924|ENO1_YEAST Enolase 1 OS=Saccharomyces cerevisiae (strain ATCC 204508 / S288c) GN=ENO1 PE=1 SV=3	MSMS	0	130410_2TK63_SILAC280Hvs413H_glycine	1	IPK63_413_1	407.76	2	407.755	813.496	NaN	NaN	NaN	NaN	NaN	NaN	119.51	NaN	1	119.51	119.01	120.01	-7.6294e-06		0	0	0	0.014148	1	19705	94.302	14.705
AADALLLK	8	1	0	Unmodified	_AADALLLK_					0	0	0	P00925;P00924	P00925;P00924	P00925	ENO2;ENO1	Enolase 2;Enolase 1	>sp|P00925|ENO2_YEAST Enolase 2 OS=Saccharomyces cerevisiae (strain ATCC 204508 / S288c) GN=ENO2 PE=1 SV=2;>sp|P00924|ENO1_YEAST Enolase 1 OS=Saccharomyces cerevisiae (strain ATCC 204508 / S288c) GN=ENO1 PE=1 SV=3	MSMS	0	130410_2TK63_SILAC280Hvs413H_glycine	1	IPK63_413_1	407.76	2	407.755	813.496	NaN	NaN	NaN	NaN	NaN	NaN	121.02	NaN	1	121.02	120.52	121.52	0		0	0	0	0.037095	1	20018	71.379	10.62
AADALLLK	8	1	0	Unmodified	_AADALLLK_					0	0	0	P00925;P00924	P00925;P00924	P00925	ENO2;ENO1	Enolase 2;Enolase 1	>sp|P00925|ENO2_YEAST Enolase 2 OS=Saccharomyces cerevisiae (strain ATCC 204508 / S288c) GN=ENO2 PE=1 SV=2;>sp|P00924|ENO1_YEAST Enolase 1 OS=Saccharomyces cerevisiae (strain ATCC 204508 / S288c) GN=ENO1 PE=1 SV=3	MSMS	0	130410_2TK63_SILAC280Hvs413H_glycine	1	IPK63_413_1	407.76	2	407.755	813.496	NaN	NaN	NaN	NaN	NaN	NaN	122.55	NaN	1	122.55	122.05	123.05	7.6294e-06		0	0	0	0.025404	1	20328	82.452	10.314
AADALLLK	8	1	0	Unmodified	_AADALLLK_					0	0	0	P00925;P00924	P00925;P00924	P00925	ENO2;ENO1	Enolase 2;Enolase 1	>sp|P00925|ENO2_YEAST Enolase 2 OS=Saccharomyces cerevisiae (strain ATCC 204508 / S288c) GN=ENO2 PE=1 SV=2;>sp|P00924|ENO1_YEAST Enolase 1 OS=Saccharomyces cerevisiae (strain ATCC 204508 / S288c) GN=ENO1 PE=1 SV=3	ISO-MSMS	0	130412_2TK63_SILAC280Hvs413H_glycine	1	IPK63_413_1	407.76	2	407.755	813.496	NaN	NaN	-0.55799	NaN	NaN	NaN	66.089	NaN	8.846	66.089	62.188	71.034	0		0	0	0	0.0047972	3	8960	94.302	46.454
AADALLLK	8	1	0	Unmodified	_AADALLLK_					0	0	0	P00925;P00924	P00925;P00924	P00925	ENO2;ENO1	Enolase 2;Enolase 1	>sp|P00925|ENO2_YEAST Enolase 2 OS=Saccharomyces cerevisiae (strain ATCC 204508 / S288c) GN=ENO2 PE=1 SV=2;>sp|P00924|ENO1_YEAST Enolase 1 OS=Saccharomyces cerevisiae (strain ATCC 204508 / S288c) GN=ENO1 PE=1 SV=3	ISO-MSMS	0	130412_2TK63_SILAC280Hvs413H_glycine	1	IPK63_413_1	407.76	2	407.755	813.496	NaN	NaN	-0.034789	NaN	NaN	NaN	118.23	NaN	2.7966	118.23	117.05	119.84	7.6294e-06		0	0	0	0.0047972	2	19277	94.302	14.705
AADALLLK	8	1	0	Unmodified	_AADALLLK_					0	0	0	P00925;P00924	P00925;P00924	P00925	ENO2;ENO1	Enolase 2;Enolase 1	>sp|P00925|ENO2_YEAST Enolase 2 OS=Saccharomyces cerevisiae (strain ATCC 204508 / S288c) GN=ENO2 PE=1 SV=2;>sp|P00924|ENO1_YEAST Enolase 1 OS=Saccharomyces cerevisiae (strain ATCC 204508 / S288c) GN=ENO1 PE=1 SV=3	MSMS	0	130412_2TK63_SILAC280Hvs413H_glycine	1	IPK63_413_1	407.76	2	407.755	813.496	NaN	NaN	NaN	NaN	NaN	NaN	112.04	NaN	1	112.04	111.54	112.54	0		0	0	0	0.023443	1	17952	84.476	15.278
AADALLLK	8	1	0	Unmodified	_AADALLLK_					0	0	0	P00925;P00924	P00925;P00924	P00925	ENO2;ENO1	Enolase 2;Enolase 1	>sp|P00925|ENO2_YEAST Enolase 2 OS=Saccharomyces cerevisiae (strain ATCC 204508 / S288c) GN=ENO2 PE=1 SV=2;>sp|P00924|ENO1_YEAST Enolase 1 OS=Saccharomyces cerevisiae (strain ATCC 204508 / S288c) GN=ENO1 PE=1 SV=3	MSMS	0	130412_2TK63_SILAC280Hvs413H_glycine	1	IPK63_413_1	407.76	2	407.755	813.496	NaN	NaN	NaN	NaN	NaN	NaN	113.61	NaN	1	113.61	113.11	114.11	7.6294e-06		0	0	0	0.015027	1	18273	93.374	12.077
AADALLLK	8	1	0	Unmodified	_AADALLLK_					0	0	0	P00925;P00924	P00925;P00924	P00925	ENO2;ENO1	Enolase 2;Enolase 1	>sp|P00925|ENO2_YEAST Enolase 2 OS=Saccharomyces cerevisiae (strain ATCC 204508 / S288c) GN=ENO2 PE=1 SV=2;>sp|P00924|ENO1_YEAST Enolase 1 OS=Saccharomyces cerevisiae (strain ATCC 204508 / S288c) GN=ENO1 PE=1 SV=3	MSMS	0	130412_2TK63_SILAC280Hvs413H_glycine	1	IPK63_413_1	407.76	2	407.755	813.496	NaN	NaN	NaN	NaN	NaN	NaN	115.18	NaN	1	115.18	114.68	115.68	7.6294e-06		0	0	0	0.026624	1	18597	81.296	12.381
AADALLLK	8	1	0	Unmodified	_AADALLLK_					0	0	0	P00925;P00924	P00925;P00924	P00925	ENO2;ENO1	Enolase 2;Enolase 1	>sp|P00925|ENO2_YEAST Enolase 2 OS=Saccharomyces cerevisiae (strain ATCC 204508 / S288c) GN=ENO2 PE=1 SV=2;>sp|P00924|ENO1_YEAST Enolase 1 OS=Saccharomyces cerevisiae (strain ATCC 204508 / S288c) GN=ENO1 PE=1 SV=3	MSMS	0	130412_2TK63_SILAC280Hvs413H_glycine	1	IPK63_413_1	407.76	2	407.755	813.496	NaN	NaN	NaN	NaN	NaN	NaN	116.72	NaN	1	116.72	116.22	117.22	0		0	0	0	0.026359	1	18931	81.548	14.866
AADALLLK	8	1	0	Unmodified	_AADALLLK_					0	0	0	P00925;P00924	P00925;P00924	P00925	ENO2;ENO1	Enolase 2;Enolase 1	>sp|P00925|ENO2_YEAST Enolase 2 OS=Saccharomyces cerevisiae (strain ATCC 204508 / S288c) GN=ENO2 PE=1 SV=2;>sp|P00924|ENO1_YEAST Enolase 1 OS=Saccharomyces cerevisiae (strain ATCC 204508 / S288c) GN=ENO1 PE=1 SV=3	MSMS	0	130412_2TK63_SILAC280Hvs413H_glycine	1	IPK63_413_1	407.76	2	407.755	813.496	NaN	NaN	NaN	NaN	NaN	NaN	116.84	NaN	1	116.84	116.34	117.34	0		0	0	0	0.026359	1	18958	81.548	12.633
AADALLLK	8	1	0	Unmodified	_AADALLLK_					0	0	0	P00925;P00924	P00925;P00924	P00925	ENO2;ENO1	Enolase 2;Enolase 1	>sp|P00925|ENO2_YEAST Enolase 2 OS=Saccharomyces cerevisiae (strain ATCC 204508 / S288c) GN=ENO2 PE=1 SV=2;>sp|P00924|ENO1_YEAST Enolase 1 OS=Saccharomyces cerevisiae (strain ATCC 204508 / S288c) GN=ENO1 PE=1 SV=3	MSMS	0	130412_2TK63_SILAC280Hvs413H_glycine	1	IPK63_413_1	407.75	2	407.755	813.496	NaN	NaN	NaN	NaN	NaN	NaN	120.21	NaN	1	120.21	119.71	120.71	0		0	0	0	0.026359	1	19719	81.548	14.866
AADALLLK	8	1	0	Unmodified	_AADALLLK_					0	0	0	P00925;P00924	P00925;P00924	P00925	ENO2;ENO1	Enolase 2;Enolase 1	>sp|P00925|ENO2_YEAST Enolase 2 OS=Saccharomyces cerevisiae (strain ATCC 204508 / S288c) GN=ENO2 PE=1 SV=2;>sp|P00924|ENO1_YEAST Enolase 1 OS=Saccharomyces cerevisiae (strain ATCC 204508 / S288c) GN=ENO1 PE=1 SV=3	MSMS	0	130412_2TK63_SILAC280Hvs413H_glycine	1	IPK63_413_1	407.76	2	407.755	813.496	NaN	NaN	NaN	NaN	NaN	NaN	120.38	NaN	1	120.38	119.88	120.88	0		0	0	0	0.014148	1	19758	94.302	14.705
AADALLLK	8	1	0	Unmodified	_AADALLLK_					0	0	0	P00925;P00924	P00925;P00924	P00925	ENO2;ENO1	Enolase 2;Enolase 1	>sp|P00925|ENO2_YEAST Enolase 2 OS=Saccharomyces cerevisiae (strain ATCC 204508 / S288c) GN=ENO2 PE=1 SV=2;>sp|P00924|ENO1_YEAST Enolase 1 OS=Saccharomyces cerevisiae (strain ATCC 204508 / S288c) GN=ENO1 PE=1 SV=3	MULTI-MSMS		130508_TK63_2_SILAC280Hvs413H_1	1	IPK63_413_2	407.76	2	407.755	813.496	66374.9	0.44559	-0.039467	0.40613	407.755	411.762	88.26	NaN	9.9479	88.26	84.618	94.565	0		0	0	0	1.127e-07	8	11429	163.9	81.225
AADALLLK	8	1	0	Unmodified	_AADALLLK_					0	0	0	P00925;P00924	P00925;P00924	P00925	ENO2;ENO1	Enolase 2;Enolase 1	>sp|P00925|ENO2_YEAST Enolase 2 OS=Saccharomyces cerevisiae (strain ATCC 204508 / S288c) GN=ENO2 PE=1 SV=2;>sp|P00924|ENO1_YEAST Enolase 1 OS=Saccharomyces cerevisiae (strain ATCC 204508 / S288c) GN=ENO1 PE=1 SV=3	ISO-MSMS	0	130508_TK63_2_SILAC280Hvs413H_1	1	IPK63_413_2	407.76	2	407.755	813.496	NaN	NaN	0.091782	NaN	NaN	NaN	95.481	NaN	1.2771	95.481	94.855	96.132	0		0	0	0	0.0082364	1	13513	84.476	47.775
AADALLLK	8	1	0	Unmodified	_AADALLLK_					0	0	0	P00925;P00924	P00925;P00924	P00925	ENO2;ENO1	Enolase 2;Enolase 1	>sp|P00925|ENO2_YEAST Enolase 2 OS=Saccharomyces cerevisiae (strain ATCC 204508 / S288c) GN=ENO2 PE=1 SV=2;>sp|P00924|ENO1_YEAST Enolase 1 OS=Saccharomyces cerevisiae (strain ATCC 204508 / S288c) GN=ENO1 PE=1 SV=3	ISO-MSMS	0	130508_TK63_2_SILAC280Hvs413H_1	1	IPK63_413_2	408.26	2	407.755	813.496	NaN	NaN	0.067493	NaN	NaN	NaN	97.146	NaN	0.61117	97.146	96.892	97.503	-7.6294e-06		0	0	0	0.0092612	1	13853	81.548	37.101
AADALLLK	8	1	0	Unmodified	_AADALLLK_					0	0	0	P00925;P00924	P00925;P00924	P00925	ENO2;ENO1	Enolase 2;Enolase 1	>sp|P00925|ENO2_YEAST Enolase 2 OS=Saccharomyces cerevisiae (strain ATCC 204508 / S288c) GN=ENO2 PE=1 SV=2;>sp|P00924|ENO1_YEAST Enolase 1 OS=Saccharomyces cerevisiae (strain ATCC 204508 / S288c) GN=ENO1 PE=1 SV=3	ISO-MSMS	0	130508_TK63_2_SILAC280Hvs413H_1	1	IPK63_413_2	407.75	2	407.755	813.496	NaN	NaN	0.012654	NaN	NaN	NaN	99.292	NaN	3.8492	99.292	97.277	101.13	0		0	0	0	0.0092612	2	13868	81.548	29.761
AADALLLK	8	1	0	Unmodified	_AADALLLK_					0	0	0	P00925;P00924	P00925;P00924	P00925	ENO2;ENO1	Enolase 2;Enolase 1	>sp|P00925|ENO2_YEAST Enolase 2 OS=Saccharomyces cerevisiae (strain ATCC 204508 / S288c) GN=ENO2 PE=1 SV=2;>sp|P00924|ENO1_YEAST Enolase 1 OS=Saccharomyces cerevisiae (strain ATCC 204508 / S288c) GN=ENO1 PE=1 SV=3	ISO-MSMS	0	130508_TK63_2_SILAC280Hvs413H_1	1	IPK63_413_2	407.75	2	407.755	813.496	NaN	NaN	-0.12977	NaN	NaN	NaN	103.99	NaN	1.1297	103.99	103.34	104.47	0		0	0	0	0.025733	1	15385	60.59	22.457
AADALLLK	8	1	0	Unmodified	_AADALLLK_					0	0	0	P00925;P00924	P00925;P00924	P00925	ENO2;ENO1	Enolase 2;Enolase 1	>sp|P00925|ENO2_YEAST Enolase 2 OS=Saccharomyces cerevisiae (strain ATCC 204508 / S288c) GN=ENO2 PE=1 SV=2;>sp|P00924|ENO1_YEAST Enolase 1 OS=Saccharomyces cerevisiae (strain ATCC 204508 / S288c) GN=ENO1 PE=1 SV=3	ISO-MSMS	0	130508_TK63_2_SILAC280Hvs413H_1	1	IPK63_413_2	407.76	2	407.755	813.496	NaN	NaN	-0.10378	NaN	NaN	NaN	126.83	NaN	14.557	126.83	117.79	132.35	-7.6294e-06		0	0	0	0.003066	8	20697	101.64	21.414
AADALLLK	8	1	0	Unmodified	_AADALLLK_					0	0	0	P00925;P00924	P00925;P00924	P00925	ENO2;ENO1	Enolase 2;Enolase 1	>sp|P00925|ENO2_YEAST Enolase 2 OS=Saccharomyces cerevisiae (strain ATCC 204508 / S288c) GN=ENO2 PE=1 SV=2;>sp|P00924|ENO1_YEAST Enolase 1 OS=Saccharomyces cerevisiae (strain ATCC 204508 / S288c) GN=ENO1 PE=1 SV=3	MSMS	0	130508_TK63_2_SILAC280Hvs413H_1	1	IPK63_413_2	408.26	2	407.755	813.496	NaN	NaN	NaN	NaN	NaN	NaN	133.17	NaN	1	133.17	132.67	133.67	0		0	0	0	0.026624	1	21879	81.296	4.2386
AADALLLK	8	1	0	Unmodified	_AADALLLK_					0	0	0	P00925;P00924	P00925;P00924	P00925	ENO2;ENO1	Enolase 2;Enolase 1	>sp|P00925|ENO2_YEAST Enolase 2 OS=Saccharomyces cerevisiae (strain ATCC 204508 / S288c) GN=ENO2 PE=1 SV=2;>sp|P00924|ENO1_YEAST Enolase 1 OS=Saccharomyces cerevisiae (strain ATCC 204508 / S288c) GN=ENO1 PE=1 SV=3	MSMS	0	130508_TK63_2_SILAC280Hvs413H_2	1	IPK63_413_2	407.76	2	407.755	813.496	NaN	NaN	NaN	NaN	NaN	NaN	98.28	NaN	1	98.28	97.78	98.78	0		0	0	0	0.039846	1	14101	69.825	17.422
AADALLLK	8	1	0	Unmodified	_AADALLLK_					0	0	0	P00925;P00924	P00925;P00924	P00925	ENO2;ENO1	Enolase 2;Enolase 1	>sp|P00925|ENO2_YEAST Enolase 2 OS=Saccharomyces cerevisiae (strain ATCC 204508 / S288c) GN=ENO2 PE=1 SV=2;>sp|P00924|ENO1_YEAST Enolase 1 OS=Saccharomyces cerevisiae (strain ATCC 204508 / S288c) GN=ENO1 PE=1 SV=3	MSMS	0	130508_TK63_2_SILAC280Hvs413H_2	1	IPK63_413_2	407.76	2	407.755	813.496	NaN	NaN	NaN	NaN	NaN	NaN	99.815	NaN	1	99.815	99.315	100.32	0		0	0	0	0.037095	1	14457	71.379	8.7209
AADALLLK	8	1	0	Unmodified	_AADALLLK_					0	0	0	P00925;P00924	P00925;P00924	P00925	ENO2;ENO1	Enolase 2;Enolase 1	>sp|P00925|ENO2_YEAST Enolase 2 OS=Saccharomyces cerevisiae (strain ATCC 204508 / S288c) GN=ENO2 PE=1 SV=2;>sp|P00924|ENO1_YEAST Enolase 1 OS=Saccharomyces cerevisiae (strain ATCC 204508 / S288c) GN=ENO1 PE=1 SV=3	MSMS	0	130508_TK63_2_SILAC280Hvs413H_2	1	IPK63_413_2	407.76	2	407.755	813.496	NaN	NaN	NaN	NaN	NaN	NaN	119.27	NaN	1	119.27	118.77	119.77	0		0	0	0	0.040254	1	18719	69.598	35.509
AADALLLK	8	1	0	Unmodified	_AADALLLK_					0	0	0	P00925;P00924	P00925;P00924	P00925	ENO2;ENO1	Enolase 2;Enolase 1	>sp|P00925|ENO2_YEAST Enolase 2 OS=Saccharomyces cerevisiae (strain ATCC 204508 / S288c) GN=ENO2 PE=1 SV=2;>sp|P00924|ENO1_YEAST Enolase 1 OS=Saccharomyces cerevisiae (strain ATCC 204508 / S288c) GN=ENO1 PE=1 SV=3	MSMS	0	130508_TK63_2_SILAC280Hvs413H_2	1	IPK63_413_2	407.76	2	407.755	813.496	NaN	NaN	NaN	NaN	NaN	NaN	120.82	NaN	1	120.82	120.32	121.32	0		0	0	0	0.037095	1	19052	71.379	39.025
AADALLLK	8	1	0	Unmodified	_AADALLLK_					0	0	0	P00925;P00924	P00925;P00924	P00925	ENO2;ENO1	Enolase 2;Enolase 1	>sp|P00925|ENO2_YEAST Enolase 2 OS=Saccharomyces cerevisiae (strain ATCC 204508 / S288c) GN=ENO2 PE=1 SV=2;>sp|P00924|ENO1_YEAST Enolase 1 OS=Saccharomyces cerevisiae (strain ATCC 204508 / S288c) GN=ENO1 PE=1 SV=3	MSMS	0	130508_TK63_2_SILAC280Hvs413H_2	1	IPK63_413_2	407.76	2	407.755	813.496	NaN	NaN	NaN	NaN	NaN	NaN	122.35	NaN	1	122.35	121.85	122.85	0		0	0	0	0.026359	1	19387	81.548	37.153
AADALLLK	8	1	0	Unmodified	_AADALLLK_					0	0	0	P00925;P00924	P00925;P00924	P00925	ENO2;ENO1	Enolase 2;Enolase 1	>sp|P00925|ENO2_YEAST Enolase 2 OS=Saccharomyces cerevisiae (strain ATCC 204508 / S288c) GN=ENO2 PE=1 SV=2;>sp|P00924|ENO1_YEAST Enolase 1 OS=Saccharomyces cerevisiae (strain ATCC 204508 / S288c) GN=ENO1 PE=1 SV=3	MSMS	0	130508_TK63_2_SILAC280Hvs413H_2	1	IPK63_413_2	407.76	2	407.755	813.496	NaN	NaN	NaN	NaN	NaN	NaN	123.91	NaN	1	123.91	123.41	124.41	-7.6294e-06		0	0	0	0.026359	1	19731	81.548	20.788
AADALLLK	8	1	0	Unmodified	_AADALLLK_					0	0	0	P00925;P00924	P00925;P00924	P00925	ENO2;ENO1	Enolase 2;Enolase 1	>sp|P00925|ENO2_YEAST Enolase 2 OS=Saccharomyces cerevisiae (strain ATCC 204508 / S288c) GN=ENO2 PE=1 SV=2;>sp|P00924|ENO1_YEAST Enolase 1 OS=Saccharomyces cerevisiae (strain ATCC 204508 / S288c) GN=ENO1 PE=1 SV=3	MSMS	0	130508_TK63_2_SILAC280Hvs413H_2	1	IPK63_413_2	407.76	2	407.755	813.496	NaN	NaN	NaN	NaN	NaN	NaN	125.44	NaN	1	125.44	124.94	125.94	7.6294e-06		0	0	0	0.016971	1	20065	91.318	12.202
AADALLLK	8	1	0	Unmodified	_AADALLLK_					0	0	0	P00925;P00924	P00925;P00924	P00925	ENO2;ENO1	Enolase 2;Enolase 1	>sp|P00925|ENO2_YEAST Enolase 2 OS=Saccharomyces cerevisiae (strain ATCC 204508 / S288c) GN=ENO2 PE=1 SV=2;>sp|P00924|ENO1_YEAST Enolase 1 OS=Saccharomyces cerevisiae (strain ATCC 204508 / S288c) GN=ENO1 PE=1 SV=3	MSMS	0	130508_TK63_2_SILAC280Hvs413H_2	1	IPK63_413_2	407.76	2	407.755	813.496	NaN	NaN	NaN	NaN	NaN	NaN	126.96	NaN	1	126.96	126.46	127.46	0		0	0	0	0.0029165	1	20406	111.17	22.025
AADALLLK	8	1	0	Unmodified	_AADALLLK_					0	0	0	P00925;P00924	P00925;P00924	P00925	ENO2;ENO1	Enolase 2;Enolase 1	>sp|P00925|ENO2_YEAST Enolase 2 OS=Saccharomyces cerevisiae (strain ATCC 204508 / S288c) GN=ENO2 PE=1 SV=2;>sp|P00924|ENO1_YEAST Enolase 1 OS=Saccharomyces cerevisiae (strain ATCC 204508 / S288c) GN=ENO1 PE=1 SV=3	MSMS	0	130508_TK63_2_SILAC280Hvs413H_2	1	IPK63_413_2	407.76	2	407.755	813.496	NaN	NaN	NaN	NaN	NaN	NaN	128.48	NaN	1	128.48	127.98	128.98	0		0	0	0	0.0029165	1	20741	111.17	22.025
AADALLLK	8	1	0	Unmodified	_AADALLLK_					0	0	0	P00925;P00924	P00925;P00924	P00925	ENO2;ENO1	Enolase 2;Enolase 1	>sp|P00925|ENO2_YEAST Enolase 2 OS=Saccharomyces cerevisiae (strain ATCC 204508 / S288c) GN=ENO2 PE=1 SV=2;>sp|P00924|ENO1_YEAST Enolase 1 OS=Saccharomyces cerevisiae (strain ATCC 204508 / S288c) GN=ENO1 PE=1 SV=3	MSMS	0	130508_TK63_2_SILAC280Hvs413H_2	1	IPK63_413_2	407.76	2	407.755	813.496	NaN	NaN	NaN	NaN	NaN	NaN	129.99	NaN	1	129.99	129.49	130.49	0		0	0	0	0.0018696	1	21087	113.71	22.08
AADALLLK	8	1	0	Unmodified	_AADALLLK_					0	0	0	P00925;P00924	P00925;P00924	P00925	ENO2;ENO1	Enolase 2;Enolase 1	>sp|P00925|ENO2_YEAST Enolase 2 OS=Saccharomyces cerevisiae (strain ATCC 204508 / S288c) GN=ENO2 PE=1 SV=2;>sp|P00924|ENO1_YEAST Enolase 1 OS=Saccharomyces cerevisiae (strain ATCC 204508 / S288c) GN=ENO1 PE=1 SV=3	MSMS	0	130508_TK63_2_SILAC280Hvs413H_2	1	IPK63_413_2	407.76	2	407.755	813.496	NaN	NaN	NaN	NaN	NaN	NaN	131.53	NaN	1	131.53	131.03	132.03	0		0	0	0	0.014326	1	21433	94.114	2.4882
AADALLLK	8	1	0	Unmodified	_AADALLLK_					0	0	0	P00925;P00924	P00925;P00924	P00925	ENO2;ENO1	Enolase 2;Enolase 1	>sp|P00925|ENO2_YEAST Enolase 2 OS=Saccharomyces cerevisiae (strain ATCC 204508 / S288c) GN=ENO2 PE=1 SV=2;>sp|P00924|ENO1_YEAST Enolase 1 OS=Saccharomyces cerevisiae (strain ATCC 204508 / S288c) GN=ENO1 PE=1 SV=3	MSMS	0	130508_TK63_2_SILAC280Hvs413H_2	1	IPK63_413_2	407.75	2	407.755	813.496	NaN	NaN	NaN	NaN	NaN	NaN	133.08	NaN	1	133.08	132.58	133.58	0		0	0	0	0.015027	1	21789	93.374	3.824
AADALLLK	8	1	0	Unmodified	_AADALLLK_					0	0	0	P00925;P00924	P00925;P00924	P00925	ENO2;ENO1	Enolase 2;Enolase 1	>sp|P00925|ENO2_YEAST Enolase 2 OS=Saccharomyces cerevisiae (strain ATCC 204508 / S288c) GN=ENO2 PE=1 SV=2;>sp|P00924|ENO1_YEAST Enolase 1 OS=Saccharomyces cerevisiae (strain ATCC 204508 / S288c) GN=ENO1 PE=1 SV=3	ISO-MSMS	0	130508_TK63_2_SILAC280Hvs413H_3	1	IPK63_413_2	407.75	2	407.755	813.496	NaN	NaN	-0.33813	NaN	NaN	NaN	88.912	NaN	13.153	88.912	84.883	98.036	0		0	0	0	0.0089445	2	13746	82.452	40.8
AADALLLK	8	1	0	Unmodified	_AADALLLK_					0	0	0	P00925;P00924	P00925;P00924	P00925	ENO2;ENO1	Enolase 2;Enolase 1	>sp|P00925|ENO2_YEAST Enolase 2 OS=Saccharomyces cerevisiae (strain ATCC 204508 / S288c) GN=ENO2 PE=1 SV=2;>sp|P00924|ENO1_YEAST Enolase 1 OS=Saccharomyces cerevisiae (strain ATCC 204508 / S288c) GN=ENO1 PE=1 SV=3	ISO-MSMS	0	130508_TK63_2_SILAC280Hvs413H_3	1	IPK63_413_2	407.76	2	407.755	813.496	NaN	NaN	-0.23829	NaN	NaN	NaN	100.3	NaN	5.7707	100.3	98.036	103.81	0		0	0	0	0.0086603	3	14783	83.265	12.997
AADALLLK	8	1	0	Unmodified	_AADALLLK_					0	0	0	P00925;P00924	P00925;P00924	P00925	ENO2;ENO1	Enolase 2;Enolase 1	>sp|P00925|ENO2_YEAST Enolase 2 OS=Saccharomyces cerevisiae (strain ATCC 204508 / S288c) GN=ENO2 PE=1 SV=2;>sp|P00924|ENO1_YEAST Enolase 1 OS=Saccharomyces cerevisiae (strain ATCC 204508 / S288c) GN=ENO1 PE=1 SV=3	ISO-MSMS	0	130508_TK63_2_SILAC280Hvs413H_3	1	IPK63_413_2	407.76	2	407.755	813.496	NaN	NaN	-0.29142	NaN	NaN	NaN	109.35	NaN	0.24467	109.35	109.22	109.46	0		0	0	0	0.040782	1	16763	50.607	24.005
AADALLLK	8	1	0	Unmodified	_AADALLLK_					0	0	0	P00925;P00924	P00925;P00924	P00925	ENO2;ENO1	Enolase 2;Enolase 1	>sp|P00925|ENO2_YEAST Enolase 2 OS=Saccharomyces cerevisiae (strain ATCC 204508 / S288c) GN=ENO2 PE=1 SV=2;>sp|P00924|ENO1_YEAST Enolase 1 OS=Saccharomyces cerevisiae (strain ATCC 204508 / S288c) GN=ENO1 PE=1 SV=3	ISO-MSMS	0	130508_TK63_2_SILAC280Hvs413H_3	1	IPK63_413_2	408.26	2	407.755	813.496	NaN	NaN	-0.25449	NaN	NaN	NaN	119.02	NaN	0.73584	119.02	118.59	119.33	0		0	0	0	0.0092612	2	18799	81.548	37.101
AADALLLK	8	1	0	Unmodified	_AADALLLK_					0	0	0	P00925;P00924	P00925;P00924	P00925	ENO2;ENO1	Enolase 2;Enolase 1	>sp|P00925|ENO2_YEAST Enolase 2 OS=Saccharomyces cerevisiae (strain ATCC 204508 / S288c) GN=ENO2 PE=1 SV=2;>sp|P00924|ENO1_YEAST Enolase 1 OS=Saccharomyces cerevisiae (strain ATCC 204508 / S288c) GN=ENO1 PE=1 SV=3	MSMS	0	130508_TK63_2_SILAC280Hvs413H_3	1	IPK63_413_2	407.76	2	407.755	813.496	NaN	NaN	NaN	NaN	NaN	NaN	104.52	NaN	1	104.52	104.02	105.02	-7.6294e-06		0	0	0	0.035928	1	15684	72.485	27.793
AADALLLK	8	1	0	Unmodified	_AADALLLK_					0	0	0	P00925;P00924	P00925;P00924	P00925	ENO2;ENO1	Enolase 2;Enolase 1	>sp|P00925|ENO2_YEAST Enolase 2 OS=Saccharomyces cerevisiae (strain ATCC 204508 / S288c) GN=ENO2 PE=1 SV=2;>sp|P00924|ENO1_YEAST Enolase 1 OS=Saccharomyces cerevisiae (strain ATCC 204508 / S288c) GN=ENO1 PE=1 SV=3	MSMS	0	130508_TK63_2_SILAC280Hvs413H_3	1	IPK63_413_2	408.26	2	407.755	813.496	NaN	NaN	NaN	NaN	NaN	NaN	110.27	NaN	1	110.27	109.77	110.77	-7.6294e-06		0	0	0	0.037873	1	16941	70.919	42.71
AADALLLK	8	1	0	Unmodified	_AADALLLK_					0	0	0	P00925;P00924	P00925;P00924	P00925	ENO2;ENO1	Enolase 2;Enolase 1	>sp|P00925|ENO2_YEAST Enolase 2 OS=Saccharomyces cerevisiae (strain ATCC 204508 / S288c) GN=ENO2 PE=1 SV=2;>sp|P00924|ENO1_YEAST Enolase 1 OS=Saccharomyces cerevisiae (strain ATCC 204508 / S288c) GN=ENO1 PE=1 SV=3	MSMS	0	130508_TK63_2_SILAC280Hvs413H_3	1	IPK63_413_2	407.76	2	407.755	813.496	NaN	NaN	NaN	NaN	NaN	NaN	120.31	NaN	1	120.31	119.81	120.81	-7.6294e-06		0	0	0	0.039846	1	19041	69.825	41.651
AADALLLK	8	1	0	Unmodified	_AADALLLK_					0	0	0	P00925;P00924	P00925;P00924	P00925	ENO2;ENO1	Enolase 2;Enolase 1	>sp|P00925|ENO2_YEAST Enolase 2 OS=Saccharomyces cerevisiae (strain ATCC 204508 / S288c) GN=ENO2 PE=1 SV=2;>sp|P00924|ENO1_YEAST Enolase 1 OS=Saccharomyces cerevisiae (strain ATCC 204508 / S288c) GN=ENO1 PE=1 SV=3	MSMS	0	130508_TK63_2_SILAC280Hvs413H_3	1	IPK63_413_2	407.75	2	407.755	813.496	NaN	NaN	NaN	NaN	NaN	NaN	121.84	NaN	1	121.84	121.34	122.34	0		0	0	0	0.037325	1	19379	71.223	25.207
AADALLLK	8	1	0	Unmodified	_AADALLLK_					0	0	0	P00925;P00924	P00925;P00924	P00925	ENO2;ENO1	Enolase 2;Enolase 1	>sp|P00925|ENO2_YEAST Enolase 2 OS=Saccharomyces cerevisiae (strain ATCC 204508 / S288c) GN=ENO2 PE=1 SV=2;>sp|P00924|ENO1_YEAST Enolase 1 OS=Saccharomyces cerevisiae (strain ATCC 204508 / S288c) GN=ENO1 PE=1 SV=3	MSMS	0	130508_TK63_2_SILAC280Hvs413H_3	1	IPK63_413_2	407.76	2	407.755	813.496	NaN	NaN	NaN	NaN	NaN	NaN	123.34	NaN	1	123.34	122.84	123.84	0		0	0	0	0.015911	1	19708	92.439	27.187
AADALLLK	8	1	0	Unmodified	_AADALLLK_					0	0	0	P00925;P00924	P00925;P00924	P00925	ENO2;ENO1	Enolase 2;Enolase 1	>sp|P00925|ENO2_YEAST Enolase 2 OS=Saccharomyces cerevisiae (strain ATCC 204508 / S288c) GN=ENO2 PE=1 SV=2;>sp|P00924|ENO1_YEAST Enolase 1 OS=Saccharomyces cerevisiae (strain ATCC 204508 / S288c) GN=ENO1 PE=1 SV=3	MSMS	0	130508_TK63_2_SILAC280Hvs413H_3	1	IPK63_413_2	407.76	2	407.755	813.496	NaN	NaN	NaN	NaN	NaN	NaN	124.89	NaN	1	124.89	124.39	125.39	7.6294e-06		0	0	0	0.017597	1	20045	90.657	13.374
AADALLLK	8	1	0	Unmodified	_AADALLLK_					0	0	0	P00925;P00924	P00925;P00924	P00925	ENO2;ENO1	Enolase 2;Enolase 1	>sp|P00925|ENO2_YEAST Enolase 2 OS=Saccharomyces cerevisiae (strain ATCC 204508 / S288c) GN=ENO2 PE=1 SV=2;>sp|P00924|ENO1_YEAST Enolase 1 OS=Saccharomyces cerevisiae (strain ATCC 204508 / S288c) GN=ENO1 PE=1 SV=3	MSMS	0	130508_TK63_2_SILAC280Hvs413H_3	1	IPK63_413_2	407.76	2	407.755	813.496	NaN	NaN	NaN	NaN	NaN	NaN	126.42	NaN	1	126.42	125.92	126.92	0		0	0	0	0.0016326	1	20380	114.28	25.139
AADALLLK	8	1	0	Unmodified	_AADALLLK_					0	0	0	P00925;P00924	P00925;P00924	P00925	ENO2;ENO1	Enolase 2;Enolase 1	>sp|P00925|ENO2_YEAST Enolase 2 OS=Saccharomyces cerevisiae (strain ATCC 204508 / S288c) GN=ENO2 PE=1 SV=2;>sp|P00924|ENO1_YEAST Enolase 1 OS=Saccharomyces cerevisiae (strain ATCC 204508 / S288c) GN=ENO1 PE=1 SV=3	MSMS	0	130508_TK63_2_SILAC280Hvs413H_3	1	IPK63_413_2	407.76	2	407.755	813.496	NaN	NaN	NaN	NaN	NaN	NaN	127.94	NaN	1	127.94	127.44	128.44	0		0	0	0	0.025587	1	20710	82.279	8.6625
AADALLLK	8	1	0	Unmodified	_AADALLLK_					0	0	0	P00925;P00924	P00925;P00924	P00925	ENO2;ENO1	Enolase 2;Enolase 1	>sp|P00925|ENO2_YEAST Enolase 2 OS=Saccharomyces cerevisiae (strain ATCC 204508 / S288c) GN=ENO2 PE=1 SV=2;>sp|P00924|ENO1_YEAST Enolase 1 OS=Saccharomyces cerevisiae (strain ATCC 204508 / S288c) GN=ENO1 PE=1 SV=3	MSMS	0	130508_TK63_2_SILAC280Hvs413H_3	1	IPK63_413_2	407.76	2	407.755	813.496	NaN	NaN	NaN	NaN	NaN	NaN	129.46	NaN	1	129.46	128.96	129.96	0		0	0	0	0.015911	1	21055	92.439	3.497
AADALLLK	8	1	0	Unmodified	_AADALLLK_					0	0	0	P00925;P00924	P00925;P00924	P00925	ENO2;ENO1	Enolase 2;Enolase 1	>sp|P00925|ENO2_YEAST Enolase 2 OS=Saccharomyces cerevisiae (strain ATCC 204508 / S288c) GN=ENO2 PE=1 SV=2;>sp|P00924|ENO1_YEAST Enolase 1 OS=Saccharomyces cerevisiae (strain ATCC 204508 / S288c) GN=ENO1 PE=1 SV=3	MSMS	0	130508_TK63_2_SILAC280Hvs413H_3	1	IPK63_413_2	407.76	2	407.755	813.496	NaN	NaN	NaN	NaN	NaN	NaN	130.99	NaN	1	130.99	130.49	131.49	0		0	0	0	0.014326	1	21397	94.114	2.4882
AAEAGETGAATSATEGDNNNNTAAGDK	27	1	0	Unmodified	_AAEAGETGAATSATEGDNNNNTAAGDK_					0	0	0	Q07478	Q07478	Q07478	SUB2	ATP-dependent RNA helicase SUB2	>sp|Q07478|SUB2_YEAST ATP-dependent RNA helicase SUB2 OS=Saccharomyces cerevisiae (strain ATCC 204508 / S288c) GN=SUB2 PE=1 SV=1	MSMS	0	130508_TK63_2_SILAC280Hvs413H_2	1	IPK63_413_2	836.69	3	836.695	2507.06	NaN	NaN	NaN	NaN	NaN	NaN	63.019	NaN	1	63.019	62.519	63.519	3.8147e-06		0	0	0	1.7175e-05	1	6833	85.387	64.92
AAEAGETGAATSATEGDNNNNTAAGDK	27	1	0	Unmodified	_AAEAGETGAATSATEGDNNNNTAAGDK_					0	0	0	Q07478	Q07478	Q07478	SUB2	ATP-dependent RNA helicase SUB2	>sp|Q07478|SUB2_YEAST ATP-dependent RNA helicase SUB2 OS=Saccharomyces cerevisiae (strain ATCC 204508 / S288c) GN=SUB2 PE=1 SV=1	MSMS	0	130508_TK63_2_SILAC280Hvs413H_3	1	IPK63_413_2	836.7	3	836.695	2507.06	NaN	NaN	NaN	NaN	NaN	NaN	61.995	NaN	1	61.995	61.495	62.495	0		0	0	0	9.5253e-06	1	6742	89.462	71.146
AAEAGETGAATSATEGDNNNNTAAGDKK	28	2	0	Unmodified	_AAEAGETGAATSATEGDNNNNTAAGDKK_					0	0	0	Q07478	Q07478	Q07478	SUB2	ATP-dependent RNA helicase SUB2	>sp|Q07478|SUB2_YEAST ATP-dependent RNA helicase SUB2 OS=Saccharomyces cerevisiae (strain ATCC 204508 / S288c) GN=SUB2 PE=1 SV=1	ISO-MSMS	0	130508_TK63_2_SILAC280Hvs413H_1	1	IPK63_413_2	879.73	3	879.394	2635.16	NaN	NaN	-0.098989	NaN	NaN	NaN	59.113	NaN	1.7069	59.113	58.306	60.013	-3.8147e-06		0	0	0	5.406e-05	3	6193	95.122	91.227
AAEAGETGAATSATEGDNNNNTAAGDKK	28	2	0	Unmodified	_AAEAGETGAATSATEGDNNNNTAAGDKK_					0	0	0	Q07478	Q07478	Q07478	SUB2	ATP-dependent RNA helicase SUB2	>sp|Q07478|SUB2_YEAST ATP-dependent RNA helicase SUB2 OS=Saccharomyces cerevisiae (strain ATCC 204508 / S288c) GN=SUB2 PE=1 SV=1	ISO-MSMS	0	130508_TK63_2_SILAC280Hvs413H_2	1	IPK63_413_2	880.06	3	879.394	2635.16	NaN	NaN	-0.057364	NaN	NaN	NaN	59.975	NaN	1.7459	59.975	59.247	60.993	0		0	0	0	2.0607e-13	3	6353	139.69	132.24
AAEAGETGAATSATEGDNNNNTAAGDKK	28	2	0	Unmodified	_AAEAGETGAATSATEGDNNNNTAAGDKK_					0	0	0	Q07478	Q07478	Q07478	SUB2	ATP-dependent RNA helicase SUB2	>sp|Q07478|SUB2_YEAST ATP-dependent RNA helicase SUB2 OS=Saccharomyces cerevisiae (strain ATCC 204508 / S288c) GN=SUB2 PE=1 SV=1	ISO-MSMS	0	130508_TK63_2_SILAC280Hvs413H_3	1	IPK63_413_2	879.73	3	879.394	2635.16	NaN	NaN	-0.18752	NaN	NaN	NaN	59	NaN	1.4286	59	58.319	59.748	0		0	0	0	9.0655e-14	4	6195	148.52	142.45
AAEEADADAELADEEDAIHDEL	22	0	0	Unmodified	_AAEEADADAELADEEDAIHDEL_					0	0	0	P17967	P17967	P17967	PDI1	Protein disulfide-isomerase	>sp|P17967|PDI_YEAST Protein disulfide-isomerase OS=Saccharomyces cerevisiae (strain ATCC 204508 / S288c) GN=PDI1 PE=1 SV=2	ISO-MSMS	-1	130508_TK63_2_SILAC280Hvs413H_1	1	IPK63_413_2	1172	2	1171.49	2340.97	NaN	NaN	0.59398	NaN	NaN	NaN	137.43	NaN	3.5766	137.43	135.42	139	-1.5259e-05		0	0	0	2.6073e-13	4	22936	142.58	141.58
AAEEADADAELADEEDAIHDEL	22	0	0	Unmodified	_AAEEADADAELADEEDAIHDEL_					0	0	0	P17967	P17967	P17967	PDI1	Protein disulfide-isomerase	>sp|P17967|PDI_YEAST Protein disulfide-isomerase OS=Saccharomyces cerevisiae (strain ATCC 204508 / S288c) GN=PDI1 PE=1 SV=2	ISO-MSMS	-1	130508_TK63_2_SILAC280Hvs413H_3	1	IPK63_413_2	1172	2	1171.49	2340.97	NaN	NaN	0.73094	NaN	NaN	NaN	137.47	NaN	3.2411	137.47	135.65	138.89	0		0	0	0	1.2656e-19	5	23009	158.92	155.87
AAGANVDNVWADVYAK	16	1	0	Unmodified	_AAGANVDNVWADVYAK_					0	0	0	P10622	P10622	P10622	RPP1B	60S acidic ribosomal protein P1-beta	>sp|P10622|RLA3_YEAST 60S acidic ribosomal protein P1-beta OS=Saccharomyces cerevisiae (strain ATCC 204508 / S288c) GN=RPP1B PE=1 SV=3	MULTI-MSMS		130409_2TK63_SILAC280Hvs413H_glycine	1	IPK63_413_1	832.92	2	832.407	1662.8	46261.3	-0.011915	0.091428	0.079513	832.407	836.414	128.18	NaN	3.3109	128.18	126.71	130.02	0		0	0	0	1.7515e-20	6	21193	216.01	216.01
AAGANVDNVWADVYAK	16	1	0	Unmodified	_AAGANVDNVWADVYAK_					0	0	0	P10622	P10622	P10622	RPP1B	60S acidic ribosomal protein P1-beta	>sp|P10622|RLA3_YEAST 60S acidic ribosomal protein P1-beta OS=Saccharomyces cerevisiae (strain ATCC 204508 / S288c) GN=RPP1B PE=1 SV=3	MSMS	1	130409_2TK63_SILAC280Hvs413H_glycine	1	IPK63_413_1	836.41	2	832.407	1662.8	NaN	NaN	NaN	NaN	NaN	NaN	128.84	NaN	1	128.84	128.34	129.34	0		0	0	0	0.00052193	1	21620	99.451	66.256
AAGANVDNVWADVYAK	16	1	0	Unmodified	_AAGANVDNVWADVYAK_					0	0	0	P10622	P10622	P10622	RPP1B	60S acidic ribosomal protein P1-beta	>sp|P10622|RLA3_YEAST 60S acidic ribosomal protein P1-beta OS=Saccharomyces cerevisiae (strain ATCC 204508 / S288c) GN=RPP1B PE=1 SV=3	MULTI-MSMS		130410_2TK63_SILAC280Hvs413H_glycine	1	IPK63_413_1	832.92	2	832.407	1662.8	45299.9	-0.14033	0.050057	-0.09027	832.407	836.414	128.07	NaN	3.7824	128.07	126.3	130.08	0		0	0	0	1.3272e-21	6	21590	220.59	220.59
AAGANVDNVWADVYAK	16	1	0	Unmodified	_AAGANVDNVWADVYAK_					0	0	0	P10622	P10622	P10622	RPP1B	60S acidic ribosomal protein P1-beta	>sp|P10622|RLA3_YEAST 60S acidic ribosomal protein P1-beta OS=Saccharomyces cerevisiae (strain ATCC 204508 / S288c) GN=RPP1B PE=1 SV=3	ISO-MSMS	0	130412_2TK63_SILAC280Hvs413H_glycine	1	IPK63_413_1	832.91	2	832.407	1662.8	NaN	NaN	-0.75484	NaN	NaN	NaN	128.13	NaN	3.3043	128.13	126.48	129.79	0		0	0	0	4.905e-36	5	21611	231.71	231.71
AAGANVDNVWADVYAK	16	1	0	Unmodified	_AAGANVDNVWADVYAK_					0	0	0	P10622	P10622	P10622	RPP1B	60S acidic ribosomal protein P1-beta	>sp|P10622|RLA3_YEAST 60S acidic ribosomal protein P1-beta OS=Saccharomyces cerevisiae (strain ATCC 204508 / S288c) GN=RPP1B PE=1 SV=3	ISO-MSMS	1	130412_2TK63_SILAC280Hvs413H_glycine	1	IPK63_413_1	836.41	2	832.407	1662.8	NaN	NaN	-1.7681	NaN	NaN	NaN	128.48	NaN	0.47412	128.48	128.26	128.73	0		0	0	0	0.00015611	1	21625	101.96	70.567
AAGANVDNVWADVYAK	16	1	0	Unmodified	_AAGANVDNVWADVYAK_					0	0	0	P10622	P10622	P10622	RPP1B	60S acidic ribosomal protein P1-beta	>sp|P10622|RLA3_YEAST 60S acidic ribosomal protein P1-beta OS=Saccharomyces cerevisiae (strain ATCC 204508 / S288c) GN=RPP1B PE=1 SV=3	MSMS	1	130412_2TK63_SILAC280Hvs413H_glycine	1	IPK63_413_1	836.91	2	832.407	1662.8	NaN	NaN	NaN	NaN	NaN	NaN	127.43	NaN	1	127.43	126.93	127.93	0		0	0	0	5.2521e-24	1	21385	157.91	133.35
AAGANVDNVWADVYAK	16	1	0	Unmodified	_AAGANVDNVWADVYAK_					0	0	0	P10622	P10622	P10622	RPP1B	60S acidic ribosomal protein P1-beta	>sp|P10622|RLA3_YEAST 60S acidic ribosomal protein P1-beta OS=Saccharomyces cerevisiae (strain ATCC 204508 / S288c) GN=RPP1B PE=1 SV=3	ISO-MSMS	1	130508_TK63_2_SILAC280Hvs413H_1	1	IPK63_413_2	836.92	2	832.407	1662.8	NaN	NaN	-0.1702	NaN	NaN	NaN	138.86	NaN	2.6747	138.86	137.73	140.4	0		0	0	0	4.0073e-07	3	23265	132.59	121.54
AAGANVDNVWADVYAK	16	1	0	Unmodified	_AAGANVDNVWADVYAK_					0	0	0	P10622	P10622	P10622	RPP1B	60S acidic ribosomal protein P1-beta	>sp|P10622|RLA3_YEAST 60S acidic ribosomal protein P1-beta OS=Saccharomyces cerevisiae (strain ATCC 204508 / S288c) GN=RPP1B PE=1 SV=3	ISO-MSMS	1	130508_TK63_2_SILAC280Hvs413H_2	1	IPK63_413_2	836.42	2	832.407	1662.8	NaN	NaN	-0.16926	NaN	NaN	NaN	139.39	NaN	2.4182	139.39	138.56	140.98	0		0	0	0	1.5213e-06	1	23105	123.02	56.034
AAGANVDNVWADVYAK	16	1	0	Unmodified	_AAGANVDNVWADVYAK_					0	0	0	P10622	P10622	P10622	RPP1B	60S acidic ribosomal protein P1-beta	>sp|P10622|RLA3_YEAST 60S acidic ribosomal protein P1-beta OS=Saccharomyces cerevisiae (strain ATCC 204508 / S288c) GN=RPP1B PE=1 SV=3	MSMS	1	130508_TK63_2_SILAC280Hvs413H_3	1	IPK63_413_2	836.42	2	832.407	1662.8	NaN	NaN	NaN	NaN	NaN	NaN	138.62	NaN	1	138.62	138.12	139.12	0		0	0	0	6.422e-08	1	23172	127.32	95.046
AAGANVDNVWADVYAK	16	1	0	Unmodified	_AAGANVDNVWADVYAK_					0	0	0	P10622	P10622	P10622	RPP1B	60S acidic ribosomal protein P1-beta	>sp|P10622|RLA3_YEAST 60S acidic ribosomal protein P1-beta OS=Saccharomyces cerevisiae (strain ATCC 204508 / S288c) GN=RPP1B PE=1 SV=3	MSMS	1	130508_TK63_2_SILAC280Hvs413H_3	1	IPK63_413_2	836.41	2	832.407	1662.8	NaN	NaN	NaN	NaN	NaN	NaN	139.07	NaN	1	139.07	138.57	139.57	0		0	0	0	5.9127e-05	1	23288	108.34	80.758
AAGFLLEK	8	1	0	Unmodified	_AAGFLLEK_					0	0	0	P00560	P00560	P00560	PGK1	Phosphoglycerate kinase	>sp|P00560|PGK_YEAST Phosphoglycerate kinase OS=Saccharomyces cerevisiae (strain ATCC 204508 / S288c) GN=PGK1 PE=1 SV=2	ISO-MSMS	0	130508_TK63_2_SILAC280Hvs413H_1	1	IPK63_413_2	424.75	2	424.747	847.48	NaN	NaN	0.22284	NaN	NaN	NaN	95.263	NaN	2.6697	95.263	93.462	96.132	0		0	0	0	0.045559	2	13417	47.823	22.264
AAGFLLEK	8	1	0	Unmodified	_AAGFLLEK_					0	0	0	P00560	P00560	P00560	PGK1	Phosphoglycerate kinase	>sp|P00560|PGK_YEAST Phosphoglycerate kinase OS=Saccharomyces cerevisiae (strain ATCC 204508 / S288c) GN=PGK1 PE=1 SV=2	ISO-MSMS	0	130508_TK63_2_SILAC280Hvs413H_1	1	IPK63_413_2	424.75	2	424.747	847.48	NaN	NaN	0.1643	NaN	NaN	NaN	97.438	NaN	1.3732	97.438	96.86	98.233	0		0	0	0	0.039993	1	13787	51.066	13.339
AAGFLLEK	8	1	0	Unmodified	_AAGFLLEK_					0	0	0	P00560	P00560	P00560	PGK1	Phosphoglycerate kinase	>sp|P00560|PGK_YEAST Phosphoglycerate kinase OS=Saccharomyces cerevisiae (strain ATCC 204508 / S288c) GN=PGK1 PE=1 SV=2	ISO-MSMS	0	130508_TK63_2_SILAC280Hvs413H_3	1	IPK63_413_2	424.75	2	424.747	847.48	NaN	NaN	-0.14188	NaN	NaN	NaN	95.148	NaN	5.4112	95.148	92.389	97.8	-7.6294e-06		0	0	0	0.037563	2	13623	52.482	15.925
AAGGGSSFMNTLMADSK	17	1	0	Unmodified	_AAGGGSSFMNTLMADSK_					0	0	0	P25367	P25367	P25367	RNQ1	[PIN+] prion protein RNQ1	>sp|P25367|RNQ1_YEAST [PIN+] prion protein RNQ1 OS=Saccharomyces cerevisiae (strain ATCC 204508 / S288c) GN=RNQ1 PE=1 SV=2	ISO-MSMS	0	130508_TK63_2_SILAC280Hvs413H_2	1	IPK63_413_2	823.38	2	822.871	1643.73	NaN	NaN	0.32122	NaN	NaN	NaN	142.52	NaN	0.86902	142.52	142.14	143.01	0		0	0	0	0.0014967	2	24113	81.51	52.886
AAGLTAAYAR	10	0	1	Unmodified	_AAGLTAAYAR_					0	0	0	Q12690;P40212	Q12690;P40212	P40212	RPL13A;RPL13B	60S ribosomal protein L13-A;60S ribosomal protein L13-B	>sp|Q12690|RL13A_YEAST 60S ribosomal protein L13-A OS=Saccharomyces cerevisiae (strain ATCC 204508 / S288c) GN=RPL13A PE=1 SV=1;>sp|P40212|RL13B_YEAST 60S ribosomal protein L13-B OS=Saccharomyces cerevisiae (strain ATCC 204508 / S288c) GN=RPL13B PE=1 SV=1	ISO-MSMS	0	130409_2TK63_SILAC280Hvs413H_glycine	1	IPK63_413_1	482.76	2	482.764	963.514	NaN	NaN	-0.2939	NaN	NaN	NaN	46.231	NaN	3.6511	46.231	44.629	48.28	0		0	0	0	0.0054096	1	5832	77.192	50.062
AAGLTAAYAR	10	0	1	Unmodified	_AAGLTAAYAR_					0	0	0	Q12690;P40212	Q12690;P40212	P40212	RPL13A;RPL13B	60S ribosomal protein L13-A;60S ribosomal protein L13-B	>sp|Q12690|RL13A_YEAST 60S ribosomal protein L13-A OS=Saccharomyces cerevisiae (strain ATCC 204508 / S288c) GN=RPL13A PE=1 SV=1;>sp|P40212|RL13B_YEAST 60S ribosomal protein L13-B OS=Saccharomyces cerevisiae (strain ATCC 204508 / S288c) GN=RPL13B PE=1 SV=1	ISO-MSMS	0	130410_2TK63_SILAC280Hvs413H_glycine	1	IPK63_413_1	482.76	2	482.764	963.514	NaN	NaN	0.1063	NaN	NaN	NaN	47.197	NaN	3.1011	47.197	45.634	48.736	3.8147e-06		0	0	0	0.014612	1	5907	61.78	42.801
AAGLTAAYAR	10	0	1	Unmodified	_AAGLTAAYAR_					0	0	0	Q12690;P40212	Q12690;P40212	P40212	RPL13A;RPL13B	60S ribosomal protein L13-A;60S ribosomal protein L13-B	>sp|Q12690|RL13A_YEAST 60S ribosomal protein L13-A OS=Saccharomyces cerevisiae (strain ATCC 204508 / S288c) GN=RPL13A PE=1 SV=1;>sp|P40212|RL13B_YEAST 60S ribosomal protein L13-B OS=Saccharomyces cerevisiae (strain ATCC 204508 / S288c) GN=RPL13B PE=1 SV=1	ISO-MSMS	0	130412_2TK63_SILAC280Hvs413H_glycine	1	IPK63_413_1	482.76	2	482.764	963.514	NaN	NaN	0.66	NaN	NaN	NaN	46.794	NaN	2.95	46.794	45.261	48.211	0		0	0	0	0.010136	1	5787	69.275	39.899
AAGLTAAYAR	10	0	1	Unmodified	_AAGLTAAYAR_					0	0	0	Q12690;P40212	Q12690;P40212	P40212	RPL13A;RPL13B	60S ribosomal protein L13-A;60S ribosomal protein L13-B	>sp|Q12690|RL13A_YEAST 60S ribosomal protein L13-A OS=Saccharomyces cerevisiae (strain ATCC 204508 / S288c) GN=RPL13A PE=1 SV=1;>sp|P40212|RL13B_YEAST 60S ribosomal protein L13-B OS=Saccharomyces cerevisiae (strain ATCC 204508 / S288c) GN=RPL13B PE=1 SV=1	ISO-MSMS	0	130508_TK63_2_SILAC280Hvs413H_1	1	IPK63_413_2	482.76	2	482.764	963.514	NaN	NaN	0.1825	NaN	NaN	NaN	73.08	NaN	6.1724	73.08	71.367	77.539	0		0	0	0	0.0049926	5	8451	96.342	70.448
AAGLTAAYAR	10	0	1	Unmodified	_AAGLTAAYAR_					0	0	0	Q12690;P40212	Q12690;P40212	P40212	RPL13A;RPL13B	60S ribosomal protein L13-A;60S ribosomal protein L13-B	>sp|Q12690|RL13A_YEAST 60S ribosomal protein L13-A OS=Saccharomyces cerevisiae (strain ATCC 204508 / S288c) GN=RPL13A PE=1 SV=1;>sp|P40212|RL13B_YEAST 60S ribosomal protein L13-B OS=Saccharomyces cerevisiae (strain ATCC 204508 / S288c) GN=RPL13B PE=1 SV=1	ISO-MSMS	0	130508_TK63_2_SILAC280Hvs413H_1	1	IPK63_413_2	483.27	2	482.764	963.514	NaN	NaN	-0.18358	NaN	NaN	NaN	77.92	NaN	0.82156	77.92	77.437	78.259	-7.6294e-06		0	0	0	0.0091611	2	9344	70.908	63.629
AAGLTAAYAR	10	0	1	Unmodified	_AAGLTAAYAR_					0	0	0	Q12690;P40212	Q12690;P40212	P40212	RPL13A;RPL13B	60S ribosomal protein L13-A;60S ribosomal protein L13-B	>sp|Q12690|RL13A_YEAST 60S ribosomal protein L13-A OS=Saccharomyces cerevisiae (strain ATCC 204508 / S288c) GN=RPL13A PE=1 SV=1;>sp|P40212|RL13B_YEAST 60S ribosomal protein L13-B OS=Saccharomyces cerevisiae (strain ATCC 204508 / S288c) GN=RPL13B PE=1 SV=1	MSMS	0	130508_TK63_2_SILAC280Hvs413H_2	1	IPK63_413_2	482.76	2	482.764	963.514	NaN	NaN	NaN	NaN	NaN	NaN	75.852	NaN	1	75.852	75.352	76.352	-7.6294e-06		0	0	0	0.020962	1	8952	78.939	50.721
AAGLTAAYAR	10	0	1	Unmodified	_AAGLTAAYAR_					0	0	0	Q12690;P40212	Q12690;P40212	P40212	RPL13A;RPL13B	60S ribosomal protein L13-A;60S ribosomal protein L13-B	>sp|Q12690|RL13A_YEAST 60S ribosomal protein L13-A OS=Saccharomyces cerevisiae (strain ATCC 204508 / S288c) GN=RPL13A PE=1 SV=1;>sp|P40212|RL13B_YEAST 60S ribosomal protein L13-B OS=Saccharomyces cerevisiae (strain ATCC 204508 / S288c) GN=RPL13B PE=1 SV=1	ISO-MSMS	0	130508_TK63_2_SILAC280Hvs413H_3	1	IPK63_413_2	482.76	2	482.764	963.514	NaN	NaN	-0.81354	NaN	NaN	NaN	77.625	NaN	1.1757	77.625	77.043	78.218	7.6294e-06		0	0	0	0.052126	1	9436	45.598	18.295
AAGLTAAYAR	10	0	1	Unmodified	_AAGLTAAYAR_					0	0	0	Q12690;P40212	Q12690;P40212	P40212	RPL13A;RPL13B	60S ribosomal protein L13-A;60S ribosomal protein L13-B	>sp|Q12690|RL13A_YEAST 60S ribosomal protein L13-A OS=Saccharomyces cerevisiae (strain ATCC 204508 / S288c) GN=RPL13A PE=1 SV=1;>sp|P40212|RL13B_YEAST 60S ribosomal protein L13-B OS=Saccharomyces cerevisiae (strain ATCC 204508 / S288c) GN=RPL13B PE=1 SV=1	ISO-MSMS	0	130508_TK63_2_SILAC280Hvs413H_3	1	IPK63_413_2	482.76	2	482.764	963.514	NaN	NaN	-0.39126	NaN	NaN	NaN	80.137	NaN	0.90347	80.137	79.692	80.596	0		0	0	0	0.052126	1	10009	45.598	16.449
AAIVQIDATPFR	12	0	1	Unmodified	_AAIVQIDATPFR_					0	0	0	P0CX39;P0CX40	P0CX39	P0CX39	RPS8A;RPS8B	40S ribosomal protein S8-A;40S ribosomal protein S8-B	>sp|P0CX39|RS8A_YEAST 40S ribosomal protein S8-A OS=Saccharomyces cerevisiae (strain ATCC 204508 / S288c) GN=RPS8A PE=1 SV=1;>sp|P0CX40|RS8B_YEAST 40S ribosomal protein S8-B OS=Saccharomyces cerevisiae (strain ATCC 204508 / S288c) GN=RPS8B PE=1 SV=1	ISO-MSMS	0	130409_2TK63_SILAC280Hvs413H_glycine	1	IPK63_413_1	651.37	2	651.364	1300.71	NaN	NaN	0.011769	NaN	NaN	NaN	128.56	NaN	2.8131	128.56	127.05	129.87	0		0	0	0	0.0033892	1	21433	94.122	94.122
AAIVQIDATPFR	12	0	1	Unmodified	_AAIVQIDATPFR_					0	0	0	P0CX39;P0CX40	P0CX39	P0CX39	RPS8A;RPS8B	40S ribosomal protein S8-A;40S ribosomal protein S8-B	>sp|P0CX39|RS8A_YEAST 40S ribosomal protein S8-A OS=Saccharomyces cerevisiae (strain ATCC 204508 / S288c) GN=RPS8A PE=1 SV=1;>sp|P0CX40|RS8B_YEAST 40S ribosomal protein S8-B OS=Saccharomyces cerevisiae (strain ATCC 204508 / S288c) GN=RPS8B PE=1 SV=1	ISO-MSMS	0	130410_2TK63_SILAC280Hvs413H_glycine	1	IPK63_413_1	651.36	2	651.364	1300.71	NaN	NaN	-0.11075	NaN	NaN	NaN	128.33	NaN	2.766	128.33	126.92	129.69	0		0	0	0	0.00047702	1	21779	114.72	105.53
AAIVQIDATPFR	12	0	1	Unmodified	_AAIVQIDATPFR_					0	0	0	P0CX39;P0CX40	P0CX39	P0CX39	RPS8A;RPS8B	40S ribosomal protein S8-A;40S ribosomal protein S8-B	>sp|P0CX39|RS8A_YEAST 40S ribosomal protein S8-A OS=Saccharomyces cerevisiae (strain ATCC 204508 / S288c) GN=RPS8A PE=1 SV=1;>sp|P0CX40|RS8B_YEAST 40S ribosomal protein S8-B OS=Saccharomyces cerevisiae (strain ATCC 204508 / S288c) GN=RPS8B PE=1 SV=1	ISO-MSMS	0	130412_2TK63_SILAC280Hvs413H_glycine	1	IPK63_413_1	651.86	2	651.364	1300.71	NaN	NaN	-0.17588	NaN	NaN	NaN	128.68	NaN	1.09	128.68	128.21	129.3	0		0	0	0	0.0065813	1	21633	80.312	61.041
AAIVQIDATPFR	12	0	1	Unmodified	_AAIVQIDATPFR_					0	0	0	P0CX39;P0CX40	P0CX39	P0CX39	RPS8A;RPS8B	40S ribosomal protein S8-A;40S ribosomal protein S8-B	>sp|P0CX39|RS8A_YEAST 40S ribosomal protein S8-A OS=Saccharomyces cerevisiae (strain ATCC 204508 / S288c) GN=RPS8A PE=1 SV=1;>sp|P0CX40|RS8B_YEAST 40S ribosomal protein S8-B OS=Saccharomyces cerevisiae (strain ATCC 204508 / S288c) GN=RPS8B PE=1 SV=1	MSMS	0	130412_2TK63_SILAC280Hvs413H_glycine	1	IPK63_413_1	651.36	2	651.364	1300.71	NaN	NaN	NaN	NaN	NaN	NaN	127.76	NaN	1	127.76	127.26	128.26	0		0	0	0	0.014754	1	21462	94.122	63.558
AAIVQIDATPFR	12	0	1	Unmodified	_AAIVQIDATPFR_					0	0	0	P0CX39;P0CX40	P0CX39	P0CX39	RPS8A;RPS8B	40S ribosomal protein S8-A;40S ribosomal protein S8-B	>sp|P0CX39|RS8A_YEAST 40S ribosomal protein S8-A OS=Saccharomyces cerevisiae (strain ATCC 204508 / S288c) GN=RPS8A PE=1 SV=1;>sp|P0CX40|RS8B_YEAST 40S ribosomal protein S8-B OS=Saccharomyces cerevisiae (strain ATCC 204508 / S288c) GN=RPS8B PE=1 SV=1	MULTI-MSMS		130508_TK63_2_SILAC280Hvs413H_1	1	IPK63_413_2	651.37	2	651.364	1300.71	52238.5	0.14536	-0.67649	-0.53112	651.865	654.373	138.8	NaN	3.7963	138.8	137.09	140.89	0		0	0	0	0.0040697	1	23124	64.65	64.65
AAIVQIDATPFR	12	0	1	Unmodified	_AAIVQIDATPFR_					0	0	0	P0CX39;P0CX40	P0CX39	P0CX39	RPS8A;RPS8B	40S ribosomal protein S8-A;40S ribosomal protein S8-B	>sp|P0CX39|RS8A_YEAST 40S ribosomal protein S8-A OS=Saccharomyces cerevisiae (strain ATCC 204508 / S288c) GN=RPS8A PE=1 SV=1;>sp|P0CX40|RS8B_YEAST 40S ribosomal protein S8-B OS=Saccharomyces cerevisiae (strain ATCC 204508 / S288c) GN=RPS8B PE=1 SV=1	MULTI-SECPEP		130508_TK63_2_SILAC280Hvs413H_2	1	IPK63_413_2	651.86	2	651.364	1300.71	52151.2	0.081721	-0.61235	-0.53063	651.364	654.373	138.96	NaN	3.1993	138.96	137.47	140.67	0		0	0	0	0.046953	1	23433	56.122	56.122
AAIVQIDATPFR	12	0	1	Unmodified	_AAIVQIDATPFR_					0	0	0	P0CX39;P0CX40	P0CX39	P0CX39	RPS8A;RPS8B	40S ribosomal protein S8-A;40S ribosomal protein S8-B	>sp|P0CX39|RS8A_YEAST 40S ribosomal protein S8-A OS=Saccharomyces cerevisiae (strain ATCC 204508 / S288c) GN=RPS8A PE=1 SV=1;>sp|P0CX40|RS8B_YEAST 40S ribosomal protein S8-B OS=Saccharomyces cerevisiae (strain ATCC 204508 / S288c) GN=RPS8B PE=1 SV=1	ISO-MSMS	0	130508_TK63_2_SILAC280Hvs413H_3	1	IPK63_413_2	651.37	2	651.364	1300.71	NaN	NaN	-0.32983	NaN	NaN	NaN	138.72	NaN	2.453	138.72	137.57	140.02	0		0	0	0	0.010279	2	23088	74.392	74.392
AALANVYEYR	10	0	1	Unmodified	_AALANVYEYR_					0	0	0	P32366	P32366	P32366	VMA6	V-type proton ATPase subunit d	>sp|P32366|VA0D_YEAST V-type proton ATPase subunit d OS=Saccharomyces cerevisiae (strain ATCC 204508 / S288c) GN=VMA6 PE=1 SV=2	ISO-MSMS	0	130409_2TK63_SILAC280Hvs413H_glycine	1	IPK63_413_1	585.84	2	585.301	1168.59	NaN	NaN	-1.3742	NaN	NaN	NaN	107.97	NaN	0.25014	107.97	107.82	108.07	-7.6294e-06		0	0	0	0.0067516	1	17239	74.944	46.767
AALANVYEYR	10	0	1	Unmodified	_AALANVYEYR_					0	0	0	P32366	P32366	P32366	VMA6	V-type proton ATPase subunit d	>sp|P32366|VA0D_YEAST V-type proton ATPase subunit d OS=Saccharomyces cerevisiae (strain ATCC 204508 / S288c) GN=VMA6 PE=1 SV=2	ISO-MSMS	0	130409_2TK63_SILAC280Hvs413H_glycine	1	IPK63_413_1	585.3	2	585.301	1168.59	NaN	NaN	-0.23018	NaN	NaN	NaN	110.51	NaN	1.3121	110.51	109.71	111.02	0		0	0	0	0.0044649	1	17738	99.522	99.522
AALANVYEYR	10	0	1	Unmodified	_AALANVYEYR_					0	0	0	P32366	P32366	P32366	VMA6	V-type proton ATPase subunit d	>sp|P32366|VA0D_YEAST V-type proton ATPase subunit d OS=Saccharomyces cerevisiae (strain ATCC 204508 / S288c) GN=VMA6 PE=1 SV=2	ISO-MSMS	0	130409_2TK63_SILAC280Hvs413H_glycine	1	IPK63_413_1	585.3	2	585.301	1168.59	NaN	NaN	-0.16498	NaN	NaN	NaN	113.06	NaN	6.1353	113.06	111.02	117.15	7.6294e-06		0	0	0	0.0036692	7	17969	103.34	103.34
AALANVYEYR	10	0	1	Unmodified	_AALANVYEYR_					0	0	0	P32366	P32366	P32366	VMA6	V-type proton ATPase subunit d	>sp|P32366|VA0D_YEAST V-type proton ATPase subunit d OS=Saccharomyces cerevisiae (strain ATCC 204508 / S288c) GN=VMA6 PE=1 SV=2	MSMS	0	130409_2TK63_SILAC280Hvs413H_glycine	1	IPK63_413_1	585.83	2	585.301	1168.59	NaN	NaN	NaN	NaN	NaN	NaN	103.44	NaN	1	103.44	102.94	103.94	0		0	0	0	0.029067	1	16369	70.977	64.004
AALANVYEYR	10	0	1	Unmodified	_AALANVYEYR_					0	0	0	P32366	P32366	P32366	VMA6	V-type proton ATPase subunit d	>sp|P32366|VA0D_YEAST V-type proton ATPase subunit d OS=Saccharomyces cerevisiae (strain ATCC 204508 / S288c) GN=VMA6 PE=1 SV=2	ISO-MSMS	0	130410_2TK63_SILAC280Hvs413H_glycine	1	IPK63_413_1	585.84	2	585.301	1168.59	NaN	NaN	-2.0382	NaN	NaN	NaN	108.15	NaN	0.38662	108.15	107.93	108.31	7.6294e-06		0	0	0	0.010294	1	17353	69.01	56.742
AALANVYEYR	10	0	1	Unmodified	_AALANVYEYR_					0	0	0	P32366	P32366	P32366	VMA6	V-type proton ATPase subunit d	>sp|P32366|VA0D_YEAST V-type proton ATPase subunit d OS=Saccharomyces cerevisiae (strain ATCC 204508 / S288c) GN=VMA6 PE=1 SV=2	ISO-MSMS	0	130410_2TK63_SILAC280Hvs413H_glycine	1	IPK63_413_1	585.31	2	585.301	1168.59	NaN	NaN	-0.023378	NaN	NaN	NaN	111.67	NaN	1.5669	111.67	110.76	112.33	0		0	0	0	0.0051073	1	18126	85.813	85.813
AALANVYEYR	10	0	1	Unmodified	_AALANVYEYR_					0	0	0	P32366	P32366	P32366	VMA6	V-type proton ATPase subunit d	>sp|P32366|VA0D_YEAST V-type proton ATPase subunit d OS=Saccharomyces cerevisiae (strain ATCC 204508 / S288c) GN=VMA6 PE=1 SV=2	ISO-MSMS	0	130410_2TK63_SILAC280Hvs413H_glycine	1	IPK63_413_1	585.3	2	585.301	1168.59	NaN	NaN	0.22725	NaN	NaN	NaN	113.78	NaN	3.2108	113.78	112.27	115.49	0		0	0	0	0.00070649	2	18723	121.36	88.468
AALANVYEYR	10	0	1	Unmodified	_AALANVYEYR_					0	0	0	P32366	P32366	P32366	VMA6	V-type proton ATPase subunit d	>sp|P32366|VA0D_YEAST V-type proton ATPase subunit d OS=Saccharomyces cerevisiae (strain ATCC 204508 / S288c) GN=VMA6 PE=1 SV=2	MSMS	0	130410_2TK63_SILAC280Hvs413H_glycine	1	IPK63_413_1	585.5	2	585.301	1168.59	NaN	NaN	NaN	NaN	NaN	NaN	109.15	NaN	1	109.15	108.65	109.65	0		0	0	0	0.034644	1	17607	67.93	37.318
AALANVYEYR	10	0	1	Unmodified	_AALANVYEYR_					0	0	0	P32366	P32366	P32366	VMA6	V-type proton ATPase subunit d	>sp|P32366|VA0D_YEAST V-type proton ATPase subunit d OS=Saccharomyces cerevisiae (strain ATCC 204508 / S288c) GN=VMA6 PE=1 SV=2	MSMS	0	130410_2TK63_SILAC280Hvs413H_glycine	1	IPK63_413_1	585.3	2	585.301	1168.59	NaN	NaN	NaN	NaN	NaN	NaN	110.05	NaN	1	110.05	109.55	110.55	-7.6294e-06		0	0	0	0.0019353	1	17793	113.63	89.375
AALANVYEYR	10	0	1	Unmodified	_AALANVYEYR_					0	0	0	P32366	P32366	P32366	VMA6	V-type proton ATPase subunit d	>sp|P32366|VA0D_YEAST V-type proton ATPase subunit d OS=Saccharomyces cerevisiae (strain ATCC 204508 / S288c) GN=VMA6 PE=1 SV=2	ISO-MSMS	0	130412_2TK63_SILAC280Hvs413H_glycine	1	IPK63_413_1	585.81	2	585.301	1168.59	NaN	NaN	-0.96113	NaN	NaN	NaN	107.19	NaN	0.48051	107.19	106.91	107.39	-7.6294e-06		0	0	0	0.005147	3	16965	82.171	59.842
AALANVYEYR	10	0	1	Unmodified	_AALANVYEYR_					0	0	0	P32366	P32366	P32366	VMA6	V-type proton ATPase subunit d	>sp|P32366|VA0D_YEAST V-type proton ATPase subunit d OS=Saccharomyces cerevisiae (strain ATCC 204508 / S288c) GN=VMA6 PE=1 SV=2	ISO-MSMS	0	130412_2TK63_SILAC280Hvs413H_glycine	1	IPK63_413_1	585.81	2	585.301	1168.59	NaN	NaN	-0.18175	NaN	NaN	NaN	111.28	NaN	2.933	111.28	109.94	112.87	0		0	0	0	0.0025537	4	17654	108.7	90.472
AALANVYEYR	10	0	1	Unmodified	_AALANVYEYR_					0	0	0	P32366	P32366	P32366	VMA6	V-type proton ATPase subunit d	>sp|P32366|VA0D_YEAST V-type proton ATPase subunit d OS=Saccharomyces cerevisiae (strain ATCC 204508 / S288c) GN=VMA6 PE=1 SV=2	ISO-MSMS	0	130412_2TK63_SILAC280Hvs413H_glycine	1	IPK63_413_1	585.31	2	585.301	1168.59	NaN	NaN	0.0090391	NaN	NaN	NaN	113.58	NaN	2.7091	113.58	112.22	114.93	0		0	0	0	0.0033605	2	18285	104.82	104.82
AALANVYEYR	10	0	1	Unmodified	_AALANVYEYR_					0	0	0	P32366	P32366	P32366	VMA6	V-type proton ATPase subunit d	>sp|P32366|VA0D_YEAST V-type proton ATPase subunit d OS=Saccharomyces cerevisiae (strain ATCC 204508 / S288c) GN=VMA6 PE=1 SV=2	MSMS	0	130412_2TK63_SILAC280Hvs413H_glycine	1	IPK63_413_1	585.31	2	585.301	1168.59	NaN	NaN	NaN	NaN	NaN	NaN	115.43	NaN	1	115.43	114.93	115.93	7.6294e-06		0	0	0	0.022806	1	18648	77.062	43.8
AALANVYEYR	10	0	1	Unmodified	_AALANVYEYR_					0	0	0	P32366	P32366	P32366	VMA6	V-type proton ATPase subunit d	>sp|P32366|VA0D_YEAST V-type proton ATPase subunit d OS=Saccharomyces cerevisiae (strain ATCC 204508 / S288c) GN=VMA6 PE=1 SV=2	ISO-MSMS	0	130508_TK63_2_SILAC280Hvs413H_1	1	IPK63_413_2	585.3	2	585.301	1168.59	NaN	NaN	0.012975	NaN	NaN	NaN	123.08	NaN	11.608	123.08	116.56	128.17	7.6294e-06		0	0	0	7.8337e-07	5	19855	155.11	155.12
AALANVYEYR	10	0	1	Unmodified	_AALANVYEYR_					0	0	0	P32366	P32366	P32366	VMA6	V-type proton ATPase subunit d	>sp|P32366|VA0D_YEAST V-type proton ATPase subunit d OS=Saccharomyces cerevisiae (strain ATCC 204508 / S288c) GN=VMA6 PE=1 SV=2	ISO-MSMS	0	130508_TK63_2_SILAC280Hvs413H_2	1	IPK63_413_2	585.3	2	585.301	1168.59	NaN	NaN	0.023086	NaN	NaN	NaN	123.54	NaN	11.44	123.54	117.2	128.64	0		0	0	0	4.094e-05	7	19797	136.02	136.02
AALANVYEYR	10	0	1	Unmodified	_AALANVYEYR_					0	0	0	P32366	P32366	P32366	VMA6	V-type proton ATPase subunit d	>sp|P32366|VA0D_YEAST V-type proton ATPase subunit d OS=Saccharomyces cerevisiae (strain ATCC 204508 / S288c) GN=VMA6 PE=1 SV=2	ISO-MSMS	0	130508_TK63_2_SILAC280Hvs413H_3	1	IPK63_413_2	585.3	2	585.301	1168.59	NaN	NaN	0.1561	NaN	NaN	NaN	123.02	NaN	10.401	123.02	116.45	126.85	7.6294e-06		0	0	0	0.00013603	6	20097	133.89	133.89
AALLNQYFAQAYK	13	1	0	Unmodified	_AALLNQYFAQAYK_					0	0	0	P46655	P46655	P46655	GUS1	Glutamate--tRNA ligase, cytoplasmic	>sp|P46655|SYEC_YEAST Glutamate--tRNA ligase, cytoplasmic OS=Saccharomyces cerevisiae (strain ATCC 204508 / S288c) GN=GUS1 PE=1 SV=3	MSMS	0	130409_2TK63_SILAC280Hvs413H_glycine	1	IPK63_413_1	750.91	2	750.896	1499.78	NaN	NaN	NaN	NaN	NaN	NaN	136.38	NaN	1	136.38	135.88	136.88	0		0	0	0	4.7293e-30	1	23464	171.92	102.89
AALLNQYFAQAYK	13	1	0	Unmodified	_AALLNQYFAQAYK_					0	0	0	P46655	P46655	P46655	GUS1	Glutamate--tRNA ligase, cytoplasmic	>sp|P46655|SYEC_YEAST Glutamate--tRNA ligase, cytoplasmic OS=Saccharomyces cerevisiae (strain ATCC 204508 / S288c) GN=GUS1 PE=1 SV=3	MSMS	0	130409_2TK63_SILAC280Hvs413H_glycine	1	IPK63_413_1	750.9	2	750.896	1499.78	NaN	NaN	NaN	NaN	NaN	NaN	136.51	NaN	1	136.51	136.01	137.01	0		0	0	0	2.2855e-66	1	23492	206.97	136.53
AALLNQYFAQAYK	13	1	0	Unmodified	_AALLNQYFAQAYK_					0	0	0	P46655	P46655	P46655	GUS1	Glutamate--tRNA ligase, cytoplasmic	>sp|P46655|SYEC_YEAST Glutamate--tRNA ligase, cytoplasmic OS=Saccharomyces cerevisiae (strain ATCC 204508 / S288c) GN=GUS1 PE=1 SV=3	ISO-MSMS	0	130410_2TK63_SILAC280Hvs413H_glycine	1	IPK63_413_1	751.4	2	750.896	1499.78	NaN	NaN	-0.52706	NaN	NaN	NaN	135.98	NaN	1.2568	135.98	135.41	136.67	0		0	0	0	2.4749e-15	3	23570	181.68	138.87
AALLNQYFAQAYK	13	1	0	Unmodified	_AALLNQYFAQAYK_					0	0	0	P46655	P46655	P46655	GUS1	Glutamate--tRNA ligase, cytoplasmic	>sp|P46655|SYEC_YEAST Glutamate--tRNA ligase, cytoplasmic OS=Saccharomyces cerevisiae (strain ATCC 204508 / S288c) GN=GUS1 PE=1 SV=3	ISO-MSMS	0	130412_2TK63_SILAC280Hvs413H_glycine	1	IPK63_413_1	751.9	2	750.896	1499.78	NaN	NaN	-1.0652	NaN	NaN	NaN	135.76	NaN	1.0671	135.76	135.16	136.23	0		0	0	0	2.0267e-15	2	23466	183.99	121.94
AALTDFER	8	0	1	Unmodified	_AALTDFER_					0	0	0	P36105	P36105	P36105	RPL14A	60S ribosomal protein L14-A	>sp|P36105|RL14A_YEAST 60S ribosomal protein L14-A OS=Saccharomyces cerevisiae (strain ATCC 204508 / S288c) GN=RPL14A PE=1 SV=1	ISO-MSMS	0	130508_TK63_2_SILAC280Hvs413H_1	1	IPK63_413_2	461.74	2	461.735	921.456	NaN	NaN	0.089237	NaN	NaN	NaN	87.416	NaN	3.0175	87.416	85.858	88.875	0		0	0	0	0.0098356	3	11822	79.906	79.906
AALTDFER	8	0	1	Unmodified	_AALTDFER_					0	0	0	P36105	P36105	P36105	RPL14A	60S ribosomal protein L14-A	>sp|P36105|RL14A_YEAST 60S ribosomal protein L14-A OS=Saccharomyces cerevisiae (strain ATCC 204508 / S288c) GN=RPL14A PE=1 SV=1	ISO-MSMS	0	130508_TK63_2_SILAC280Hvs413H_2	1	IPK63_413_2	462.24	2	461.735	921.456	NaN	NaN	-0.22124	NaN	NaN	NaN	87.976	NaN	4.0151	87.976	86.243	90.258	0		0	0	0	0.017411	4	11731	69.954	69.954
AALTDFER	8	0	1	Unmodified	_AALTDFER_					0	0	0	P36105	P36105	P36105	RPL14A	60S ribosomal protein L14-A	>sp|P36105|RL14A_YEAST 60S ribosomal protein L14-A OS=Saccharomyces cerevisiae (strain ATCC 204508 / S288c) GN=RPL14A PE=1 SV=1	MULTI-MSMS		130508_TK63_2_SILAC280Hvs413H_3	1	IPK63_413_2	461.73	2	461.735	921.456	62324.2	0.70904	0.30389	1.0129	461.735	464.745	87.405	NaN	3.9223	87.405	85.831	89.753	0		0	0	0	0.0074385	5	11891	59.8	59.8
AAQDSFAANWGVMVSHR	17	0	1	Oxidation (M)	_AAQDSFAANWGVM(ox)VSHR_		AAQDSFAANWGVM(1)VSHR		AAQDSFAANWGVM(126.8)VSHR	0	0	1	P00925	P00925	P00925	ENO2	Enolase 2	>sp|P00925|ENO2_YEAST Enolase 2 OS=Saccharomyces cerevisiae (strain ATCC 204508 / S288c) GN=ENO2 PE=1 SV=2	ISO-MSMS	0	130508_TK63_2_SILAC280Hvs413H_1	1	IPK63_413_2	931.94	2	931.934	1861.85	NaN	NaN	0.28939	NaN	NaN	NaN	143.86	NaN	2.9352	143.86	142.83	145.76	0		0	0	0	4.4457e-07	3	24633	126.8	80.481
AAQDSFAANWGVMVSHR	17	0	1	Oxidation (M)	_AAQDSFAANWGVM(ox)VSHR_		AAQDSFAANWGVM(1)VSHR		AAQDSFAANWGVM(57.94)VSHR	0	0	1	P00925	P00925	P00925	ENO2	Enolase 2	>sp|P00925|ENO2_YEAST Enolase 2 OS=Saccharomyces cerevisiae (strain ATCC 204508 / S288c) GN=ENO2 PE=1 SV=2	ISO-MSMS	0	130508_TK63_2_SILAC280Hvs413H_3	1	IPK63_413_2	931.96	2	931.934	1861.85	NaN	NaN	0.73623	NaN	NaN	NaN	143.62	NaN	0.83653	143.62	143.06	143.89	0		0	0	0	0.050817	1	24327	57.936	40.511
AAVEEGILPGGGTALVK	17	1	0	Unmodified	_AAVEEGILPGGGTALVK_					0	0	0	P19882	P19882	P19882	HSP60	Heat shock protein 60, mitochondrial	>sp|P19882|HSP60_YEAST Heat shock protein 60, mitochondrial OS=Saccharomyces cerevisiae (strain ATCC 204508 / S288c) GN=HSP60 PE=1 SV=1	ISO-MSMS	0	130508_TK63_2_SILAC280Hvs413H_3	1	IPK63_413_2	791.96	2	791.446	1580.88	NaN	NaN	0.01069	NaN	NaN	NaN	133.84	NaN	3.9956	133.84	131.65	135.65	0		0	0	0	0.035807	1	22161	56.339	35.754
AAYGVVR	7	0	1	Unmodified	_AAYGVVR_					0	0	0	P05750	P05750	P05750	RPS3	40S ribosomal protein S3	>sp|P05750|RS3_YEAST 40S ribosomal protein S3 OS=Saccharomyces cerevisiae (strain ATCC 204508 / S288c) GN=RPS3 PE=1 SV=5	ISO-MSMS	0	130409_2TK63_SILAC280Hvs413H_glycine	1	IPK63_413_1	368.21	2	368.211	734.408	NaN	NaN	0.25151	NaN	NaN	NaN	28.454	NaN	3.7744	28.454	26.706	30.48	-1.9073e-06		0	0	0	0.02314	1	3192	77.748	43.671
AAYGVVR	7	0	1	Unmodified	_AAYGVVR_					0	0	0	P05750	P05750	P05750	RPS3	40S ribosomal protein S3	>sp|P05750|RS3_YEAST 40S ribosomal protein S3 OS=Saccharomyces cerevisiae (strain ATCC 204508 / S288c) GN=RPS3 PE=1 SV=5	MULTI-MSMS		130410_2TK63_SILAC280Hvs413H_glycine	1	IPK63_413_1	368.21	2	368.211	734.408	69874.4	0.32384	-0.19726	0.12658	368.211	371.221	29.403	NaN	3.1306	29.403	27.813	30.944	-1.9073e-06		0	0	0	0.0048226	1	3331	82.263	82.263
AAYGVVR	7	0	1	Unmodified	_AAYGVVR_					0	0	0	P05750	P05750	P05750	RPS3	40S ribosomal protein S3	>sp|P05750|RS3_YEAST 40S ribosomal protein S3 OS=Saccharomyces cerevisiae (strain ATCC 204508 / S288c) GN=RPS3 PE=1 SV=5	ISO-MSMS	0	130412_2TK63_SILAC280Hvs413H_glycine	1	IPK63_413_1	368.21	2	368.211	734.408	NaN	NaN	0.48999	NaN	NaN	NaN	30.09	NaN	4.7585	30.09	28.258	33.016	-1.9073e-06		0	0	0	0.026251	1	3325	74.717	74.717
AAYGVVR	7	0	1	Unmodified	_AAYGVVR_					0	0	0	P05750	P05750	P05750	RPS3	40S ribosomal protein S3	>sp|P05750|RS3_YEAST 40S ribosomal protein S3 OS=Saccharomyces cerevisiae (strain ATCC 204508 / S288c) GN=RPS3 PE=1 SV=5	MULTI-MSMS		130508_TK63_2_SILAC280Hvs413H_1	1	IPK63_413_2	368.21	2	368.211	734.408	68699.1	0.45859	-0.08205	0.37654	368.211	371.221	58.241	NaN	3.855	58.241	56.426	60.281	0		0	0	0	0.0076658	2	5985	69.432	69.432
AAYGVVR	7	0	1	Unmodified	_AAYGVVR_					0	0	0	P05750	P05750	P05750	RPS3	40S ribosomal protein S3	>sp|P05750|RS3_YEAST 40S ribosomal protein S3 OS=Saccharomyces cerevisiae (strain ATCC 204508 / S288c) GN=RPS3 PE=1 SV=5	MULTI-MSMS		130508_TK63_2_SILAC280Hvs413H_2	1	IPK63_413_2	368.21	2	368.211	734.408	70241.6	0.37152	-0.082366	0.28916	368.211	371.221	59.341	NaN	4.1561	59.341	57.715	61.871	0		0	0	0	0.0076658	3	6270	69.432	69.432
AAYGVVR	7	0	1	Unmodified	_AAYGVVR_					0	0	0	P05750	P05750	P05750	RPS3	40S ribosomal protein S3	>sp|P05750|RS3_YEAST 40S ribosomal protein S3 OS=Saccharomyces cerevisiae (strain ATCC 204508 / S288c) GN=RPS3 PE=1 SV=5	MULTI-MSMS		130508_TK63_2_SILAC280Hvs413H_3	1	IPK63_413_2	368.21	2	368.211	734.408	70444.6	0.56561	-0.21037	0.35524	368.211	371.221	58.196	NaN	4.2423	58.196	56.468	60.71	-3.8147e-06		0	0	0	0.0064947	2	6133	74.717	74.717
ACYVTLVR	8	0	1	Unmodified	_ACYVTLVR_					0	0	0	P27809	P27809	P27809	KRE2	Glycolipid 2-alpha-mannosyltransferase	>sp|P27809|KRE2_YEAST Glycolipid 2-alpha-mannosyltransferase OS=Saccharomyces cerevisiae (strain ATCC 204508 / S288c) GN=KRE2 PE=1 SV=1	ISO-MSMS	0	130508_TK63_2_SILAC280Hvs413H_1	1	IPK63_413_2	491.76	2	491.263	980.511	NaN	NaN	0.25805	NaN	NaN	NaN	93.455	NaN	2.9068	93.455	91.98	94.887	-7.6294e-06		0	0	0	0.012736	4	13098	75.213	25.4
ACYVTLVR	8	0	1	Unmodified	_ACYVTLVR_					0	0	0	P27809	P27809	P27809	KRE2	Glycolipid 2-alpha-mannosyltransferase	>sp|P27809|KRE2_YEAST Glycolipid 2-alpha-mannosyltransferase OS=Saccharomyces cerevisiae (strain ATCC 204508 / S288c) GN=KRE2 PE=1 SV=1	ISO-MSMS	0	130508_TK63_2_SILAC280Hvs413H_1	1	IPK63_413_2	491.26	2	491.263	980.511	NaN	NaN	0.06252	NaN	NaN	NaN	124.22	NaN	5.365	124.22	121.81	127.18	0		0	0	0	0.021594	1	19928	65.246	15.433
ACYVTLVR	8	0	1	Unmodified	_ACYVTLVR_					0	0	0	P27809	P27809	P27809	KRE2	Glycolipid 2-alpha-mannosyltransferase	>sp|P27809|KRE2_YEAST Glycolipid 2-alpha-mannosyltransferase OS=Saccharomyces cerevisiae (strain ATCC 204508 / S288c) GN=KRE2 PE=1 SV=1	ISO-MSMS	0	130508_TK63_2_SILAC280Hvs413H_2	1	IPK63_413_2	491.26	2	491.263	980.511	NaN	NaN	-0.2355	NaN	NaN	NaN	93.887	NaN	2.8747	93.887	92.423	95.298	0		0	0	0	0.02448	2	13298	61.999	14.802
ACYVTLVR	8	0	1	Unmodified	_ACYVTLVR_					0	0	0	P27809	P27809	P27809	KRE2	Glycolipid 2-alpha-mannosyltransferase	>sp|P27809|KRE2_YEAST Glycolipid 2-alpha-mannosyltransferase OS=Saccharomyces cerevisiae (strain ATCC 204508 / S288c) GN=KRE2 PE=1 SV=1	ISO-MSMS	0	130508_TK63_2_SILAC280Hvs413H_2	1	IPK63_413_2	491.26	2	491.263	980.511	NaN	NaN	0.31934	NaN	NaN	NaN	126.82	NaN	3.0278	126.82	125.68	128.7	0		0	0	0	0.049237	1	20337	45.68	15.426
ACYVTLVR	8	0	1	Unmodified	_ACYVTLVR_					0	0	0	P27809	P27809	P27809	KRE2	Glycolipid 2-alpha-mannosyltransferase	>sp|P27809|KRE2_YEAST Glycolipid 2-alpha-mannosyltransferase OS=Saccharomyces cerevisiae (strain ATCC 204508 / S288c) GN=KRE2 PE=1 SV=1	MSMS	0	130508_TK63_2_SILAC280Hvs413H_2	1	IPK63_413_2	491.26	2	491.263	980.511	NaN	NaN	NaN	NaN	NaN	NaN	125.06	NaN	1	125.06	124.56	125.56	0		0	0	0	0.044633	1	19982	67.169	27.168
ACYVTLVR	8	0	1	Unmodified	_ACYVTLVR_					0	0	0	P27809	P27809	P27809	KRE2	Glycolipid 2-alpha-mannosyltransferase	>sp|P27809|KRE2_YEAST Glycolipid 2-alpha-mannosyltransferase OS=Saccharomyces cerevisiae (strain ATCC 204508 / S288c) GN=KRE2 PE=1 SV=1	ISO-MSMS	0	130508_TK63_2_SILAC280Hvs413H_3	1	IPK63_413_2	491.26	2	491.263	980.511	NaN	NaN	-0.2668	NaN	NaN	NaN	93.671	NaN	3.1206	93.671	91.965	95.086	-7.6294e-06		0	0	0	0.012269	3	13046	75.738	32.869
ADAPIDTK	8	1	0	Unmodified	_ADAPIDTK_					0	0	0	P27809	P27809	P27809	KRE2	Glycolipid 2-alpha-mannosyltransferase	>sp|P27809|KRE2_YEAST Glycolipid 2-alpha-mannosyltransferase OS=Saccharomyces cerevisiae (strain ATCC 204508 / S288c) GN=KRE2 PE=1 SV=1	ISO-MSMS	0	130409_2TK63_SILAC280Hvs413H_glycine	1	IPK63_413_1	415.72	2	415.716	829.418	NaN	NaN	0.47499	NaN	NaN	NaN	15.783	NaN	2.3383	15.783	14.82	17.158	0		0	0	0	0.020659	1	1389	66.299	39.169
ADAPIDTK	8	1	0	Unmodified	_ADAPIDTK_					0	0	0	P27809	P27809	P27809	KRE2	Glycolipid 2-alpha-mannosyltransferase	>sp|P27809|KRE2_YEAST Glycolipid 2-alpha-mannosyltransferase OS=Saccharomyces cerevisiae (strain ATCC 204508 / S288c) GN=KRE2 PE=1 SV=1	ISO-MSMS	0	130410_2TK63_SILAC280Hvs413H_glycine	1	IPK63_413_1	415.72	2	415.716	829.418	NaN	NaN	0.28948	NaN	NaN	NaN	16.668	NaN	2.2578	16.668	15.546	17.804	0		0	0	0	0.0074684	1	1481	86.67	35.967
ADLMLYVSK	9	1	0	Unmodified	_ADLMLYVSK_					0	0	0	P32324	P32324	P32324	EFT1	Elongation factor 2	>sp|P32324|EF2_YEAST Elongation factor 2 OS=Saccharomyces cerevisiae (strain ATCC 204508 / S288c) GN=EFT1 PE=1 SV=1	ISO-MSMS	0	130508_TK63_2_SILAC280Hvs413H_1	1	IPK63_413_2	520.78	2	520.278	1038.54	NaN	NaN	0.082576	NaN	NaN	NaN	138.39	NaN	2.256	138.39	137.14	139.39	0		0	0	0	0.01935	1	23163	57.347	37.044
ADNLAISAQGFK	12	1	0	Unmodified	_ADNLAISAQGFK_					0	0	0	P33328	P33328	P33328	SNC2	Synaptobrevin homolog 2	>sp|P33328|SNC2_YEAST Synaptobrevin homolog 2 OS=Saccharomyces cerevisiae (strain ATCC 204508 / S288c) GN=SNC2 PE=1 SV=2	ISO-MSMS	0	130409_2TK63_SILAC280Hvs413H_glycine	1	IPK63_413_1	618.33	2	617.825	1233.64	NaN	NaN	-0.3778	NaN	NaN	NaN	111.77	NaN	0.76791	111.77	111.39	112.16	-7.6294e-06		0	0	0	0.0068641	1	18041	79.089	61.35
ADNLAISAQGFK	12	1	0	Unmodified	_ADNLAISAQGFK_					0	0	0	P33328	P33328	P33328	SNC2	Synaptobrevin homolog 2	>sp|P33328|SNC2_YEAST Synaptobrevin homolog 2 OS=Saccharomyces cerevisiae (strain ATCC 204508 / S288c) GN=SNC2 PE=1 SV=2	MSMS	0	130409_2TK63_SILAC280Hvs413H_glycine	1	IPK63_413_1	617.83	2	617.825	1233.64	NaN	NaN	NaN	NaN	NaN	NaN	108.82	NaN	1	108.82	108.32	109.32	-7.6294e-06		0	0	0	0.024576	1	17402	70.563	48.089
ADNLAISAQGFK	12	1	0	Unmodified	_ADNLAISAQGFK_					0	0	0	P33328	P33328	P33328	SNC2	Synaptobrevin homolog 2	>sp|P33328|SNC2_YEAST Synaptobrevin homolog 2 OS=Saccharomyces cerevisiae (strain ATCC 204508 / S288c) GN=SNC2 PE=1 SV=2	MSMS	0	130409_2TK63_SILAC280Hvs413H_glycine	1	IPK63_413_1	617.83	2	617.825	1233.64	NaN	NaN	NaN	NaN	NaN	NaN	110.38	NaN	1	110.38	109.88	110.88	0		0	0	0	0.022731	1	17722	72.705	41.833
ADNLAISAQGFK	12	1	0	Unmodified	_ADNLAISAQGFK_					0	0	0	P33328	P33328	P33328	SNC2	Synaptobrevin homolog 2	>sp|P33328|SNC2_YEAST Synaptobrevin homolog 2 OS=Saccharomyces cerevisiae (strain ATCC 204508 / S288c) GN=SNC2 PE=1 SV=2	ISO-MSMS	0	130508_TK63_2_SILAC280Hvs413H_3	1	IPK63_413_2	617.83	2	617.825	1233.64	NaN	NaN	-0.63019	NaN	NaN	NaN	121.93	NaN	1.7308	121.93	120.86	122.59	0		0	0	0	0.048274	1	19334	50.46	26.783
ADNLAISAQGFKR	13	1	1	Unmodified	_ADNLAISAQGFKR_					0	0	0	P33328	P33328	P33328	SNC2	Synaptobrevin homolog 2	>sp|P33328|SNC2_YEAST Synaptobrevin homolog 2 OS=Saccharomyces cerevisiae (strain ATCC 204508 / S288c) GN=SNC2 PE=1 SV=2	ISO-MSMS	0	130508_TK63_2_SILAC280Hvs413H_2	1	IPK63_413_2	696.38	2	695.876	1389.74	NaN	NaN	0.618	NaN	NaN	NaN	140.8	NaN	2.2306	140.8	139.56	141.79	0		0	0	0	0.024137	1	23588	96.059	70.673
ADNLAVSAQGFKR	13	1	1	Unmodified	_ADNLAVSAQGFKR_					0	0	0	P31109	P31109	P31109	SNC1	Synaptobrevin homolog 1	>sp|P31109|SNC1_YEAST Synaptobrevin homolog 1 OS=Saccharomyces cerevisiae (strain ATCC 204508 / S288c) GN=SNC1 PE=1 SV=1	ISO-MSMS	0	130508_TK63_2_SILAC280Hvs413H_1	1	IPK63_413_2	688.87	2	688.868	1375.72	NaN	NaN	0.31961	NaN	NaN	NaN	138.26	NaN	1.3919	138.26	137.51	138.9	0		0	0	0	0.045992	1	22977	88.101	56.623
ADQEYEIEK	9	1	0	Unmodified	_ADQEYEIEK_					0	0	0	P22203	P22203	P22203	VMA4	V-type proton ATPase subunit E	>sp|P22203|VATE_YEAST V-type proton ATPase subunit E OS=Saccharomyces cerevisiae (strain ATCC 204508 / S288c) GN=VMA4 PE=1 SV=4	MSMS	0	130409_2TK63_SILAC280Hvs413H_glycine	1	IPK63_413_1	562.76	2	562.759	1123.5	NaN	NaN	NaN	NaN	NaN	NaN	37.83	NaN	1	37.83	37.33	38.33	0		0	0	0	3.3815e-07	1	4541	136.02	119.11
ADQEYEIEK	9	1	0	Unmodified	_ADQEYEIEK_					0	0	0	P22203	P22203	P22203	VMA4	V-type proton ATPase subunit E	>sp|P22203|VATE_YEAST V-type proton ATPase subunit E OS=Saccharomyces cerevisiae (strain ATCC 204508 / S288c) GN=VMA4 PE=1 SV=4	ISO-MSMS	0	130410_2TK63_SILAC280Hvs413H_glycine	1	IPK63_413_1	563.26	2	562.759	1123.5	NaN	NaN	-0.30311	NaN	NaN	NaN	38.349	NaN	2.6884	38.349	37.03	39.718	0		0	0	0	0.0017198	2	4661	106.62	106.62
ADQEYEIEK	9	1	0	Unmodified	_ADQEYEIEK_					0	0	0	P22203	P22203	P22203	VMA4	V-type proton ATPase subunit E	>sp|P22203|VATE_YEAST V-type proton ATPase subunit E OS=Saccharomyces cerevisiae (strain ATCC 204508 / S288c) GN=VMA4 PE=1 SV=4	MSMS	0	130410_2TK63_SILAC280Hvs413H_glycine	1	IPK63_413_1	563.18	2	562.759	1123.5	NaN	NaN	NaN	NaN	NaN	NaN	45.171	NaN	1	45.171	44.671	45.671	0		0	0	0	0.038442	1	5588	68.557	46.066
ADQEYEIEK	9	1	0	Unmodified	_ADQEYEIEK_					0	0	0	P22203	P22203	P22203	VMA4	V-type proton ATPase subunit E	>sp|P22203|VATE_YEAST V-type proton ATPase subunit E OS=Saccharomyces cerevisiae (strain ATCC 204508 / S288c) GN=VMA4 PE=1 SV=4	MSMS	0	130412_2TK63_SILAC280Hvs413H_glycine	1	IPK63_413_1	562.76	2	562.759	1123.5	NaN	NaN	NaN	NaN	NaN	NaN	38.128	NaN	1	38.128	37.628	38.628	0		0	0	0	0.00049096	1	4524	118.28	92.236
ADTGIAVEGATDAAR	15	0	1	Unmodified	_ADTGIAVEGATDAAR_					0	0	0	P05030;P19657	P05030	P05030	PMA1;PMA2	Plasma membrane ATPase 1;Plasma membrane ATPase 2	>sp|P05030|PMA1_YEAST Plasma membrane ATPase 1 OS=Saccharomyces cerevisiae (strain ATCC 204508 / S288c) GN=PMA1 PE=1 SV=2;>sp|P19657|PMA2_YEAST Plasma membrane ATPase 2 OS=Saccharomyces cerevisiae (strain ATCC 204508 / S288c) GN=PMA2 PE=1 SV=3	ISO-MSMS	0	130409_2TK63_SILAC280Hvs413H_glycine	1	IPK63_413_1	709.35	2	709.35	1416.68	NaN	NaN	-0.050019	NaN	NaN	NaN	56.88	NaN	2.9201	56.88	55.112	58.032	0		0	0	0	7.2877e-25	2	7664	194.55	86.579
ADTGIAVEGATDAAR	15	0	1	Unmodified	_ADTGIAVEGATDAAR_					0	0	0	P05030;P19657	P05030	P05030	PMA1;PMA2	Plasma membrane ATPase 1;Plasma membrane ATPase 2	>sp|P05030|PMA1_YEAST Plasma membrane ATPase 1 OS=Saccharomyces cerevisiae (strain ATCC 204508 / S288c) GN=PMA1 PE=1 SV=2;>sp|P19657|PMA2_YEAST Plasma membrane ATPase 2 OS=Saccharomyces cerevisiae (strain ATCC 204508 / S288c) GN=PMA2 PE=1 SV=3	ISO-MSMS	0	130409_2TK63_SILAC280Hvs413H_glycine	1	IPK63_413_1	709.85	2	709.35	1416.68	NaN	NaN	-0.32415	NaN	NaN	NaN	58.469	NaN	1.3144	58.469	57.803	59.117	3.8147e-06		0	0	0	9.6932e-14	2	7868	173.36	78.261
ADTGIAVEGATDAAR	15	0	1	Unmodified	_ADTGIAVEGATDAAR_					0	0	0	P05030;P19657	P05030	P05030	PMA1;PMA2	Plasma membrane ATPase 1;Plasma membrane ATPase 2	>sp|P05030|PMA1_YEAST Plasma membrane ATPase 1 OS=Saccharomyces cerevisiae (strain ATCC 204508 / S288c) GN=PMA1 PE=1 SV=2;>sp|P19657|PMA2_YEAST Plasma membrane ATPase 2 OS=Saccharomyces cerevisiae (strain ATCC 204508 / S288c) GN=PMA2 PE=1 SV=3	ISO-MSMS	0	130409_2TK63_SILAC280Hvs413H_glycine	1	IPK63_413_1	709.85	2	709.35	1416.68	NaN	NaN	-0.3586	NaN	NaN	NaN	63.002	NaN	1.4076	63.002	62.2	63.608	0		0	0	0	2.0959e-18	2	8841	183.6	106.48
ADTGIAVEGATDAAR	15	0	1	Unmodified	_ADTGIAVEGATDAAR_					0	0	0	P05030;P19657	P05030	P05030	PMA1;PMA2	Plasma membrane ATPase 1;Plasma membrane ATPase 2	>sp|P05030|PMA1_YEAST Plasma membrane ATPase 1 OS=Saccharomyces cerevisiae (strain ATCC 204508 / S288c) GN=PMA1 PE=1 SV=2;>sp|P19657|PMA2_YEAST Plasma membrane ATPase 2 OS=Saccharomyces cerevisiae (strain ATCC 204508 / S288c) GN=PMA2 PE=1 SV=3	ISO-MSMS	0	130409_2TK63_SILAC280Hvs413H_glycine	1	IPK63_413_1	709.35	2	709.35	1416.68	NaN	NaN	-0.2559	NaN	NaN	NaN	64.02	NaN	1.1583	64.02	63.441	64.599	0		0	0	0	3.3994e-13	1	9085	169.4	100.88
ADTGIAVEGATDAAR	15	0	1	Unmodified	_ADTGIAVEGATDAAR_					0	0	0	P05030;P19657	P05030	P05030	PMA1;PMA2	Plasma membrane ATPase 1;Plasma membrane ATPase 2	>sp|P05030|PMA1_YEAST Plasma membrane ATPase 1 OS=Saccharomyces cerevisiae (strain ATCC 204508 / S288c) GN=PMA1 PE=1 SV=2;>sp|P19657|PMA2_YEAST Plasma membrane ATPase 2 OS=Saccharomyces cerevisiae (strain ATCC 204508 / S288c) GN=PMA2 PE=1 SV=3	ISO-MSMS	0	130409_2TK63_SILAC280Hvs413H_glycine	1	IPK63_413_1	709.85	2	709.35	1416.68	NaN	NaN	-0.35837	NaN	NaN	NaN	64.928	NaN	0.78259	64.928	64.486	65.268	0		0	0	0	5.5657e-13	1	9172	165.86	89.342
ADTGIAVEGATDAAR	15	0	1	Unmodified	_ADTGIAVEGATDAAR_					0	0	0	P05030;P19657	P05030	P05030	PMA1;PMA2	Plasma membrane ATPase 1;Plasma membrane ATPase 2	>sp|P05030|PMA1_YEAST Plasma membrane ATPase 1 OS=Saccharomyces cerevisiae (strain ATCC 204508 / S288c) GN=PMA1 PE=1 SV=2;>sp|P19657|PMA2_YEAST Plasma membrane ATPase 2 OS=Saccharomyces cerevisiae (strain ATCC 204508 / S288c) GN=PMA2 PE=1 SV=3	ISO-MSMS	0	130409_2TK63_SILAC280Hvs413H_glycine	1	IPK63_413_1	709.34	2	709.35	1416.68	NaN	NaN	-0.24497	NaN	NaN	NaN	65.826	NaN	1.5795	65.826	65.248	66.828	0		0	0	0	1.0245e-09	2	9495	153.7	68.18
ADTGIAVEGATDAAR	15	0	1	Unmodified	_ADTGIAVEGATDAAR_					0	0	0	P05030;P19657	P05030	P05030	PMA1;PMA2	Plasma membrane ATPase 1;Plasma membrane ATPase 2	>sp|P05030|PMA1_YEAST Plasma membrane ATPase 1 OS=Saccharomyces cerevisiae (strain ATCC 204508 / S288c) GN=PMA1 PE=1 SV=2;>sp|P19657|PMA2_YEAST Plasma membrane ATPase 2 OS=Saccharomyces cerevisiae (strain ATCC 204508 / S288c) GN=PMA2 PE=1 SV=3	ISO-MSMS	0	130409_2TK63_SILAC280Hvs413H_glycine	1	IPK63_413_1	709.35	2	709.35	1416.68	NaN	NaN	-0.24757	NaN	NaN	NaN	69.645	NaN	0.92435	69.645	69.201	70.125	0		0	0	0	9.2055e-09	2	9995	139.66	76.57
ADTGIAVEGATDAAR	15	0	1	Unmodified	_ADTGIAVEGATDAAR_					0	0	0	P05030;P19657	P05030	P05030	PMA1;PMA2	Plasma membrane ATPase 1;Plasma membrane ATPase 2	>sp|P05030|PMA1_YEAST Plasma membrane ATPase 1 OS=Saccharomyces cerevisiae (strain ATCC 204508 / S288c) GN=PMA1 PE=1 SV=2;>sp|P19657|PMA2_YEAST Plasma membrane ATPase 2 OS=Saccharomyces cerevisiae (strain ATCC 204508 / S288c) GN=PMA2 PE=1 SV=3	ISO-MSMS	0	130409_2TK63_SILAC280Hvs413H_glycine	1	IPK63_413_1	709.85	2	709.35	1416.68	NaN	NaN	-0.022834	NaN	NaN	NaN	70.275	NaN	0.64049	70.275	69.925	70.566	0		0	0	0	1.0791e-12	1	10150	157.35	55.956
ADTGIAVEGATDAAR	15	0	1	Unmodified	_ADTGIAVEGATDAAR_					0	0	0	P05030;P19657	P05030	P05030	PMA1;PMA2	Plasma membrane ATPase 1;Plasma membrane ATPase 2	>sp|P05030|PMA1_YEAST Plasma membrane ATPase 1 OS=Saccharomyces cerevisiae (strain ATCC 204508 / S288c) GN=PMA1 PE=1 SV=2;>sp|P19657|PMA2_YEAST Plasma membrane ATPase 2 OS=Saccharomyces cerevisiae (strain ATCC 204508 / S288c) GN=PMA2 PE=1 SV=3	ISO-MSMS	0	130409_2TK63_SILAC280Hvs413H_glycine	1	IPK63_413_1	709.85	2	709.35	1416.68	NaN	NaN	-0.21975	NaN	NaN	NaN	71.086	NaN	1.3159	71.086	70.505	71.821	0		0	0	0	6.6193e-13	2	10480	164.15	95.632
ADTGIAVEGATDAAR	15	0	1	Unmodified	_ADTGIAVEGATDAAR_					0	0	0	P05030;P19657	P05030	P05030	PMA1;PMA2	Plasma membrane ATPase 1;Plasma membrane ATPase 2	>sp|P05030|PMA1_YEAST Plasma membrane ATPase 1 OS=Saccharomyces cerevisiae (strain ATCC 204508 / S288c) GN=PMA1 PE=1 SV=2;>sp|P19657|PMA2_YEAST Plasma membrane ATPase 2 OS=Saccharomyces cerevisiae (strain ATCC 204508 / S288c) GN=PMA2 PE=1 SV=3	ISO-MSMS	0	130409_2TK63_SILAC280Hvs413H_glycine	1	IPK63_413_1	709.35	2	709.35	1416.68	NaN	NaN	-2.1831	NaN	NaN	NaN	72.715	NaN	0.52838	72.715	72.537	73.065	0		0	0	0	6.9163e-07	1	10655	133.48	73.181
ADTGIAVEGATDAAR	15	0	1	Unmodified	_ADTGIAVEGATDAAR_					0	0	0	P05030;P19657	P05030	P05030	PMA1;PMA2	Plasma membrane ATPase 1;Plasma membrane ATPase 2	>sp|P05030|PMA1_YEAST Plasma membrane ATPase 1 OS=Saccharomyces cerevisiae (strain ATCC 204508 / S288c) GN=PMA1 PE=1 SV=2;>sp|P19657|PMA2_YEAST Plasma membrane ATPase 2 OS=Saccharomyces cerevisiae (strain ATCC 204508 / S288c) GN=PMA2 PE=1 SV=3	ISO-MSMS	0	130409_2TK63_SILAC280Hvs413H_glycine	1	IPK63_413_1	709.36	2	709.35	1416.68	NaN	NaN	-0.40875	NaN	NaN	NaN	75.545	NaN	1.9865	75.545	74.835	76.822	0		0	0	0	0.0011737	2	11158	93.237	46.175
ADTGIAVEGATDAAR	15	0	1	Unmodified	_ADTGIAVEGATDAAR_					0	0	0	P05030;P19657	P05030	P05030	PMA1;PMA2	Plasma membrane ATPase 1;Plasma membrane ATPase 2	>sp|P05030|PMA1_YEAST Plasma membrane ATPase 1 OS=Saccharomyces cerevisiae (strain ATCC 204508 / S288c) GN=PMA1 PE=1 SV=2;>sp|P19657|PMA2_YEAST Plasma membrane ATPase 2 OS=Saccharomyces cerevisiae (strain ATCC 204508 / S288c) GN=PMA2 PE=1 SV=3	MSMS	0	130409_2TK63_SILAC280Hvs413H_glycine	1	IPK63_413_1	709.35	2	709.35	1416.68	NaN	NaN	NaN	NaN	NaN	NaN	59.941	NaN	1	59.941	59.441	60.441	0		0	0	0	3.1304e-16	1	8223	147.56	67.242
ADTGIAVEGATDAAR	15	0	1	Unmodified	_ADTGIAVEGATDAAR_					0	0	0	P05030;P19657	P05030	P05030	PMA1;PMA2	Plasma membrane ATPase 1;Plasma membrane ATPase 2	>sp|P05030|PMA1_YEAST Plasma membrane ATPase 1 OS=Saccharomyces cerevisiae (strain ATCC 204508 / S288c) GN=PMA1 PE=1 SV=2;>sp|P19657|PMA2_YEAST Plasma membrane ATPase 2 OS=Saccharomyces cerevisiae (strain ATCC 204508 / S288c) GN=PMA2 PE=1 SV=3	MSMS	0	130409_2TK63_SILAC280Hvs413H_glycine	1	IPK63_413_1	709.34	2	709.35	1416.68	NaN	NaN	NaN	NaN	NaN	NaN	61.458	NaN	1	61.458	60.958	61.958	0		0	0	0	1.9845e-16	1	8502	149.3	47.587
ADTGIAVEGATDAAR	15	0	1	Unmodified	_ADTGIAVEGATDAAR_					0	0	0	P05030;P19657	P05030	P05030	PMA1;PMA2	Plasma membrane ATPase 1;Plasma membrane ATPase 2	>sp|P05030|PMA1_YEAST Plasma membrane ATPase 1 OS=Saccharomyces cerevisiae (strain ATCC 204508 / S288c) GN=PMA1 PE=1 SV=2;>sp|P19657|PMA2_YEAST Plasma membrane ATPase 2 OS=Saccharomyces cerevisiae (strain ATCC 204508 / S288c) GN=PMA2 PE=1 SV=3	MSMS	0	130409_2TK63_SILAC280Hvs413H_glycine	1	IPK63_413_1	709.35	2	709.35	1416.68	NaN	NaN	NaN	NaN	NaN	NaN	61.503	NaN	1	61.503	61.003	62.003	0		0	0	0	9.4737e-43	1	8513	175.66	101.26
ADTGIAVEGATDAAR	15	0	1	Unmodified	_ADTGIAVEGATDAAR_					0	0	0	P05030;P19657	P05030	P05030	PMA1;PMA2	Plasma membrane ATPase 1;Plasma membrane ATPase 2	>sp|P05030|PMA1_YEAST Plasma membrane ATPase 1 OS=Saccharomyces cerevisiae (strain ATCC 204508 / S288c) GN=PMA1 PE=1 SV=2;>sp|P19657|PMA2_YEAST Plasma membrane ATPase 2 OS=Saccharomyces cerevisiae (strain ATCC 204508 / S288c) GN=PMA2 PE=1 SV=3	MSMS	0	130409_2TK63_SILAC280Hvs413H_glycine	1	IPK63_413_1	709.35	2	709.35	1416.68	NaN	NaN	NaN	NaN	NaN	NaN	67.662	NaN	1	67.662	67.162	68.162	-7.6294e-06		0	0	0	8.1614e-17	1	9687	151.07	52.663
ADTGIAVEGATDAAR	15	0	1	Unmodified	_ADTGIAVEGATDAAR_					0	0	0	P05030;P19657	P05030	P05030	PMA1;PMA2	Plasma membrane ATPase 1;Plasma membrane ATPase 2	>sp|P05030|PMA1_YEAST Plasma membrane ATPase 1 OS=Saccharomyces cerevisiae (strain ATCC 204508 / S288c) GN=PMA1 PE=1 SV=2;>sp|P19657|PMA2_YEAST Plasma membrane ATPase 2 OS=Saccharomyces cerevisiae (strain ATCC 204508 / S288c) GN=PMA2 PE=1 SV=3	MSMS	0	130409_2TK63_SILAC280Hvs413H_glycine	1	IPK63_413_1	709.35	2	709.35	1416.68	NaN	NaN	NaN	NaN	NaN	NaN	74.244	NaN	1	74.244	73.744	74.744	0		0	0	0	7.5032e-07	1	10951	124.16	79.048
ADTGIAVEGATDAAR	15	0	1	Unmodified	_ADTGIAVEGATDAAR_					0	0	0	P05030;P19657	P05030	P05030	PMA1;PMA2	Plasma membrane ATPase 1;Plasma membrane ATPase 2	>sp|P05030|PMA1_YEAST Plasma membrane ATPase 1 OS=Saccharomyces cerevisiae (strain ATCC 204508 / S288c) GN=PMA1 PE=1 SV=2;>sp|P19657|PMA2_YEAST Plasma membrane ATPase 2 OS=Saccharomyces cerevisiae (strain ATCC 204508 / S288c) GN=PMA2 PE=1 SV=3	ISO-MSMS	0	130410_2TK63_SILAC280Hvs413H_glycine	1	IPK63_413_1	709.35	2	709.35	1416.68	NaN	NaN	-0.0094445	NaN	NaN	NaN	64.003	NaN	0.9989	64.003	63.46	64.459	0		0	0	0	1.405e-18	1	8935	187.16	108.26
ADTGIAVEGATDAAR	15	0	1	Unmodified	_ADTGIAVEGATDAAR_					0	0	0	P05030;P19657	P05030	P05030	PMA1;PMA2	Plasma membrane ATPase 1;Plasma membrane ATPase 2	>sp|P05030|PMA1_YEAST Plasma membrane ATPase 1 OS=Saccharomyces cerevisiae (strain ATCC 204508 / S288c) GN=PMA1 PE=1 SV=2;>sp|P19657|PMA2_YEAST Plasma membrane ATPase 2 OS=Saccharomyces cerevisiae (strain ATCC 204508 / S288c) GN=PMA2 PE=1 SV=3	ISO-MSMS	0	130410_2TK63_SILAC280Hvs413H_glycine	1	IPK63_413_1	709.86	2	709.35	1416.68	NaN	NaN	0.084022	NaN	NaN	NaN	68.104	NaN	1.1625	68.104	67.457	68.62	0		0	0	0	2.8797e-18	2	9817	179.56	90.367
ADTGIAVEGATDAAR	15	0	1	Unmodified	_ADTGIAVEGATDAAR_					0	0	0	P05030;P19657	P05030	P05030	PMA1;PMA2	Plasma membrane ATPase 1;Plasma membrane ATPase 2	>sp|P05030|PMA1_YEAST Plasma membrane ATPase 1 OS=Saccharomyces cerevisiae (strain ATCC 204508 / S288c) GN=PMA1 PE=1 SV=2;>sp|P19657|PMA2_YEAST Plasma membrane ATPase 2 OS=Saccharomyces cerevisiae (strain ATCC 204508 / S288c) GN=PMA2 PE=1 SV=3	ISO-MSMS	0	130410_2TK63_SILAC280Hvs413H_glycine	1	IPK63_413_1	709.35	2	709.35	1416.68	NaN	NaN	0.32271	NaN	NaN	NaN	69.451	NaN	0.92692	69.451	68.936	69.863	0		0	0	0	3.1057e-05	1	10077	115.1	52.009
ADTGIAVEGATDAAR	15	0	1	Unmodified	_ADTGIAVEGATDAAR_					0	0	0	P05030;P19657	P05030	P05030	PMA1;PMA2	Plasma membrane ATPase 1;Plasma membrane ATPase 2	>sp|P05030|PMA1_YEAST Plasma membrane ATPase 1 OS=Saccharomyces cerevisiae (strain ATCC 204508 / S288c) GN=PMA1 PE=1 SV=2;>sp|P19657|PMA2_YEAST Plasma membrane ATPase 2 OS=Saccharomyces cerevisiae (strain ATCC 204508 / S288c) GN=PMA2 PE=1 SV=3	ISO-MSMS	0	130410_2TK63_SILAC280Hvs413H_glycine	1	IPK63_413_1	709.35	2	709.35	1416.68	NaN	NaN	-0.040596	NaN	NaN	NaN	71.548	NaN	0.49232	71.548	71.319	71.812	7.6294e-06		0	0	0	3.2302e-06	1	10437	124.16	31.916
ADTGIAVEGATDAAR	15	0	1	Unmodified	_ADTGIAVEGATDAAR_					0	0	0	P05030;P19657	P05030	P05030	PMA1;PMA2	Plasma membrane ATPase 1;Plasma membrane ATPase 2	>sp|P05030|PMA1_YEAST Plasma membrane ATPase 1 OS=Saccharomyces cerevisiae (strain ATCC 204508 / S288c) GN=PMA1 PE=1 SV=2;>sp|P19657|PMA2_YEAST Plasma membrane ATPase 2 OS=Saccharomyces cerevisiae (strain ATCC 204508 / S288c) GN=PMA2 PE=1 SV=3	ISO-MSMS	0	130410_2TK63_SILAC280Hvs413H_glycine	1	IPK63_413_1	709.85	2	709.35	1416.68	NaN	NaN	-0.38448	NaN	NaN	NaN	72.258	NaN	1.3522	72.258	71.628	72.98	0		0	0	0	7.4885e-14	2	10528	173.71	81.525
ADTGIAVEGATDAAR	15	0	1	Unmodified	_ADTGIAVEGATDAAR_					0	0	0	P05030;P19657	P05030	P05030	PMA1;PMA2	Plasma membrane ATPase 1;Plasma membrane ATPase 2	>sp|P05030|PMA1_YEAST Plasma membrane ATPase 1 OS=Saccharomyces cerevisiae (strain ATCC 204508 / S288c) GN=PMA1 PE=1 SV=2;>sp|P19657|PMA2_YEAST Plasma membrane ATPase 2 OS=Saccharomyces cerevisiae (strain ATCC 204508 / S288c) GN=PMA2 PE=1 SV=3	ISO-MSMS	0	130410_2TK63_SILAC280Hvs413H_glycine	1	IPK63_413_1	709.35	2	709.35	1416.68	NaN	NaN	-0.88496	NaN	NaN	NaN	73.215	NaN	0.49205	73.215	72.98	73.472	0		0	0	0	1.1109e-08	1	10754	136.39	77.279
ADTGIAVEGATDAAR	15	0	1	Unmodified	_ADTGIAVEGATDAAR_					0	0	0	P05030;P19657	P05030	P05030	PMA1;PMA2	Plasma membrane ATPase 1;Plasma membrane ATPase 2	>sp|P05030|PMA1_YEAST Plasma membrane ATPase 1 OS=Saccharomyces cerevisiae (strain ATCC 204508 / S288c) GN=PMA1 PE=1 SV=2;>sp|P19657|PMA2_YEAST Plasma membrane ATPase 2 OS=Saccharomyces cerevisiae (strain ATCC 204508 / S288c) GN=PMA2 PE=1 SV=3	MSMS	0	130410_2TK63_SILAC280Hvs413H_glycine	1	IPK63_413_1	709.35	2	709.35	1416.68	NaN	NaN	NaN	NaN	NaN	NaN	55.732	NaN	1	55.732	55.232	56.232	0		0	0	0	0.0042987	1	7476	91.969	20.163
ADTGIAVEGATDAAR	15	0	1	Unmodified	_ADTGIAVEGATDAAR_					0	0	0	P05030;P19657	P05030	P05030	PMA1;PMA2	Plasma membrane ATPase 1;Plasma membrane ATPase 2	>sp|P05030|PMA1_YEAST Plasma membrane ATPase 1 OS=Saccharomyces cerevisiae (strain ATCC 204508 / S288c) GN=PMA1 PE=1 SV=2;>sp|P19657|PMA2_YEAST Plasma membrane ATPase 2 OS=Saccharomyces cerevisiae (strain ATCC 204508 / S288c) GN=PMA2 PE=1 SV=3	MSMS	0	130410_2TK63_SILAC280Hvs413H_glycine	1	IPK63_413_1	709.35	2	709.35	1416.68	NaN	NaN	NaN	NaN	NaN	NaN	57.239	NaN	1	57.239	56.739	57.739	0		0	0	0	9.4737e-43	1	7772	175.66	98.532
ADTGIAVEGATDAAR	15	0	1	Unmodified	_ADTGIAVEGATDAAR_					0	0	0	P05030;P19657	P05030	P05030	PMA1;PMA2	Plasma membrane ATPase 1;Plasma membrane ATPase 2	>sp|P05030|PMA1_YEAST Plasma membrane ATPase 1 OS=Saccharomyces cerevisiae (strain ATCC 204508 / S288c) GN=PMA1 PE=1 SV=2;>sp|P19657|PMA2_YEAST Plasma membrane ATPase 2 OS=Saccharomyces cerevisiae (strain ATCC 204508 / S288c) GN=PMA2 PE=1 SV=3	MSMS	0	130410_2TK63_SILAC280Hvs413H_glycine	1	IPK63_413_1	709.35	2	709.35	1416.68	NaN	NaN	NaN	NaN	NaN	NaN	58.093	NaN	1	58.093	57.593	58.593	0		0	0	0	8.1614e-17	1	7932	151.07	64.955
ADTGIAVEGATDAAR	15	0	1	Unmodified	_ADTGIAVEGATDAAR_					0	0	0	P05030;P19657	P05030	P05030	PMA1;PMA2	Plasma membrane ATPase 1;Plasma membrane ATPase 2	>sp|P05030|PMA1_YEAST Plasma membrane ATPase 1 OS=Saccharomyces cerevisiae (strain ATCC 204508 / S288c) GN=PMA1 PE=1 SV=2;>sp|P19657|PMA2_YEAST Plasma membrane ATPase 2 OS=Saccharomyces cerevisiae (strain ATCC 204508 / S288c) GN=PMA2 PE=1 SV=3	MSMS	0	130410_2TK63_SILAC280Hvs413H_glycine	1	IPK63_413_1	709.35	2	709.35	1416.68	NaN	NaN	NaN	NaN	NaN	NaN	58.273	NaN	1	58.273	57.773	58.773	-3.8147e-06		0	0	0	4.5422e-32	1	7962	165.49	97.97
ADTGIAVEGATDAAR	15	0	1	Unmodified	_ADTGIAVEGATDAAR_					0	0	0	P05030;P19657	P05030	P05030	PMA1;PMA2	Plasma membrane ATPase 1;Plasma membrane ATPase 2	>sp|P05030|PMA1_YEAST Plasma membrane ATPase 1 OS=Saccharomyces cerevisiae (strain ATCC 204508 / S288c) GN=PMA1 PE=1 SV=2;>sp|P19657|PMA2_YEAST Plasma membrane ATPase 2 OS=Saccharomyces cerevisiae (strain ATCC 204508 / S288c) GN=PMA2 PE=1 SV=3	MSMS	0	130410_2TK63_SILAC280Hvs413H_glycine	1	IPK63_413_1	709.34	2	709.35	1416.68	NaN	NaN	NaN	NaN	NaN	NaN	58.905	NaN	1	58.905	58.405	59.405	0		0	0	0	7.9112e-33	1	8080	173.71	99.322
ADTGIAVEGATDAAR	15	0	1	Unmodified	_ADTGIAVEGATDAAR_					0	0	0	P05030;P19657	P05030	P05030	PMA1;PMA2	Plasma membrane ATPase 1;Plasma membrane ATPase 2	>sp|P05030|PMA1_YEAST Plasma membrane ATPase 1 OS=Saccharomyces cerevisiae (strain ATCC 204508 / S288c) GN=PMA1 PE=1 SV=2;>sp|P19657|PMA2_YEAST Plasma membrane ATPase 2 OS=Saccharomyces cerevisiae (strain ATCC 204508 / S288c) GN=PMA2 PE=1 SV=3	MSMS	0	130410_2TK63_SILAC280Hvs413H_glycine	1	IPK63_413_1	709.35	2	709.35	1416.68	NaN	NaN	NaN	NaN	NaN	NaN	60.449	NaN	1	60.449	59.949	60.949	0		0	0	0	3.5734e-32	1	8360	167.61	82.092
ADTGIAVEGATDAAR	15	0	1	Unmodified	_ADTGIAVEGATDAAR_					0	0	0	P05030;P19657	P05030	P05030	PMA1;PMA2	Plasma membrane ATPase 1;Plasma membrane ATPase 2	>sp|P05030|PMA1_YEAST Plasma membrane ATPase 1 OS=Saccharomyces cerevisiae (strain ATCC 204508 / S288c) GN=PMA1 PE=1 SV=2;>sp|P19657|PMA2_YEAST Plasma membrane ATPase 2 OS=Saccharomyces cerevisiae (strain ATCC 204508 / S288c) GN=PMA2 PE=1 SV=3	MSMS	0	130410_2TK63_SILAC280Hvs413H_glycine	1	IPK63_413_1	709.35	2	709.35	1416.68	NaN	NaN	NaN	NaN	NaN	NaN	61.971	NaN	1	61.971	61.471	62.471	0		0	0	0	8.8558e-43	1	8651	176.4	106.53
ADTGIAVEGATDAAR	15	0	1	Unmodified	_ADTGIAVEGATDAAR_					0	0	0	P05030;P19657	P05030	P05030	PMA1;PMA2	Plasma membrane ATPase 1;Plasma membrane ATPase 2	>sp|P05030|PMA1_YEAST Plasma membrane ATPase 1 OS=Saccharomyces cerevisiae (strain ATCC 204508 / S288c) GN=PMA1 PE=1 SV=2;>sp|P19657|PMA2_YEAST Plasma membrane ATPase 2 OS=Saccharomyces cerevisiae (strain ATCC 204508 / S288c) GN=PMA2 PE=1 SV=3	MSMS	0	130410_2TK63_SILAC280Hvs413H_glycine	1	IPK63_413_1	709.35	2	709.35	1416.68	NaN	NaN	NaN	NaN	NaN	NaN	64.989	NaN	1	64.989	64.489	65.489	0		0	0	0	2.4917e-23	1	9217	157.35	86.108
ADTGIAVEGATDAAR	15	0	1	Unmodified	_ADTGIAVEGATDAAR_					0	0	0	P05030;P19657	P05030	P05030	PMA1;PMA2	Plasma membrane ATPase 1;Plasma membrane ATPase 2	>sp|P05030|PMA1_YEAST Plasma membrane ATPase 1 OS=Saccharomyces cerevisiae (strain ATCC 204508 / S288c) GN=PMA1 PE=1 SV=2;>sp|P19657|PMA2_YEAST Plasma membrane ATPase 2 OS=Saccharomyces cerevisiae (strain ATCC 204508 / S288c) GN=PMA2 PE=1 SV=3	MSMS	0	130410_2TK63_SILAC280Hvs413H_glycine	1	IPK63_413_1	709.35	2	709.35	1416.68	NaN	NaN	NaN	NaN	NaN	NaN	66.504	NaN	1	66.504	66.004	67.004	0		0	0	0	1.9845e-16	1	9494	149.3	70.396
ADTGIAVEGATDAAR	15	0	1	Unmodified	_ADTGIAVEGATDAAR_					0	0	0	P05030;P19657	P05030	P05030	PMA1;PMA2	Plasma membrane ATPase 1;Plasma membrane ATPase 2	>sp|P05030|PMA1_YEAST Plasma membrane ATPase 1 OS=Saccharomyces cerevisiae (strain ATCC 204508 / S288c) GN=PMA1 PE=1 SV=2;>sp|P19657|PMA2_YEAST Plasma membrane ATPase 2 OS=Saccharomyces cerevisiae (strain ATCC 204508 / S288c) GN=PMA2 PE=1 SV=3	MSMS	0	130410_2TK63_SILAC280Hvs413H_glycine	1	IPK63_413_1	709.35	2	709.35	1416.68	NaN	NaN	NaN	NaN	NaN	NaN	74.735	NaN	1	74.735	74.235	75.235	0		0	0	0	0.019355	1	11051	77.068	33.686
ADTGIAVEGATDAAR	15	0	1	Unmodified	_ADTGIAVEGATDAAR_					0	0	0	P05030;P19657	P05030	P05030	PMA1;PMA2	Plasma membrane ATPase 1;Plasma membrane ATPase 2	>sp|P05030|PMA1_YEAST Plasma membrane ATPase 1 OS=Saccharomyces cerevisiae (strain ATCC 204508 / S288c) GN=PMA1 PE=1 SV=2;>sp|P19657|PMA2_YEAST Plasma membrane ATPase 2 OS=Saccharomyces cerevisiae (strain ATCC 204508 / S288c) GN=PMA2 PE=1 SV=3	ISO-MSMS	0	130412_2TK63_SILAC280Hvs413H_glycine	1	IPK63_413_1	709.85	2	709.35	1416.68	NaN	NaN	-1.4621	NaN	NaN	NaN	64.57	NaN	1.1164	64.57	63.93	65.046	0		0	0	0	7.1809e-13	2	8813	163.23	70.986
ADTGIAVEGATDAAR	15	0	1	Unmodified	_ADTGIAVEGATDAAR_					0	0	0	P05030;P19657	P05030	P05030	PMA1;PMA2	Plasma membrane ATPase 1;Plasma membrane ATPase 2	>sp|P05030|PMA1_YEAST Plasma membrane ATPase 1 OS=Saccharomyces cerevisiae (strain ATCC 204508 / S288c) GN=PMA1 PE=1 SV=2;>sp|P19657|PMA2_YEAST Plasma membrane ATPase 2 OS=Saccharomyces cerevisiae (strain ATCC 204508 / S288c) GN=PMA2 PE=1 SV=3	ISO-MSMS	0	130412_2TK63_SILAC280Hvs413H_glycine	1	IPK63_413_1	709.35	2	709.35	1416.68	NaN	NaN	-0.36972	NaN	NaN	NaN	65.288	NaN	0.59603	65.288	65.003	65.599	0		0	0	0	4.6024e-09	1	9002	147.56	76.32
ADTGIAVEGATDAAR	15	0	1	Unmodified	_ADTGIAVEGATDAAR_					0	0	0	P05030;P19657	P05030	P05030	PMA1;PMA2	Plasma membrane ATPase 1;Plasma membrane ATPase 2	>sp|P05030|PMA1_YEAST Plasma membrane ATPase 1 OS=Saccharomyces cerevisiae (strain ATCC 204508 / S288c) GN=PMA1 PE=1 SV=2;>sp|P19657|PMA2_YEAST Plasma membrane ATPase 2 OS=Saccharomyces cerevisiae (strain ATCC 204508 / S288c) GN=PMA2 PE=1 SV=3	ISO-MSMS	0	130412_2TK63_SILAC280Hvs413H_glycine	1	IPK63_413_1	709.86	2	709.35	1416.68	NaN	NaN	0.35602	NaN	NaN	NaN	71.303	NaN	1.0679	71.303	70.771	71.839	0		0	0	0	6.6727e-25	2	10186	196.18	121.79
ADTGIAVEGATDAAR	15	0	1	Unmodified	_ADTGIAVEGATDAAR_					0	0	0	P05030;P19657	P05030	P05030	PMA1;PMA2	Plasma membrane ATPase 1;Plasma membrane ATPase 2	>sp|P05030|PMA1_YEAST Plasma membrane ATPase 1 OS=Saccharomyces cerevisiae (strain ATCC 204508 / S288c) GN=PMA1 PE=1 SV=2;>sp|P19657|PMA2_YEAST Plasma membrane ATPase 2 OS=Saccharomyces cerevisiae (strain ATCC 204508 / S288c) GN=PMA2 PE=1 SV=3	ISO-MSMS	0	130412_2TK63_SILAC280Hvs413H_glycine	1	IPK63_413_1	709.35	2	709.35	1416.68	NaN	NaN	0.74584	NaN	NaN	NaN	72.26	NaN	0.48843	72.26	71.992	72.48	0		0	0	0	1.0166e-08	1	10368	138.01	78.896
ADTGIAVEGATDAAR	15	0	1	Unmodified	_ADTGIAVEGATDAAR_					0	0	0	P05030;P19657	P05030	P05030	PMA1;PMA2	Plasma membrane ATPase 1;Plasma membrane ATPase 2	>sp|P05030|PMA1_YEAST Plasma membrane ATPase 1 OS=Saccharomyces cerevisiae (strain ATCC 204508 / S288c) GN=PMA1 PE=1 SV=2;>sp|P19657|PMA2_YEAST Plasma membrane ATPase 2 OS=Saccharomyces cerevisiae (strain ATCC 204508 / S288c) GN=PMA2 PE=1 SV=3	ISO-MSMS	0	130412_2TK63_SILAC280Hvs413H_glycine	1	IPK63_413_1	709.34	2	709.35	1416.68	NaN	NaN	-0.4267	NaN	NaN	NaN	72.639	NaN	0.42814	72.639	72.48	72.909	0		0	0	0	0.00016717	1	10411	107.69	55.192
ADTGIAVEGATDAAR	15	0	1	Unmodified	_ADTGIAVEGATDAAR_					0	0	0	P05030;P19657	P05030	P05030	PMA1;PMA2	Plasma membrane ATPase 1;Plasma membrane ATPase 2	>sp|P05030|PMA1_YEAST Plasma membrane ATPase 1 OS=Saccharomyces cerevisiae (strain ATCC 204508 / S288c) GN=PMA1 PE=1 SV=2;>sp|P19657|PMA2_YEAST Plasma membrane ATPase 2 OS=Saccharomyces cerevisiae (strain ATCC 204508 / S288c) GN=PMA2 PE=1 SV=3	ISO-MSMS	0	130412_2TK63_SILAC280Hvs413H_glycine	1	IPK63_413_1	709.85	2	709.35	1416.68	NaN	NaN	0.069055	NaN	NaN	NaN	73.369	NaN	0.37086	73.369	73.165	73.536	0		0	0	0	8.2264e-09	1	10574	141.34	80.106
ADTGIAVEGATDAAR	15	0	1	Unmodified	_ADTGIAVEGATDAAR_					0	0	0	P05030;P19657	P05030	P05030	PMA1;PMA2	Plasma membrane ATPase 1;Plasma membrane ATPase 2	>sp|P05030|PMA1_YEAST Plasma membrane ATPase 1 OS=Saccharomyces cerevisiae (strain ATCC 204508 / S288c) GN=PMA1 PE=1 SV=2;>sp|P19657|PMA2_YEAST Plasma membrane ATPase 2 OS=Saccharomyces cerevisiae (strain ATCC 204508 / S288c) GN=PMA2 PE=1 SV=3	MSMS	0	130412_2TK63_SILAC280Hvs413H_glycine	1	IPK63_413_1	709.35	2	709.35	1416.68	NaN	NaN	NaN	NaN	NaN	NaN	66.806	NaN	1	66.806	66.306	67.306	0		0	0	0	9.4737e-43	1	9294	175.66	95.337
ADTGIAVEGATDAAR	15	0	1	Unmodified	_ADTGIAVEGATDAAR_					0	0	0	P05030;P19657	P05030	P05030	PMA1;PMA2	Plasma membrane ATPase 1;Plasma membrane ATPase 2	>sp|P05030|PMA1_YEAST Plasma membrane ATPase 1 OS=Saccharomyces cerevisiae (strain ATCC 204508 / S288c) GN=PMA1 PE=1 SV=2;>sp|P19657|PMA2_YEAST Plasma membrane ATPase 2 OS=Saccharomyces cerevisiae (strain ATCC 204508 / S288c) GN=PMA2 PE=1 SV=3	MSMS	0	130412_2TK63_SILAC280Hvs413H_glycine	1	IPK63_413_1	709.34	2	709.35	1416.68	NaN	NaN	NaN	NaN	NaN	NaN	67.063	NaN	1	67.063	66.563	67.563	0		0	0	0	7.9112e-33	1	9343	173.71	90.864
ADTGIAVEGATDAAR	15	0	1	Unmodified	_ADTGIAVEGATDAAR_					0	0	0	P05030;P19657	P05030	P05030	PMA1;PMA2	Plasma membrane ATPase 1;Plasma membrane ATPase 2	>sp|P05030|PMA1_YEAST Plasma membrane ATPase 1 OS=Saccharomyces cerevisiae (strain ATCC 204508 / S288c) GN=PMA1 PE=1 SV=2;>sp|P19657|PMA2_YEAST Plasma membrane ATPase 2 OS=Saccharomyces cerevisiae (strain ATCC 204508 / S288c) GN=PMA2 PE=1 SV=3	MSMS	0	130412_2TK63_SILAC280Hvs413H_glycine	1	IPK63_413_1	709.35	2	709.35	1416.68	NaN	NaN	NaN	NaN	NaN	NaN	68.924	NaN	1	68.924	68.424	69.424	0		0	0	0	1.816e-10	1	9716	131.86	72.744
ADTGIAVEGATDAAR	15	0	1	Unmodified	_ADTGIAVEGATDAAR_					0	0	0	P05030;P19657	P05030	P05030	PMA1;PMA2	Plasma membrane ATPase 1;Plasma membrane ATPase 2	>sp|P05030|PMA1_YEAST Plasma membrane ATPase 1 OS=Saccharomyces cerevisiae (strain ATCC 204508 / S288c) GN=PMA1 PE=1 SV=2;>sp|P19657|PMA2_YEAST Plasma membrane ATPase 2 OS=Saccharomyces cerevisiae (strain ATCC 204508 / S288c) GN=PMA2 PE=1 SV=3	MSMS	0	130412_2TK63_SILAC280Hvs413H_glycine	1	IPK63_413_1	709.35	2	709.35	1416.68	NaN	NaN	NaN	NaN	NaN	NaN	70.824	NaN	1	70.824	70.324	71.324	0		0	0	0	2.2002e-11	1	10070	139.66	65.201
ADTGIAVEGATDAAR	15	0	1	Unmodified	_ADTGIAVEGATDAAR_					0	0	0	P05030;P19657	P05030	P05030	PMA1;PMA2	Plasma membrane ATPase 1;Plasma membrane ATPase 2	>sp|P05030|PMA1_YEAST Plasma membrane ATPase 1 OS=Saccharomyces cerevisiae (strain ATCC 204508 / S288c) GN=PMA1 PE=1 SV=2;>sp|P19657|PMA2_YEAST Plasma membrane ATPase 2 OS=Saccharomyces cerevisiae (strain ATCC 204508 / S288c) GN=PMA2 PE=1 SV=3	ISO-MSMS	0	130508_TK63_2_SILAC280Hvs413H_1	1	IPK63_413_2	709.85	2	709.35	1416.68	NaN	NaN	-0.34975	NaN	NaN	NaN	81.955	NaN	9.4948	81.955	78.982	88.477	0		0	0	0	7.7635e-19	12	10598	190.41	82.441
ADTGIAVEGATDAAR	15	0	1	Unmodified	_ADTGIAVEGATDAAR_					0	0	0	P05030;P19657	P05030	P05030	PMA1;PMA2	Plasma membrane ATPase 1;Plasma membrane ATPase 2	>sp|P05030|PMA1_YEAST Plasma membrane ATPase 1 OS=Saccharomyces cerevisiae (strain ATCC 204508 / S288c) GN=PMA1 PE=1 SV=2;>sp|P19657|PMA2_YEAST Plasma membrane ATPase 2 OS=Saccharomyces cerevisiae (strain ATCC 204508 / S288c) GN=PMA2 PE=1 SV=3	ISO-MSMS	0	130508_TK63_2_SILAC280Hvs413H_1	1	IPK63_413_2	709.85	2	709.35	1416.68	NaN	NaN	-0.39633	NaN	NaN	NaN	90.869	NaN	3.2963	90.869	89.092	92.388	0		0	0	0	8.2264e-09	1	12041	141.34	52.153
ADTGIAVEGATDAAR	15	0	1	Unmodified	_ADTGIAVEGATDAAR_					0	0	0	P05030;P19657	P05030	P05030	PMA1;PMA2	Plasma membrane ATPase 1;Plasma membrane ATPase 2	>sp|P05030|PMA1_YEAST Plasma membrane ATPase 1 OS=Saccharomyces cerevisiae (strain ATCC 204508 / S288c) GN=PMA1 PE=1 SV=2;>sp|P19657|PMA2_YEAST Plasma membrane ATPase 2 OS=Saccharomyces cerevisiae (strain ATCC 204508 / S288c) GN=PMA2 PE=1 SV=3	ISO-MSMS	0	130508_TK63_2_SILAC280Hvs413H_1	1	IPK63_413_2	709.35	2	709.35	1416.68	NaN	NaN	-0.77085	NaN	NaN	NaN	93.103	NaN	3.1307	93.103	91.623	94.754	0		0	0	0	4.8731e-09	3	12637	147.1	79.099
ADTGIAVEGATDAAR	15	0	1	Unmodified	_ADTGIAVEGATDAAR_					0	0	0	P05030;P19657	P05030	P05030	PMA1;PMA2	Plasma membrane ATPase 1;Plasma membrane ATPase 2	>sp|P05030|PMA1_YEAST Plasma membrane ATPase 1 OS=Saccharomyces cerevisiae (strain ATCC 204508 / S288c) GN=PMA1 PE=1 SV=2;>sp|P19657|PMA2_YEAST Plasma membrane ATPase 2 OS=Saccharomyces cerevisiae (strain ATCC 204508 / S288c) GN=PMA2 PE=1 SV=3	MSMS	0	130508_TK63_2_SILAC280Hvs413H_1	1	IPK63_413_2	709.35	2	709.35	1416.68	NaN	NaN	NaN	NaN	NaN	NaN	88.644	NaN	1	88.644	88.144	89.144	0		0	0	0	1.4429e-06	1	11879	119.54	32.772
ADTGIAVEGATDAAR	15	0	1	Unmodified	_ADTGIAVEGATDAAR_					0	0	0	P05030;P19657	P05030	P05030	PMA1;PMA2	Plasma membrane ATPase 1;Plasma membrane ATPase 2	>sp|P05030|PMA1_YEAST Plasma membrane ATPase 1 OS=Saccharomyces cerevisiae (strain ATCC 204508 / S288c) GN=PMA1 PE=1 SV=2;>sp|P19657|PMA2_YEAST Plasma membrane ATPase 2 OS=Saccharomyces cerevisiae (strain ATCC 204508 / S288c) GN=PMA2 PE=1 SV=3	MSMS	0	130508_TK63_2_SILAC280Hvs413H_1	1	IPK63_413_2	709.35	2	709.35	1416.68	NaN	NaN	NaN	NaN	NaN	NaN	88.841	NaN	1	88.841	88.341	89.341	7.6294e-06		0	0	0	1.4271e-06	1	11927	119.65	54.355
ADTGIAVEGATDAAR	15	0	1	Unmodified	_ADTGIAVEGATDAAR_					0	0	0	P05030;P19657	P05030	P05030	PMA1;PMA2	Plasma membrane ATPase 1;Plasma membrane ATPase 2	>sp|P05030|PMA1_YEAST Plasma membrane ATPase 1 OS=Saccharomyces cerevisiae (strain ATCC 204508 / S288c) GN=PMA1 PE=1 SV=2;>sp|P19657|PMA2_YEAST Plasma membrane ATPase 2 OS=Saccharomyces cerevisiae (strain ATCC 204508 / S288c) GN=PMA2 PE=1 SV=3	MSMS	0	130508_TK63_2_SILAC280Hvs413H_1	1	IPK63_413_2	709.35	2	709.35	1416.68	NaN	NaN	NaN	NaN	NaN	NaN	90.364	NaN	1	90.364	89.864	90.864	0		0	0	0	5.5726e-11	1	12279	138.01	79.972
ADTGIAVEGATDAAR	15	0	1	Unmodified	_ADTGIAVEGATDAAR_					0	0	0	P05030;P19657	P05030	P05030	PMA1;PMA2	Plasma membrane ATPase 1;Plasma membrane ATPase 2	>sp|P05030|PMA1_YEAST Plasma membrane ATPase 1 OS=Saccharomyces cerevisiae (strain ATCC 204508 / S288c) GN=PMA1 PE=1 SV=2;>sp|P19657|PMA2_YEAST Plasma membrane ATPase 2 OS=Saccharomyces cerevisiae (strain ATCC 204508 / S288c) GN=PMA2 PE=1 SV=3	ISO-MSMS	0	130508_TK63_2_SILAC280Hvs413H_2	1	IPK63_413_2	709.85	2	709.35	1416.68	NaN	NaN	-0.74574	NaN	NaN	NaN	87.892	NaN	2.3732	87.892	86.831	89.204	0		0	0	0	7.4885e-14	3	11660	173.71	75.307
ADTGIAVEGATDAAR	15	0	1	Unmodified	_ADTGIAVEGATDAAR_					0	0	0	P05030;P19657	P05030	P05030	PMA1;PMA2	Plasma membrane ATPase 1;Plasma membrane ATPase 2	>sp|P05030|PMA1_YEAST Plasma membrane ATPase 1 OS=Saccharomyces cerevisiae (strain ATCC 204508 / S288c) GN=PMA1 PE=1 SV=2;>sp|P19657|PMA2_YEAST Plasma membrane ATPase 2 OS=Saccharomyces cerevisiae (strain ATCC 204508 / S288c) GN=PMA2 PE=1 SV=3	ISO-MSMS	0	130508_TK63_2_SILAC280Hvs413H_2	1	IPK63_413_2	709.85	2	709.35	1416.68	NaN	NaN	-0.7824	NaN	NaN	NaN	89.55	NaN	2.7201	89.55	88.067	90.787	0		0	0	0	4.013e-09	5	12211	148.57	44.692
ADTGIAVEGATDAAR	15	0	1	Unmodified	_ADTGIAVEGATDAAR_					0	0	0	P05030;P19657	P05030	P05030	PMA1;PMA2	Plasma membrane ATPase 1;Plasma membrane ATPase 2	>sp|P05030|PMA1_YEAST Plasma membrane ATPase 1 OS=Saccharomyces cerevisiae (strain ATCC 204508 / S288c) GN=PMA1 PE=1 SV=2;>sp|P19657|PMA2_YEAST Plasma membrane ATPase 2 OS=Saccharomyces cerevisiae (strain ATCC 204508 / S288c) GN=PMA2 PE=1 SV=3	ISO-MSMS	0	130508_TK63_2_SILAC280Hvs413H_2	1	IPK63_413_2	709.85	2	709.35	1416.68	NaN	NaN	-0.58932	NaN	NaN	NaN	93.988	NaN	2.9991	93.988	91.876	94.875	0		0	0	0	9.7001e-10	2	13130	153.79	61.605
ADTGIAVEGATDAAR	15	0	1	Unmodified	_ADTGIAVEGATDAAR_					0	0	0	P05030;P19657	P05030	P05030	PMA1;PMA2	Plasma membrane ATPase 1;Plasma membrane ATPase 2	>sp|P05030|PMA1_YEAST Plasma membrane ATPase 1 OS=Saccharomyces cerevisiae (strain ATCC 204508 / S288c) GN=PMA1 PE=1 SV=2;>sp|P19657|PMA2_YEAST Plasma membrane ATPase 2 OS=Saccharomyces cerevisiae (strain ATCC 204508 / S288c) GN=PMA2 PE=1 SV=3	MSMS	0	130508_TK63_2_SILAC280Hvs413H_2	1	IPK63_413_2	709.35	2	709.35	1416.68	NaN	NaN	NaN	NaN	NaN	NaN	92.258	NaN	1	92.258	91.758	92.758	0		0	0	0	2.1416e-10	1	12763	130.27	47.418
ADTGIAVEGATDAAR	15	0	1	Unmodified	_ADTGIAVEGATDAAR_					0	0	0	P05030;P19657	P05030	P05030	PMA1;PMA2	Plasma membrane ATPase 1;Plasma membrane ATPase 2	>sp|P05030|PMA1_YEAST Plasma membrane ATPase 1 OS=Saccharomyces cerevisiae (strain ATCC 204508 / S288c) GN=PMA1 PE=1 SV=2;>sp|P19657|PMA2_YEAST Plasma membrane ATPase 2 OS=Saccharomyces cerevisiae (strain ATCC 204508 / S288c) GN=PMA2 PE=1 SV=3	ISO-MSMS	0	130508_TK63_2_SILAC280Hvs413H_3	1	IPK63_413_2	709.35	2	709.35	1416.68	NaN	NaN	-0.47842	NaN	NaN	NaN	80.04	NaN	1.5036	80.04	79.119	80.622	0		0	0	0	1.1336e-06	1	9913	131.86	54.675
ADTGIAVEGATDAAR	15	0	1	Unmodified	_ADTGIAVEGATDAAR_					0	0	0	P05030;P19657	P05030	P05030	PMA1;PMA2	Plasma membrane ATPase 1;Plasma membrane ATPase 2	>sp|P05030|PMA1_YEAST Plasma membrane ATPase 1 OS=Saccharomyces cerevisiae (strain ATCC 204508 / S288c) GN=PMA1 PE=1 SV=2;>sp|P19657|PMA2_YEAST Plasma membrane ATPase 2 OS=Saccharomyces cerevisiae (strain ATCC 204508 / S288c) GN=PMA2 PE=1 SV=3	ISO-MSMS	0	130508_TK63_2_SILAC280Hvs413H_3	1	IPK63_413_2	709.35	2	709.35	1416.68	NaN	NaN	-0.40274	NaN	NaN	NaN	82.334	NaN	5.7083	82.334	80.496	86.204	0		0	0	0	7.2877e-25	8	10319	194.55	114.23
ADTGIAVEGATDAAR	15	0	1	Unmodified	_ADTGIAVEGATDAAR_					0	0	0	P05030;P19657	P05030	P05030	PMA1;PMA2	Plasma membrane ATPase 1;Plasma membrane ATPase 2	>sp|P05030|PMA1_YEAST Plasma membrane ATPase 1 OS=Saccharomyces cerevisiae (strain ATCC 204508 / S288c) GN=PMA1 PE=1 SV=2;>sp|P19657|PMA2_YEAST Plasma membrane ATPase 2 OS=Saccharomyces cerevisiae (strain ATCC 204508 / S288c) GN=PMA2 PE=1 SV=3	ISO-MSMS	0	130508_TK63_2_SILAC280Hvs413H_3	1	IPK63_413_2	709.35	2	709.35	1416.68	NaN	NaN	-0.46608	NaN	NaN	NaN	88.115	NaN	3.3054	88.115	86.204	89.509	0		0	0	0	5.5657e-13	4	12097	165.86	91.984
ADTGIAVEGATDAAR	15	0	1	Unmodified	_ADTGIAVEGATDAAR_					0	0	0	P05030;P19657	P05030	P05030	PMA1;PMA2	Plasma membrane ATPase 1;Plasma membrane ATPase 2	>sp|P05030|PMA1_YEAST Plasma membrane ATPase 1 OS=Saccharomyces cerevisiae (strain ATCC 204508 / S288c) GN=PMA1 PE=1 SV=2;>sp|P19657|PMA2_YEAST Plasma membrane ATPase 2 OS=Saccharomyces cerevisiae (strain ATCC 204508 / S288c) GN=PMA2 PE=1 SV=3	ISO-MSMS	0	130508_TK63_2_SILAC280Hvs413H_3	1	IPK63_413_2	709.35	2	709.35	1416.68	NaN	NaN	-0.35838	NaN	NaN	NaN	89.85	NaN	1.2209	89.85	89.275	90.496	0		0	0	0	1.0166e-08	3	12269	138.01	74.35
ADTGIAVEGATDAAR	15	0	1	Unmodified	_ADTGIAVEGATDAAR_					0	0	0	P05030;P19657	P05030	P05030	PMA1;PMA2	Plasma membrane ATPase 1;Plasma membrane ATPase 2	>sp|P05030|PMA1_YEAST Plasma membrane ATPase 1 OS=Saccharomyces cerevisiae (strain ATCC 204508 / S288c) GN=PMA1 PE=1 SV=2;>sp|P19657|PMA2_YEAST Plasma membrane ATPase 2 OS=Saccharomyces cerevisiae (strain ATCC 204508 / S288c) GN=PMA2 PE=1 SV=3	ISO-MSMS	0	130508_TK63_2_SILAC280Hvs413H_3	1	IPK63_413_2	709.85	2	709.35	1416.68	NaN	NaN	-0.56281	NaN	NaN	NaN	92.128	NaN	1.4498	92.128	91.431	92.881	7.6294e-06		0	0	0	2.5578e-09	2	12957	151.07	70.751
ADTGIAVEGATDAAR	15	0	1	Unmodified	_ADTGIAVEGATDAAR_					0	0	0	P05030;P19657	P05030	P05030	PMA1;PMA2	Plasma membrane ATPase 1;Plasma membrane ATPase 2	>sp|P05030|PMA1_YEAST Plasma membrane ATPase 1 OS=Saccharomyces cerevisiae (strain ATCC 204508 / S288c) GN=PMA1 PE=1 SV=2;>sp|P19657|PMA2_YEAST Plasma membrane ATPase 2 OS=Saccharomyces cerevisiae (strain ATCC 204508 / S288c) GN=PMA2 PE=1 SV=3	ISO-MSMS	0	130508_TK63_2_SILAC280Hvs413H_3	1	IPK63_413_2	709.85	2	709.35	1416.68	NaN	NaN	0.043392	NaN	NaN	NaN	94.475	NaN	0.97301	94.475	93.964	94.937	0		0	0	0	0.00019265	1	13328	106.3	53.266
ADTGIAVEGATDAAR	15	0	1	Unmodified	_ADTGIAVEGATDAAR_					0	0	0	P05030;P19657	P05030	P05030	PMA1;PMA2	Plasma membrane ATPase 1;Plasma membrane ATPase 2	>sp|P05030|PMA1_YEAST Plasma membrane ATPase 1 OS=Saccharomyces cerevisiae (strain ATCC 204508 / S288c) GN=PMA1 PE=1 SV=2;>sp|P19657|PMA2_YEAST Plasma membrane ATPase 2 OS=Saccharomyces cerevisiae (strain ATCC 204508 / S288c) GN=PMA2 PE=1 SV=3	MSMS	0	130508_TK63_2_SILAC280Hvs413H_3	1	IPK63_413_2	709.35	2	709.35	1416.68	NaN	NaN	NaN	NaN	NaN	NaN	93.386	NaN	1	93.386	92.886	93.886	0		0	0	0	1.2058e-06	1	13154	121.13	38.582
AEAESLYQSK	10	1	0	Unmodified	_AEAESLYQSK_					0	0	0	CON__P04264	CON__P04264	CON__P04264			>P04264 SWISS-PROT:P04264 Tax_Id=9606 Gene_Symbol=KRT1 Keratin, type II cytoskeletal 1	MSMS	0	130409_2TK63_SILAC280Hvs413H_glycine	1	IPK63_413_1	563.28	2	563.275	1124.54	NaN	NaN	NaN	NaN	NaN	NaN	36.287	NaN	1	36.287	35.787	36.787	0		0	0	0	0.026177	1	4343	73.632	43.888
AEAESLYQSK	10	1	0	Unmodified	_AEAESLYQSK_					0	0	0	CON__P04264	CON__P04264	CON__P04264			>P04264 SWISS-PROT:P04264 Tax_Id=9606 Gene_Symbol=KRT1 Keratin, type II cytoskeletal 1	MSMS	0	130409_2TK63_SILAC280Hvs413H_glycine	1	IPK63_413_1	563.28	2	563.275	1124.54	NaN	NaN	NaN	NaN	NaN	NaN	36.538	NaN	1	36.538	36.038	37.038	0		0	0	0	0.027258	1	4370	72.531	42.788
AEAESLYQSK	10	1	0	Unmodified	_AEAESLYQSK_					0	0	0	CON__P04264	CON__P04264	CON__P04264			>P04264 SWISS-PROT:P04264 Tax_Id=9606 Gene_Symbol=KRT1 Keratin, type II cytoskeletal 1	MSMS	0	130410_2TK63_SILAC280Hvs413H_glycine	1	IPK63_413_1	563.27	2	563.275	1124.54	NaN	NaN	NaN	NaN	NaN	NaN	35.534	NaN	1	35.534	35.034	36.034	0		0	0	0	0.012377	1	4254	89.805	45.997
AEAESLYQSK	10	1	0	Unmodified	_AEAESLYQSK_					0	0	0	CON__P04264	CON__P04264	CON__P04264			>P04264 SWISS-PROT:P04264 Tax_Id=9606 Gene_Symbol=KRT1 Keratin, type II cytoskeletal 1	MSMS	0	130410_2TK63_SILAC280Hvs413H_glycine	1	IPK63_413_1	563.28	2	563.275	1124.54	NaN	NaN	NaN	NaN	NaN	NaN	37.081	NaN	1	37.081	36.581	37.581	0		0	0	0	0.012377	1	4456	89.805	64.967
AEAESLYQSK	10	1	0	Unmodified	_AEAESLYQSK_					0	0	0	CON__P04264	CON__P04264	CON__P04264			>P04264 SWISS-PROT:P04264 Tax_Id=9606 Gene_Symbol=KRT1 Keratin, type II cytoskeletal 1	MSMS	0	130410_2TK63_SILAC280Hvs413H_glycine	1	IPK63_413_1	563.28	2	563.275	1124.54	NaN	NaN	NaN	NaN	NaN	NaN	37.496	NaN	1	37.496	36.996	37.996	0		0	0	0	0.040667	1	4512	64.64	30.387
AEAESLYQSK	10	1	0	Unmodified	_AEAESLYQSK_					0	0	0	CON__P04264	CON__P04264	CON__P04264			>P04264 SWISS-PROT:P04264 Tax_Id=9606 Gene_Symbol=KRT1 Keratin, type II cytoskeletal 1	MSMS	0	130412_2TK63_SILAC280Hvs413H_glycine	1	IPK63_413_1	563.28	2	563.275	1124.54	NaN	NaN	NaN	NaN	NaN	NaN	37.379	NaN	1	37.379	36.879	37.879	0		0	0	0	0.0047019	1	4422	107.03	72.773
AEAESLYQSK	10	1	0	Unmodified	_AEAESLYQSK_					0	0	0	CON__P04264	CON__P04264	CON__P04264			>P04264 SWISS-PROT:P04264 Tax_Id=9606 Gene_Symbol=KRT1 Keratin, type II cytoskeletal 1	ISO-MSMS	0	130508_TK63_2_SILAC280Hvs413H_2	1	IPK63_413_2	563.28	2	563.275	1124.54	NaN	NaN	0.34034	NaN	NaN	NaN	66.209	NaN	3.4548	66.209	64.763	68.218	0		0	0	0	0.0001173	2	7329	134.3	109.84
AEAESLYQSK	10	1	0	Unmodified	_AEAESLYQSK_					0	0	0	CON__P04264	CON__P04264	CON__P04264			>P04264 SWISS-PROT:P04264 Tax_Id=9606 Gene_Symbol=KRT1 Keratin, type II cytoskeletal 1	ISO-MSMS	0	130508_TK63_2_SILAC280Hvs413H_3	1	IPK63_413_2	563.28	2	563.275	1124.54	NaN	NaN	0.35821	NaN	NaN	NaN	65.587	NaN	4.6357	65.587	63.789	68.425	0		0	0	0	0.0050638	2	7320	89.805	69.814
AEALNISGEFFR	12	0	1	Unmodified	_AEALNISGEFFR_					0	0	0	P26785	P26785	P26785	RPL16B	60S ribosomal protein L16-B	>sp|P26785|RL16B_YEAST 60S ribosomal protein L16-B OS=Saccharomyces cerevisiae (strain ATCC 204508 / S288c) GN=RPL16B PE=1 SV=3	MULTI-MSMS		130409_2TK63_SILAC280Hvs413H_glycine	1	IPK63_413_1	680.86	2	677.344	1352.67	50398.9	0.25127	-0.20496	0.046315	677.343	680.353	137	NaN	2.2319	137	136.04	138.27	0		0	0	0	2.189e-08	1	23574	139.89	139.89
AEALNISGEFFR	12	0	1	Unmodified	_AEALNISGEFFR_					0	0	0	P26785	P26785	P26785	RPL16B	60S ribosomal protein L16-B	>sp|P26785|RL16B_YEAST 60S ribosomal protein L16-B OS=Saccharomyces cerevisiae (strain ATCC 204508 / S288c) GN=RPL16B PE=1 SV=3	MULTI-SECPEP		130508_TK63_2_SILAC280Hvs413H_2	1	IPK63_413_2	681.03	2	677.344	1352.67	49977.7	0.1769	-0.31873	-0.14183	677.343	680.353	144.79	NaN	1.7411	144.79	143.96	145.7	1.5259e-05		0	0	0	0.040967	1	24726	58.04	58.04
AEDEAALAK	9	1	0	Unmodified	_AEDEAALAK_					0	0	0	P29453;P17076	P29453	P29453	RPL8B;RPL8A	60S ribosomal protein L8-B;60S ribosomal protein L8-A	>sp|P29453|RL8B_YEAST 60S ribosomal protein L8-B OS=Saccharomyces cerevisiae (strain ATCC 204508 / S288c) GN=RPL8B PE=1 SV=3;>sp|P17076|RL8A_YEAST 60S ribosomal protein L8-A OS=Saccharomyces cerevisiae (strain ATCC 204508 / S288c) GN=RPL8A PE=1 SV=4	MULTI-MSMS		130409_2TK63_SILAC280Hvs413H_glycine	1	IPK63_413_1	463.24	2	459.232	916.45	63313.3	-0.062453	-0.33611	-0.39857	459.232	463.239	19.974	NaN	4.1715	19.974	18.445	22.616	0		0	0	0	0.00035827	1	2198	99.815	59.967
AEDEAALAK	9	1	0	Unmodified	_AEDEAALAK_					0	0	0	P29453;P17076	P29453	P29453	RPL8B;RPL8A	60S ribosomal protein L8-B;60S ribosomal protein L8-A	>sp|P29453|RL8B_YEAST 60S ribosomal protein L8-B OS=Saccharomyces cerevisiae (strain ATCC 204508 / S288c) GN=RPL8B PE=1 SV=3;>sp|P17076|RL8A_YEAST 60S ribosomal protein L8-A OS=Saccharomyces cerevisiae (strain ATCC 204508 / S288c) GN=RPL8A PE=1 SV=4	MULTI-MSMS		130410_2TK63_SILAC280Hvs413H_glycine	1	IPK63_413_1	463.24	2	459.232	916.45	63146.2	0.020791	-0.67107	-0.65028	459.232	463.239	21.099	NaN	2.8824	21.099	19.592	22.474	0		0	0	0	0.00019646	1	2258	111.61	65.145
AEDEAALAK	9	1	0	Unmodified	_AEDEAALAK_					0	0	0	P29453;P17076	P29453	P29453	RPL8B;RPL8A	60S ribosomal protein L8-B;60S ribosomal protein L8-A	>sp|P29453|RL8B_YEAST 60S ribosomal protein L8-B OS=Saccharomyces cerevisiae (strain ATCC 204508 / S288c) GN=RPL8B PE=1 SV=3;>sp|P17076|RL8A_YEAST 60S ribosomal protein L8-A OS=Saccharomyces cerevisiae (strain ATCC 204508 / S288c) GN=RPL8A PE=1 SV=4	MSMS	1	130508_TK63_2_SILAC280Hvs413H_1	1	IPK63_413_2	463.24	2	459.232	916.45	NaN	NaN	NaN	NaN	NaN	NaN	48.748	NaN	1	48.748	48.248	49.248	-3.8147e-06		0	0	0	0.045263	1	4427	63.076	0.41701
AEDEAALAK	9	1	0	Unmodified	_AEDEAALAK_					0	0	0	P29453;P17076	P29453	P29453	RPL8B;RPL8A	60S ribosomal protein L8-B;60S ribosomal protein L8-A	>sp|P29453|RL8B_YEAST 60S ribosomal protein L8-B OS=Saccharomyces cerevisiae (strain ATCC 204508 / S288c) GN=RPL8B PE=1 SV=3;>sp|P17076|RL8A_YEAST 60S ribosomal protein L8-A OS=Saccharomyces cerevisiae (strain ATCC 204508 / S288c) GN=RPL8A PE=1 SV=4	ISO-MSMS	1	130508_TK63_2_SILAC280Hvs413H_2	1	IPK63_413_2	463.24	2	459.232	916.45	NaN	NaN	0.47147	NaN	NaN	NaN	49.173	NaN	1.4416	49.173	48.239	49.681	3.8147e-06		0	0	0	0.039857	1	4608	48.091	48.091
AEDEAALAK	9	1	0	Unmodified	_AEDEAALAK_					0	0	0	P29453;P17076	P29453	P29453	RPL8B;RPL8A	60S ribosomal protein L8-B;60S ribosomal protein L8-A	>sp|P29453|RL8B_YEAST 60S ribosomal protein L8-B OS=Saccharomyces cerevisiae (strain ATCC 204508 / S288c) GN=RPL8B PE=1 SV=3;>sp|P17076|RL8A_YEAST 60S ribosomal protein L8-A OS=Saccharomyces cerevisiae (strain ATCC 204508 / S288c) GN=RPL8A PE=1 SV=4	MULTI-SECPEP		130508_TK63_2_SILAC280Hvs413H_2	1	IPK63_413_2	463.69	2	459.232	916.45	64406.4	0.41483	0.16172	0.57654	459.232	463.239	50.059	NaN	4.3483	50.059	47.828	52.176	0		0	0	0	0.036727	1	4760	54.066	44.708
AEEILER	7	0	1	Unmodified	_AEEILER_					0	0	0	P0C0W9;Q3E757	P0C0W9	P0C0W9	RPL11A;RPL11B	60S ribosomal protein L11-A;60S ribosomal protein L11-B	>sp|P0C0W9|RL11A_YEAST 60S ribosomal protein L11-A OS=Saccharomyces cerevisiae (strain ATCC 204508 / S288c) GN=RPL11A PE=1 SV=2;>sp|Q3E757|RL11B_YEAST 60S ribosomal protein L11-B OS=Saccharomyces cerevisiae (strain ATCC 204508 / S288c) GN=RPL11B PE=1 SV=3	ISO-MSMS	0	130409_2TK63_SILAC280Hvs413H_glycine	1	IPK63_413_1	430.23	2	430.23	858.445	NaN	NaN	-0.31932	NaN	NaN	NaN	34.943	NaN	3.0553	34.943	33.762	36.817	0		0	0	0	0.035347	1	4082	66.073	43.581
AEEILER	7	0	1	Unmodified	_AEEILER_					0	0	0	P0C0W9;Q3E757	P0C0W9	P0C0W9	RPL11A;RPL11B	60S ribosomal protein L11-A;60S ribosomal protein L11-B	>sp|P0C0W9|RL11A_YEAST 60S ribosomal protein L11-A OS=Saccharomyces cerevisiae (strain ATCC 204508 / S288c) GN=RPL11A PE=1 SV=2;>sp|Q3E757|RL11B_YEAST 60S ribosomal protein L11-B OS=Saccharomyces cerevisiae (strain ATCC 204508 / S288c) GN=RPL11B PE=1 SV=3	MULTI-MSMS		130410_2TK63_SILAC280Hvs413H_glycine	1	IPK63_413_1	430.23	2	430.23	858.445	59959.3	0.42356	-0.61669	-0.19313	430.229	433.239	35.902	NaN	2.8948	35.902	34.867	37.762	0		0	0	0	0.0084102	4	4214	66.073	33.718
AEEILER	7	0	1	Unmodified	_AEEILER_					0	0	0	P0C0W9;Q3E757	P0C0W9	P0C0W9	RPL11A;RPL11B	60S ribosomal protein L11-A;60S ribosomal protein L11-B	>sp|P0C0W9|RL11A_YEAST 60S ribosomal protein L11-A OS=Saccharomyces cerevisiae (strain ATCC 204508 / S288c) GN=RPL11A PE=1 SV=2;>sp|Q3E757|RL11B_YEAST 60S ribosomal protein L11-B OS=Saccharomyces cerevisiae (strain ATCC 204508 / S288c) GN=RPL11B PE=1 SV=3	ISO-MSMS	0	130508_TK63_2_SILAC280Hvs413H_1	1	IPK63_413_2	430.23	2	430.23	858.445	NaN	NaN	1.4424	NaN	NaN	NaN	64.472	NaN	2.7834	64.472	63.15	65.933	0		0	0	0	0.023026	1	6886	77.923	33.23
AEEILER	7	0	1	Unmodified	_AEEILER_					0	0	0	P0C0W9;Q3E757	P0C0W9	P0C0W9	RPL11A;RPL11B	60S ribosomal protein L11-A;60S ribosomal protein L11-B	>sp|P0C0W9|RL11A_YEAST 60S ribosomal protein L11-A OS=Saccharomyces cerevisiae (strain ATCC 204508 / S288c) GN=RPL11A PE=1 SV=2;>sp|Q3E757|RL11B_YEAST 60S ribosomal protein L11-B OS=Saccharomyces cerevisiae (strain ATCC 204508 / S288c) GN=RPL11B PE=1 SV=3	MULTI-MSMS		130508_TK63_2_SILAC280Hvs413H_2	1	IPK63_413_2	430.23	2	430.23	858.445	59119.8	0.43564	0.85074	1.2864	430.229	433.239	65.399	NaN	2.1208	65.399	64.238	66.359	7.6294e-06		0	0	0	0.0021785	2	7162	95.909	51.217
AEEILER	7	0	1	Unmodified	_AEEILER_					0	0	0	P0C0W9;Q3E757	P0C0W9	P0C0W9	RPL11A;RPL11B	60S ribosomal protein L11-A;60S ribosomal protein L11-B	>sp|P0C0W9|RL11A_YEAST 60S ribosomal protein L11-A OS=Saccharomyces cerevisiae (strain ATCC 204508 / S288c) GN=RPL11A PE=1 SV=2;>sp|Q3E757|RL11B_YEAST 60S ribosomal protein L11-B OS=Saccharomyces cerevisiae (strain ATCC 204508 / S288c) GN=RPL11B PE=1 SV=3	MULTI-MSMS		130508_TK63_2_SILAC280Hvs413H_3	1	IPK63_413_2	430.23	2	430.23	858.445	59853.3	0.64212	0.62844	1.2706	430.229	433.239	64.585	NaN	2.6164	64.585	63.364	65.98	0		0	0	0	0.0022995	3	7166	94.114	62.885
AEFVEVTK	8	1	0	Unmodified	_AEFVEVTK_					0	0	0	CON__P02769	CON__P02769	CON__P02769			>P02769 SWISS-PROT:P02769 (Bos taurus) Bovine serum albumin precursor	ISO-MSMS	0	130409_2TK63_SILAC280Hvs413H_glycine	1	IPK63_413_1	461.75	2	461.748	921.481	NaN	NaN	-0.11437	NaN	NaN	NaN	48.772	NaN	4.6463	48.772	46.459	51.106	3.8147e-06		0	0	0	0.013401	2	5937	74.464	55.486
AEFVEVTK	8	1	0	Unmodified	_AEFVEVTK_					0	0	0	CON__P02769	CON__P02769	CON__P02769			>P02769 SWISS-PROT:P02769 (Bos taurus) Bovine serum albumin precursor	ISO-MSMS	0	130410_2TK63_SILAC280Hvs413H_glycine	1	IPK63_413_1	461.75	2	461.748	921.481	NaN	NaN	0.46823	NaN	NaN	NaN	48.863	NaN	2.8078	48.863	47.157	49.965	0		0	0	0	0.019238	1	6030	67.897	43.867
AEFVEVTK	8	1	0	Unmodified	_AEFVEVTK_					0	0	0	CON__P02769	CON__P02769	CON__P02769			>P02769 SWISS-PROT:P02769 (Bos taurus) Bovine serum albumin precursor	ISO-MSMS	0	130508_TK63_2_SILAC280Hvs413H_1	1	IPK63_413_2	461.75	2	461.748	921.481	NaN	NaN	0.14262	NaN	NaN	NaN	74.532	NaN	5.494	74.532	72.29	77.784	0		0	0	0	0.00022648	2	8489	128.38	94.294
AEFVEVTK	8	1	0	Unmodified	_AEFVEVTK_					0	0	0	CON__P02769	CON__P02769	CON__P02769			>P02769 SWISS-PROT:P02769 (Bos taurus) Bovine serum albumin precursor	ISO-MSMS	0	130508_TK63_2_SILAC280Hvs413H_2	1	IPK63_413_2	461.75	2	461.748	921.481	NaN	NaN	-0.044698	NaN	NaN	NaN	74.912	NaN	2.611	74.912	73.189	75.8	0		0	0	0	0.002635	1	8722	104.2	74.034
AEFVEVTK	8	1	0	Unmodified	_AEFVEVTK_					0	0	0	CON__P02769	CON__P02769	CON__P02769			>P02769 SWISS-PROT:P02769 (Bos taurus) Bovine serum albumin precursor	ISO-MSMS	0	130508_TK63_2_SILAC280Hvs413H_2	1	IPK63_413_2	461.75	2	461.748	921.481	NaN	NaN	0.0683	NaN	NaN	NaN	75.962	NaN	0.79485	75.962	75.652	76.447	0		0	0	0	0.00063788	1	8984	116.05	65.444
AEFVEVTK	8	1	0	Unmodified	_AEFVEVTK_					0	0	0	CON__P02769	CON__P02769	CON__P02769			>P02769 SWISS-PROT:P02769 (Bos taurus) Bovine serum albumin precursor	ISO-MSMS	0	130508_TK63_2_SILAC280Hvs413H_2	1	IPK63_413_2	461.75	2	461.748	921.481	NaN	NaN	0.047042	NaN	NaN	NaN	77.573	NaN	3.8876	77.573	76.447	80.335	-7.6294e-06		0	0	0	0.042822	2	9841	49.418	17.658
AEFVEVTK	8	1	0	Unmodified	_AEFVEVTK_					0	0	0	CON__P02769	CON__P02769	CON__P02769			>P02769 SWISS-PROT:P02769 (Bos taurus) Bovine serum albumin precursor	ISO-MSMS	0	130508_TK63_2_SILAC280Hvs413H_2	1	IPK63_413_2	461.75	2	461.748	921.481	NaN	NaN	-0.56195	NaN	NaN	NaN	92.361	NaN	2.2096	92.361	91.174	93.384	0		0	0	0	0.030273	1	12970	56.729	22.477
AEFVEVTK	8	1	0	Unmodified	_AEFVEVTK_					0	0	0	CON__P02769	CON__P02769	CON__P02769			>P02769 SWISS-PROT:P02769 (Bos taurus) Bovine serum albumin precursor	ISO-MSMS	0	130508_TK63_2_SILAC280Hvs413H_2	1	IPK63_413_2	461.75	2	461.748	921.481	NaN	NaN	-0.12966	NaN	NaN	NaN	96.446	NaN	1.2964	96.446	95.916	97.213	7.6294e-06		0	0	0	0.020372	1	13595	66.621	43.881
AEFVEVTK	8	1	0	Unmodified	_AEFVEVTK_					0	0	0	CON__P02769	CON__P02769	CON__P02769			>P02769 SWISS-PROT:P02769 (Bos taurus) Bovine serum albumin precursor	ISO-MSMS	0	130508_TK63_2_SILAC280Hvs413H_2	1	IPK63_413_2	461.75	2	461.748	921.481	NaN	NaN	0.011601	NaN	NaN	NaN	101.15	NaN	1.0415	101.15	100.65	101.69	0		0	0	0	0.053079	1	14836	43.442	30.652
AEFVEVTK	8	1	0	Unmodified	_AEFVEVTK_					0	0	0	CON__P02769	CON__P02769	CON__P02769			>P02769 SWISS-PROT:P02769 (Bos taurus) Bovine serum albumin precursor	MSMS	0	130508_TK63_2_SILAC280Hvs413H_2	1	IPK63_413_2	461.74	2	461.748	921.481	NaN	NaN	NaN	NaN	NaN	NaN	95.115	NaN	1	95.115	94.615	95.615	7.6294e-06		0	0	0	0.045621	1	13404	66.621	14.767
AEFVEVTK	8	1	0	Unmodified	_AEFVEVTK_					0	0	0	CON__P02769	CON__P02769	CON__P02769			>P02769 SWISS-PROT:P02769 (Bos taurus) Bovine serum albumin precursor	ISO-MSMS	0	130508_TK63_2_SILAC280Hvs413H_3	1	IPK63_413_2	461.75	2	461.748	921.481	NaN	NaN	-0.15858	NaN	NaN	NaN	74.746	NaN	4.4854	74.746	72.598	77.083	0		0	0	0	0.00063788	3	8717	116.05	85.884
AEFVEVTK	8	1	0	Unmodified	_AEFVEVTK_					0	0	0	CON__P02769	CON__P02769	CON__P02769			>P02769 SWISS-PROT:P02769 (Bos taurus) Bovine serum albumin precursor	ISO-MSMS	0	130508_TK63_2_SILAC280Hvs413H_3	1	IPK63_413_2	461.75	2	461.748	921.481	NaN	NaN	-0.33987	NaN	NaN	NaN	78.249	NaN	2.5161	78.249	77.083	79.6	0		0	0	0	0.030785	1	9782	56.432	23.074
AEFVEVTK	8	1	0	Unmodified	_AEFVEVTK_					0	0	0	CON__P02769	CON__P02769	CON__P02769			>P02769 SWISS-PROT:P02769 (Bos taurus) Bovine serum albumin precursor	ISO-MSMS	0	130508_TK63_2_SILAC280Hvs413H_3	1	IPK63_413_2	461.75	2	461.748	921.481	NaN	NaN	-0.46567	NaN	NaN	NaN	95.43	NaN	0.79973	95.43	94.988	95.788	0		0	0	0	0.043893	1	13557	48.794	15.902
AEGSHANSPDSSNSNGTTPISTK	23	1	0	Unmodified	_AEGSHANSPDSSNSNGTTPISTK_					0	0	0	P48813	P48813	P48813	GNP1	High-affinity glutamine permease	>sp|P48813|GNP1_YEAST High-affinity glutamine permease OS=Saccharomyces cerevisiae (strain ATCC 204508 / S288c) GN=GNP1 PE=1 SV=2	ISO-MSMS	0	130409_2TK63_SILAC280Hvs413H_glycine	1	IPK63_413_1	754.01	3	753.676	2258	NaN	NaN	0.27959	NaN	NaN	NaN	27.93	NaN	1.0797	27.93	27.382	28.461	0		0	0	0	0.0003713	4	3174	88.071	79.968
AEGSHANSPDSSNSNGTTPISTK	23	1	0	Unmodified	_AEGSHANSPDSSNSNGTTPISTK_					0	0	0	P48813	P48813	P48813	GNP1	High-affinity glutamine permease	>sp|P48813|GNP1_YEAST High-affinity glutamine permease OS=Saccharomyces cerevisiae (strain ATCC 204508 / S288c) GN=GNP1 PE=1 SV=2	MSMS	0	130409_2TK63_SILAC280Hvs413H_glycine	1	IPK63_413_1	754	3	753.676	2258	NaN	NaN	NaN	NaN	NaN	NaN	29.641	NaN	1	29.641	29.141	30.141	0		0	0	0	0.029706	1	3428	66.122	44.135
AEGSHANSPDSSNSNGTTPISTK	23	1	0	Unmodified	_AEGSHANSPDSSNSNGTTPISTK_					0	0	0	P48813	P48813	P48813	GNP1	High-affinity glutamine permease	>sp|P48813|GNP1_YEAST High-affinity glutamine permease OS=Saccharomyces cerevisiae (strain ATCC 204508 / S288c) GN=GNP1 PE=1 SV=2	MSMS	0	130410_2TK63_SILAC280Hvs413H_glycine	1	IPK63_413_1	753.68	3	753.676	2258	NaN	NaN	NaN	NaN	NaN	NaN	29.046	NaN	1	29.046	28.546	29.546	-1.9073e-06		0	0	0	0.00017748	1	3310	93.804	84.114
AEGSHANSPDSSNSNGTTPISTK	23	1	0	Unmodified	_AEGSHANSPDSSNSNGTTPISTK_					0	0	0	P48813	P48813	P48813	GNP1	High-affinity glutamine permease	>sp|P48813|GNP1_YEAST High-affinity glutamine permease OS=Saccharomyces cerevisiae (strain ATCC 204508 / S288c) GN=GNP1 PE=1 SV=2	MSMS	0	130412_2TK63_SILAC280Hvs413H_glycine	1	IPK63_413_1	753.68	3	753.676	2258	NaN	NaN	NaN	NaN	NaN	NaN	29.555	NaN	1	29.555	29.055	30.055	0		0	0	0	0.0020679	1	3297	85.932	63.498
AEGSHANSPDSSNSNGTTPISTK	23	1	0	Unmodified	_AEGSHANSPDSSNSNGTTPISTK_					0	0	0	P48813	P48813	P48813	GNP1	High-affinity glutamine permease	>sp|P48813|GNP1_YEAST High-affinity glutamine permease OS=Saccharomyces cerevisiae (strain ATCC 204508 / S288c) GN=GNP1 PE=1 SV=2	ISO-MSMS	0	130508_TK63_2_SILAC280Hvs413H_1	1	IPK63_413_2	1130.02	2	1130.01	2258	NaN	NaN	-0.16322	NaN	NaN	NaN	58.665	NaN	0.53542	58.665	58.425	58.96	-3.8147e-06		0	0	0	6.913e-28	2	5970	180.16	145.29
AEGSHANSPDSSNSNGTTPISTK	23	1	0	Unmodified	_AEGSHANSPDSSNSNGTTPISTK_					0	0	0	P48813	P48813	P48813	GNP1	High-affinity glutamine permease	>sp|P48813|GNP1_YEAST High-affinity glutamine permease OS=Saccharomyces cerevisiae (strain ATCC 204508 / S288c) GN=GNP1 PE=1 SV=2	ISO-MSMS	0	130508_TK63_2_SILAC280Hvs413H_1	1	IPK63_413_2	754.01	3	753.676	2258	NaN	NaN	0.20939	NaN	NaN	NaN	58.971	NaN	2.9698	58.971	58.02	60.99	0		0	0	0	2.7435e-09	1	6145	133.84	117.52
AEGSHANSPDSSNSNGTTPISTK	23	1	0	Unmodified	_AEGSHANSPDSSNSNGTTPISTK_					0	0	0	P48813	P48813	P48813	GNP1	High-affinity glutamine permease	>sp|P48813|GNP1_YEAST High-affinity glutamine permease OS=Saccharomyces cerevisiae (strain ATCC 204508 / S288c) GN=GNP1 PE=1 SV=2	ISO-MSMS	0	130508_TK63_2_SILAC280Hvs413H_1	1	IPK63_413_2	753.68	3	753.676	2258	NaN	NaN	0.16876	NaN	NaN	NaN	62.853	NaN	0.46648	62.853	62.649	63.115	0		0	0	0	0.017861	1	6700	55.988	44.095
AEGSHANSPDSSNSNGTTPISTK	23	1	0	Unmodified	_AEGSHANSPDSSNSNGTTPISTK_					0	0	0	P48813	P48813	P48813	GNP1	High-affinity glutamine permease	>sp|P48813|GNP1_YEAST High-affinity glutamine permease OS=Saccharomyces cerevisiae (strain ATCC 204508 / S288c) GN=GNP1 PE=1 SV=2	ISO-MSMS	0	130508_TK63_2_SILAC280Hvs413H_2	1	IPK63_413_2	754.01	3	753.676	2258	NaN	NaN	0.1881	NaN	NaN	NaN	60.004	NaN	3.036	60.004	59.046	62.082	0		0	0	0	1.4818e-09	4	6412	134.83	134.83
AEGSHANSPDSSNSNGTTPISTK	23	1	0	Unmodified	_AEGSHANSPDSSNSNGTTPISTK_					0	0	0	P48813	P48813	P48813	GNP1	High-affinity glutamine permease	>sp|P48813|GNP1_YEAST High-affinity glutamine permease OS=Saccharomyces cerevisiae (strain ATCC 204508 / S288c) GN=GNP1 PE=1 SV=2	ISO-MSMS	0	130508_TK63_2_SILAC280Hvs413H_2	1	IPK63_413_2	753.68	3	753.676	2258	NaN	NaN	1.01	NaN	NaN	NaN	62.291	NaN	0.49591	62.291	62.082	62.578	-3.8147e-06		0	0	0	0.0051641	1	6688	68.458	52.474
AEGSHANSPDSSNSNGTTPISTK	23	1	0	Unmodified	_AEGSHANSPDSSNSNGTTPISTK_					0	0	0	P48813	P48813	P48813	GNP1	High-affinity glutamine permease	>sp|P48813|GNP1_YEAST High-affinity glutamine permease OS=Saccharomyces cerevisiae (strain ATCC 204508 / S288c) GN=GNP1 PE=1 SV=2	ISO-MSMS	0	130508_TK63_2_SILAC280Hvs413H_2	1	IPK63_413_2	754.01	3	753.676	2258	NaN	NaN	1.0745	NaN	NaN	NaN	62.677	NaN	0.39117	62.677	62.446	62.838	0		0	0	0	0.00052174	1	6762	84.166	68.191
AEGSHANSPDSSNSNGTTPISTK	23	1	0	Unmodified	_AEGSHANSPDSSNSNGTTPISTK_					0	0	0	P48813	P48813	P48813	GNP1	High-affinity glutamine permease	>sp|P48813|GNP1_YEAST High-affinity glutamine permease OS=Saccharomyces cerevisiae (strain ATCC 204508 / S288c) GN=GNP1 PE=1 SV=2	ISO-MSMS	0	130508_TK63_2_SILAC280Hvs413H_2	1	IPK63_413_2	754.01	3	753.676	2258	NaN	NaN	0.44548	NaN	NaN	NaN	64.107	NaN	0.35044	64.107	63.903	64.253	0		0	0	0	0.016904	1	7036	56.247	39.759
AEGSHANSPDSSNSNGTTPISTK	23	1	0	Unmodified	_AEGSHANSPDSSNSNGTTPISTK_					0	0	0	P48813	P48813	P48813	GNP1	High-affinity glutamine permease	>sp|P48813|GNP1_YEAST High-affinity glutamine permease OS=Saccharomyces cerevisiae (strain ATCC 204508 / S288c) GN=GNP1 PE=1 SV=2	ISO-MSMS	0	130508_TK63_2_SILAC280Hvs413H_3	1	IPK63_413_2	754.01	3	753.676	2258	NaN	NaN	0.20165	NaN	NaN	NaN	59.021	NaN	2.7713	59.021	57.939	60.71	3.8147e-06		0	0	0	8.9307e-09	5	6317	129.02	119.38
AEGSHANSPDSSNSNGTTPISTK	23	1	0	Unmodified	_AEGSHANSPDSSNSNGTTPISTK_					0	0	0	P48813	P48813	P48813	GNP1	High-affinity glutamine permease	>sp|P48813|GNP1_YEAST High-affinity glutamine permease OS=Saccharomyces cerevisiae (strain ATCC 204508 / S288c) GN=GNP1 PE=1 SV=2	ISO-MSMS	0	130508_TK63_2_SILAC280Hvs413H_3	1	IPK63_413_2	1130.53	2	1130.01	2258	NaN	NaN	-0.36597	NaN	NaN	NaN	58.837	NaN	0.34512	58.837	58.678	59.023	0		0	0	0	2.9965e-09	1	6157	133.65	107.5
AEGSHANSPDSSNSNGTTPISTK	23	1	0	Unmodified	_AEGSHANSPDSSNSNGTTPISTK_					0	0	0	P48813	P48813	P48813	GNP1	High-affinity glutamine permease	>sp|P48813|GNP1_YEAST High-affinity glutamine permease OS=Saccharomyces cerevisiae (strain ATCC 204508 / S288c) GN=GNP1 PE=1 SV=2	ISO-MSMS	0	130508_TK63_2_SILAC280Hvs413H_3	1	IPK63_413_2	754.01	3	753.676	2258	NaN	NaN	0.65628	NaN	NaN	NaN	61.34	NaN	0.44155	61.34	61.154	61.596	0		0	0	0	0.0091152	1	6661	60.272	48.421
AEGSHANSPDSSNSNGTTPISTK	23	1	0	Unmodified	_AEGSHANSPDSSNSNGTTPISTK_					0	0	0	P48813	P48813	P48813	GNP1	High-affinity glutamine permease	>sp|P48813|GNP1_YEAST High-affinity glutamine permease OS=Saccharomyces cerevisiae (strain ATCC 204508 / S288c) GN=GNP1 PE=1 SV=2	ISO-MSMS	0	130508_TK63_2_SILAC280Hvs413H_3	1	IPK63_413_2	754.01	3	753.676	2258	NaN	NaN	0.1556	NaN	NaN	NaN	63.069	NaN	0.59595	63.069	62.656	63.252	0		0	0	0	0.0035721	1	6946	71.756	63.13
AEKEEAIFR	9	1	1	Acetyl (Protein N-term)	_(ac)AEKEEAIFR_					1	0	0	P32563	P32563	P32563	VPH1	V-type proton ATPase subunit a, vacuolar isoform	>sp|P32563|VPH1_YEAST V-type proton ATPase subunit a, vacuolar isoform OS=Saccharomyces cerevisiae (strain ATCC 204508 / S288c) GN=VPH1 PE=1 SV=3	MULTI-SECPEP		130412_2TK63_SILAC280Hvs413H_glycine	1	IPK63_413_1	567.33	2	567.793	1133.57	55045	-0.31644	-0.33563	-0.65207	567.793	574.809	97.205	NaN	0.42036	97.205	96.999	97.419	0		0	0	0	0.031664	1	15015	26.045	9.8475
AEKEEAIFR	9	1	1	Acetyl (Protein N-term)	_(ac)AEKEEAIFR_					1	0	0	P32563	P32563	P32563	VPH1	V-type proton ATPase subunit a, vacuolar isoform	>sp|P32563|VPH1_YEAST V-type proton ATPase subunit a, vacuolar isoform OS=Saccharomyces cerevisiae (strain ATCC 204508 / S288c) GN=VPH1 PE=1 SV=3	ISO-MSMS	0	130508_TK63_2_SILAC280Hvs413H_1	1	IPK63_413_2	567.79	2	567.793	1133.57	NaN	NaN	0.23135	NaN	NaN	NaN	120.73	NaN	13.02	120.73	112.54	125.56	0		0	0	0	0.0074149	5	18862	118.71	41.769
AEKEEAIFR	9	1	1	Acetyl (Protein N-term)	_(ac)AEKEEAIFR_					1	0	0	P32563	P32563	P32563	VPH1	V-type proton ATPase subunit a, vacuolar isoform	>sp|P32563|VPH1_YEAST V-type proton ATPase subunit a, vacuolar isoform OS=Saccharomyces cerevisiae (strain ATCC 204508 / S288c) GN=VPH1 PE=1 SV=3	ISO-MSMS	0	130508_TK63_2_SILAC280Hvs413H_2	1	IPK63_413_2	567.79	2	567.793	1133.57	NaN	NaN	0.045908	NaN	NaN	NaN	120.19	NaN	13.12	120.19	113.34	126.46	0		0	0	0	0.042772	2	19106	103.26	36.142
AEKEEAIFR	9	1	1	Acetyl (Protein N-term)	_(ac)AEKEEAIFR_					1	0	0	P32563	P32563	P32563	VPH1	V-type proton ATPase subunit a, vacuolar isoform	>sp|P32563|VPH1_YEAST V-type proton ATPase subunit a, vacuolar isoform OS=Saccharomyces cerevisiae (strain ATCC 204508 / S288c) GN=VPH1 PE=1 SV=3	ISO-MSMS	0	130508_TK63_2_SILAC280Hvs413H_3	1	IPK63_413_2	567.79	2	567.793	1133.57	NaN	NaN	0.24171	NaN	NaN	NaN	119.46	NaN	10.769	119.46	114.17	124.94	0		0	0	0	0.042772	2	19194	103.26	36.142
AELINNLGTIAK	12	1	0	Unmodified	_AELINNLGTIAK_					0	0	0	P15108;P02829	P15108	P15108	HSC82;HSP82	ATP-dependent molecular chaperone HSC82;ATP-dependent molecular chaperone HSP82	>sp|P15108|HSC82_YEAST ATP-dependent molecular chaperone HSC82 OS=Saccharomyces cerevisiae (strain ATCC 204508 / S288c) GN=HSC82 PE=1 SV=4;>sp|P02829|HSP82_YEAST ATP-dependent molecular chaperone HSP82 OS=Saccharomyces cerevisiae (strain ATCC 204508 / S288	ISO-MSMS	0	130409_2TK63_SILAC280Hvs413H_glycine	1	IPK63_413_1	629.37	2	628.864	1255.71	NaN	NaN	-0.23705	NaN	NaN	NaN	124	NaN	5.0715	124	121.26	126.33	0		0	0	0	1.3887e-06	3	20748	145.29	58.949
AELINNLGTIAK	12	1	0	Unmodified	_AELINNLGTIAK_					0	0	0	P15108;P02829	P15108	P15108	HSC82;HSP82	ATP-dependent molecular chaperone HSC82;ATP-dependent molecular chaperone HSP82	>sp|P15108|HSC82_YEAST ATP-dependent molecular chaperone HSC82 OS=Saccharomyces cerevisiae (strain ATCC 204508 / S288c) GN=HSC82 PE=1 SV=4;>sp|P02829|HSP82_YEAST ATP-dependent molecular chaperone HSP82 OS=Saccharomyces cerevisiae (strain ATCC 204508 / S288	ISO-MSMS	0	130410_2TK63_SILAC280Hvs413H_glycine	1	IPK63_413_1	628.87	2	628.864	1255.71	NaN	NaN	-0.061646	NaN	NaN	NaN	123.85	NaN	4.6277	123.85	121.19	125.81	7.6294e-06		0	0	0	1.9131e-09	3	20536	158.11	78.91
AELINNLGTIAK	12	1	0	Unmodified	_AELINNLGTIAK_					0	0	0	P15108;P02829	P15108	P15108	HSC82;HSP82	ATP-dependent molecular chaperone HSC82;ATP-dependent molecular chaperone HSP82	>sp|P15108|HSC82_YEAST ATP-dependent molecular chaperone HSC82 OS=Saccharomyces cerevisiae (strain ATCC 204508 / S288c) GN=HSC82 PE=1 SV=4;>sp|P02829|HSP82_YEAST ATP-dependent molecular chaperone HSP82 OS=Saccharomyces cerevisiae (strain ATCC 204508 / S288	ISO-MSMS	0	130412_2TK63_SILAC280Hvs413H_glycine	1	IPK63_413_1	628.86	2	628.864	1255.71	NaN	NaN	-0.20224	NaN	NaN	NaN	123.62	NaN	4.0304	123.62	121.44	125.47	-7.6294e-06		0	0	0	1.2996e-09	3	20184	163.51	84.305
AELINNLGTIAK	12	1	0	Unmodified	_AELINNLGTIAK_					0	0	0	P15108;P02829	P15108	P15108	HSC82;HSP82	ATP-dependent molecular chaperone HSC82;ATP-dependent molecular chaperone HSP82	>sp|P15108|HSC82_YEAST ATP-dependent molecular chaperone HSC82 OS=Saccharomyces cerevisiae (strain ATCC 204508 / S288c) GN=HSC82 PE=1 SV=4;>sp|P02829|HSP82_YEAST ATP-dependent molecular chaperone HSP82 OS=Saccharomyces cerevisiae (strain ATCC 204508 / S288	ISO-MSMS	0	130508_TK63_2_SILAC280Hvs413H_1	1	IPK63_413_2	628.86	2	628.864	1255.71	NaN	NaN	-0.39577	NaN	NaN	NaN	134.06	NaN	6.6249	134.06	130.51	137.14	0		0	0	0	2.184e-06	2	22047	139.46	85.896
AELINNLGTIAK	12	1	0	Unmodified	_AELINNLGTIAK_					0	0	0	P15108;P02829	P15108	P15108	HSC82;HSP82	ATP-dependent molecular chaperone HSC82;ATP-dependent molecular chaperone HSP82	>sp|P15108|HSC82_YEAST ATP-dependent molecular chaperone HSC82 OS=Saccharomyces cerevisiae (strain ATCC 204508 / S288c) GN=HSC82 PE=1 SV=4;>sp|P02829|HSP82_YEAST ATP-dependent molecular chaperone HSP82 OS=Saccharomyces cerevisiae (strain ATCC 204508 / S288	ISO-MSMS	0	130508_TK63_2_SILAC280Hvs413H_2	1	IPK63_413_2	628.87	2	628.864	1255.71	NaN	NaN	-0.22819	NaN	NaN	NaN	134.84	NaN	4.6208	134.84	132.66	137.28	1.5259e-05		0	0	0	9.7653e-05	2	21813	128.54	66.075
AELINNLGTIAK	12	1	0	Unmodified	_AELINNLGTIAK_					0	0	0	P15108;P02829	P15108	P15108	HSC82;HSP82	ATP-dependent molecular chaperone HSC82;ATP-dependent molecular chaperone HSP82	>sp|P15108|HSC82_YEAST ATP-dependent molecular chaperone HSC82 OS=Saccharomyces cerevisiae (strain ATCC 204508 / S288c) GN=HSC82 PE=1 SV=4;>sp|P02829|HSP82_YEAST ATP-dependent molecular chaperone HSP82 OS=Saccharomyces cerevisiae (strain ATCC 204508 / S288	ISO-MSMS	0	130508_TK63_2_SILAC280Hvs413H_3	1	IPK63_413_2	628.87	2	628.864	1255.71	NaN	NaN	-0.25041	NaN	NaN	NaN	133.83	NaN	7.307	133.83	129.74	137.05	0		0	0	0	6.2139e-05	6	21735	131.32	77.755
AEPIDEEVSLAIENGIINPR	20	0	1	Unmodified	_AEPIDEEVSLAIENGIINPR_					0	0	0	P32324	P32324	P32324	EFT1	Elongation factor 2	>sp|P32324|EF2_YEAST Elongation factor 2 OS=Saccharomyces cerevisiae (strain ATCC 204508 / S288c) GN=EFT1 PE=1 SV=1	MSMS	0	130410_2TK63_SILAC280Hvs413H_glycine	1	IPK63_413_1	1090.07	2	1090.07	2178.12	NaN	NaN	NaN	NaN	NaN	NaN	142.73	NaN	1	142.73	142.23	143.23	0		0	0	0	1.4318e-24	1	25377	149.36	109.17
AEPIDEEVSLAIENGIINPR	20	0	1	Unmodified	_AEPIDEEVSLAIENGIINPR_					0	0	0	P32324	P32324	P32324	EFT1	Elongation factor 2	>sp|P32324|EF2_YEAST Elongation factor 2 OS=Saccharomyces cerevisiae (strain ATCC 204508 / S288c) GN=EFT1 PE=1 SV=1	ISO-MSMS	0	130508_TK63_2_SILAC280Hvs413H_1	1	IPK63_413_2	1090.07	2	1090.07	2178.12	NaN	NaN	-0.06806	NaN	NaN	NaN	152.13	NaN	0.79108	152.13	151.54	152.33	0		0	0	0	9.159e-35	1	26620	202.16	158.35
AEPIDEEVSLAIENGIINPR	20	0	1	Unmodified	_AEPIDEEVSLAIENGIINPR_					0	0	0	P32324	P32324	P32324	EFT1	Elongation factor 2	>sp|P32324|EF2_YEAST Elongation factor 2 OS=Saccharomyces cerevisiae (strain ATCC 204508 / S288c) GN=EFT1 PE=1 SV=1	ISO-MSMS	0	130508_TK63_2_SILAC280Hvs413H_2	1	IPK63_413_2	1090.07	2	1090.07	2178.12	NaN	NaN	-0.16955	NaN	NaN	NaN	152.25	NaN	0.84608	152.25	151.66	152.5	0		0	0	0	1.5266e-27	1	26519	191.07	157.83
AEPIDEEVSLAIENGIINPR	20	0	1	Unmodified	_AEPIDEEVSLAIENGIINPR_					0	0	0	P32324	P32324	P32324	EFT1	Elongation factor 2	>sp|P32324|EF2_YEAST Elongation factor 2 OS=Saccharomyces cerevisiae (strain ATCC 204508 / S288c) GN=EFT1 PE=1 SV=1	ISO-MSMS	0	130508_TK63_2_SILAC280Hvs413H_3	1	IPK63_413_2	1090.07	2	1090.07	2178.12	NaN	NaN	0.52675	NaN	NaN	NaN	152.12	NaN	0.90244	152.12	151.46	152.36	0		0	0	0	9.3601e-36	1	26508	212.69	166.78
AESAPLQGQMDPPAYDQVIGQNDNDGLGR	29	0	1	Unmodified	_AESAPLQGQMDPPAYDQVIGQNDNDGLGR_					0	0	0	P53108	P53108	P53108	YIP5	Protein YIP5	>sp|P53108|YIP5_YEAST Protein YIP5 OS=Saccharomyces cerevisiae (strain ATCC 204508 / S288c) GN=YIP5 PE=1 SV=1	ISO-MSMS	0	130508_TK63_2_SILAC280Hvs413H_1	1	IPK63_413_2	1020.14	3	1019.47	3055.39	NaN	NaN	-0.50748	NaN	NaN	NaN	128.62	NaN	4.8134	128.62	126.25	131.07	0		0	0	0	3.9895e-29	6	20667	175	175
AESAPLQGQMDPPAYDQVIGQNDNDGLGR	29	0	1	Unmodified	_AESAPLQGQMDPPAYDQVIGQNDNDGLGR_					0	0	0	P53108	P53108	P53108	YIP5	Protein YIP5	>sp|P53108|YIP5_YEAST Protein YIP5 OS=Saccharomyces cerevisiae (strain ATCC 204508 / S288c) GN=YIP5 PE=1 SV=1	ISO-MSMS	0	130508_TK63_2_SILAC280Hvs413H_2	1	IPK63_413_2	1019.81	3	1019.47	3055.39	NaN	NaN	-0.1959	NaN	NaN	NaN	128.42	NaN	3.2587	128.42	127.13	130.39	0		0	0	0	1.1152e-10	2	20765	132.28	132.28
AESAPLQGQMDPPAYDQVIGQNDNDGLGR	29	0	1	Unmodified	_AESAPLQGQMDPPAYDQVIGQNDNDGLGR_					0	0	0	P53108	P53108	P53108	YIP5	Protein YIP5	>sp|P53108|YIP5_YEAST Protein YIP5 OS=Saccharomyces cerevisiae (strain ATCC 204508 / S288c) GN=YIP5 PE=1 SV=1	ISO-MSMS	0	130508_TK63_2_SILAC280Hvs413H_3	1	IPK63_413_2	1019.81	3	1019.47	3055.39	NaN	NaN	-0.35318	NaN	NaN	NaN	127.99	NaN	4.1721	127.99	125.75	129.92	0		0	0	0	1.1851e-14	4	20721	136.3	136.3
AETAAQDVQQK	11	1	0	Unmodified	_AETAAQDVQQK_					0	0	0	Q08245	Q08245	Q08245	ZEO1	Protein ZEO1	>sp|Q08245|ZEO1_YEAST Protein ZEO1 OS=Saccharomyces cerevisiae (strain ATCC 204508 / S288c) GN=ZEO1 PE=1 SV=3	ISO-MSMS	0	130409_2TK63_SILAC280Hvs413H_glycine	1	IPK63_413_1	594.79	2	594.796	1187.58	NaN	NaN	0.30065	NaN	NaN	NaN	16.213	NaN	1.5037	16.213	15.498	17.002	0		0	0	0	3.2257e-37	2	1527	234.39	156.47
AETAAQDVQQK	11	1	0	Unmodified	_AETAAQDVQQK_					0	0	0	Q08245	Q08245	Q08245	ZEO1	Protein ZEO1	>sp|Q08245|ZEO1_YEAST Protein ZEO1 OS=Saccharomyces cerevisiae (strain ATCC 204508 / S288c) GN=ZEO1 PE=1 SV=3	ISO-MSMS	0	130410_2TK63_SILAC280Hvs413H_glycine	1	IPK63_413_1	595.3	2	594.796	1187.58	NaN	NaN	0.34365	NaN	NaN	NaN	17.083	NaN	1.3258	17.083	16.341	17.667	0		0	0	0	3.2257e-37	2	1604	234.39	234.39
AETAAQDVQQK	11	1	0	Unmodified	_AETAAQDVQQK_					0	0	0	Q08245	Q08245	Q08245	ZEO1	Protein ZEO1	>sp|Q08245|ZEO1_YEAST Protein ZEO1 OS=Saccharomyces cerevisiae (strain ATCC 204508 / S288c) GN=ZEO1 PE=1 SV=3	ISO-MSMS	0	130412_2TK63_SILAC280Hvs413H_glycine	1	IPK63_413_1	594.8	2	594.796	1187.58	NaN	NaN	1.0567	NaN	NaN	NaN	17.571	NaN	1.1323	17.571	16.834	17.966	0		0	0	0	2.3124e-19	2	1746	196.11	122.87
AETAAQDVQQK	11	1	0	Unmodified	_AETAAQDVQQK_					0	0	0	Q08245	Q08245	Q08245	ZEO1	Protein ZEO1	>sp|Q08245|ZEO1_YEAST Protein ZEO1 OS=Saccharomyces cerevisiae (strain ATCC 204508 / S288c) GN=ZEO1 PE=1 SV=3	ISO-MSMS	0	130508_TK63_2_SILAC280Hvs413H_1	1	IPK63_413_2	594.8	2	594.796	1187.58	NaN	NaN	0.48361	NaN	NaN	NaN	44.811	NaN	1.5129	44.811	44.119	45.631	0		0	0	0	0.00097912	1	3835	113.38	113.38
AETAAQDVQQK	11	1	0	Unmodified	_AETAAQDVQQK_					0	0	0	Q08245	Q08245	Q08245	ZEO1	Protein ZEO1	>sp|Q08245|ZEO1_YEAST Protein ZEO1 OS=Saccharomyces cerevisiae (strain ATCC 204508 / S288c) GN=ZEO1 PE=1 SV=3	MSMS	0	130508_TK63_2_SILAC280Hvs413H_1	1	IPK63_413_2	594.8	2	594.796	1187.58	NaN	NaN	NaN	NaN	NaN	NaN	42.882	NaN	1	42.882	42.382	43.382	0		0	0	0	8.5937e-08	1	3624	130.1	130.1
AETAAQDVQQK	11	1	0	Unmodified	_AETAAQDVQQK_					0	0	0	Q08245	Q08245	Q08245	ZEO1	Protein ZEO1	>sp|Q08245|ZEO1_YEAST Protein ZEO1 OS=Saccharomyces cerevisiae (strain ATCC 204508 / S288c) GN=ZEO1 PE=1 SV=3	MSMS	0	130508_TK63_2_SILAC280Hvs413H_1	1	IPK63_413_2	594.8	2	594.796	1187.58	NaN	NaN	NaN	NaN	NaN	NaN	43.907	NaN	1	43.907	43.407	44.407	0		0	0	0	6.9188e-08	1	3761	132.17	93.868
AETAAQDVQQK	11	1	0	Unmodified	_AETAAQDVQQK_					0	0	0	Q08245	Q08245	Q08245	ZEO1	Protein ZEO1	>sp|Q08245|ZEO1_YEAST Protein ZEO1 OS=Saccharomyces cerevisiae (strain ATCC 204508 / S288c) GN=ZEO1 PE=1 SV=3	ISO-MSMS	0	130508_TK63_2_SILAC280Hvs413H_2	1	IPK63_413_2	594.8	2	594.796	1187.58	NaN	NaN	0.20882	NaN	NaN	NaN	44.499	NaN	2.0184	44.499	43.219	45.237	0		0	0	0	9.0848e-06	4	3992	143	133.51
AETAAQDVQQK	11	1	0	Unmodified	_AETAAQDVQQK_					0	0	0	Q08245	Q08245	Q08245	ZEO1	Protein ZEO1	>sp|Q08245|ZEO1_YEAST Protein ZEO1 OS=Saccharomyces cerevisiae (strain ATCC 204508 / S288c) GN=ZEO1 PE=1 SV=3	ISO-MSMS	0	130508_TK63_2_SILAC280Hvs413H_3	1	IPK63_413_2	594.8	2	594.796	1187.58	NaN	NaN	0.85856	NaN	NaN	NaN	42.577	NaN	1.3881	42.577	41.641	43.029	0		0	0	0	0.00035985	1	3827	121.68	111.56
AETAAQDVQQK	11	1	0	Unmodified	_AETAAQDVQQK_					0	0	0	Q08245	Q08245	Q08245	ZEO1	Protein ZEO1	>sp|Q08245|ZEO1_YEAST Protein ZEO1 OS=Saccharomyces cerevisiae (strain ATCC 204508 / S288c) GN=ZEO1 PE=1 SV=3	MSMS	0	130508_TK63_2_SILAC280Hvs413H_3	1	IPK63_413_2	594.8	2	594.796	1187.58	NaN	NaN	NaN	NaN	NaN	NaN	43.919	NaN	1	43.919	43.419	44.419	-3.8147e-06		0	0	0	0.00024376	1	3991	117.25	64.996
AETAAQDVQQK	11	1	0	Unmodified	_AETAAQDVQQK_					0	0	0	Q08245	Q08245	Q08245	ZEO1	Protein ZEO1	>sp|Q08245|ZEO1_YEAST Protein ZEO1 OS=Saccharomyces cerevisiae (strain ATCC 204508 / S288c) GN=ZEO1 PE=1 SV=3	MSMS	0	130508_TK63_2_SILAC280Hvs413H_3	1	IPK63_413_2	594.8	2	594.796	1187.58	NaN	NaN	NaN	NaN	NaN	NaN	44.244	NaN	1	44.244	43.744	44.744	-3.8147e-06		0	0	0	0.0081465	1	4034	97.163	44.908
AETECQNTEYQQLLDIK	17	1	0	Unmodified	_AETECQNTEYQQLLDIK_					0	0	0	CON__P13645	CON__P13645	CON__P13645			>P13645 SWISS-PROT:P13645 Tax_Id=9606 Gene_Symbol=KRT10 Keratin, type I cytoskeletal 10	ISO-MSMS	0	130508_TK63_2_SILAC280Hvs413H_1	1	IPK63_413_2	1042.48	2	1041.99	2081.96	NaN	NaN	0.028609	NaN	NaN	NaN	135.52	NaN	2.7433	135.52	133.95	136.7	0		0	0	0	1.1029e-46	2	22233	251.02	218.27
AETECQNTEYQQLLDIK	17	1	0	Unmodified	_AETECQNTEYQQLLDIK_					0	0	0	CON__P13645	CON__P13645	CON__P13645			>P13645 SWISS-PROT:P13645 Tax_Id=9606 Gene_Symbol=KRT10 Keratin, type I cytoskeletal 10	ISO-MSMS	0	130508_TK63_2_SILAC280Hvs413H_2	1	IPK63_413_2	1042.49	2	1041.99	2081.96	NaN	NaN	-0.23187	NaN	NaN	NaN	135.12	NaN	2.2688	135.12	133.76	136.03	1.5259e-05		0	0	0	1.4694e-57	2	22239	263.45	223.54
AETECQNTEYQQLLDIK	17	1	0	Unmodified	_AETECQNTEYQQLLDIK_					0	0	0	CON__P13645	CON__P13645	CON__P13645			>P13645 SWISS-PROT:P13645 Tax_Id=9606 Gene_Symbol=KRT10 Keratin, type I cytoskeletal 10	ISO-MSMS	0	130508_TK63_2_SILAC280Hvs413H_3	1	IPK63_413_2	1042.48	2	1041.99	2081.96	NaN	NaN	-0.30974	NaN	NaN	NaN	134.7	NaN	1.7471	134.7	133.69	135.43	0		0	0	0	6.9566e-58	3	22210	268.12	229.23
AEVSDVGNAILDGADCVMLSGETAK	25	1	0	Unmodified	_AEVSDVGNAILDGADCVMLSGETAK_					0	0	0	P00549	P00549	P00549	CDC19	Pyruvate kinase 1	>sp|P00549|KPYK1_YEAST Pyruvate kinase 1 OS=Saccharomyces cerevisiae (strain ATCC 204508 / S288c) GN=CDC19 PE=1 SV=2	MULTI-MSMS		130508_TK63_2_SILAC280Hvs413H_1	1	IPK63_413_2	1262.09	2	1261.59	2521.17	37624.4	-0.11219	-0.21734	-0.32953	1262.59	1265.6	147.73	NaN	2.1444	147.73	146.72	148.86	0		0	0	0	3.1458e-11	3	25409	156.78	156.78
AEVSDVGNAILDGADCVMLSGETAK	25	1	0	Unmodified	_AEVSDVGNAILDGADCVMLSGETAK_					0	0	0	P00549	P00549	P00549	CDC19	Pyruvate kinase 1	>sp|P00549|KPYK1_YEAST Pyruvate kinase 1 OS=Saccharomyces cerevisiae (strain ATCC 204508 / S288c) GN=CDC19 PE=1 SV=2	MULTI-MSMS		130508_TK63_2_SILAC280Hvs413H_2	1	IPK63_413_2	1262.59	2	1261.59	2521.17	37937	0.16507	-0.52659	-0.36152	1262.09	1266.1	147.89	NaN	2.2825	147.89	146.99	149.28	0		0	0	0	4.6362e-22	4	25545	205.8	205.8
AEVSDVGNAILDGADCVMLSGETAK	25	1	0	Unmodified	_AEVSDVGNAILDGADCVMLSGETAK_					0	0	0	P00549	P00549	P00549	CDC19	Pyruvate kinase 1	>sp|P00549|KPYK1_YEAST Pyruvate kinase 1 OS=Saccharomyces cerevisiae (strain ATCC 204508 / S288c) GN=CDC19 PE=1 SV=2	MULTI-MSMS		130508_TK63_2_SILAC280Hvs413H_3	1	IPK63_413_2	1261.59	2	1261.59	2521.17	37765.9	0.019853	-0.39373	-0.37388	1261.59	1266.1	147.64	NaN	2.0558	147.64	146.8	148.85	0		0	0	0	5.132e-22	4	25383	204.18	204.18
AFISYHDEAQK	11	1	0	Unmodified	_AFISYHDEAQK_					0	0	0	P17255	P17255	P17255	VMA1	V-type proton ATPase catalytic subunit A;Endonuclease PI-SceI	>sp|P17255|VATA_YEAST V-type proton ATPase catalytic subunit A OS=Saccharomyces cerevisiae (strain ATCC 204508 / S288c) GN=VMA1 PE=1 SV=3	ISO-MSMS	0	130409_2TK63_SILAC280Hvs413H_glycine	1	IPK63_413_1	437.21	3	436.879	1307.61	NaN	NaN	0.064	NaN	NaN	NaN	131.05	NaN	2.9053	131.05	129.6	132.51	0		0	0	0	0.037145	1	22408	52.79	31.159
AFISYHDEAQK	11	1	0	Unmodified	_AFISYHDEAQK_					0	0	0	P17255	P17255	P17255	VMA1	V-type proton ATPase catalytic subunit A;Endonuclease PI-SceI	>sp|P17255|VATA_YEAST V-type proton ATPase catalytic subunit A OS=Saccharomyces cerevisiae (strain ATCC 204508 / S288c) GN=VMA1 PE=1 SV=3	ISO-MSMS	0	130508_TK63_2_SILAC280Hvs413H_1	1	IPK63_413_2	655.31	2	654.815	1307.61	NaN	NaN	0.22578	NaN	NaN	NaN	140.51	NaN	3.5297	140.51	138.95	142.48	0		0	0	0	0.024839	1	23617	57.019	36.557
AFISYHDEAQK	11	1	0	Unmodified	_AFISYHDEAQK_					0	0	0	P17255	P17255	P17255	VMA1	V-type proton ATPase catalytic subunit A;Endonuclease PI-SceI	>sp|P17255|VATA_YEAST V-type proton ATPase catalytic subunit A OS=Saccharomyces cerevisiae (strain ATCC 204508 / S288c) GN=VMA1 PE=1 SV=3	ISO-MSMS	0	130508_TK63_2_SILAC280Hvs413H_3	1	IPK63_413_2	437.21	3	436.879	1307.61	NaN	NaN	0.048928	NaN	NaN	NaN	140.15	NaN	2.9895	140.15	138.83	141.82	-1.5259e-05		0	0	0	0.034547	2	23518	53.683	16.539
AFLIEEQK	8	1	0	Unmodified	_AFLIEEQK_					0	0	0	P40525;P87262	P40525	P40525	RPL34B;RPL34A	60S ribosomal protein L34-B;60S ribosomal protein L34-A	>sp|P40525|RL34B_YEAST 60S ribosomal protein L34-B OS=Saccharomyces cerevisiae (strain ATCC 204508 / S288c) GN=RPL34B PE=1 SV=1;>sp|P87262|RL34A_YEAST 60S ribosomal protein L34-A OS=Saccharomyces cerevisiae (strain ATCC 204508 / S288c) GN=RPL34A PE=1 SV=1	ISO-MSMS	1	130409_2TK63_SILAC280Hvs413H_glycine	1	IPK63_413_1	493.77	2	489.269	976.523	NaN	NaN	-0.37859	NaN	NaN	NaN	68.692	NaN	0.20502	68.692	68.588	68.793	0		0	0	0	0.042822	1	9885	49.418	13.474
AFLIEEQK	8	1	0	Unmodified	_AFLIEEQK_					0	0	0	P40525;P87262	P40525	P40525	RPL34B;RPL34A	60S ribosomal protein L34-B;60S ribosomal protein L34-A	>sp|P40525|RL34B_YEAST 60S ribosomal protein L34-B OS=Saccharomyces cerevisiae (strain ATCC 204508 / S288c) GN=RPL34B PE=1 SV=1;>sp|P87262|RL34A_YEAST 60S ribosomal protein L34-A OS=Saccharomyces cerevisiae (strain ATCC 204508 / S288c) GN=RPL34A PE=1 SV=1	ISO-MSMS	1	130409_2TK63_SILAC280Hvs413H_glycine	1	IPK63_413_1	493.27	2	489.269	976.523	NaN	NaN	-0.22187	NaN	NaN	NaN	69.112	NaN	0.37552	69.112	68.917	69.292	0		0	0	0	0.040316	1	9951	50.878	7.3659
AFLIEEQK	8	1	0	Unmodified	_AFLIEEQK_					0	0	0	P40525;P87262	P40525	P40525	RPL34B;RPL34A	60S ribosomal protein L34-B;60S ribosomal protein L34-A	>sp|P40525|RL34B_YEAST 60S ribosomal protein L34-B OS=Saccharomyces cerevisiae (strain ATCC 204508 / S288c) GN=RPL34B PE=1 SV=1;>sp|P87262|RL34A_YEAST 60S ribosomal protein L34-A OS=Saccharomyces cerevisiae (strain ATCC 204508 / S288c) GN=RPL34A PE=1 SV=1	ISO-MSMS	1	130410_2TK63_SILAC280Hvs413H_glycine	1	IPK63_413_1	493.27	2	489.269	976.523	NaN	NaN	0.52363	NaN	NaN	NaN	69.795	NaN	0.79461	69.795	69.354	70.148	0		0	0	0	0.026435	1	10115	59.8	41.741
AFLIEEQK	8	1	0	Unmodified	_AFLIEEQK_					0	0	0	P40525;P87262	P40525	P40525	RPL34B;RPL34A	60S ribosomal protein L34-B;60S ribosomal protein L34-A	>sp|P40525|RL34B_YEAST 60S ribosomal protein L34-B OS=Saccharomyces cerevisiae (strain ATCC 204508 / S288c) GN=RPL34B PE=1 SV=1;>sp|P87262|RL34A_YEAST 60S ribosomal protein L34-A OS=Saccharomyces cerevisiae (strain ATCC 204508 / S288c) GN=RPL34A PE=1 SV=1	MSMS	0	130410_2TK63_SILAC280Hvs413H_glycine	1	IPK63_413_1	489.77	2	489.269	976.523	NaN	NaN	NaN	NaN	NaN	NaN	71.894	NaN	1	71.894	71.394	72.394	0		0	0	0	0.023443	1	10511	84.476	84.476
AFLIEEQK	8	1	0	Unmodified	_AFLIEEQK_					0	0	0	P40525;P87262	P40525	P40525	RPL34B;RPL34A	60S ribosomal protein L34-B;60S ribosomal protein L34-A	>sp|P40525|RL34B_YEAST 60S ribosomal protein L34-B OS=Saccharomyces cerevisiae (strain ATCC 204508 / S288c) GN=RPL34B PE=1 SV=1;>sp|P87262|RL34A_YEAST 60S ribosomal protein L34-A OS=Saccharomyces cerevisiae (strain ATCC 204508 / S288c) GN=RPL34A PE=1 SV=1	ISO-MSMS	0	130412_2TK63_SILAC280Hvs413H_glycine	1	IPK63_413_1	489.28	2	489.269	976.523	NaN	NaN	-1.9735	NaN	NaN	NaN	68.444	NaN	0.19831	68.444	68.351	68.549	0		0	0	0	0.025392	1	9614	60.973	12.69
AFLIEEQK	8	1	0	Unmodified	_AFLIEEQK_					0	0	0	P40525;P87262	P40525	P40525	RPL34B;RPL34A	60S ribosomal protein L34-B;60S ribosomal protein L34-A	>sp|P40525|RL34B_YEAST 60S ribosomal protein L34-B OS=Saccharomyces cerevisiae (strain ATCC 204508 / S288c) GN=RPL34B PE=1 SV=1;>sp|P87262|RL34A_YEAST 60S ribosomal protein L34-A OS=Saccharomyces cerevisiae (strain ATCC 204508 / S288c) GN=RPL34A PE=1 SV=1	MULTI-MSMS		130508_TK63_2_SILAC280Hvs413H_1	1	IPK63_413_2	489.27	2	489.269	976.523	61431.8	0.33983	0.11547	0.4553	489.269	493.276	91.051	NaN	6.1246	91.051	88.73	94.855	0		0	0	0	0.00026298	7	12808	119.27	39.368
AFLIEEQK	8	1	0	Unmodified	_AFLIEEQK_					0	0	0	P40525;P87262	P40525	P40525	RPL34B;RPL34A	60S ribosomal protein L34-B;60S ribosomal protein L34-A	>sp|P40525|RL34B_YEAST 60S ribosomal protein L34-B OS=Saccharomyces cerevisiae (strain ATCC 204508 / S288c) GN=RPL34B PE=1 SV=1;>sp|P87262|RL34A_YEAST 60S ribosomal protein L34-A OS=Saccharomyces cerevisiae (strain ATCC 204508 / S288c) GN=RPL34A PE=1 SV=1	MULTI-MSMS		130508_TK63_2_SILAC280Hvs413H_2	1	IPK63_413_2	489.27	2	489.269	976.523	61350.5	0.74645	-0.29447	0.45198	489.268	493.276	91.457	NaN	5.1342	91.457	89.3	94.434	0		0	0	0	0.001019	5	12888	96.492	6.7936
AFLIEEQK	8	1	0	Unmodified	_AFLIEEQK_					0	0	0	P40525;P87262	P40525	P40525	RPL34B;RPL34A	60S ribosomal protein L34-B;60S ribosomal protein L34-A	>sp|P40525|RL34B_YEAST 60S ribosomal protein L34-B OS=Saccharomyces cerevisiae (strain ATCC 204508 / S288c) GN=RPL34B PE=1 SV=1;>sp|P87262|RL34A_YEAST 60S ribosomal protein L34-A OS=Saccharomyces cerevisiae (strain ATCC 204508 / S288c) GN=RPL34A PE=1 SV=1	MULTI-MSMS		130508_TK63_2_SILAC280Hvs413H_3	1	IPK63_413_2	489.27	2	489.269	976.523	60940.5	0.70834	-0.27018	0.43816	489.268	493.276	91.376	NaN	6.5133	91.376	88.817	95.331	0		0	0	0	0.00090205	5	12475	100.02	73.972
AFLIEEQK	8	1	0	Unmodified	_AFLIEEQK_					0	0	0	P40525;P87262	P40525	P40525	RPL34B;RPL34A	60S ribosomal protein L34-B;60S ribosomal protein L34-A	>sp|P40525|RL34B_YEAST 60S ribosomal protein L34-B OS=Saccharomyces cerevisiae (strain ATCC 204508 / S288c) GN=RPL34B PE=1 SV=1;>sp|P87262|RL34A_YEAST 60S ribosomal protein L34-A OS=Saccharomyces cerevisiae (strain ATCC 204508 / S288c) GN=RPL34A PE=1 SV=1	MSMS	1	130508_TK63_2_SILAC280Hvs413H_3	1	IPK63_413_2	493.28	2	489.269	976.523	NaN	NaN	NaN	NaN	NaN	NaN	89.589	NaN	1	89.589	89.089	90.089	0		0	0	0	0.035862	1	12278	72.547	60.954
AGAEIVPK	8	1	0	Unmodified	_AGAEIVPK_					0	0	0	P00560	P00560	P00560	PGK1	Phosphoglycerate kinase	>sp|P00560|PGK_YEAST Phosphoglycerate kinase OS=Saccharomyces cerevisiae (strain ATCC 204508 / S288c) GN=PGK1 PE=1 SV=2	ISO-MSMS	0	130508_TK63_2_SILAC280Hvs413H_3	1	IPK63_413_2	392.73	2	392.732	783.449	NaN	NaN	-0.10025	NaN	NaN	NaN	55.827	NaN	4.2282	55.827	54.105	58.333	-3.8147e-06		0	0	0	0.0033401	1	5589	100.02	100.02
AGAIENAR	8	0	1	Acetyl (Protein N-term)	_(ac)AGAIENAR_					1	0	0	P17255	P17255	P17255	VMA1	V-type proton ATPase catalytic subunit A;Endonuclease PI-SceI	>sp|P17255|VATA_YEAST V-type proton ATPase catalytic subunit A OS=Saccharomyces cerevisiae (strain ATCC 204508 / S288c) GN=VMA1 PE=1 SV=3	ISO-MSMS	0	130508_TK63_2_SILAC280Hvs413H_1	1	IPK63_413_2	843.43	1	843.432	842.425	NaN	NaN	0.083062	NaN	NaN	NaN	71.87	NaN	3.1256	71.87	70.536	73.662	0		0	0	0	0.031322	1	8270	79.116	79.116
AGAVAPEDIWVR	12	0	1	Unmodified	_AGAVAPEDIWVR_					0	0	0	P05317	P05317	P05317	RPP0	60S acidic ribosomal protein P0	>sp|P05317|RLA0_YEAST 60S acidic ribosomal protein P0 OS=Saccharomyces cerevisiae (strain ATCC 204508 / S288c) GN=RPP0 PE=1 SV=2	ISO-MSMS	0	130409_2TK63_SILAC280Hvs413H_glycine	1	IPK63_413_1	642.84	2	642.341	1282.67	NaN	NaN	-0.23905	NaN	NaN	NaN	127.71	NaN	4.8337	127.71	125.42	130.26	-7.6294e-06		0	0	0	0.0018462	4	21611	103.91	90.818
AGAVAPEDIWVR	12	0	1	Unmodified	_AGAVAPEDIWVR_					0	0	0	P05317	P05317	P05317	RPP0	60S acidic ribosomal protein P0	>sp|P05317|RLA0_YEAST 60S acidic ribosomal protein P0 OS=Saccharomyces cerevisiae (strain ATCC 204508 / S288c) GN=RPP0 PE=1 SV=2	ISO-MSMS	0	130410_2TK63_SILAC280Hvs413H_glycine	1	IPK63_413_1	642.34	2	642.341	1282.67	NaN	NaN	-0.31117	NaN	NaN	NaN	127.49	NaN	5.1029	127.49	125.03	130.13	0		0	0	0	0.0058683	2	21428	83.397	83.397
AGAVAPEDIWVR	12	0	1	Unmodified	_AGAVAPEDIWVR_					0	0	0	P05317	P05317	P05317	RPP0	60S acidic ribosomal protein P0	>sp|P05317|RLA0_YEAST 60S acidic ribosomal protein P0 OS=Saccharomyces cerevisiae (strain ATCC 204508 / S288c) GN=RPP0 PE=1 SV=2	ISO-MSMS	0	130412_2TK63_SILAC280Hvs413H_glycine	1	IPK63_413_1	642.84	2	642.341	1282.67	NaN	NaN	-0.52903	NaN	NaN	NaN	127.46	NaN	4.7037	127.46	125.39	130.09	0		0	0	0	0.0053098	2	21706	85.813	85.813
AGEIVLAAR	9	0	1	Unmodified	_AGEIVLAAR_					0	0	0	P32324	P32324	P32324	EFT1	Elongation factor 2	>sp|P32324|EF2_YEAST Elongation factor 2 OS=Saccharomyces cerevisiae (strain ATCC 204508 / S288c) GN=EFT1 PE=1 SV=1	MULTI-SECPEP		130508_TK63_2_SILAC280Hvs413H_1	1	IPK63_413_2	449.86	2	450.269	898.524	62878.5	0.37915	0.17925	0.5584	450.269	453.279	77.886	NaN	5.7562	77.886	75.819	81.576	0		0	0	0	0.021545	1	9145	62.463	33.505
AGEIVLAAR	9	0	1	Unmodified	_AGEIVLAAR_					0	0	0	P32324	P32324	P32324	EFT1	Elongation factor 2	>sp|P32324|EF2_YEAST Elongation factor 2 OS=Saccharomyces cerevisiae (strain ATCC 204508 / S288c) GN=EFT1 PE=1 SV=1	MULTI-MSMS		130508_TK63_2_SILAC280Hvs413H_3	1	IPK63_413_2	450.27	2	450.269	898.524	62470.8	0.69081	0.018366	0.70917	450.269	453.279	77.925	NaN	3.5179	77.925	76.448	79.966	7.6294e-06		0	0	0	0.00042858	1	9442	94.692	28.257
AGELTQEELER	11	0	1	Unmodified	_AGELTQEELER_					0	0	0	P0CX55;P0CX56	P0CX55	P0CX55	RPS18A;RPS18B	40S ribosomal protein S18-A;40S ribosomal protein S18-B	>sp|P0CX55|RS18A_YEAST 40S ribosomal protein S18-A OS=Saccharomyces cerevisiae (strain ATCC 204508 / S288c) GN=RPS18A PE=1 SV=1;>sp|P0CX56|RS18B_YEAST 40S ribosomal protein S18-B OS=Saccharomyces cerevisiae (strain ATCC 204508 / S288c) GN=RPS18B PE=1 SV=1	MULTI-MSMS		130409_2TK63_SILAC280Hvs413H_glycine	1	IPK63_413_1	640.83	2	637.815	1273.62	53166	0.78168	-0.20712	0.57456	637.815	640.825	64.997	NaN	1.6908	64.997	64.023	65.714	0		0	0	0	5.4071e-08	2	9206	147.26	147.26
AGELTQEELER	11	0	1	Unmodified	_AGELTQEELER_					0	0	0	P0CX55;P0CX56	P0CX55	P0CX55	RPS18A;RPS18B	40S ribosomal protein S18-A;40S ribosomal protein S18-B	>sp|P0CX55|RS18A_YEAST 40S ribosomal protein S18-A OS=Saccharomyces cerevisiae (strain ATCC 204508 / S288c) GN=RPS18A PE=1 SV=1;>sp|P0CX56|RS18B_YEAST 40S ribosomal protein S18-B OS=Saccharomyces cerevisiae (strain ATCC 204508 / S288c) GN=RPS18B PE=1 SV=1	ISO-MSMS	1	130409_2TK63_SILAC280Hvs413H_glycine	1	IPK63_413_1	640.82	2	637.815	1273.62	NaN	NaN	-0.1019	NaN	NaN	NaN	59.861	NaN	0.73914	59.861	59.551	60.291	-3.8147e-06		0	0	0	0.00034262	1	8211	122.39	101.61
AGELTQEELER	11	0	1	Unmodified	_AGELTQEELER_					0	0	0	P0CX55;P0CX56	P0CX55	P0CX55	RPS18A;RPS18B	40S ribosomal protein S18-A;40S ribosomal protein S18-B	>sp|P0CX55|RS18A_YEAST 40S ribosomal protein S18-A OS=Saccharomyces cerevisiae (strain ATCC 204508 / S288c) GN=RPS18A PE=1 SV=1;>sp|P0CX56|RS18B_YEAST 40S ribosomal protein S18-B OS=Saccharomyces cerevisiae (strain ATCC 204508 / S288c) GN=RPS18B PE=1 SV=1	ISO-MSMS	0	130409_2TK63_SILAC280Hvs413H_glycine	1	IPK63_413_1	637.81	2	637.815	1273.62	NaN	NaN	-0.062489	NaN	NaN	NaN	67.523	NaN	2.0816	67.523	66.527	68.609	0		0	0	0	2.8646e-06	3	9783	151.55	115.84
AGELTQEELER	11	0	1	Unmodified	_AGELTQEELER_					0	0	0	P0CX55;P0CX56	P0CX55	P0CX55	RPS18A;RPS18B	40S ribosomal protein S18-A;40S ribosomal protein S18-B	>sp|P0CX55|RS18A_YEAST 40S ribosomal protein S18-A OS=Saccharomyces cerevisiae (strain ATCC 204508 / S288c) GN=RPS18A PE=1 SV=1;>sp|P0CX56|RS18B_YEAST 40S ribosomal protein S18-B OS=Saccharomyces cerevisiae (strain ATCC 204508 / S288c) GN=RPS18B PE=1 SV=1	ISO-MSMS	0	130409_2TK63_SILAC280Hvs413H_glycine	1	IPK63_413_1	637.81	2	637.815	1273.62	NaN	NaN	-0.094294	NaN	NaN	NaN	69.411	NaN	0.87286	69.411	68.898	69.771	0		0	0	0	5.434e-09	1	10070	169.65	121.18
AGELTQEELER	11	0	1	Unmodified	_AGELTQEELER_					0	0	0	P0CX55;P0CX56	P0CX55	P0CX55	RPS18A;RPS18B	40S ribosomal protein S18-A;40S ribosomal protein S18-B	>sp|P0CX55|RS18A_YEAST 40S ribosomal protein S18-A OS=Saccharomyces cerevisiae (strain ATCC 204508 / S288c) GN=RPS18A PE=1 SV=1;>sp|P0CX56|RS18B_YEAST 40S ribosomal protein S18-B OS=Saccharomyces cerevisiae (strain ATCC 204508 / S288c) GN=RPS18B PE=1 SV=1	ISO-MSMS	0	130409_2TK63_SILAC280Hvs413H_glycine	1	IPK63_413_1	637.81	2	637.815	1273.62	NaN	NaN	-0.59091	NaN	NaN	NaN	79.134	NaN	0.79723	79.134	78.774	79.571	0		0	0	0	0.0014652	1	11802	110.31	97.51
AGELTQEELER	11	0	1	Unmodified	_AGELTQEELER_					0	0	0	P0CX55;P0CX56	P0CX55	P0CX55	RPS18A;RPS18B	40S ribosomal protein S18-A;40S ribosomal protein S18-B	>sp|P0CX55|RS18A_YEAST 40S ribosomal protein S18-A OS=Saccharomyces cerevisiae (strain ATCC 204508 / S288c) GN=RPS18A PE=1 SV=1;>sp|P0CX56|RS18B_YEAST 40S ribosomal protein S18-B OS=Saccharomyces cerevisiae (strain ATCC 204508 / S288c) GN=RPS18B PE=1 SV=1	MSMS	0	130409_2TK63_SILAC280Hvs413H_glycine	1	IPK63_413_1	637.81	2	637.815	1273.62	NaN	NaN	NaN	NaN	NaN	NaN	55.998	NaN	1	55.998	55.498	56.498	-3.8147e-06		0	0	0	0.0037962	1	7487	106.26	63.629
AGELTQEELER	11	0	1	Unmodified	_AGELTQEELER_					0	0	0	P0CX55;P0CX56	P0CX55	P0CX55	RPS18A;RPS18B	40S ribosomal protein S18-A;40S ribosomal protein S18-B	>sp|P0CX55|RS18A_YEAST 40S ribosomal protein S18-A OS=Saccharomyces cerevisiae (strain ATCC 204508 / S288c) GN=RPS18A PE=1 SV=1;>sp|P0CX56|RS18B_YEAST 40S ribosomal protein S18-B OS=Saccharomyces cerevisiae (strain ATCC 204508 / S288c) GN=RPS18B PE=1 SV=1	MSMS	1	130409_2TK63_SILAC280Hvs413H_glycine	1	IPK63_413_1	640.82	2	637.815	1273.62	NaN	NaN	NaN	NaN	NaN	NaN	56.66	NaN	1	56.66	56.16	57.16	0		0	0	0	0.0075461	1	7619	98.407	51.945
AGELTQEELER	11	0	1	Unmodified	_AGELTQEELER_					0	0	0	P0CX55;P0CX56	P0CX55	P0CX55	RPS18A;RPS18B	40S ribosomal protein S18-A;40S ribosomal protein S18-B	>sp|P0CX55|RS18A_YEAST 40S ribosomal protein S18-A OS=Saccharomyces cerevisiae (strain ATCC 204508 / S288c) GN=RPS18A PE=1 SV=1;>sp|P0CX56|RS18B_YEAST 40S ribosomal protein S18-B OS=Saccharomyces cerevisiae (strain ATCC 204508 / S288c) GN=RPS18B PE=1 SV=1	MSMS	0	130409_2TK63_SILAC280Hvs413H_glycine	1	IPK63_413_1	637.81	2	637.815	1273.62	NaN	NaN	NaN	NaN	NaN	NaN	57.521	NaN	1	57.521	57.021	58.021	-3.8147e-06		0	0	0	1.0605e-62	1	7785	206.36	156.88
AGELTQEELER	11	0	1	Unmodified	_AGELTQEELER_					0	0	0	P0CX55;P0CX56	P0CX55	P0CX55	RPS18A;RPS18B	40S ribosomal protein S18-A;40S ribosomal protein S18-B	>sp|P0CX55|RS18A_YEAST 40S ribosomal protein S18-A OS=Saccharomyces cerevisiae (strain ATCC 204508 / S288c) GN=RPS18A PE=1 SV=1;>sp|P0CX56|RS18B_YEAST 40S ribosomal protein S18-B OS=Saccharomyces cerevisiae (strain ATCC 204508 / S288c) GN=RPS18B PE=1 SV=1	MSMS	0	130409_2TK63_SILAC280Hvs413H_glycine	1	IPK63_413_1	637.81	2	637.815	1273.62	NaN	NaN	NaN	NaN	NaN	NaN	59.039	NaN	1	59.039	58.539	59.539	3.8147e-06		0	0	0	3.5782e-27	1	8061	164.81	121.21
AGELTQEELER	11	0	1	Unmodified	_AGELTQEELER_					0	0	0	P0CX55;P0CX56	P0CX55	P0CX55	RPS18A;RPS18B	40S ribosomal protein S18-A;40S ribosomal protein S18-B	>sp|P0CX55|RS18A_YEAST 40S ribosomal protein S18-A OS=Saccharomyces cerevisiae (strain ATCC 204508 / S288c) GN=RPS18A PE=1 SV=1;>sp|P0CX56|RS18B_YEAST 40S ribosomal protein S18-B OS=Saccharomyces cerevisiae (strain ATCC 204508 / S288c) GN=RPS18B PE=1 SV=1	MSMS	0	130409_2TK63_SILAC280Hvs413H_glycine	1	IPK63_413_1	637.82	2	637.815	1273.62	NaN	NaN	NaN	NaN	NaN	NaN	60.543	NaN	1	60.543	60.043	61.043	-3.8147e-06		0	0	0	8.5874e-38	1	8336	184.03	133.68
AGELTQEELER	11	0	1	Unmodified	_AGELTQEELER_					0	0	0	P0CX55;P0CX56	P0CX55	P0CX55	RPS18A;RPS18B	40S ribosomal protein S18-A;40S ribosomal protein S18-B	>sp|P0CX55|RS18A_YEAST 40S ribosomal protein S18-A OS=Saccharomyces cerevisiae (strain ATCC 204508 / S288c) GN=RPS18A PE=1 SV=1;>sp|P0CX56|RS18B_YEAST 40S ribosomal protein S18-B OS=Saccharomyces cerevisiae (strain ATCC 204508 / S288c) GN=RPS18B PE=1 SV=1	MSMS	1	130409_2TK63_SILAC280Hvs413H_glycine	1	IPK63_413_1	640.82	2	637.815	1273.62	NaN	NaN	NaN	NaN	NaN	NaN	61.564	NaN	1	61.564	61.064	62.064	0		0	0	0	0.0049056	1	8524	103.88	62.887
AGELTQEELER	11	0	1	Unmodified	_AGELTQEELER_					0	0	0	P0CX55;P0CX56	P0CX55	P0CX55	RPS18A;RPS18B	40S ribosomal protein S18-A;40S ribosomal protein S18-B	>sp|P0CX55|RS18A_YEAST 40S ribosomal protein S18-A OS=Saccharomyces cerevisiae (strain ATCC 204508 / S288c) GN=RPS18A PE=1 SV=1;>sp|P0CX56|RS18B_YEAST 40S ribosomal protein S18-B OS=Saccharomyces cerevisiae (strain ATCC 204508 / S288c) GN=RPS18B PE=1 SV=1	MSMS	1	130409_2TK63_SILAC280Hvs413H_glycine	1	IPK63_413_1	640.82	2	637.815	1273.62	NaN	NaN	NaN	NaN	NaN	NaN	63.227	NaN	1	63.227	62.727	63.727	0		0	0	0	0.0073076	1	8830	98.902	72.013
AGELTQEELER	11	0	1	Unmodified	_AGELTQEELER_					0	0	0	P0CX55;P0CX56	P0CX55	P0CX55	RPS18A;RPS18B	40S ribosomal protein S18-A;40S ribosomal protein S18-B	>sp|P0CX55|RS18A_YEAST 40S ribosomal protein S18-A OS=Saccharomyces cerevisiae (strain ATCC 204508 / S288c) GN=RPS18A PE=1 SV=1;>sp|P0CX56|RS18B_YEAST 40S ribosomal protein S18-B OS=Saccharomyces cerevisiae (strain ATCC 204508 / S288c) GN=RPS18B PE=1 SV=1	MSMS	0	130409_2TK63_SILAC280Hvs413H_glycine	1	IPK63_413_1	637.81	2	637.815	1273.62	NaN	NaN	NaN	NaN	NaN	NaN	63.579	NaN	1	63.579	63.079	64.079	3.8147e-06		0	0	0	3.3975e-08	1	8899	136.53	103.34
AGELTQEELER	11	0	1	Unmodified	_AGELTQEELER_					0	0	0	P0CX55;P0CX56	P0CX55	P0CX55	RPS18A;RPS18B	40S ribosomal protein S18-A;40S ribosomal protein S18-B	>sp|P0CX55|RS18A_YEAST 40S ribosomal protein S18-A OS=Saccharomyces cerevisiae (strain ATCC 204508 / S288c) GN=RPS18A PE=1 SV=1;>sp|P0CX56|RS18B_YEAST 40S ribosomal protein S18-B OS=Saccharomyces cerevisiae (strain ATCC 204508 / S288c) GN=RPS18B PE=1 SV=1	MSMS	1	130409_2TK63_SILAC280Hvs413H_glycine	1	IPK63_413_1	640.82	2	637.815	1273.62	NaN	NaN	NaN	NaN	NaN	NaN	69.467	NaN	1	69.467	68.967	69.967	0		0	0	0	0.014668	1	10035	84.169	56.397
AGELTQEELER	11	0	1	Unmodified	_AGELTQEELER_					0	0	0	P0CX55;P0CX56	P0CX55	P0CX55	RPS18A;RPS18B	40S ribosomal protein S18-A;40S ribosomal protein S18-B	>sp|P0CX55|RS18A_YEAST 40S ribosomal protein S18-A OS=Saccharomyces cerevisiae (strain ATCC 204508 / S288c) GN=RPS18A PE=1 SV=1;>sp|P0CX56|RS18B_YEAST 40S ribosomal protein S18-B OS=Saccharomyces cerevisiae (strain ATCC 204508 / S288c) GN=RPS18B PE=1 SV=1	MSMS	0	130409_2TK63_SILAC280Hvs413H_glycine	1	IPK63_413_1	637.81	2	637.815	1273.62	NaN	NaN	NaN	NaN	NaN	NaN	71.179	NaN	1	71.179	70.679	71.679	0		0	0	0	3.3975e-08	1	10367	136.53	108.25
AGELTQEELER	11	0	1	Unmodified	_AGELTQEELER_					0	0	0	P0CX55;P0CX56	P0CX55	P0CX55	RPS18A;RPS18B	40S ribosomal protein S18-A;40S ribosomal protein S18-B	>sp|P0CX55|RS18A_YEAST 40S ribosomal protein S18-A OS=Saccharomyces cerevisiae (strain ATCC 204508 / S288c) GN=RPS18A PE=1 SV=1;>sp|P0CX56|RS18B_YEAST 40S ribosomal protein S18-B OS=Saccharomyces cerevisiae (strain ATCC 204508 / S288c) GN=RPS18B PE=1 SV=1	MSMS	0	130409_2TK63_SILAC280Hvs413H_glycine	1	IPK63_413_1	637.81	2	637.815	1273.62	NaN	NaN	NaN	NaN	NaN	NaN	80.442	NaN	1	80.442	79.942	80.942	0		0	0	0	1.0899e-12	1	12079	142.97	105.6
AGELTQEELER	11	0	1	Unmodified	_AGELTQEELER_					0	0	0	P0CX55;P0CX56	P0CX55	P0CX55	RPS18A;RPS18B	40S ribosomal protein S18-A;40S ribosomal protein S18-B	>sp|P0CX55|RS18A_YEAST 40S ribosomal protein S18-A OS=Saccharomyces cerevisiae (strain ATCC 204508 / S288c) GN=RPS18A PE=1 SV=1;>sp|P0CX56|RS18B_YEAST 40S ribosomal protein S18-B OS=Saccharomyces cerevisiae (strain ATCC 204508 / S288c) GN=RPS18B PE=1 SV=1	MSMS	0	130409_2TK63_SILAC280Hvs413H_glycine	1	IPK63_413_1	637.82	2	637.815	1273.62	NaN	NaN	NaN	NaN	NaN	NaN	82.04	NaN	1	82.04	81.54	82.54	0		0	0	0	0.0019612	1	12358	111.94	73.369
AGELTQEELER	11	0	1	Unmodified	_AGELTQEELER_					0	0	0	P0CX55;P0CX56	P0CX55	P0CX55	RPS18A;RPS18B	40S ribosomal protein S18-A;40S ribosomal protein S18-B	>sp|P0CX55|RS18A_YEAST 40S ribosomal protein S18-A OS=Saccharomyces cerevisiae (strain ATCC 204508 / S288c) GN=RPS18A PE=1 SV=1;>sp|P0CX56|RS18B_YEAST 40S ribosomal protein S18-B OS=Saccharomyces cerevisiae (strain ATCC 204508 / S288c) GN=RPS18B PE=1 SV=1	MSMS	0	130409_2TK63_SILAC280Hvs413H_glycine	1	IPK63_413_1	637.82	2	637.815	1273.62	NaN	NaN	NaN	NaN	NaN	NaN	83.677	NaN	1	83.677	83.177	84.177	0		0	0	0	0.0017794	1	12649	112.5	70.288
AGELTQEELER	11	0	1	Unmodified	_AGELTQEELER_					0	0	0	P0CX55;P0CX56	P0CX55	P0CX55	RPS18A;RPS18B	40S ribosomal protein S18-A;40S ribosomal protein S18-B	>sp|P0CX55|RS18A_YEAST 40S ribosomal protein S18-A OS=Saccharomyces cerevisiae (strain ATCC 204508 / S288c) GN=RPS18A PE=1 SV=1;>sp|P0CX56|RS18B_YEAST 40S ribosomal protein S18-B OS=Saccharomyces cerevisiae (strain ATCC 204508 / S288c) GN=RPS18B PE=1 SV=1	MSMS	0	130409_2TK63_SILAC280Hvs413H_glycine	1	IPK63_413_1	637.82	2	637.815	1273.62	NaN	NaN	NaN	NaN	NaN	NaN	85.26	NaN	1	85.26	84.76	85.76	0		0	0	0	0.0055134	1	12947	102.62	74.416
AGELTQEELER	11	0	1	Unmodified	_AGELTQEELER_					0	0	0	P0CX55;P0CX56	P0CX55	P0CX55	RPS18A;RPS18B	40S ribosomal protein S18-A;40S ribosomal protein S18-B	>sp|P0CX55|RS18A_YEAST 40S ribosomal protein S18-A OS=Saccharomyces cerevisiae (strain ATCC 204508 / S288c) GN=RPS18A PE=1 SV=1;>sp|P0CX56|RS18B_YEAST 40S ribosomal protein S18-B OS=Saccharomyces cerevisiae (strain ATCC 204508 / S288c) GN=RPS18B PE=1 SV=1	MSMS	0	130409_2TK63_SILAC280Hvs413H_glycine	1	IPK63_413_1	638.31	2	637.815	1273.62	NaN	NaN	NaN	NaN	NaN	NaN	85.935	NaN	1	85.935	85.435	86.435	0		0	0	0	0.0051183	1	13097	103.44	75.473
AGELTQEELER	11	0	1	Unmodified	_AGELTQEELER_					0	0	0	P0CX55;P0CX56	P0CX55	P0CX55	RPS18A;RPS18B	40S ribosomal protein S18-A;40S ribosomal protein S18-B	>sp|P0CX55|RS18A_YEAST 40S ribosomal protein S18-A OS=Saccharomyces cerevisiae (strain ATCC 204508 / S288c) GN=RPS18A PE=1 SV=1;>sp|P0CX56|RS18B_YEAST 40S ribosomal protein S18-B OS=Saccharomyces cerevisiae (strain ATCC 204508 / S288c) GN=RPS18B PE=1 SV=1	MSMS	0	130409_2TK63_SILAC280Hvs413H_glycine	1	IPK63_413_1	637.81	2	637.815	1273.62	NaN	NaN	NaN	NaN	NaN	NaN	87.818	NaN	1	87.818	87.318	88.318	0		0	0	0	0.012123	1	13446	89.189	81.323
AGELTQEELER	11	0	1	Unmodified	_AGELTQEELER_					0	0	0	P0CX55;P0CX56	P0CX55	P0CX55	RPS18A;RPS18B	40S ribosomal protein S18-A;40S ribosomal protein S18-B	>sp|P0CX55|RS18A_YEAST 40S ribosomal protein S18-A OS=Saccharomyces cerevisiae (strain ATCC 204508 / S288c) GN=RPS18A PE=1 SV=1;>sp|P0CX56|RS18B_YEAST 40S ribosomal protein S18-B OS=Saccharomyces cerevisiae (strain ATCC 204508 / S288c) GN=RPS18B PE=1 SV=1	MULTI-MSMS		130410_2TK63_SILAC280Hvs413H_glycine	1	IPK63_413_1	637.81	2	637.815	1273.62	52693.2	0.37977	0.01548	0.39525	637.815	640.825	58.968	NaN	11.67	58.968	55.962	67.632	-3.8147e-06		0	0	0	3.8308e-15	9	7865	193.28	193.28
AGELTQEELER	11	0	1	Unmodified	_AGELTQEELER_					0	0	0	P0CX55;P0CX56	P0CX55	P0CX55	RPS18A;RPS18B	40S ribosomal protein S18-A;40S ribosomal protein S18-B	>sp|P0CX55|RS18A_YEAST 40S ribosomal protein S18-A OS=Saccharomyces cerevisiae (strain ATCC 204508 / S288c) GN=RPS18A PE=1 SV=1;>sp|P0CX56|RS18B_YEAST 40S ribosomal protein S18-B OS=Saccharomyces cerevisiae (strain ATCC 204508 / S288c) GN=RPS18B PE=1 SV=1	MULTI-MSMS		130410_2TK63_SILAC280Hvs413H_glycine	1	IPK63_413_1	637.81	2	637.815	1273.62	53222.3	0.31127	0.25401	0.56528	637.815	640.825	72.564	NaN	0.97473	72.564	72.005	72.98	0		0	0	0	3.7396e-05	1	10697	110.31	100.52
AGELTQEELER	11	0	1	Unmodified	_AGELTQEELER_					0	0	0	P0CX55;P0CX56	P0CX55	P0CX55	RPS18A;RPS18B	40S ribosomal protein S18-A;40S ribosomal protein S18-B	>sp|P0CX55|RS18A_YEAST 40S ribosomal protein S18-A OS=Saccharomyces cerevisiae (strain ATCC 204508 / S288c) GN=RPS18A PE=1 SV=1;>sp|P0CX56|RS18B_YEAST 40S ribosomal protein S18-B OS=Saccharomyces cerevisiae (strain ATCC 204508 / S288c) GN=RPS18B PE=1 SV=1	ISO-MSMS	1	130410_2TK63_SILAC280Hvs413H_glycine	1	IPK63_413_1	640.82	2	637.815	1273.62	NaN	NaN	0.68093	NaN	NaN	NaN	58.398	NaN	0.80254	58.398	57.966	58.769	0		0	0	0	0.00045219	1	8012	117.86	90.971
AGELTQEELER	11	0	1	Unmodified	_AGELTQEELER_					0	0	0	P0CX55;P0CX56	P0CX55	P0CX55	RPS18A;RPS18B	40S ribosomal protein S18-A;40S ribosomal protein S18-B	>sp|P0CX55|RS18A_YEAST 40S ribosomal protein S18-A OS=Saccharomyces cerevisiae (strain ATCC 204508 / S288c) GN=RPS18A PE=1 SV=1;>sp|P0CX56|RS18B_YEAST 40S ribosomal protein S18-B OS=Saccharomyces cerevisiae (strain ATCC 204508 / S288c) GN=RPS18B PE=1 SV=1	ISO-MSMS	1	130410_2TK63_SILAC280Hvs413H_glycine	1	IPK63_413_1	640.82	2	637.815	1273.62	NaN	NaN	-2.7942	NaN	NaN	NaN	60.588	NaN	1.0709	60.588	59.89	60.961	-3.8147e-06		0	0	0	7.9566e-09	1	8345	167.2	135.6
AGELTQEELER	11	0	1	Unmodified	_AGELTQEELER_					0	0	0	P0CX55;P0CX56	P0CX55	P0CX55	RPS18A;RPS18B	40S ribosomal protein S18-A;40S ribosomal protein S18-B	>sp|P0CX55|RS18A_YEAST 40S ribosomal protein S18-A OS=Saccharomyces cerevisiae (strain ATCC 204508 / S288c) GN=RPS18A PE=1 SV=1;>sp|P0CX56|RS18B_YEAST 40S ribosomal protein S18-B OS=Saccharomyces cerevisiae (strain ATCC 204508 / S288c) GN=RPS18B PE=1 SV=1	ISO-MSMS	0	130410_2TK63_SILAC280Hvs413H_glycine	1	IPK63_413_1	638.32	2	637.815	1273.62	NaN	NaN	0.15859	NaN	NaN	NaN	73.21	NaN	0.58533	73.21	72.887	73.472	0		0	0	0	0.00076682	1	10762	114.72	93.914
AGELTQEELER	11	0	1	Unmodified	_AGELTQEELER_					0	0	0	P0CX55;P0CX56	P0CX55	P0CX55	RPS18A;RPS18B	40S ribosomal protein S18-A;40S ribosomal protein S18-B	>sp|P0CX55|RS18A_YEAST 40S ribosomal protein S18-A OS=Saccharomyces cerevisiae (strain ATCC 204508 / S288c) GN=RPS18A PE=1 SV=1;>sp|P0CX56|RS18B_YEAST 40S ribosomal protein S18-B OS=Saccharomyces cerevisiae (strain ATCC 204508 / S288c) GN=RPS18B PE=1 SV=1	ISO-MSMS	0	130410_2TK63_SILAC280Hvs413H_glycine	1	IPK63_413_1	638.31	2	637.815	1273.62	NaN	NaN	0.22129	NaN	NaN	NaN	78.044	NaN	0.58912	78.044	77.776	78.365	0		0	0	0	0.0010011	3	11683	113.24	113.24
AGELTQEELER	11	0	1	Unmodified	_AGELTQEELER_					0	0	0	P0CX55;P0CX56	P0CX55	P0CX55	RPS18A;RPS18B	40S ribosomal protein S18-A;40S ribosomal protein S18-B	>sp|P0CX55|RS18A_YEAST 40S ribosomal protein S18-A OS=Saccharomyces cerevisiae (strain ATCC 204508 / S288c) GN=RPS18A PE=1 SV=1;>sp|P0CX56|RS18B_YEAST 40S ribosomal protein S18-B OS=Saccharomyces cerevisiae (strain ATCC 204508 / S288c) GN=RPS18B PE=1 SV=1	ISO-MSMS	0	130410_2TK63_SILAC280Hvs413H_glycine	1	IPK63_413_1	637.81	2	637.815	1273.62	NaN	NaN	0.099977	NaN	NaN	NaN	81.106	NaN	1.4003	81.106	80.291	81.691	0		0	0	0	0.00034378	2	12254	122.34	104.27
AGELTQEELER	11	0	1	Unmodified	_AGELTQEELER_					0	0	0	P0CX55;P0CX56	P0CX55	P0CX55	RPS18A;RPS18B	40S ribosomal protein S18-A;40S ribosomal protein S18-B	>sp|P0CX55|RS18A_YEAST 40S ribosomal protein S18-A OS=Saccharomyces cerevisiae (strain ATCC 204508 / S288c) GN=RPS18A PE=1 SV=1;>sp|P0CX56|RS18B_YEAST 40S ribosomal protein S18-B OS=Saccharomyces cerevisiae (strain ATCC 204508 / S288c) GN=RPS18B PE=1 SV=1	ISO-MSMS	0	130410_2TK63_SILAC280Hvs413H_glycine	1	IPK63_413_1	638.32	2	637.815	1273.62	NaN	NaN	0.51497	NaN	NaN	NaN	84.316	NaN	0.69913	84.316	83.995	84.694	0		0	0	0	0.0011184	2	12772	112.5	76.178
AGELTQEELER	11	0	1	Unmodified	_AGELTQEELER_					0	0	0	P0CX55;P0CX56	P0CX55	P0CX55	RPS18A;RPS18B	40S ribosomal protein S18-A;40S ribosomal protein S18-B	>sp|P0CX55|RS18A_YEAST 40S ribosomal protein S18-A OS=Saccharomyces cerevisiae (strain ATCC 204508 / S288c) GN=RPS18A PE=1 SV=1;>sp|P0CX56|RS18B_YEAST 40S ribosomal protein S18-B OS=Saccharomyces cerevisiae (strain ATCC 204508 / S288c) GN=RPS18B PE=1 SV=1	MSMS	1	130410_2TK63_SILAC280Hvs413H_glycine	1	IPK63_413_1	640.83	2	637.815	1273.62	NaN	NaN	NaN	NaN	NaN	NaN	60.055	NaN	1	60.055	59.555	60.555	3.8147e-06		0	0	0	5.6951e-05	1	8291	124.21	75.783
AGELTQEELER	11	0	1	Unmodified	_AGELTQEELER_					0	0	0	P0CX55;P0CX56	P0CX55	P0CX55	RPS18A;RPS18B	40S ribosomal protein S18-A;40S ribosomal protein S18-B	>sp|P0CX55|RS18A_YEAST 40S ribosomal protein S18-A OS=Saccharomyces cerevisiae (strain ATCC 204508 / S288c) GN=RPS18A PE=1 SV=1;>sp|P0CX56|RS18B_YEAST 40S ribosomal protein S18-B OS=Saccharomyces cerevisiae (strain ATCC 204508 / S288c) GN=RPS18B PE=1 SV=1	MSMS	1	130410_2TK63_SILAC280Hvs413H_glycine	1	IPK63_413_1	640.82	2	637.815	1273.62	NaN	NaN	NaN	NaN	NaN	NaN	62.287	NaN	1	62.287	61.787	62.787	0		0	0	0	7.8522e-05	1	8705	122.33	105.69
AGELTQEELER	11	0	1	Unmodified	_AGELTQEELER_					0	0	0	P0CX55;P0CX56	P0CX55	P0CX55	RPS18A;RPS18B	40S ribosomal protein S18-A;40S ribosomal protein S18-B	>sp|P0CX55|RS18A_YEAST 40S ribosomal protein S18-A OS=Saccharomyces cerevisiae (strain ATCC 204508 / S288c) GN=RPS18A PE=1 SV=1;>sp|P0CX56|RS18B_YEAST 40S ribosomal protein S18-B OS=Saccharomyces cerevisiae (strain ATCC 204508 / S288c) GN=RPS18B PE=1 SV=1	MSMS	0	130410_2TK63_SILAC280Hvs413H_glycine	1	IPK63_413_1	637.81	2	637.815	1273.62	NaN	NaN	NaN	NaN	NaN	NaN	68.309	NaN	1	68.309	67.809	68.809	0		0	0	0	0.0037962	1	9841	106.26	81.328
AGELTQEELER	11	0	1	Unmodified	_AGELTQEELER_					0	0	0	P0CX55;P0CX56	P0CX55	P0CX55	RPS18A;RPS18B	40S ribosomal protein S18-A;40S ribosomal protein S18-B	>sp|P0CX55|RS18A_YEAST 40S ribosomal protein S18-A OS=Saccharomyces cerevisiae (strain ATCC 204508 / S288c) GN=RPS18A PE=1 SV=1;>sp|P0CX56|RS18B_YEAST 40S ribosomal protein S18-B OS=Saccharomyces cerevisiae (strain ATCC 204508 / S288c) GN=RPS18B PE=1 SV=1	MSMS	1	130410_2TK63_SILAC280Hvs413H_glycine	1	IPK63_413_1	640.82	2	637.815	1273.62	NaN	NaN	NaN	NaN	NaN	NaN	68.606	NaN	1	68.606	68.106	69.106	0		0	0	0	0.010185	1	9899	93.011	73.879
AGELTQEELER	11	0	1	Unmodified	_AGELTQEELER_					0	0	0	P0CX55;P0CX56	P0CX55	P0CX55	RPS18A;RPS18B	40S ribosomal protein S18-A;40S ribosomal protein S18-B	>sp|P0CX55|RS18A_YEAST 40S ribosomal protein S18-A OS=Saccharomyces cerevisiae (strain ATCC 204508 / S288c) GN=RPS18A PE=1 SV=1;>sp|P0CX56|RS18B_YEAST 40S ribosomal protein S18-B OS=Saccharomyces cerevisiae (strain ATCC 204508 / S288c) GN=RPS18B PE=1 SV=1	MSMS	0	130410_2TK63_SILAC280Hvs413H_glycine	1	IPK63_413_1	637.81	2	637.815	1273.62	NaN	NaN	NaN	NaN	NaN	NaN	69.833	NaN	1	69.833	69.333	70.333	0		0	0	0	3.5782e-27	1	10126	164.81	122.18
AGELTQEELER	11	0	1	Unmodified	_AGELTQEELER_					0	0	0	P0CX55;P0CX56	P0CX55	P0CX55	RPS18A;RPS18B	40S ribosomal protein S18-A;40S ribosomal protein S18-B	>sp|P0CX55|RS18A_YEAST 40S ribosomal protein S18-A OS=Saccharomyces cerevisiae (strain ATCC 204508 / S288c) GN=RPS18A PE=1 SV=1;>sp|P0CX56|RS18B_YEAST 40S ribosomal protein S18-B OS=Saccharomyces cerevisiae (strain ATCC 204508 / S288c) GN=RPS18B PE=1 SV=1	MSMS	1	130410_2TK63_SILAC280Hvs413H_glycine	1	IPK63_413_1	640.82	2	637.815	1273.62	NaN	NaN	NaN	NaN	NaN	NaN	70.281	NaN	1	70.281	69.781	70.781	0		0	0	0	0.013348	1	10214	86.772	58.568
AGELTQEELER	11	0	1	Unmodified	_AGELTQEELER_					0	0	0	P0CX55;P0CX56	P0CX55	P0CX55	RPS18A;RPS18B	40S ribosomal protein S18-A;40S ribosomal protein S18-B	>sp|P0CX55|RS18A_YEAST 40S ribosomal protein S18-A OS=Saccharomyces cerevisiae (strain ATCC 204508 / S288c) GN=RPS18A PE=1 SV=1;>sp|P0CX56|RS18B_YEAST 40S ribosomal protein S18-B OS=Saccharomyces cerevisiae (strain ATCC 204508 / S288c) GN=RPS18B PE=1 SV=1	MSMS	0	130410_2TK63_SILAC280Hvs413H_glycine	1	IPK63_413_1	637.81	2	637.815	1273.62	NaN	NaN	NaN	NaN	NaN	NaN	71.339	NaN	1	71.339	70.839	71.839	0		0	0	0	1.1916e-12	1	10410	142.1	111.53
AGELTQEELER	11	0	1	Unmodified	_AGELTQEELER_					0	0	0	P0CX55;P0CX56	P0CX55	P0CX55	RPS18A;RPS18B	40S ribosomal protein S18-A;40S ribosomal protein S18-B	>sp|P0CX55|RS18A_YEAST 40S ribosomal protein S18-A OS=Saccharomyces cerevisiae (strain ATCC 204508 / S288c) GN=RPS18A PE=1 SV=1;>sp|P0CX56|RS18B_YEAST 40S ribosomal protein S18-B OS=Saccharomyces cerevisiae (strain ATCC 204508 / S288c) GN=RPS18B PE=1 SV=1	MSMS	0	130410_2TK63_SILAC280Hvs413H_glycine	1	IPK63_413_1	637.82	2	637.815	1273.62	NaN	NaN	NaN	NaN	NaN	NaN	76.689	NaN	1	76.689	76.189	77.189	0		0	0	0	0.00063963	1	11396	116.03	85.462
AGELTQEELER	11	0	1	Unmodified	_AGELTQEELER_					0	0	0	P0CX55;P0CX56	P0CX55	P0CX55	RPS18A;RPS18B	40S ribosomal protein S18-A;40S ribosomal protein S18-B	>sp|P0CX55|RS18A_YEAST 40S ribosomal protein S18-A OS=Saccharomyces cerevisiae (strain ATCC 204508 / S288c) GN=RPS18A PE=1 SV=1;>sp|P0CX56|RS18B_YEAST 40S ribosomal protein S18-B OS=Saccharomyces cerevisiae (strain ATCC 204508 / S288c) GN=RPS18B PE=1 SV=1	MSMS	0	130410_2TK63_SILAC280Hvs413H_glycine	1	IPK63_413_1	637.81	2	637.815	1273.62	NaN	NaN	NaN	NaN	NaN	NaN	79.789	NaN	1	79.789	79.289	80.289	0		0	0	0	7.7255e-08	1	11956	131.17	88.388
AGELTQEELER	11	0	1	Unmodified	_AGELTQEELER_					0	0	0	P0CX55;P0CX56	P0CX55	P0CX55	RPS18A;RPS18B	40S ribosomal protein S18-A;40S ribosomal protein S18-B	>sp|P0CX55|RS18A_YEAST 40S ribosomal protein S18-A OS=Saccharomyces cerevisiae (strain ATCC 204508 / S288c) GN=RPS18A PE=1 SV=1;>sp|P0CX56|RS18B_YEAST 40S ribosomal protein S18-B OS=Saccharomyces cerevisiae (strain ATCC 204508 / S288c) GN=RPS18B PE=1 SV=1	MSMS	0	130410_2TK63_SILAC280Hvs413H_glycine	1	IPK63_413_1	637.81	2	637.815	1273.62	NaN	NaN	NaN	NaN	NaN	NaN	82.905	NaN	1	82.905	82.405	83.405	0		0	0	0	0.0035027	1	12526	107.17	76.168
AGELTQEELER	11	0	1	Unmodified	_AGELTQEELER_					0	0	0	P0CX55;P0CX56	P0CX55	P0CX55	RPS18A;RPS18B	40S ribosomal protein S18-A;40S ribosomal protein S18-B	>sp|P0CX55|RS18A_YEAST 40S ribosomal protein S18-A OS=Saccharomyces cerevisiae (strain ATCC 204508 / S288c) GN=RPS18A PE=1 SV=1;>sp|P0CX56|RS18B_YEAST 40S ribosomal protein S18-B OS=Saccharomyces cerevisiae (strain ATCC 204508 / S288c) GN=RPS18B PE=1 SV=1	MSMS	0	130410_2TK63_SILAC280Hvs413H_glycine	1	IPK63_413_1	637.82	2	637.815	1273.62	NaN	NaN	NaN	NaN	NaN	NaN	85.162	NaN	1	85.162	84.662	85.662	0		0	0	0	0.0083482	1	12933	96.745	60.452
AGELTQEELER	11	0	1	Unmodified	_AGELTQEELER_					0	0	0	P0CX55;P0CX56	P0CX55	P0CX55	RPS18A;RPS18B	40S ribosomal protein S18-A;40S ribosomal protein S18-B	>sp|P0CX55|RS18A_YEAST 40S ribosomal protein S18-A OS=Saccharomyces cerevisiae (strain ATCC 204508 / S288c) GN=RPS18A PE=1 SV=1;>sp|P0CX56|RS18B_YEAST 40S ribosomal protein S18-B OS=Saccharomyces cerevisiae (strain ATCC 204508 / S288c) GN=RPS18B PE=1 SV=1	MSMS	0	130410_2TK63_SILAC280Hvs413H_glycine	1	IPK63_413_1	637.81	2	637.815	1273.62	NaN	NaN	NaN	NaN	NaN	NaN	86.762	NaN	1	86.762	86.262	87.262	0		0	0	0	0.018073	1	13262	79.492	79.492
AGELTQEELER	11	0	1	Unmodified	_AGELTQEELER_					0	0	0	P0CX55;P0CX56	P0CX55	P0CX55	RPS18A;RPS18B	40S ribosomal protein S18-A;40S ribosomal protein S18-B	>sp|P0CX55|RS18A_YEAST 40S ribosomal protein S18-A OS=Saccharomyces cerevisiae (strain ATCC 204508 / S288c) GN=RPS18A PE=1 SV=1;>sp|P0CX56|RS18B_YEAST 40S ribosomal protein S18-B OS=Saccharomyces cerevisiae (strain ATCC 204508 / S288c) GN=RPS18B PE=1 SV=1	MSMS	0	130410_2TK63_SILAC280Hvs413H_glycine	1	IPK63_413_1	637.82	2	637.815	1273.62	NaN	NaN	NaN	NaN	NaN	NaN	87.187	NaN	1	87.187	86.687	87.687	0		0	0	0	0.003244	1	13334	107.97	89.632
AGELTQEELER	11	0	1	Unmodified	_AGELTQEELER_					0	0	0	P0CX55;P0CX56	P0CX55	P0CX55	RPS18A;RPS18B	40S ribosomal protein S18-A;40S ribosomal protein S18-B	>sp|P0CX55|RS18A_YEAST 40S ribosomal protein S18-A OS=Saccharomyces cerevisiae (strain ATCC 204508 / S288c) GN=RPS18A PE=1 SV=1;>sp|P0CX56|RS18B_YEAST 40S ribosomal protein S18-B OS=Saccharomyces cerevisiae (strain ATCC 204508 / S288c) GN=RPS18B PE=1 SV=1	ISO-MSMS	0	130412_2TK63_SILAC280Hvs413H_glycine	1	IPK63_413_1	637.81	2	637.815	1273.62	NaN	NaN	-3.0267	NaN	NaN	NaN	63.467	NaN	1.0048	63.467	63.004	64.009	-3.8147e-06		0	0	0	1.7108e-08	1	8684	158.3	108.15
AGELTQEELER	11	0	1	Unmodified	_AGELTQEELER_					0	0	0	P0CX55;P0CX56	P0CX55	P0CX55	RPS18A;RPS18B	40S ribosomal protein S18-A;40S ribosomal protein S18-B	>sp|P0CX55|RS18A_YEAST 40S ribosomal protein S18-A OS=Saccharomyces cerevisiae (strain ATCC 204508 / S288c) GN=RPS18A PE=1 SV=1;>sp|P0CX56|RS18B_YEAST 40S ribosomal protein S18-B OS=Saccharomyces cerevisiae (strain ATCC 204508 / S288c) GN=RPS18B PE=1 SV=1	ISO-MSMS	0	130412_2TK63_SILAC280Hvs413H_glycine	1	IPK63_413_1	637.81	2	637.815	1273.62	NaN	NaN	-0.37136	NaN	NaN	NaN	64.21	NaN	0.52945	64.21	63.943	64.472	0		0	0	0	5.434e-09	1	8780	169.65	119.5
AGELTQEELER	11	0	1	Unmodified	_AGELTQEELER_					0	0	0	P0CX55;P0CX56	P0CX55	P0CX55	RPS18A;RPS18B	40S ribosomal protein S18-A;40S ribosomal protein S18-B	>sp|P0CX55|RS18A_YEAST 40S ribosomal protein S18-A OS=Saccharomyces cerevisiae (strain ATCC 204508 / S288c) GN=RPS18A PE=1 SV=1;>sp|P0CX56|RS18B_YEAST 40S ribosomal protein S18-B OS=Saccharomyces cerevisiae (strain ATCC 204508 / S288c) GN=RPS18B PE=1 SV=1	ISO-MSMS	0	130412_2TK63_SILAC280Hvs413H_glycine	1	IPK63_413_1	638.31	2	637.815	1273.62	NaN	NaN	-1.7323	NaN	NaN	NaN	64.761	NaN	0.9218	64.761	64.412	65.334	0		0	0	0	1.1161e-05	1	8909	140.14	114.61
AGELTQEELER	11	0	1	Unmodified	_AGELTQEELER_					0	0	0	P0CX55;P0CX56	P0CX55	P0CX55	RPS18A;RPS18B	40S ribosomal protein S18-A;40S ribosomal protein S18-B	>sp|P0CX55|RS18A_YEAST 40S ribosomal protein S18-A OS=Saccharomyces cerevisiae (strain ATCC 204508 / S288c) GN=RPS18A PE=1 SV=1;>sp|P0CX56|RS18B_YEAST 40S ribosomal protein S18-B OS=Saccharomyces cerevisiae (strain ATCC 204508 / S288c) GN=RPS18B PE=1 SV=1	ISO-MSMS	0	130412_2TK63_SILAC280Hvs413H_glycine	1	IPK63_413_1	638.31	2	637.815	1273.62	NaN	NaN	-1.0773	NaN	NaN	NaN	68.114	NaN	1.1271	68.114	67.486	68.613	0		0	0	0	0.00013039	2	9626	131.17	111.41
AGELTQEELER	11	0	1	Unmodified	_AGELTQEELER_					0	0	0	P0CX55;P0CX56	P0CX55	P0CX55	RPS18A;RPS18B	40S ribosomal protein S18-A;40S ribosomal protein S18-B	>sp|P0CX55|RS18A_YEAST 40S ribosomal protein S18-A OS=Saccharomyces cerevisiae (strain ATCC 204508 / S288c) GN=RPS18A PE=1 SV=1;>sp|P0CX56|RS18B_YEAST 40S ribosomal protein S18-B OS=Saccharomyces cerevisiae (strain ATCC 204508 / S288c) GN=RPS18B PE=1 SV=1	ISO-MSMS	0	130412_2TK63_SILAC280Hvs413H_glycine	1	IPK63_413_1	637.81	2	637.815	1273.62	NaN	NaN	-0.76467	NaN	NaN	NaN	69.373	NaN	1.5918	69.373	68.592	70.184	0		0	0	0	0.00034378	2	9884	122.34	88.454
AGELTQEELER	11	0	1	Unmodified	_AGELTQEELER_					0	0	0	P0CX55;P0CX56	P0CX55	P0CX55	RPS18A;RPS18B	40S ribosomal protein S18-A;40S ribosomal protein S18-B	>sp|P0CX55|RS18A_YEAST 40S ribosomal protein S18-A OS=Saccharomyces cerevisiae (strain ATCC 204508 / S288c) GN=RPS18A PE=1 SV=1;>sp|P0CX56|RS18B_YEAST 40S ribosomal protein S18-B OS=Saccharomyces cerevisiae (strain ATCC 204508 / S288c) GN=RPS18B PE=1 SV=1	ISO-MSMS	0	130412_2TK63_SILAC280Hvs413H_glycine	1	IPK63_413_1	638.31	2	637.815	1273.62	NaN	NaN	0.15839	NaN	NaN	NaN	70.345	NaN	0.30206	70.345	70.184	70.486	0		0	0	0	0.00019075	1	9984	128.68	87.512
AGELTQEELER	11	0	1	Unmodified	_AGELTQEELER_					0	0	0	P0CX55;P0CX56	P0CX55	P0CX55	RPS18A;RPS18B	40S ribosomal protein S18-A;40S ribosomal protein S18-B	>sp|P0CX55|RS18A_YEAST 40S ribosomal protein S18-A OS=Saccharomyces cerevisiae (strain ATCC 204508 / S288c) GN=RPS18A PE=1 SV=1;>sp|P0CX56|RS18B_YEAST 40S ribosomal protein S18-B OS=Saccharomyces cerevisiae (strain ATCC 204508 / S288c) GN=RPS18B PE=1 SV=1	ISO-MSMS	0	130412_2TK63_SILAC280Hvs413H_glycine	1	IPK63_413_1	637.82	2	637.815	1273.62	NaN	NaN	0.55795	NaN	NaN	NaN	70.64	NaN	0.44361	70.64	70.434	70.878	0		0	0	0	1.3788e-05	1	10046	136.53	104.37
AGELTQEELER	11	0	1	Unmodified	_AGELTQEELER_					0	0	0	P0CX55;P0CX56	P0CX55	P0CX55	RPS18A;RPS18B	40S ribosomal protein S18-A;40S ribosomal protein S18-B	>sp|P0CX55|RS18A_YEAST 40S ribosomal protein S18-A OS=Saccharomyces cerevisiae (strain ATCC 204508 / S288c) GN=RPS18A PE=1 SV=1;>sp|P0CX56|RS18B_YEAST 40S ribosomal protein S18-B OS=Saccharomyces cerevisiae (strain ATCC 204508 / S288c) GN=RPS18B PE=1 SV=1	ISO-MSMS	0	130412_2TK63_SILAC280Hvs413H_glycine	1	IPK63_413_1	637.81	2	637.815	1273.62	NaN	NaN	1.0522	NaN	NaN	NaN	71.767	NaN	0.89455	71.767	71.321	72.215	0		0	0	0	0.0021056	1	10229	106.26	83.25
AGELTQEELER	11	0	1	Unmodified	_AGELTQEELER_					0	0	0	P0CX55;P0CX56	P0CX55	P0CX55	RPS18A;RPS18B	40S ribosomal protein S18-A;40S ribosomal protein S18-B	>sp|P0CX55|RS18A_YEAST 40S ribosomal protein S18-A OS=Saccharomyces cerevisiae (strain ATCC 204508 / S288c) GN=RPS18A PE=1 SV=1;>sp|P0CX56|RS18B_YEAST 40S ribosomal protein S18-B OS=Saccharomyces cerevisiae (strain ATCC 204508 / S288c) GN=RPS18B PE=1 SV=1	ISO-MSMS	0	130412_2TK63_SILAC280Hvs413H_glycine	1	IPK63_413_1	637.82	2	637.815	1273.62	NaN	NaN	0.76187	NaN	NaN	NaN	76.777	NaN	0.81144	76.777	76.42	77.231	0		0	0	0	0.0040602	1	11195	93.623	68.693
AGELTQEELER	11	0	1	Unmodified	_AGELTQEELER_					0	0	0	P0CX55;P0CX56	P0CX55	P0CX55	RPS18A;RPS18B	40S ribosomal protein S18-A;40S ribosomal protein S18-B	>sp|P0CX55|RS18A_YEAST 40S ribosomal protein S18-A OS=Saccharomyces cerevisiae (strain ATCC 204508 / S288c) GN=RPS18A PE=1 SV=1;>sp|P0CX56|RS18B_YEAST 40S ribosomal protein S18-B OS=Saccharomyces cerevisiae (strain ATCC 204508 / S288c) GN=RPS18B PE=1 SV=1	ISO-MSMS	0	130412_2TK63_SILAC280Hvs413H_glycine	1	IPK63_413_1	638.31	2	637.815	1273.62	NaN	NaN	1.5813	NaN	NaN	NaN	77.481	NaN	0.6983	77.481	77.152	77.85	0		0	0	0	0.0015577	1	11322	109.72	109.72
AGELTQEELER	11	0	1	Unmodified	_AGELTQEELER_					0	0	0	P0CX55;P0CX56	P0CX55	P0CX55	RPS18A;RPS18B	40S ribosomal protein S18-A;40S ribosomal protein S18-B	>sp|P0CX55|RS18A_YEAST 40S ribosomal protein S18-A OS=Saccharomyces cerevisiae (strain ATCC 204508 / S288c) GN=RPS18A PE=1 SV=1;>sp|P0CX56|RS18B_YEAST 40S ribosomal protein S18-B OS=Saccharomyces cerevisiae (strain ATCC 204508 / S288c) GN=RPS18B PE=1 SV=1	ISO-MSMS	0	130412_2TK63_SILAC280Hvs413H_glycine	1	IPK63_413_1	638.32	2	637.815	1273.62	NaN	NaN	0.88433	NaN	NaN	NaN	81.96	NaN	0.4991	81.96	81.673	82.172	0		0	0	0	0.00034378	2	12094	122.34	86.634
AGELTQEELER	11	0	1	Unmodified	_AGELTQEELER_					0	0	0	P0CX55;P0CX56	P0CX55	P0CX55	RPS18A;RPS18B	40S ribosomal protein S18-A;40S ribosomal protein S18-B	>sp|P0CX55|RS18A_YEAST 40S ribosomal protein S18-A OS=Saccharomyces cerevisiae (strain ATCC 204508 / S288c) GN=RPS18A PE=1 SV=1;>sp|P0CX56|RS18B_YEAST 40S ribosomal protein S18-B OS=Saccharomyces cerevisiae (strain ATCC 204508 / S288c) GN=RPS18B PE=1 SV=1	MSMS	0	130412_2TK63_SILAC280Hvs413H_glycine	1	IPK63_413_1	637.82	2	637.815	1273.62	NaN	NaN	NaN	NaN	NaN	NaN	65.167	NaN	1	65.167	64.667	65.667	0		0	0	0	3.2791e-19	1	8979	158.3	122.71
AGELTQEELER	11	0	1	Unmodified	_AGELTQEELER_					0	0	0	P0CX55;P0CX56	P0CX55	P0CX55	RPS18A;RPS18B	40S ribosomal protein S18-A;40S ribosomal protein S18-B	>sp|P0CX55|RS18A_YEAST 40S ribosomal protein S18-A OS=Saccharomyces cerevisiae (strain ATCC 204508 / S288c) GN=RPS18A PE=1 SV=1;>sp|P0CX56|RS18B_YEAST 40S ribosomal protein S18-B OS=Saccharomyces cerevisiae (strain ATCC 204508 / S288c) GN=RPS18B PE=1 SV=1	MSMS	0	130412_2TK63_SILAC280Hvs413H_glycine	1	IPK63_413_1	637.81	2	637.815	1273.62	NaN	NaN	NaN	NaN	NaN	NaN	66.722	NaN	1	66.722	66.222	67.222	0		0	0	0	0.00063963	1	9276	116.03	91.611
AGELTQEELER	11	0	1	Unmodified	_AGELTQEELER_					0	0	0	P0CX55;P0CX56	P0CX55	P0CX55	RPS18A;RPS18B	40S ribosomal protein S18-A;40S ribosomal protein S18-B	>sp|P0CX55|RS18A_YEAST 40S ribosomal protein S18-A OS=Saccharomyces cerevisiae (strain ATCC 204508 / S288c) GN=RPS18A PE=1 SV=1;>sp|P0CX56|RS18B_YEAST 40S ribosomal protein S18-B OS=Saccharomyces cerevisiae (strain ATCC 204508 / S288c) GN=RPS18B PE=1 SV=1	MSMS	1	130412_2TK63_SILAC280Hvs413H_glycine	1	IPK63_413_1	640.89	2	637.815	1273.62	NaN	NaN	NaN	NaN	NaN	NaN	70.949	NaN	1	70.949	70.449	71.449	0		0	0	0	0.018502	1	10093	78.964	52.075
AGELTQEELER	11	0	1	Unmodified	_AGELTQEELER_					0	0	0	P0CX55;P0CX56	P0CX55	P0CX55	RPS18A;RPS18B	40S ribosomal protein S18-A;40S ribosomal protein S18-B	>sp|P0CX55|RS18A_YEAST 40S ribosomal protein S18-A OS=Saccharomyces cerevisiae (strain ATCC 204508 / S288c) GN=RPS18A PE=1 SV=1;>sp|P0CX56|RS18B_YEAST 40S ribosomal protein S18-B OS=Saccharomyces cerevisiae (strain ATCC 204508 / S288c) GN=RPS18B PE=1 SV=1	MSMS	0	130412_2TK63_SILAC280Hvs413H_glycine	1	IPK63_413_1	637.82	2	637.815	1273.62	NaN	NaN	NaN	NaN	NaN	NaN	72.248	NaN	1	72.248	71.748	72.748	0		0	0	0	0.0065962	1	10351	100.38	76.442
AGELTQEELER	11	0	1	Unmodified	_AGELTQEELER_					0	0	0	P0CX55;P0CX56	P0CX55	P0CX55	RPS18A;RPS18B	40S ribosomal protein S18-A;40S ribosomal protein S18-B	>sp|P0CX55|RS18A_YEAST 40S ribosomal protein S18-A OS=Saccharomyces cerevisiae (strain ATCC 204508 / S288c) GN=RPS18A PE=1 SV=1;>sp|P0CX56|RS18B_YEAST 40S ribosomal protein S18-B OS=Saccharomyces cerevisiae (strain ATCC 204508 / S288c) GN=RPS18B PE=1 SV=1	MSMS	0	130412_2TK63_SILAC280Hvs413H_glycine	1	IPK63_413_1	637.82	2	637.815	1273.62	NaN	NaN	NaN	NaN	NaN	NaN	82.76	NaN	1	82.76	82.26	83.26	0		0	0	0	0.014446	1	12263	84.605	74.127
AGELTQEELER	11	0	1	Unmodified	_AGELTQEELER_					0	0	0	P0CX55;P0CX56	P0CX55	P0CX55	RPS18A;RPS18B	40S ribosomal protein S18-A;40S ribosomal protein S18-B	>sp|P0CX55|RS18A_YEAST 40S ribosomal protein S18-A OS=Saccharomyces cerevisiae (strain ATCC 204508 / S288c) GN=RPS18A PE=1 SV=1;>sp|P0CX56|RS18B_YEAST 40S ribosomal protein S18-B OS=Saccharomyces cerevisiae (strain ATCC 204508 / S288c) GN=RPS18B PE=1 SV=1	MSMS	0	130412_2TK63_SILAC280Hvs413H_glycine	1	IPK63_413_1	637.81	2	637.815	1273.62	NaN	NaN	NaN	NaN	NaN	NaN	85.878	NaN	1	85.878	85.378	86.378	-7.6294e-06		0	0	0	0.022215	1	12815	74.392	74.392
AGELTQEELER	11	0	1	Unmodified	_AGELTQEELER_					0	0	0	P0CX55;P0CX56	P0CX55	P0CX55	RPS18A;RPS18B	40S ribosomal protein S18-A;40S ribosomal protein S18-B	>sp|P0CX55|RS18A_YEAST 40S ribosomal protein S18-A OS=Saccharomyces cerevisiae (strain ATCC 204508 / S288c) GN=RPS18A PE=1 SV=1;>sp|P0CX56|RS18B_YEAST 40S ribosomal protein S18-B OS=Saccharomyces cerevisiae (strain ATCC 204508 / S288c) GN=RPS18B PE=1 SV=1	MULTI-MSMS		130508_TK63_2_SILAC280Hvs413H_1	1	IPK63_413_2	637.82	2	637.815	1273.62	53405.5	0.28179	-0.41145	-0.12965	637.815	640.825	82.508	NaN	12.095	82.508	79.356	91.451	0		0	0	0	7.0151e-22	18	10184	250.48	250.48
AGELTQEELER	11	0	1	Unmodified	_AGELTQEELER_					0	0	0	P0CX55;P0CX56	P0CX55	P0CX55	RPS18A;RPS18B	40S ribosomal protein S18-A;40S ribosomal protein S18-B	>sp|P0CX55|RS18A_YEAST 40S ribosomal protein S18-A OS=Saccharomyces cerevisiae (strain ATCC 204508 / S288c) GN=RPS18A PE=1 SV=1;>sp|P0CX56|RS18B_YEAST 40S ribosomal protein S18-B OS=Saccharomyces cerevisiae (strain ATCC 204508 / S288c) GN=RPS18B PE=1 SV=1	ISO-MSMS	0	130508_TK63_2_SILAC280Hvs413H_1	1	IPK63_413_2	638.32	2	637.815	1273.62	NaN	NaN	-1.3782	NaN	NaN	NaN	97.263	NaN	0.91221	97.263	96.86	97.772	0		0	0	0	0.00020512	3	13805	128.08	128.08
AGELTQEELER	11	0	1	Unmodified	_AGELTQEELER_					0	0	0	P0CX55;P0CX56	P0CX55	P0CX55	RPS18A;RPS18B	40S ribosomal protein S18-A;40S ribosomal protein S18-B	>sp|P0CX55|RS18A_YEAST 40S ribosomal protein S18-A OS=Saccharomyces cerevisiae (strain ATCC 204508 / S288c) GN=RPS18A PE=1 SV=1;>sp|P0CX56|RS18B_YEAST 40S ribosomal protein S18-B OS=Saccharomyces cerevisiae (strain ATCC 204508 / S288c) GN=RPS18B PE=1 SV=1	ISO-MSMS	0	130508_TK63_2_SILAC280Hvs413H_1	1	IPK63_413_2	637.82	2	637.815	1273.62	NaN	NaN	-0.23493	NaN	NaN	NaN	104.66	NaN	0.48773	104.66	104.4	104.88	0		0	0	0	0.00046813	1	15623	117.2	107.41
AGELTQEELER	11	0	1	Unmodified	_AGELTQEELER_					0	0	0	P0CX55;P0CX56	P0CX55	P0CX55	RPS18A;RPS18B	40S ribosomal protein S18-A;40S ribosomal protein S18-B	>sp|P0CX55|RS18A_YEAST 40S ribosomal protein S18-A OS=Saccharomyces cerevisiae (strain ATCC 204508 / S288c) GN=RPS18A PE=1 SV=1;>sp|P0CX56|RS18B_YEAST 40S ribosomal protein S18-B OS=Saccharomyces cerevisiae (strain ATCC 204508 / S288c) GN=RPS18B PE=1 SV=1	ISO-MSMS	0	130508_TK63_2_SILAC280Hvs413H_1	1	IPK63_413_2	637.82	2	637.815	1273.62	NaN	NaN	-0.30104	NaN	NaN	NaN	105.24	NaN	0.98909	105.24	104.85	105.84	7.6294e-06		0	0	0	0.0036069	1	15654	96.745	96.745
AGELTQEELER	11	0	1	Unmodified	_AGELTQEELER_					0	0	0	P0CX55;P0CX56	P0CX55	P0CX55	RPS18A;RPS18B	40S ribosomal protein S18-A;40S ribosomal protein S18-B	>sp|P0CX55|RS18A_YEAST 40S ribosomal protein S18-A OS=Saccharomyces cerevisiae (strain ATCC 204508 / S288c) GN=RPS18A PE=1 SV=1;>sp|P0CX56|RS18B_YEAST 40S ribosomal protein S18-B OS=Saccharomyces cerevisiae (strain ATCC 204508 / S288c) GN=RPS18B PE=1 SV=1	MSMS	0	130508_TK63_2_SILAC280Hvs413H_1	1	IPK63_413_2	637.81	2	637.815	1273.62	NaN	NaN	NaN	NaN	NaN	NaN	98.857	NaN	1	98.857	98.357	99.357	0		0	0	0	3.5032e-05	1	14214	126.12	85.124
AGELTQEELER	11	0	1	Unmodified	_AGELTQEELER_					0	0	0	P0CX55;P0CX56	P0CX55	P0CX55	RPS18A;RPS18B	40S ribosomal protein S18-A;40S ribosomal protein S18-B	>sp|P0CX55|RS18A_YEAST 40S ribosomal protein S18-A OS=Saccharomyces cerevisiae (strain ATCC 204508 / S288c) GN=RPS18A PE=1 SV=1;>sp|P0CX56|RS18B_YEAST 40S ribosomal protein S18-B OS=Saccharomyces cerevisiae (strain ATCC 204508 / S288c) GN=RPS18B PE=1 SV=1	MSMS	0	130508_TK63_2_SILAC280Hvs413H_1	1	IPK63_413_2	637.81	2	637.815	1273.62	NaN	NaN	NaN	NaN	NaN	NaN	99.031	NaN	1	99.031	98.531	99.531	0		0	0	0	7.8309e-05	1	14257	122.34	78.141
AGELTQEELER	11	0	1	Unmodified	_AGELTQEELER_					0	0	0	P0CX55;P0CX56	P0CX55	P0CX55	RPS18A;RPS18B	40S ribosomal protein S18-A;40S ribosomal protein S18-B	>sp|P0CX55|RS18A_YEAST 40S ribosomal protein S18-A OS=Saccharomyces cerevisiae (strain ATCC 204508 / S288c) GN=RPS18A PE=1 SV=1;>sp|P0CX56|RS18B_YEAST 40S ribosomal protein S18-B OS=Saccharomyces cerevisiae (strain ATCC 204508 / S288c) GN=RPS18B PE=1 SV=1	MSMS	0	130508_TK63_2_SILAC280Hvs413H_1	1	IPK63_413_2	637.81	2	637.815	1273.62	NaN	NaN	NaN	NaN	NaN	NaN	101.9	NaN	1	101.9	101.4	102.4	0		0	0	0	0.0037962	1	14922	106.26	78.053
AGELTQEELER	11	0	1	Unmodified	_AGELTQEELER_					0	0	0	P0CX55;P0CX56	P0CX55	P0CX55	RPS18A;RPS18B	40S ribosomal protein S18-A;40S ribosomal protein S18-B	>sp|P0CX55|RS18A_YEAST 40S ribosomal protein S18-A OS=Saccharomyces cerevisiae (strain ATCC 204508 / S288c) GN=RPS18A PE=1 SV=1;>sp|P0CX56|RS18B_YEAST 40S ribosomal protein S18-B OS=Saccharomyces cerevisiae (strain ATCC 204508 / S288c) GN=RPS18B PE=1 SV=1	MSMS	0	130508_TK63_2_SILAC280Hvs413H_1	1	IPK63_413_2	637.82	2	637.815	1273.62	NaN	NaN	NaN	NaN	NaN	NaN	103.42	NaN	1	103.42	102.92	103.92	0		0	0	0	0.0055134	1	15276	102.62	68.754
AGELTQEELER	11	0	1	Unmodified	_AGELTQEELER_					0	0	0	P0CX55;P0CX56	P0CX55	P0CX55	RPS18A;RPS18B	40S ribosomal protein S18-A;40S ribosomal protein S18-B	>sp|P0CX55|RS18A_YEAST 40S ribosomal protein S18-A OS=Saccharomyces cerevisiae (strain ATCC 204508 / S288c) GN=RPS18A PE=1 SV=1;>sp|P0CX56|RS18B_YEAST 40S ribosomal protein S18-B OS=Saccharomyces cerevisiae (strain ATCC 204508 / S288c) GN=RPS18B PE=1 SV=1	MSMS	0	130508_TK63_2_SILAC280Hvs413H_1	1	IPK63_413_2	637.81	2	637.815	1273.62	NaN	NaN	NaN	NaN	NaN	NaN	106.48	NaN	1	106.48	105.98	106.98	7.6294e-06		0	0	0	0.009058	1	16020	95.273	67.792
AGELTQEELER	11	0	1	Unmodified	_AGELTQEELER_					0	0	0	P0CX55;P0CX56	P0CX55	P0CX55	RPS18A;RPS18B	40S ribosomal protein S18-A;40S ribosomal protein S18-B	>sp|P0CX55|RS18A_YEAST 40S ribosomal protein S18-A OS=Saccharomyces cerevisiae (strain ATCC 204508 / S288c) GN=RPS18A PE=1 SV=1;>sp|P0CX56|RS18B_YEAST 40S ribosomal protein S18-B OS=Saccharomyces cerevisiae (strain ATCC 204508 / S288c) GN=RPS18B PE=1 SV=1	MULTI-MSMS		130508_TK63_2_SILAC280Hvs413H_2	1	IPK63_413_2	637.81	2	637.815	1273.62	53209.2	0.60484	-0.44977	0.15507	637.815	640.825	83.042	NaN	10.886	83.042	79.881	90.767	0		0	0	0	4.5102e-21	14	10325	237.67	237.67
AGELTQEELER	11	0	1	Unmodified	_AGELTQEELER_					0	0	0	P0CX55;P0CX56	P0CX55	P0CX55	RPS18A;RPS18B	40S ribosomal protein S18-A;40S ribosomal protein S18-B	>sp|P0CX55|RS18A_YEAST 40S ribosomal protein S18-A OS=Saccharomyces cerevisiae (strain ATCC 204508 / S288c) GN=RPS18A PE=1 SV=1;>sp|P0CX56|RS18B_YEAST 40S ribosomal protein S18-B OS=Saccharomyces cerevisiae (strain ATCC 204508 / S288c) GN=RPS18B PE=1 SV=1	ISO-MSMS	0	130508_TK63_2_SILAC280Hvs413H_2	1	IPK63_413_2	638.32	2	637.815	1273.62	NaN	NaN	-1.0138	NaN	NaN	NaN	93.549	NaN	1.6631	93.549	92.561	94.224	0		0	0	0	0.00052684	1	13056	116.24	85.754
AGELTQEELER	11	0	1	Unmodified	_AGELTQEELER_					0	0	0	P0CX55;P0CX56	P0CX55	P0CX55	RPS18A;RPS18B	40S ribosomal protein S18-A;40S ribosomal protein S18-B	>sp|P0CX55|RS18A_YEAST 40S ribosomal protein S18-A OS=Saccharomyces cerevisiae (strain ATCC 204508 / S288c) GN=RPS18A PE=1 SV=1;>sp|P0CX56|RS18B_YEAST 40S ribosomal protein S18-B OS=Saccharomyces cerevisiae (strain ATCC 204508 / S288c) GN=RPS18B PE=1 SV=1	ISO-MSMS	0	130508_TK63_2_SILAC280Hvs413H_2	1	IPK63_413_2	638.31	2	637.815	1273.62	NaN	NaN	-0.63631	NaN	NaN	NaN	99.297	NaN	2.617	99.297	97.997	100.61	0		0	0	0	1.2547e-05	4	14349	138.24	119.66
AGELTQEELER	11	0	1	Unmodified	_AGELTQEELER_					0	0	0	P0CX55;P0CX56	P0CX55	P0CX55	RPS18A;RPS18B	40S ribosomal protein S18-A;40S ribosomal protein S18-B	>sp|P0CX55|RS18A_YEAST 40S ribosomal protein S18-A OS=Saccharomyces cerevisiae (strain ATCC 204508 / S288c) GN=RPS18A PE=1 SV=1;>sp|P0CX56|RS18B_YEAST 40S ribosomal protein S18-B OS=Saccharomyces cerevisiae (strain ATCC 204508 / S288c) GN=RPS18B PE=1 SV=1	MSMS	1	130508_TK63_2_SILAC280Hvs413H_2	1	IPK63_413_2	640.83	2	637.815	1273.62	NaN	NaN	NaN	NaN	NaN	NaN	86.978	NaN	1	86.978	86.478	87.478	0		0	0	0	0.015101	1	11544	83.314	67.424
AGELTQEELER	11	0	1	Unmodified	_AGELTQEELER_					0	0	0	P0CX55;P0CX56	P0CX55	P0CX55	RPS18A;RPS18B	40S ribosomal protein S18-A;40S ribosomal protein S18-B	>sp|P0CX55|RS18A_YEAST 40S ribosomal protein S18-A OS=Saccharomyces cerevisiae (strain ATCC 204508 / S288c) GN=RPS18A PE=1 SV=1;>sp|P0CX56|RS18B_YEAST 40S ribosomal protein S18-B OS=Saccharomyces cerevisiae (strain ATCC 204508 / S288c) GN=RPS18B PE=1 SV=1	MSMS	1	130508_TK63_2_SILAC280Hvs413H_2	1	IPK63_413_2	640.82	2	637.815	1273.62	NaN	NaN	NaN	NaN	NaN	NaN	92.593	NaN	1	92.593	92.093	93.093	0		0	0	0	0.024316	1	12840	71.806	34.11
AGELTQEELER	11	0	1	Unmodified	_AGELTQEELER_					0	0	0	P0CX55;P0CX56	P0CX55	P0CX55	RPS18A;RPS18B	40S ribosomal protein S18-A;40S ribosomal protein S18-B	>sp|P0CX55|RS18A_YEAST 40S ribosomal protein S18-A OS=Saccharomyces cerevisiae (strain ATCC 204508 / S288c) GN=RPS18A PE=1 SV=1;>sp|P0CX56|RS18B_YEAST 40S ribosomal protein S18-B OS=Saccharomyces cerevisiae (strain ATCC 204508 / S288c) GN=RPS18B PE=1 SV=1	MSMS	0	130508_TK63_2_SILAC280Hvs413H_2	1	IPK63_413_2	637.81	2	637.815	1273.62	NaN	NaN	NaN	NaN	NaN	NaN	92.626	NaN	1	92.626	92.126	93.126	7.6294e-06		0	0	0	0.0065962	1	12848	100.38	76.186
AGELTQEELER	11	0	1	Unmodified	_AGELTQEELER_					0	0	0	P0CX55;P0CX56	P0CX55	P0CX55	RPS18A;RPS18B	40S ribosomal protein S18-A;40S ribosomal protein S18-B	>sp|P0CX55|RS18A_YEAST 40S ribosomal protein S18-A OS=Saccharomyces cerevisiae (strain ATCC 204508 / S288c) GN=RPS18A PE=1 SV=1;>sp|P0CX56|RS18B_YEAST 40S ribosomal protein S18-B OS=Saccharomyces cerevisiae (strain ATCC 204508 / S288c) GN=RPS18B PE=1 SV=1	MSMS	0	130508_TK63_2_SILAC280Hvs413H_2	1	IPK63_413_2	637.82	2	637.815	1273.62	NaN	NaN	NaN	NaN	NaN	NaN	93.128	NaN	1	93.128	92.628	93.628	0		0	0	0	1.1916e-12	1	12961	142.1	92.162
AGELTQEELER	11	0	1	Unmodified	_AGELTQEELER_					0	0	0	P0CX55;P0CX56	P0CX55	P0CX55	RPS18A;RPS18B	40S ribosomal protein S18-A;40S ribosomal protein S18-B	>sp|P0CX55|RS18A_YEAST 40S ribosomal protein S18-A OS=Saccharomyces cerevisiae (strain ATCC 204508 / S288c) GN=RPS18A PE=1 SV=1;>sp|P0CX56|RS18B_YEAST 40S ribosomal protein S18-B OS=Saccharomyces cerevisiae (strain ATCC 204508 / S288c) GN=RPS18B PE=1 SV=1	MSMS	0	130508_TK63_2_SILAC280Hvs413H_2	1	IPK63_413_2	637.81	2	637.815	1273.62	NaN	NaN	NaN	NaN	NaN	NaN	101.06	NaN	1	101.06	100.56	101.56	0		0	0	0	5.7903e-05	1	14746	124.12	124.12
AGELTQEELER	11	0	1	Unmodified	_AGELTQEELER_					0	0	0	P0CX55;P0CX56	P0CX55	P0CX55	RPS18A;RPS18B	40S ribosomal protein S18-A;40S ribosomal protein S18-B	>sp|P0CX55|RS18A_YEAST 40S ribosomal protein S18-A OS=Saccharomyces cerevisiae (strain ATCC 204508 / S288c) GN=RPS18A PE=1 SV=1;>sp|P0CX56|RS18B_YEAST 40S ribosomal protein S18-B OS=Saccharomyces cerevisiae (strain ATCC 204508 / S288c) GN=RPS18B PE=1 SV=1	MSMS	0	130508_TK63_2_SILAC280Hvs413H_2	1	IPK63_413_2	637.81	2	637.815	1273.62	NaN	NaN	NaN	NaN	NaN	NaN	101.26	NaN	1	101.26	100.76	101.76	0		0	0	0	7.8522e-05	1	14793	122.33	122.33
AGELTQEELER	11	0	1	Unmodified	_AGELTQEELER_					0	0	0	P0CX55;P0CX56	P0CX55	P0CX55	RPS18A;RPS18B	40S ribosomal protein S18-A;40S ribosomal protein S18-B	>sp|P0CX55|RS18A_YEAST 40S ribosomal protein S18-A OS=Saccharomyces cerevisiae (strain ATCC 204508 / S288c) GN=RPS18A PE=1 SV=1;>sp|P0CX56|RS18B_YEAST 40S ribosomal protein S18-B OS=Saccharomyces cerevisiae (strain ATCC 204508 / S288c) GN=RPS18B PE=1 SV=1	MSMS	0	130508_TK63_2_SILAC280Hvs413H_2	1	IPK63_413_2	637.81	2	637.815	1273.62	NaN	NaN	NaN	NaN	NaN	NaN	102.78	NaN	1	102.78	102.28	103.28	0		0	0	0	1.0899e-12	1	15143	142.97	108.25
AGELTQEELER	11	0	1	Unmodified	_AGELTQEELER_					0	0	0	P0CX55;P0CX56	P0CX55	P0CX55	RPS18A;RPS18B	40S ribosomal protein S18-A;40S ribosomal protein S18-B	>sp|P0CX55|RS18A_YEAST 40S ribosomal protein S18-A OS=Saccharomyces cerevisiae (strain ATCC 204508 / S288c) GN=RPS18A PE=1 SV=1;>sp|P0CX56|RS18B_YEAST 40S ribosomal protein S18-B OS=Saccharomyces cerevisiae (strain ATCC 204508 / S288c) GN=RPS18B PE=1 SV=1	MSMS	0	130508_TK63_2_SILAC280Hvs413H_2	1	IPK63_413_2	637.82	2	637.815	1273.62	NaN	NaN	NaN	NaN	NaN	NaN	102.91	NaN	1	102.91	102.41	103.41	0		0	0	0	1.0899e-12	1	15175	142.97	114.76
AGELTQEELER	11	0	1	Unmodified	_AGELTQEELER_					0	0	0	P0CX55;P0CX56	P0CX55	P0CX55	RPS18A;RPS18B	40S ribosomal protein S18-A;40S ribosomal protein S18-B	>sp|P0CX55|RS18A_YEAST 40S ribosomal protein S18-A OS=Saccharomyces cerevisiae (strain ATCC 204508 / S288c) GN=RPS18A PE=1 SV=1;>sp|P0CX56|RS18B_YEAST 40S ribosomal protein S18-B OS=Saccharomyces cerevisiae (strain ATCC 204508 / S288c) GN=RPS18B PE=1 SV=1	MSMS	0	130508_TK63_2_SILAC280Hvs413H_2	1	IPK63_413_2	637.81	2	637.815	1273.62	NaN	NaN	NaN	NaN	NaN	NaN	104.34	NaN	1	104.34	103.84	104.84	0		0	0	0	1.3306e-12	1	15510	140.91	104.58
AGELTQEELER	11	0	1	Unmodified	_AGELTQEELER_					0	0	0	P0CX55;P0CX56	P0CX55	P0CX55	RPS18A;RPS18B	40S ribosomal protein S18-A;40S ribosomal protein S18-B	>sp|P0CX55|RS18A_YEAST 40S ribosomal protein S18-A OS=Saccharomyces cerevisiae (strain ATCC 204508 / S288c) GN=RPS18A PE=1 SV=1;>sp|P0CX56|RS18B_YEAST 40S ribosomal protein S18-B OS=Saccharomyces cerevisiae (strain ATCC 204508 / S288c) GN=RPS18B PE=1 SV=1	MSMS	0	130508_TK63_2_SILAC280Hvs413H_2	1	IPK63_413_2	637.82	2	637.815	1273.62	NaN	NaN	NaN	NaN	NaN	NaN	105.88	NaN	1	105.88	105.38	106.38	-7.6294e-06		0	0	0	0.011309	1	15872	90.793	62.588
AGELTQEELER	11	0	1	Unmodified	_AGELTQEELER_					0	0	0	P0CX55;P0CX56	P0CX55	P0CX55	RPS18A;RPS18B	40S ribosomal protein S18-A;40S ribosomal protein S18-B	>sp|P0CX55|RS18A_YEAST 40S ribosomal protein S18-A OS=Saccharomyces cerevisiae (strain ATCC 204508 / S288c) GN=RPS18A PE=1 SV=1;>sp|P0CX56|RS18B_YEAST 40S ribosomal protein S18-B OS=Saccharomyces cerevisiae (strain ATCC 204508 / S288c) GN=RPS18B PE=1 SV=1	MSMS	0	130508_TK63_2_SILAC280Hvs413H_2	1	IPK63_413_2	637.82	2	637.815	1273.62	NaN	NaN	NaN	NaN	NaN	NaN	106.23	NaN	1	106.23	105.73	106.73	0		0	0	0	0.0065962	1	15955	100.38	72.172
AGELTQEELER	11	0	1	Unmodified	_AGELTQEELER_					0	0	0	P0CX55;P0CX56	P0CX55	P0CX55	RPS18A;RPS18B	40S ribosomal protein S18-A;40S ribosomal protein S18-B	>sp|P0CX55|RS18A_YEAST 40S ribosomal protein S18-A OS=Saccharomyces cerevisiae (strain ATCC 204508 / S288c) GN=RPS18A PE=1 SV=1;>sp|P0CX56|RS18B_YEAST 40S ribosomal protein S18-B OS=Saccharomyces cerevisiae (strain ATCC 204508 / S288c) GN=RPS18B PE=1 SV=1	MSMS	0	130508_TK63_2_SILAC280Hvs413H_2	1	IPK63_413_2	637.82	2	637.815	1273.62	NaN	NaN	NaN	NaN	NaN	NaN	107.65	NaN	1	107.65	107.15	108.15	-7.6294e-06		0	0	0	0.0097649	1	16307	93.839	59.949
AGELTQEELER	11	0	1	Unmodified	_AGELTQEELER_					0	0	0	P0CX55;P0CX56	P0CX55	P0CX55	RPS18A;RPS18B	40S ribosomal protein S18-A;40S ribosomal protein S18-B	>sp|P0CX55|RS18A_YEAST 40S ribosomal protein S18-A OS=Saccharomyces cerevisiae (strain ATCC 204508 / S288c) GN=RPS18A PE=1 SV=1;>sp|P0CX56|RS18B_YEAST 40S ribosomal protein S18-B OS=Saccharomyces cerevisiae (strain ATCC 204508 / S288c) GN=RPS18B PE=1 SV=1	MULTI-SECPEP		130508_TK63_2_SILAC280Hvs413H_2	1	IPK63_413_2	641.08	2	637.815	1273.62	52631.7	0.65253	-0.37766	0.27487	638.316	640.825	88.636	NaN	2.0461	88.636	87.51	89.556	7.6294e-06		0	0	0	0.00067585	1	12022	94.191	94.191
AGELTQEELER	11	0	1	Unmodified	_AGELTQEELER_					0	0	0	P0CX55;P0CX56	P0CX55	P0CX55	RPS18A;RPS18B	40S ribosomal protein S18-A;40S ribosomal protein S18-B	>sp|P0CX55|RS18A_YEAST 40S ribosomal protein S18-A OS=Saccharomyces cerevisiae (strain ATCC 204508 / S288c) GN=RPS18A PE=1 SV=1;>sp|P0CX56|RS18B_YEAST 40S ribosomal protein S18-B OS=Saccharomyces cerevisiae (strain ATCC 204508 / S288c) GN=RPS18B PE=1 SV=1	ISO-MSMS	0	130508_TK63_2_SILAC280Hvs413H_3	1	IPK63_413_2	637.81	2	637.815	1273.62	NaN	NaN	0.19359	NaN	NaN	NaN	82.606	NaN	9.7195	82.606	79.454	89.174	0		0	0	0	1.2883e-20	8	10356	212.9	170.47
AGELTQEELER	11	0	1	Unmodified	_AGELTQEELER_					0	0	0	P0CX55;P0CX56	P0CX55	P0CX55	RPS18A;RPS18B	40S ribosomal protein S18-A;40S ribosomal protein S18-B	>sp|P0CX55|RS18A_YEAST 40S ribosomal protein S18-A OS=Saccharomyces cerevisiae (strain ATCC 204508 / S288c) GN=RPS18A PE=1 SV=1;>sp|P0CX56|RS18B_YEAST 40S ribosomal protein S18-B OS=Saccharomyces cerevisiae (strain ATCC 204508 / S288c) GN=RPS18B PE=1 SV=1	MSMS	1	130508_TK63_2_SILAC280Hvs413H_3	1	IPK63_413_2	640.83	2	637.815	1273.62	NaN	NaN	NaN	NaN	NaN	NaN	79.966	NaN	1	79.966	79.466	80.466	0		0	0	0	0.009058	1	10019	95.273	64.661
AGELTQEELER	11	0	1	Unmodified	_AGELTQEELER_					0	0	0	P0CX55;P0CX56	P0CX55	P0CX55	RPS18A;RPS18B	40S ribosomal protein S18-A;40S ribosomal protein S18-B	>sp|P0CX55|RS18A_YEAST 40S ribosomal protein S18-A OS=Saccharomyces cerevisiae (strain ATCC 204508 / S288c) GN=RPS18A PE=1 SV=1;>sp|P0CX56|RS18B_YEAST 40S ribosomal protein S18-B OS=Saccharomyces cerevisiae (strain ATCC 204508 / S288c) GN=RPS18B PE=1 SV=1	MSMS	1	130508_TK63_2_SILAC280Hvs413H_3	1	IPK63_413_2	640.83	2	637.815	1273.62	NaN	NaN	NaN	NaN	NaN	NaN	81.492	NaN	1	81.492	80.992	81.992	7.6294e-06		0	0	0	3.5863e-79	1	10381	221.6	167.82
AGELTQEELER	11	0	1	Unmodified	_AGELTQEELER_					0	0	0	P0CX55;P0CX56	P0CX55	P0CX55	RPS18A;RPS18B	40S ribosomal protein S18-A;40S ribosomal protein S18-B	>sp|P0CX55|RS18A_YEAST 40S ribosomal protein S18-A OS=Saccharomyces cerevisiae (strain ATCC 204508 / S288c) GN=RPS18A PE=1 SV=1;>sp|P0CX56|RS18B_YEAST 40S ribosomal protein S18-B OS=Saccharomyces cerevisiae (strain ATCC 204508 / S288c) GN=RPS18B PE=1 SV=1	MSMS	1	130508_TK63_2_SILAC280Hvs413H_3	1	IPK63_413_2	640.82	2	637.815	1273.62	NaN	NaN	NaN	NaN	NaN	NaN	83.009	NaN	1	83.009	82.509	83.509	0		0	0	0	0.0045619	1	10734	104.59	66.026
AGELTQEELER	11	0	1	Unmodified	_AGELTQEELER_					0	0	0	P0CX55;P0CX56	P0CX55	P0CX55	RPS18A;RPS18B	40S ribosomal protein S18-A;40S ribosomal protein S18-B	>sp|P0CX55|RS18A_YEAST 40S ribosomal protein S18-A OS=Saccharomyces cerevisiae (strain ATCC 204508 / S288c) GN=RPS18A PE=1 SV=1;>sp|P0CX56|RS18B_YEAST 40S ribosomal protein S18-B OS=Saccharomyces cerevisiae (strain ATCC 204508 / S288c) GN=RPS18B PE=1 SV=1	MSMS	1	130508_TK63_2_SILAC280Hvs413H_3	1	IPK63_413_2	640.82	2	637.815	1273.62	NaN	NaN	NaN	NaN	NaN	NaN	84.73	NaN	1	84.73	84.23	85.23	0		0	0	0	0.0096217	1	11142	94.122	66.109
AGELTQEELER	11	0	1	Unmodified	_AGELTQEELER_					0	0	0	P0CX55;P0CX56	P0CX55	P0CX55	RPS18A;RPS18B	40S ribosomal protein S18-A;40S ribosomal protein S18-B	>sp|P0CX55|RS18A_YEAST 40S ribosomal protein S18-A OS=Saccharomyces cerevisiae (strain ATCC 204508 / S288c) GN=RPS18A PE=1 SV=1;>sp|P0CX56|RS18B_YEAST 40S ribosomal protein S18-B OS=Saccharomyces cerevisiae (strain ATCC 204508 / S288c) GN=RPS18B PE=1 SV=1	MSMS	1	130508_TK63_2_SILAC280Hvs413H_3	1	IPK63_413_2	640.83	2	637.815	1273.62	NaN	NaN	NaN	NaN	NaN	NaN	84.767	NaN	1	84.767	84.267	85.267	0		0	0	0	0.0047301	1	11151	104.24	63.52
AGELTQEELER	11	0	1	Unmodified	_AGELTQEELER_					0	0	0	P0CX55;P0CX56	P0CX55	P0CX55	RPS18A;RPS18B	40S ribosomal protein S18-A;40S ribosomal protein S18-B	>sp|P0CX55|RS18A_YEAST 40S ribosomal protein S18-A OS=Saccharomyces cerevisiae (strain ATCC 204508 / S288c) GN=RPS18A PE=1 SV=1;>sp|P0CX56|RS18B_YEAST 40S ribosomal protein S18-B OS=Saccharomyces cerevisiae (strain ATCC 204508 / S288c) GN=RPS18B PE=1 SV=1	MSMS	1	130508_TK63_2_SILAC280Hvs413H_3	1	IPK63_413_2	640.82	2	637.815	1273.62	NaN	NaN	NaN	NaN	NaN	NaN	86.343	NaN	1	86.343	85.843	86.843	0		0	0	0	0.013593	1	11522	86.288	61.434
AGELTQEELER	11	0	1	Unmodified	_AGELTQEELER_					0	0	0	P0CX55;P0CX56	P0CX55	P0CX55	RPS18A;RPS18B	40S ribosomal protein S18-A;40S ribosomal protein S18-B	>sp|P0CX55|RS18A_YEAST 40S ribosomal protein S18-A OS=Saccharomyces cerevisiae (strain ATCC 204508 / S288c) GN=RPS18A PE=1 SV=1;>sp|P0CX56|RS18B_YEAST 40S ribosomal protein S18-B OS=Saccharomyces cerevisiae (strain ATCC 204508 / S288c) GN=RPS18B PE=1 SV=1	MSMS	0	130508_TK63_2_SILAC280Hvs413H_3	1	IPK63_413_2	637.81	2	637.815	1273.62	NaN	NaN	NaN	NaN	NaN	NaN	93.786	NaN	1	93.786	93.286	94.286	0		0	0	0	3.5032e-05	1	13246	126.12	82.357
AGELTQEELER	11	0	1	Unmodified	_AGELTQEELER_					0	0	0	P0CX55;P0CX56	P0CX55	P0CX55	RPS18A;RPS18B	40S ribosomal protein S18-A;40S ribosomal protein S18-B	>sp|P0CX55|RS18A_YEAST 40S ribosomal protein S18-A OS=Saccharomyces cerevisiae (strain ATCC 204508 / S288c) GN=RPS18A PE=1 SV=1;>sp|P0CX56|RS18B_YEAST 40S ribosomal protein S18-B OS=Saccharomyces cerevisiae (strain ATCC 204508 / S288c) GN=RPS18B PE=1 SV=1	MSMS	0	130508_TK63_2_SILAC280Hvs413H_3	1	IPK63_413_2	637.81	2	637.815	1273.62	NaN	NaN	NaN	NaN	NaN	NaN	93.966	NaN	1	93.966	93.466	94.466	-7.6294e-06		0	0	0	0.0014949	1	13285	113.38	76.13
AGELTQEELER	11	0	1	Unmodified	_AGELTQEELER_					0	0	0	P0CX55;P0CX56	P0CX55	P0CX55	RPS18A;RPS18B	40S ribosomal protein S18-A;40S ribosomal protein S18-B	>sp|P0CX55|RS18A_YEAST 40S ribosomal protein S18-A OS=Saccharomyces cerevisiae (strain ATCC 204508 / S288c) GN=RPS18A PE=1 SV=1;>sp|P0CX56|RS18B_YEAST 40S ribosomal protein S18-B OS=Saccharomyces cerevisiae (strain ATCC 204508 / S288c) GN=RPS18B PE=1 SV=1	MSMS	0	130508_TK63_2_SILAC280Hvs413H_3	1	IPK63_413_2	637.82	2	637.815	1273.62	NaN	NaN	NaN	NaN	NaN	NaN	98.908	NaN	1	98.908	98.408	99.408	7.6294e-06		0	0	0	0.003244	1	14396	107.97	82.844
AGELTQEELER	11	0	1	Unmodified	_AGELTQEELER_					0	0	0	P0CX55;P0CX56	P0CX55	P0CX55	RPS18A;RPS18B	40S ribosomal protein S18-A;40S ribosomal protein S18-B	>sp|P0CX55|RS18A_YEAST 40S ribosomal protein S18-A OS=Saccharomyces cerevisiae (strain ATCC 204508 / S288c) GN=RPS18A PE=1 SV=1;>sp|P0CX56|RS18B_YEAST 40S ribosomal protein S18-B OS=Saccharomyces cerevisiae (strain ATCC 204508 / S288c) GN=RPS18B PE=1 SV=1	MSMS	0	130508_TK63_2_SILAC280Hvs413H_3	1	IPK63_413_2	637.81	2	637.815	1273.62	NaN	NaN	NaN	NaN	NaN	NaN	99.088	NaN	1	99.088	98.588	99.588	0		0	0	0	0.010572	1	14438	92.247	92.247
AGELTQEELER	11	0	1	Unmodified	_AGELTQEELER_					0	0	0	P0CX55;P0CX56	P0CX55	P0CX55	RPS18A;RPS18B	40S ribosomal protein S18-A;40S ribosomal protein S18-B	>sp|P0CX55|RS18A_YEAST 40S ribosomal protein S18-A OS=Saccharomyces cerevisiae (strain ATCC 204508 / S288c) GN=RPS18A PE=1 SV=1;>sp|P0CX56|RS18B_YEAST 40S ribosomal protein S18-B OS=Saccharomyces cerevisiae (strain ATCC 204508 / S288c) GN=RPS18B PE=1 SV=1	MSMS	0	130508_TK63_2_SILAC280Hvs413H_3	1	IPK63_413_2	637.81	2	637.815	1273.62	NaN	NaN	NaN	NaN	NaN	NaN	100.6	NaN	1	100.6	100.1	101.1	0		0	0	0	0.00010813	1	14784	119.74	119.74
AGELTQEELER	11	0	1	Unmodified	_AGELTQEELER_					0	0	0	P0CX55;P0CX56	P0CX55	P0CX55	RPS18A;RPS18B	40S ribosomal protein S18-A;40S ribosomal protein S18-B	>sp|P0CX55|RS18A_YEAST 40S ribosomal protein S18-A OS=Saccharomyces cerevisiae (strain ATCC 204508 / S288c) GN=RPS18A PE=1 SV=1;>sp|P0CX56|RS18B_YEAST 40S ribosomal protein S18-B OS=Saccharomyces cerevisiae (strain ATCC 204508 / S288c) GN=RPS18B PE=1 SV=1	MSMS	0	130508_TK63_2_SILAC280Hvs413H_3	1	IPK63_413_2	637.81	2	637.815	1273.62	NaN	NaN	NaN	NaN	NaN	NaN	100.86	NaN	1	100.86	100.36	101.36	0		0	0	0	0.005952	1	14841	101.71	101.71
AGELTQEELER	11	0	1	Unmodified	_AGELTQEELER_					0	0	0	P0CX55;P0CX56	P0CX55	P0CX55	RPS18A;RPS18B	40S ribosomal protein S18-A;40S ribosomal protein S18-B	>sp|P0CX55|RS18A_YEAST 40S ribosomal protein S18-A OS=Saccharomyces cerevisiae (strain ATCC 204508 / S288c) GN=RPS18A PE=1 SV=1;>sp|P0CX56|RS18B_YEAST 40S ribosomal protein S18-B OS=Saccharomyces cerevisiae (strain ATCC 204508 / S288c) GN=RPS18B PE=1 SV=1	MSMS	0	130508_TK63_2_SILAC280Hvs413H_3	1	IPK63_413_2	637.81	2	637.815	1273.62	NaN	NaN	NaN	NaN	NaN	NaN	102.19	NaN	1	102.19	101.69	102.69	0		0	0	0	2.0201e-08	1	15148	138.24	102.53
AGELTQEELER	11	0	1	Unmodified	_AGELTQEELER_					0	0	0	P0CX55;P0CX56	P0CX55	P0CX55	RPS18A;RPS18B	40S ribosomal protein S18-A;40S ribosomal protein S18-B	>sp|P0CX55|RS18A_YEAST 40S ribosomal protein S18-A OS=Saccharomyces cerevisiae (strain ATCC 204508 / S288c) GN=RPS18A PE=1 SV=1;>sp|P0CX56|RS18B_YEAST 40S ribosomal protein S18-B OS=Saccharomyces cerevisiae (strain ATCC 204508 / S288c) GN=RPS18B PE=1 SV=1	MSMS	0	130508_TK63_2_SILAC280Hvs413H_3	1	IPK63_413_2	637.81	2	637.815	1273.62	NaN	NaN	NaN	NaN	NaN	NaN	102.52	NaN	1	102.52	102.02	103.02	0		0	0	0	0.00063963	1	15223	116.03	85.413
AGELTQEELER	11	0	1	Unmodified	_AGELTQEELER_					0	0	0	P0CX55;P0CX56	P0CX55	P0CX55	RPS18A;RPS18B	40S ribosomal protein S18-A;40S ribosomal protein S18-B	>sp|P0CX55|RS18A_YEAST 40S ribosomal protein S18-A OS=Saccharomyces cerevisiae (strain ATCC 204508 / S288c) GN=RPS18A PE=1 SV=1;>sp|P0CX56|RS18B_YEAST 40S ribosomal protein S18-B OS=Saccharomyces cerevisiae (strain ATCC 204508 / S288c) GN=RPS18B PE=1 SV=1	MSMS	0	130508_TK63_2_SILAC280Hvs413H_3	1	IPK63_413_2	637.81	2	637.815	1273.62	NaN	NaN	NaN	NaN	NaN	NaN	103.69	NaN	1	103.69	103.19	104.19	-7.6294e-06		0	0	0	0.002488	1	15499	110.31	79.694
AGEVQQLPK	9	1	0	Unmodified	_AGEVQQLPK_					0	0	0	P39940	P39940	P39940	RSP5	E3 ubiquitin-protein ligase RSP5	>sp|P39940|RSP5_YEAST E3 ubiquitin-protein ligase RSP5 OS=Saccharomyces cerevisiae (strain ATCC 204508 / S288c) GN=RSP5 PE=1 SV=1	ISO-MSMS	0	130410_2TK63_SILAC280Hvs413H_glycine	1	IPK63_413_1	485.75	2	485.272	968.529	NaN	NaN	0.076149	NaN	NaN	NaN	33.629	NaN	1.2676	33.629	32.903	34.171	0		0	0	0	0.01935	1	3977	57.347	8.5509
AGEVQQLPK	9	1	0	Unmodified	_AGEVQQLPK_					0	0	0	P39940	P39940	P39940	RSP5	E3 ubiquitin-protein ligase RSP5	>sp|P39940|RSP5_YEAST E3 ubiquitin-protein ligase RSP5 OS=Saccharomyces cerevisiae (strain ATCC 204508 / S288c) GN=RSP5 PE=1 SV=1	ISO-MSMS	0	130412_2TK63_SILAC280Hvs413H_glycine	1	IPK63_413_1	485.75	2	485.272	968.529	NaN	NaN	0.78579	NaN	NaN	NaN	34.018	NaN	1.1516	34.018	33.363	34.515	0		0	0	0	0.019348	1	3929	57.348	8.5521
AGEVQQLPK	9	1	0	Unmodified	_AGEVQQLPK_					0	0	0	P39940	P39940	P39940	RSP5	E3 ubiquitin-protein ligase RSP5	>sp|P39940|RSP5_YEAST E3 ubiquitin-protein ligase RSP5 OS=Saccharomyces cerevisiae (strain ATCC 204508 / S288c) GN=RSP5 PE=1 SV=1	ISO-MSMS	0	130508_TK63_2_SILAC280Hvs413H_3	1	IPK63_413_2	485.27	2	485.272	968.529	NaN	NaN	-0.11333	NaN	NaN	NaN	62.755	NaN	2.704	62.755	61.423	64.127	-3.8147e-06		0	0	0	0.0012574	1	6943	110.14	37.651
AGFAGDDAPR	10	0	1	Unmodified	_AGFAGDDAPR_					0	0	0	P60010;CON__P60712	P60010	P60010	ACT1	Actin	>sp|P60010|ACT_YEAST Actin OS=Saccharomyces cerevisiae (strain ATCC 204508 / S288c) GN=ACT1 PE=1 SV=1;>P60712 SWISS-PROT:P60712 (Bos taurus) Actin, cytoplasmic 1	MULTI-MSMS		130409_2TK63_SILAC280Hvs413H_glycine	1	IPK63_413_1	488.73	2	488.728	975.441	61037.7	0.31682	0.096007	0.41283	488.728	491.738	32.363	NaN	4.5402	32.363	30.778	35.318	0		0	0	0	4.5704e-05	6	3866	112.13	112.13
AGFAGDDAPR	10	0	1	Unmodified	_AGFAGDDAPR_					0	0	0	P60010;CON__P60712	P60010	P60010	ACT1	Actin	>sp|P60010|ACT_YEAST Actin OS=Saccharomyces cerevisiae (strain ATCC 204508 / S288c) GN=ACT1 PE=1 SV=1;>P60712 SWISS-PROT:P60712 (Bos taurus) Actin, cytoplasmic 1	ISO-MSMS	0	130409_2TK63_SILAC280Hvs413H_glycine	1	IPK63_413_1	488.73	2	488.728	975.441	NaN	NaN	-0.21531	NaN	NaN	NaN	37.521	NaN	0.76459	37.521	37.14	37.905	0		0	0	0	0.0073838	1	4463	73.885	73.885
AGFAGDDAPR	10	0	1	Unmodified	_AGFAGDDAPR_					0	0	0	P60010;CON__P60712	P60010	P60010	ACT1	Actin	>sp|P60010|ACT_YEAST Actin OS=Saccharomyces cerevisiae (strain ATCC 204508 / S288c) GN=ACT1 PE=1 SV=1;>P60712 SWISS-PROT:P60712 (Bos taurus) Actin, cytoplasmic 1	ISO-MSMS	0	130409_2TK63_SILAC280Hvs413H_glycine	1	IPK63_413_1	488.73	2	488.728	975.441	NaN	NaN	-0.38453	NaN	NaN	NaN	40.754	NaN	0.77101	40.754	40.348	41.119	0		0	0	0	0.012796	1	4984	64.82	64.82
AGFAGDDAPR	10	0	1	Unmodified	_AGFAGDDAPR_					0	0	0	P60010;CON__P60712	P60010	P60010	ACT1	Actin	>sp|P60010|ACT_YEAST Actin OS=Saccharomyces cerevisiae (strain ATCC 204508 / S288c) GN=ACT1 PE=1 SV=1;>P60712 SWISS-PROT:P60712 (Bos taurus) Actin, cytoplasmic 1	MSMS	0	130409_2TK63_SILAC280Hvs413H_glycine	1	IPK63_413_1	488.73	2	488.728	975.441	NaN	NaN	NaN	NaN	NaN	NaN	38.801	NaN	1	38.801	38.301	39.301	0		0	0	0	0.019226	1	4693	80.706	58.065
AGFAGDDAPR	10	0	1	Unmodified	_AGFAGDDAPR_					0	0	0	P60010;CON__P60712	P60010	P60010	ACT1	Actin	>sp|P60010|ACT_YEAST Actin OS=Saccharomyces cerevisiae (strain ATCC 204508 / S288c) GN=ACT1 PE=1 SV=1;>P60712 SWISS-PROT:P60712 (Bos taurus) Actin, cytoplasmic 1	MULTI-MSMS		130410_2TK63_SILAC280Hvs413H_glycine	1	IPK63_413_1	488.73	2	488.728	975.441	61871.3	0.35784	-0.066119	0.29172	488.728	491.738	33.379	NaN	5.3997	33.379	31.793	37.193	0		0	0	0	1.8451e-05	6	3995	120.09	93.706
AGFAGDDAPR	10	0	1	Unmodified	_AGFAGDDAPR_					0	0	0	P60010;CON__P60712	P60010	P60010	ACT1	Actin	>sp|P60010|ACT_YEAST Actin OS=Saccharomyces cerevisiae (strain ATCC 204508 / S288c) GN=ACT1 PE=1 SV=1;>P60712 SWISS-PROT:P60712 (Bos taurus) Actin, cytoplasmic 1	ISO-MSMS	0	130410_2TK63_SILAC280Hvs413H_glycine	1	IPK63_413_1	488.73	2	488.728	975.441	NaN	NaN	-0.24859	NaN	NaN	NaN	37.732	NaN	1.2211	37.732	37.193	38.414	0		0	0	0	0.005146	1	4598	82.261	82.261
AGFAGDDAPR	10	0	1	Unmodified	_AGFAGDDAPR_					0	0	0	P60010;CON__P60712	P60010	P60010	ACT1	Actin	>sp|P60010|ACT_YEAST Actin OS=Saccharomyces cerevisiae (strain ATCC 204508 / S288c) GN=ACT1 PE=1 SV=1;>P60712 SWISS-PROT:P60712 (Bos taurus) Actin, cytoplasmic 1	ISO-MSMS	0	130410_2TK63_SILAC280Hvs413H_glycine	1	IPK63_413_1	488.73	2	488.728	975.441	NaN	NaN	-0.35546	NaN	NaN	NaN	41.877	NaN	1.0566	41.877	41.371	42.428	0		0	0	0	0.011427	1	5157	67.113	67.113
AGFAGDDAPR	10	0	1	Unmodified	_AGFAGDDAPR_					0	0	0	P60010;CON__P60712	P60010	P60010	ACT1	Actin	>sp|P60010|ACT_YEAST Actin OS=Saccharomyces cerevisiae (strain ATCC 204508 / S288c) GN=ACT1 PE=1 SV=1;>P60712 SWISS-PROT:P60712 (Bos taurus) Actin, cytoplasmic 1	MSMS	0	130412_2TK63_SILAC280Hvs413H_glycine	1	IPK63_413_1	488.73	2	488.728	975.441	NaN	NaN	NaN	NaN	NaN	NaN	36.258	NaN	1	36.258	35.758	36.758	0		0	0	0	0.016421	1	4273	83.862	65.998
AGFAGDDAPR	10	0	1	Unmodified	_AGFAGDDAPR_					0	0	0	P60010;CON__P60712	P60010	P60010	ACT1	Actin	>sp|P60010|ACT_YEAST Actin OS=Saccharomyces cerevisiae (strain ATCC 204508 / S288c) GN=ACT1 PE=1 SV=1;>P60712 SWISS-PROT:P60712 (Bos taurus) Actin, cytoplasmic 1	MSMS	0	130412_2TK63_SILAC280Hvs413H_glycine	1	IPK63_413_1	488.73	2	488.728	975.441	NaN	NaN	NaN	NaN	NaN	NaN	37.806	NaN	1	37.806	37.306	38.306	-3.8147e-06		0	0	0	0.042527	1	4479	63.624	43.634
AGFAGDDAPR	10	0	1	Unmodified	_AGFAGDDAPR_					0	0	0	P60010;CON__P60712	P60010	P60010	ACT1	Actin	>sp|P60010|ACT_YEAST Actin OS=Saccharomyces cerevisiae (strain ATCC 204508 / S288c) GN=ACT1 PE=1 SV=1;>P60712 SWISS-PROT:P60712 (Bos taurus) Actin, cytoplasmic 1	MSMS	0	130412_2TK63_SILAC280Hvs413H_glycine	1	IPK63_413_1	488.73	2	488.728	975.441	NaN	NaN	NaN	NaN	NaN	NaN	39.417	NaN	1	39.417	38.917	39.917	0		0	0	0	0.017698	1	4697	82.261	63.589
AGFAGDDAPR	10	0	1	Unmodified	_AGFAGDDAPR_					0	0	0	P60010;CON__P60712	P60010	P60010	ACT1	Actin	>sp|P60010|ACT_YEAST Actin OS=Saccharomyces cerevisiae (strain ATCC 204508 / S288c) GN=ACT1 PE=1 SV=1;>P60712 SWISS-PROT:P60712 (Bos taurus) Actin, cytoplasmic 1	ISO-MSMS	0	130508_TK63_2_SILAC280Hvs413H_1	1	IPK63_413_2	488.73	2	488.728	975.441	NaN	NaN	0.078355	NaN	NaN	NaN	66.099	NaN	0.3352	66.099	65.919	66.254	0		0	0	0	0.031771	1	7220	52.79	52.79
AGFAGDDAPR	10	0	1	Unmodified	_AGFAGDDAPR_					0	0	0	P60010;CON__P60712	P60010	P60010	ACT1	Actin	>sp|P60010|ACT_YEAST Actin OS=Saccharomyces cerevisiae (strain ATCC 204508 / S288c) GN=ACT1 PE=1 SV=1;>P60712 SWISS-PROT:P60712 (Bos taurus) Actin, cytoplasmic 1	MULTI-MSMS		130508_TK63_2_SILAC280Hvs413H_2	1	IPK63_413_2	488.73	2	488.728	975.441	60733	0.42465	0.11648	0.54113	488.728	491.738	63.232	NaN	4.8093	63.232	61.903	66.712	0		0	0	0	6.532e-05	6	6697	106.4	106.4
AGFAGDDAPR	10	0	1	Unmodified	_AGFAGDDAPR_					0	0	0	P60010;CON__P60712	P60010	P60010	ACT1	Actin	>sp|P60010|ACT_YEAST Actin OS=Saccharomyces cerevisiae (strain ATCC 204508 / S288c) GN=ACT1 PE=1 SV=1;>P60712 SWISS-PROT:P60712 (Bos taurus) Actin, cytoplasmic 1	ISO-MSMS	0	130508_TK63_2_SILAC280Hvs413H_3	1	IPK63_413_2	488.73	2	488.728	975.441	NaN	NaN	-0.028138	NaN	NaN	NaN	62.406	NaN	5.1202	62.406	60.977	66.097	3.8147e-06		0	0	0	0.0047736	6	6626	98.04	98.04
AGGECITLDQLAVR	14	0	1	Unmodified	_AGGECITLDQLAVR_					0	0	0	P0CX49;P0CX50	P0CX49	P0CX49	RPL18A;RPL18B	60S ribosomal protein L18-A;60S ribosomal protein L18-B	>sp|P0CX49|RL18A_YEAST 60S ribosomal protein L18-A OS=Saccharomyces cerevisiae (strain ATCC 204508 / S288c) GN=RPL18A PE=1 SV=1;>sp|P0CX50|RL18B_YEAST 60S ribosomal protein L18-B OS=Saccharomyces cerevisiae (strain ATCC 204508 / S288c) GN=RPL18B PE=1 SV=1	MULTI-MSMS		130409_2TK63_SILAC280Hvs413H_glycine	1	IPK63_413_1	751.88	2	751.885	1501.76	48193.8	0.12911	-0.12419	0.0049244	751.885	754.895	124.13	NaN	3.2853	124.13	122.29	125.58	0		0	0	0	1.0237e-08	4	20313	146.59	146.59
AGGECITLDQLAVR	14	0	1	Unmodified	_AGGECITLDQLAVR_					0	0	0	P0CX49;P0CX50	P0CX49	P0CX49	RPL18A;RPL18B	60S ribosomal protein L18-A;60S ribosomal protein L18-B	>sp|P0CX49|RL18A_YEAST 60S ribosomal protein L18-A OS=Saccharomyces cerevisiae (strain ATCC 204508 / S288c) GN=RPL18A PE=1 SV=1;>sp|P0CX50|RL18B_YEAST 60S ribosomal protein L18-B OS=Saccharomyces cerevisiae (strain ATCC 204508 / S288c) GN=RPL18B PE=1 SV=1	MULTI-MSMS		130410_2TK63_SILAC280Hvs413H_glycine	1	IPK63_413_1	751.89	2	751.885	1501.76	48509.5	0.010707	-0.048216	-0.037509	751.885	754.895	124.1	NaN	3.4093	124.1	121.96	125.37	0		0	0	0	3.6748e-13	4	20462	170.95	170.95
AGGECITLDQLAVR	14	0	1	Unmodified	_AGGECITLDQLAVR_					0	0	0	P0CX49;P0CX50	P0CX49	P0CX49	RPL18A;RPL18B	60S ribosomal protein L18-A;60S ribosomal protein L18-B	>sp|P0CX49|RL18A_YEAST 60S ribosomal protein L18-A OS=Saccharomyces cerevisiae (strain ATCC 204508 / S288c) GN=RPL18A PE=1 SV=1;>sp|P0CX50|RL18B_YEAST 60S ribosomal protein L18-B OS=Saccharomyces cerevisiae (strain ATCC 204508 / S288c) GN=RPL18B PE=1 SV=1	ISO-MSMS	0	130412_2TK63_SILAC280Hvs413H_glycine	1	IPK63_413_1	751.88	2	751.885	1501.76	NaN	NaN	-0.10602	NaN	NaN	NaN	121.44	NaN	0.60328	121.44	121.11	121.72	7.6294e-06		0	0	0	1.5945e-07	1	20027	143.94	87.003
AGGECITLDQLAVR	14	0	1	Unmodified	_AGGECITLDQLAVR_					0	0	0	P0CX49;P0CX50	P0CX49	P0CX49	RPL18A;RPL18B	60S ribosomal protein L18-A;60S ribosomal protein L18-B	>sp|P0CX49|RL18A_YEAST 60S ribosomal protein L18-A OS=Saccharomyces cerevisiae (strain ATCC 204508 / S288c) GN=RPL18A PE=1 SV=1;>sp|P0CX50|RL18B_YEAST 60S ribosomal protein L18-B OS=Saccharomyces cerevisiae (strain ATCC 204508 / S288c) GN=RPL18B PE=1 SV=1	MSMS	0	130412_2TK63_SILAC280Hvs413H_glycine	1	IPK63_413_1	751.89	2	751.885	1501.76	NaN	NaN	NaN	NaN	NaN	NaN	122.51	NaN	1	122.51	122.01	123.01	-7.6294e-06		0	0	0	2.3711e-10	1	20250	138.21	83.174
AGGECITLDQLAVR	14	0	1	Unmodified	_AGGECITLDQLAVR_					0	0	0	P0CX49;P0CX50	P0CX49	P0CX49	RPL18A;RPL18B	60S ribosomal protein L18-A;60S ribosomal protein L18-B	>sp|P0CX49|RL18A_YEAST 60S ribosomal protein L18-A OS=Saccharomyces cerevisiae (strain ATCC 204508 / S288c) GN=RPL18A PE=1 SV=1;>sp|P0CX50|RL18B_YEAST 60S ribosomal protein L18-B OS=Saccharomyces cerevisiae (strain ATCC 204508 / S288c) GN=RPL18B PE=1 SV=1	MSMS	0	130412_2TK63_SILAC280Hvs413H_glycine	1	IPK63_413_1	751.88	2	751.885	1501.76	NaN	NaN	NaN	NaN	NaN	NaN	123.33	NaN	1	123.33	122.83	123.83	0		0	0	0	4.027e-11	1	20431	140.31	85.658
AGGECITLDQLAVR	14	0	1	Unmodified	_AGGECITLDQLAVR_					0	0	0	P0CX49;P0CX50	P0CX49	P0CX49	RPL18A;RPL18B	60S ribosomal protein L18-A;60S ribosomal protein L18-B	>sp|P0CX49|RL18A_YEAST 60S ribosomal protein L18-A OS=Saccharomyces cerevisiae (strain ATCC 204508 / S288c) GN=RPL18A PE=1 SV=1;>sp|P0CX50|RL18B_YEAST 60S ribosomal protein L18-B OS=Saccharomyces cerevisiae (strain ATCC 204508 / S288c) GN=RPL18B PE=1 SV=1	MSMS	1	130412_2TK63_SILAC280Hvs413H_glycine	1	IPK63_413_1	754.9	2	751.885	1501.76	NaN	NaN	NaN	NaN	NaN	NaN	123.42	NaN	1	123.42	122.92	123.92	0		0	0	0	0.0051993	1	20453	94.717	51.037
AGGECITLDQLAVR	14	0	1	Unmodified	_AGGECITLDQLAVR_					0	0	0	P0CX49;P0CX50	P0CX49	P0CX49	RPL18A;RPL18B	60S ribosomal protein L18-A;60S ribosomal protein L18-B	>sp|P0CX49|RL18A_YEAST 60S ribosomal protein L18-A OS=Saccharomyces cerevisiae (strain ATCC 204508 / S288c) GN=RPL18A PE=1 SV=1;>sp|P0CX50|RL18B_YEAST 60S ribosomal protein L18-B OS=Saccharomyces cerevisiae (strain ATCC 204508 / S288c) GN=RPL18B PE=1 SV=1	MSMS	1	130508_TK63_2_SILAC280Hvs413H_1	1	IPK63_413_2	755.03	2	751.885	1501.76	NaN	NaN	NaN	NaN	NaN	NaN	133.15	NaN	1	133.15	132.65	133.65	0		0	0	0	0.010495	1	21872	85.837	66.196
AGGECITLDQLAVR	14	0	1	Unmodified	_AGGECITLDQLAVR_					0	0	0	P0CX49;P0CX50	P0CX49	P0CX49	RPL18A;RPL18B	60S ribosomal protein L18-A;60S ribosomal protein L18-B	>sp|P0CX49|RL18A_YEAST 60S ribosomal protein L18-A OS=Saccharomyces cerevisiae (strain ATCC 204508 / S288c) GN=RPL18A PE=1 SV=1;>sp|P0CX50|RL18B_YEAST 60S ribosomal protein L18-B OS=Saccharomyces cerevisiae (strain ATCC 204508 / S288c) GN=RPL18B PE=1 SV=1	MSMS	1	130508_TK63_2_SILAC280Hvs413H_2	1	IPK63_413_2	754.9	2	751.885	1501.76	NaN	NaN	NaN	NaN	NaN	NaN	133.24	NaN	1	133.24	132.74	133.74	0		0	0	0	0.030192	1	21823	69.92	63.838
AGHQTSAESWGTGR	14	0	1	Unmodified	_AGHQTSAESWGTGR_					0	0	0	P10664;P49626	P10664;P49626	P10664	RPL4A;RPL4B	60S ribosomal protein L4-A;60S ribosomal protein L4-B	>sp|P10664|RL4A_YEAST 60S ribosomal protein L4-A OS=Saccharomyces cerevisiae (strain ATCC 204508 / S288c) GN=RPL4A PE=1 SV=4;>sp|P49626|RL4B_YEAST 60S ribosomal protein L4-B OS=Saccharomyces cerevisiae (strain ATCC 204508 / S288c) GN=RPL4B PE=1 SV=2	MULTI-MSMS		130508_TK63_2_SILAC280Hvs413H_1	1	IPK63_413_2	482.56	3	482.224	1443.65	60353.3	0.30525	0.11586	0.42111	482.224	484.23	62.512	NaN	1.7935	62.512	61.832	63.625	0		0	0	0	0.001828	2	6557	78.401	71.703
AGHQTSAESWGTGR	14	0	1	Unmodified	_AGHQTSAESWGTGR_					0	0	0	P10664;P49626	P10664;P49626	P10664	RPL4A;RPL4B	60S ribosomal protein L4-A;60S ribosomal protein L4-B	>sp|P10664|RL4A_YEAST 60S ribosomal protein L4-A OS=Saccharomyces cerevisiae (strain ATCC 204508 / S288c) GN=RPL4A PE=1 SV=4;>sp|P49626|RL4B_YEAST 60S ribosomal protein L4-B OS=Saccharomyces cerevisiae (strain ATCC 204508 / S288c) GN=RPL4B PE=1 SV=2	MULTI-SECPEP		130508_TK63_2_SILAC280Hvs413H_1	1	IPK63_413_2	722.15	2	722.832	1443.65	49889.2	0.25337	-0.4053	-0.15192	722.832	725.842	62.405	NaN	0.9208	62.405	62.004	62.925	-3.8147e-06		0	0	0	6.2757e-18	1	6575	137.8	137.8
AGHQTSAESWGTGR	14	0	1	Unmodified	_AGHQTSAESWGTGR_					0	0	0	P10664;P49626	P10664;P49626	P10664	RPL4A;RPL4B	60S ribosomal protein L4-A;60S ribosomal protein L4-B	>sp|P10664|RL4A_YEAST 60S ribosomal protein L4-A OS=Saccharomyces cerevisiae (strain ATCC 204508 / S288c) GN=RPL4A PE=1 SV=4;>sp|P49626|RL4B_YEAST 60S ribosomal protein L4-B OS=Saccharomyces cerevisiae (strain ATCC 204508 / S288c) GN=RPL4B PE=1 SV=2	MULTI-MSMS		130508_TK63_2_SILAC280Hvs413H_2	1	IPK63_413_2	482.23	3	482.224	1443.65	60569.3	0.42644	-0.047064	0.37937	482.224	484.23	63.498	NaN	1.6976	63.498	62.874	64.571	-3.8147e-06		0	0	0	0.0031769	2	6841	67.019	67.019
AGHQTSAESWGTGR	14	0	1	Unmodified	_AGHQTSAESWGTGR_					0	0	0	P10664;P49626	P10664;P49626	P10664	RPL4A;RPL4B	60S ribosomal protein L4-A;60S ribosomal protein L4-B	>sp|P10664|RL4A_YEAST 60S ribosomal protein L4-A OS=Saccharomyces cerevisiae (strain ATCC 204508 / S288c) GN=RPL4A PE=1 SV=4;>sp|P49626|RL4B_YEAST 60S ribosomal protein L4-B OS=Saccharomyces cerevisiae (strain ATCC 204508 / S288c) GN=RPL4B PE=1 SV=2	MULTI-MSMS		130508_TK63_2_SILAC280Hvs413H_2	1	IPK63_413_2	723.33	2	722.832	1443.65	46180.8	0.3021	-0.38594	-0.083843	722.832	726.343	63.432	NaN	1.1474	63.432	62.911	64.058	3.8147e-06		0	0	0	1.6757e-05	3	6911	113.53	113.53
AGHQTSAESWGTGR	14	0	1	Unmodified	_AGHQTSAESWGTGR_					0	0	0	P10664;P49626	P10664;P49626	P10664	RPL4A;RPL4B	60S ribosomal protein L4-A;60S ribosomal protein L4-B	>sp|P10664|RL4A_YEAST 60S ribosomal protein L4-A OS=Saccharomyces cerevisiae (strain ATCC 204508 / S288c) GN=RPL4A PE=1 SV=4;>sp|P49626|RL4B_YEAST 60S ribosomal protein L4-B OS=Saccharomyces cerevisiae (strain ATCC 204508 / S288c) GN=RPL4B PE=1 SV=2	MULTI-MSMS		130508_TK63_2_SILAC280Hvs413H_3	1	IPK63_413_2	482.22	3	482.224	1443.65	60356.2	0.64517	-0.2306	0.41456	482.223	484.23	62.674	NaN	1.4757	62.674	62.009	63.485	0		0	0	0	0.002481	2	6781	72.891	72.891
AGHQTSAESWGTGR	14	0	1	Unmodified	_AGHQTSAESWGTGR_					0	0	0	P10664;P49626	P10664;P49626	P10664	RPL4A;RPL4B	60S ribosomal protein L4-A;60S ribosomal protein L4-B	>sp|P10664|RL4A_YEAST 60S ribosomal protein L4-A OS=Saccharomyces cerevisiae (strain ATCC 204508 / S288c) GN=RPL4A PE=1 SV=4;>sp|P49626|RL4B_YEAST 60S ribosomal protein L4-B OS=Saccharomyces cerevisiae (strain ATCC 204508 / S288c) GN=RPL4B PE=1 SV=2	MSMS	0	130508_TK63_2_SILAC280Hvs413H_3	1	IPK63_413_2	722.83	2	722.832	1443.65	NaN	NaN	NaN	NaN	NaN	NaN	62.51	NaN	1	62.51	62.01	63.01	3.8147e-06		0	0	0	0.0031158	1	6830	99.927	77.042
AGIIIAK	7	1	0	Unmodified	_AGIIIAK_					0	0	0	P25443	P25443	P25443	RPS2	40S ribosomal protein S2	>sp|P25443|RS2_YEAST 40S ribosomal protein S2 OS=Saccharomyces cerevisiae (strain ATCC 204508 / S288c) GN=RPS2 PE=1 SV=3	MSMS	0	130508_TK63_2_SILAC280Hvs413H_1	1	IPK63_413_2	343.23	2	343.234	684.453	NaN	NaN	NaN	NaN	NaN	NaN	66.436	NaN	1	66.436	65.936	66.936	0		0	0	0	0.02223	1	7269	97.596	41.086
AGIIIAK	7	1	0	Unmodified	_AGIIIAK_					0	0	0	P25443	P25443	P25443	RPS2	40S ribosomal protein S2	>sp|P25443|RS2_YEAST 40S ribosomal protein S2 OS=Saccharomyces cerevisiae (strain ATCC 204508 / S288c) GN=RPS2 PE=1 SV=3	ISO-MSMS	0	130508_TK63_2_SILAC280Hvs413H_2	1	IPK63_413_2	343.23	2	343.234	684.453	NaN	NaN	-0.085166	NaN	NaN	NaN	67.387	NaN	1.0182	67.387	66.725	67.743	0		0	0	0	0.013326	1	7546	92.692	42.573
AGIIIAK	7	1	0	Unmodified	_AGIIIAK_					0	0	0	P25443	P25443	P25443	RPS2	40S ribosomal protein S2	>sp|P25443|RS2_YEAST 40S ribosomal protein S2 OS=Saccharomyces cerevisiae (strain ATCC 204508 / S288c) GN=RPS2 PE=1 SV=3	MSMS	0	130508_TK63_2_SILAC280Hvs413H_3	1	IPK63_413_2	343.23	2	343.234	684.453	NaN	NaN	NaN	NaN	NaN	NaN	66.619	NaN	1	66.619	66.119	67.119	0		0	0	0	0.01056	1	7490	102.98	46.47
AGIISAAK	8	1	0	Unmodified	_AGIISAAK_					0	0	0	P32324	P32324	P32324	EFT1	Elongation factor 2	>sp|P32324|EF2_YEAST Elongation factor 2 OS=Saccharomyces cerevisiae (strain ATCC 204508 / S288c) GN=EFT1 PE=1 SV=1	ISO-MSMS	0	130508_TK63_2_SILAC280Hvs413H_1	1	IPK63_413_2	365.73	2	365.727	729.438	NaN	NaN	-0.24651	NaN	NaN	NaN	54.522	NaN	4.5044	54.522	52.383	56.887	3.8147e-06		0	0	0	0.0082042	3	5085	84.568	39.876
AGIISAAK	8	1	0	Unmodified	_AGIISAAK_					0	0	0	P32324	P32324	P32324	EFT1	Elongation factor 2	>sp|P32324|EF2_YEAST Elongation factor 2 OS=Saccharomyces cerevisiae (strain ATCC 204508 / S288c) GN=EFT1 PE=1 SV=1	ISO-MSMS	0	130508_TK63_2_SILAC280Hvs413H_2	1	IPK63_413_2	365.73	2	365.727	729.438	NaN	NaN	-0.11589	NaN	NaN	NaN	55.697	NaN	5.653	55.697	52.728	58.381	3.8147e-06		0	0	0	0.014482	3	5412	73.248	33.145
AGIISAAK	8	1	0	Unmodified	_AGIISAAK_					0	0	0	P32324	P32324	P32324	EFT1	Elongation factor 2	>sp|P32324|EF2_YEAST Elongation factor 2 OS=Saccharomyces cerevisiae (strain ATCC 204508 / S288c) GN=EFT1 PE=1 SV=1	ISO-MSMS	0	130508_TK63_2_SILAC280Hvs413H_3	1	IPK63_413_2	365.73	2	365.727	729.438	NaN	NaN	-0.20986	NaN	NaN	NaN	54.478	NaN	4.8025	54.478	52.2	57.003	0		0	0	0	0.012269	3	5276	75.738	31.046
AGIVGLANVGK	11	1	0	Unmodified	_AGIVGLANVGK_					0	0	0	P38219	P38219	P38219	OLA1	Uncharacterized GTP-binding protein OLA1	>sp|P38219|OLA1_YEAST Uncharacterized GTP-binding protein OLA1 OS=Saccharomyces cerevisiae (strain ATCC 204508 / S288c) GN=OLA1 PE=1 SV=1	MSMS	0	130410_2TK63_SILAC280Hvs413H_glycine	1	IPK63_413_1	499.81	2	499.803	997.592	NaN	NaN	NaN	NaN	NaN	NaN	115.34	NaN	1	115.34	114.84	115.84	-7.6294e-06		0	0	0	0.032699	1	18847	67.334	46.104
AGLDNVDAESK	11	1	0	Unmodified	_AGLDNVDAESK_					0	0	0	P09064	P09064	P09064	SUI3	Eukaryotic translation initiation factor 2 subunit beta	>sp|P09064|IF2B_YEAST Eukaryotic translation initiation factor 2 subunit beta OS=Saccharomyces cerevisiae (strain ATCC 204508 / S288c) GN=SUI3 PE=1 SV=2	ISO-MSMS	0	130409_2TK63_SILAC280Hvs413H_glycine	1	IPK63_413_1	560.27	2	559.77	1117.53	NaN	NaN	0.014601	NaN	NaN	NaN	32.527	NaN	1.1017	32.527	32.01	33.112	0		0	0	0	0.0078229	2	3830	75.739	75.739
AGLDNVDAESK	11	1	0	Unmodified	_AGLDNVDAESK_					0	0	0	P09064	P09064	P09064	SUI3	Eukaryotic translation initiation factor 2 subunit beta	>sp|P09064|IF2B_YEAST Eukaryotic translation initiation factor 2 subunit beta OS=Saccharomyces cerevisiae (strain ATCC 204508 / S288c) GN=SUI3 PE=1 SV=2	MSMS	0	130412_2TK63_SILAC280Hvs413H_glycine	1	IPK63_413_1	559.77	2	559.77	1117.53	NaN	NaN	NaN	NaN	NaN	NaN	34.303	NaN	1	34.303	33.803	34.803	0		0	0	0	0.032327	1	3987	67.519	45.848
AGLDNVDAESK	11	1	0	Unmodified	_AGLDNVDAESK_					0	0	0	P09064	P09064	P09064	SUI3	Eukaryotic translation initiation factor 2 subunit beta	>sp|P09064|IF2B_YEAST Eukaryotic translation initiation factor 2 subunit beta OS=Saccharomyces cerevisiae (strain ATCC 204508 / S288c) GN=SUI3 PE=1 SV=2	ISO-MSMS	0	130508_TK63_2_SILAC280Hvs413H_2	1	IPK63_413_2	559.77	2	559.77	1117.53	NaN	NaN	-0.051086	NaN	NaN	NaN	63.323	NaN	1.7199	63.323	62.46	64.18	-3.8147e-06		0	0	0	0.051918	1	6805	47.712	28.755
AGLDNVDAESK	11	1	0	Unmodified	_AGLDNVDAESK_					0	0	0	P09064	P09064	P09064	SUI3	Eukaryotic translation initiation factor 2 subunit beta	>sp|P09064|IF2B_YEAST Eukaryotic translation initiation factor 2 subunit beta OS=Saccharomyces cerevisiae (strain ATCC 204508 / S288c) GN=SUI3 PE=1 SV=2	ISO-MSMS	0	130508_TK63_2_SILAC280Hvs413H_3	1	IPK63_413_2	559.77	2	559.77	1117.53	NaN	NaN	-7.5648e-05	NaN	NaN	NaN	62.266	NaN	1.031	62.266	61.707	62.738	0		0	0	0	0.036434	1	6789	53.034	53.034
AGLIAAR	7	0	1	Unmodified	_AGLIAAR_					0	0	0	P0CX45;P0CX46	P0CX45	P0CX45	RPL2A;RPL2B	60S ribosomal protein L2-A;60S ribosomal protein L2-B	>sp|P0CX45|RL2A_YEAST 60S ribosomal protein L2-A OS=Saccharomyces cerevisiae (strain ATCC 204508 / S288c) GN=RPL2A PE=1 SV=1;>sp|P0CX46|RL2B_YEAST 60S ribosomal protein L2-B OS=Saccharomyces cerevisiae (strain ATCC 204508 / S288c) GN=RPL2B PE=1 SV=1	MULTI-MSMS		130508_TK63_2_SILAC280Hvs413H_2	1	IPK63_413_2	336.21	2	336.214	670.413	74131.2	0.36346	-0.032974	0.33049	336.214	339.224	58.002	NaN	4.7472	58.002	55.789	60.536	0		0	0	0	0.0025113	3	6006	92.692	92.692
AGLIAAR	7	0	1	Unmodified	_AGLIAAR_					0	0	0	P0CX45;P0CX46	P0CX45	P0CX45	RPL2A;RPL2B	60S ribosomal protein L2-A;60S ribosomal protein L2-B	>sp|P0CX45|RL2A_YEAST 60S ribosomal protein L2-A OS=Saccharomyces cerevisiae (strain ATCC 204508 / S288c) GN=RPL2A PE=1 SV=1;>sp|P0CX46|RL2B_YEAST 60S ribosomal protein L2-B OS=Saccharomyces cerevisiae (strain ATCC 204508 / S288c) GN=RPL2B PE=1 SV=1	ISO-MSMS	1	130508_TK63_2_SILAC280Hvs413H_2	1	IPK63_413_2	339.22	2	336.214	670.413	NaN	NaN	-0.058226	NaN	NaN	NaN	58.738	NaN	1.1121	58.738	58.357	59.469	0		0	0	0	0.036712	1	6094	64.776	64.776
AGLIAAR	7	0	1	Unmodified	_AGLIAAR_					0	0	0	P0CX45;P0CX46	P0CX45	P0CX45	RPL2A;RPL2B	60S ribosomal protein L2-A;60S ribosomal protein L2-B	>sp|P0CX45|RL2A_YEAST 60S ribosomal protein L2-A OS=Saccharomyces cerevisiae (strain ATCC 204508 / S288c) GN=RPL2A PE=1 SV=1;>sp|P0CX46|RL2B_YEAST 60S ribosomal protein L2-B OS=Saccharomyces cerevisiae (strain ATCC 204508 / S288c) GN=RPL2B PE=1 SV=1	MULTI-MSMS		130508_TK63_2_SILAC280Hvs413H_3	1	IPK63_413_2	336.21	2	336.214	670.413	73991.2	0.53323	-0.13233	0.4009	336.213	339.223	56.851	NaN	4.0729	56.851	54.642	58.715	0		0	0	0	0.0025113	3	5904	92.692	92.692
AGLNIIR	7	0	1	Unmodified	_AGLNIIR_					0	0	0	P52489	P52489	P52489	PYK2	Pyruvate kinase 2	>sp|P52489|KPYK2_YEAST Pyruvate kinase 2 OS=Saccharomyces cerevisiae (strain ATCC 204508 / S288c) GN=PYK2 PE=1 SV=1	MULTI-MSMS		130508_TK63_2_SILAC280Hvs413H_1	1	IPK63_413_2	378.74	2	378.74	755.465	70304.9	0.45715	-0.068157	0.38899	378.74	381.75	70.77	NaN	8.2465	70.77	68.334	76.58	0		0	0	0	0.0022962	4	8395	94.163	8.0768
AGLNIIR	7	0	1	Unmodified	_AGLNIIR_					0	0	0	P52489	P52489	P52489	PYK2	Pyruvate kinase 2	>sp|P52489|KPYK2_YEAST Pyruvate kinase 2 OS=Saccharomyces cerevisiae (strain ATCC 204508 / S288c) GN=PYK2 PE=1 SV=1	MULTI-MSMS		130508_TK63_2_SILAC280Hvs413H_2	1	IPK63_413_2	381.75	2	378.74	755.465	69443.4	0.50339	-0.13554	0.36785	378.74	381.75	71.697	NaN	6.2841	71.697	69.352	75.636	0		0	0	0	0.0106	1	8291	51.572	10.27
AGLTFPVGR	9	0	1	Unmodified	_AGLTFPVGR_					0	0	0	P04911;P04912	P04911	P04911	HTA1;HTA2	Histone H2A.1;Histone H2A.2	>sp|P04911|H2A1_YEAST Histone H2A.1 OS=Saccharomyces cerevisiae (strain ATCC 204508 / S288c) GN=HTA1 PE=1 SV=2;>sp|P04912|H2A2_YEAST Histone H2A.2 OS=Saccharomyces cerevisiae (strain ATCC 204508 / S288c) GN=HTA2 PE=1 SV=2	ISO-MSMS	0	130508_TK63_2_SILAC280Hvs413H_2	1	IPK63_413_2	459.27	2	459.264	916.513	NaN	NaN	0.086117	NaN	NaN	NaN	134.34	NaN	3.2995	134.34	132.93	136.23	0		0	0	0	0.03912	2	21768	48.423	21.821
AGNTGLATAFFNSENSNIVK	20	1	0	Unmodified	_AGNTGLATAFFNSENSNIVK_					0	0	0	P06634	P06634	P06634	DED1	ATP-dependent RNA helicase DED1	>sp|P06634|DED1_YEAST ATP-dependent RNA helicase DED1 OS=Saccharomyces cerevisiae (strain ATCC 204508 / S288c) GN=DED1 PE=1 SV=2	ISO-MSMS	0	130508_TK63_2_SILAC280Hvs413H_1	1	IPK63_413_2	1028.02	2	1028.01	2054.01	NaN	NaN	-1.8968	NaN	NaN	NaN	142.26	NaN	2.1659	142.26	141.24	143.41	0		0	0	0	9.56e-09	1	24096	117.84	84.222
AGNTGLATAFFNSENSNIVK	20	1	0	Unmodified	_AGNTGLATAFFNSENSNIVK_					0	0	0	P06634	P06634	P06634	DED1	ATP-dependent RNA helicase DED1	>sp|P06634|DED1_YEAST ATP-dependent RNA helicase DED1 OS=Saccharomyces cerevisiae (strain ATCC 204508 / S288c) GN=DED1 PE=1 SV=2	ISO-MSMS	0	130508_TK63_2_SILAC280Hvs413H_3	1	IPK63_413_2	1028.52	2	1028.01	2054.01	NaN	NaN	-1.5865	NaN	NaN	NaN	142.06	NaN	2.6059	142.06	141.06	143.67	0		0	0	0	6.8391e-09	1	24089	123	83.373
AGVCEYNEDSR	11	0	1	Unmodified	_AGVCEYNEDSR_					0	0	0	O13563	O13563	O13563	RPN13	26S proteasome regulatory subunit RPN13	>sp|O13563|RPN13_YEAST 26S proteasome regulatory subunit RPN13 OS=Saccharomyces cerevisiae (strain ATCC 204508 / S288c) GN=RPN13 PE=1 SV=1	ISO-MSMS	0	130508_TK63_2_SILAC280Hvs413H_1	1	IPK63_413_2	650.26	2	650.267	1298.52	NaN	NaN	-0.024564	NaN	NaN	NaN	60.865	NaN	1.0177	60.865	60.352	61.37	0		0	0	0	5.9839e-06	2	6328	147.26	147.26
AGVCEYNEDSR	11	0	1	Unmodified	_AGVCEYNEDSR_					0	0	0	O13563	O13563	O13563	RPN13	26S proteasome regulatory subunit RPN13	>sp|O13563|RPN13_YEAST 26S proteasome regulatory subunit RPN13 OS=Saccharomyces cerevisiae (strain ATCC 204508 / S288c) GN=RPN13 PE=1 SV=1	ISO-MSMS	0	130508_TK63_2_SILAC280Hvs413H_2	1	IPK63_413_2	650.27	2	650.267	1298.52	NaN	NaN	-0.086024	NaN	NaN	NaN	61.933	NaN	1.7103	61.933	61.277	62.988	-3.8147e-06		0	0	0	0.00067099	2	6573	115.33	115.33
AGVCEYNEDSR	11	0	1	Unmodified	_AGVCEYNEDSR_					0	0	0	O13563	O13563	O13563	RPN13	26S proteasome regulatory subunit RPN13	>sp|O13563|RPN13_YEAST 26S proteasome regulatory subunit RPN13 OS=Saccharomyces cerevisiae (strain ATCC 204508 / S288c) GN=RPN13 PE=1 SV=1	ISO-MSMS	0	130508_TK63_2_SILAC280Hvs413H_3	1	IPK63_413_2	650.27	2	650.267	1298.52	NaN	NaN	-0.026642	NaN	NaN	NaN	60.934	NaN	1.5352	60.934	60.331	61.866	3.8147e-06		0	0	0	0.00035985	1	6512	121.68	121.68
AHNVSTSNNSPSTDNDSISK	20	1	0	Unmodified	_AHNVSTSNNSPSTDNDSISK_					0	0	0	P0C2I3;P0C2I5;P0C2I6;P0C2I7;P0C2I9;P0C2J1;P47098;P47100;Q03434;Q03612;Q12141;Q12273;Q12414;Q07793;O74302;P0C2I8;P0CX57;P0CX58;P0CX70;P0CX71;P0CX72;P0CX73;P0CX74;P0CX75;P0CX76;P47099;Q12085;Q6Q5H1;Q92392;O13535;P0C2J0;Q12193;P0C2I2;Q03619;Q03855;Q04670;Q04711;Q12088;Q12269;Q12316;Q92393;Q99337;P0C2I4;P0CX59;P0CX60;P0CX65;P0CX66;P0CX67;P0CX68;P0CX69;Q03856;Q04706;Q12217;Q12470;Q12485	P0C2I3	P0C2I3	TY1B-DR6;TY1B-LR2;TY1B-LR3;TY1B-LR4;TY1B-PR1;TY1B-PR3;TY1B-JR1;TY1B-JR2;TY1B-ML2;TY1B-ER1;TY1B-GR1;TY1B-OL;TY1B-PL;TY1B-DR4;TY1A-DR4;TY1A-LR4;TY1A-A;TY1A-PR1;TY1A-DR6;TY1A-ER1;TY1A-LR2;TY1A-PL;TY1A-JR1;TY1A-LR3;TY1A-ML2;TY1A-JR2;TY1A-GR1;TY1A-PR3;TY1A-OL;TY1B-H;TY1B-PR2;TY1B-BR;TY1B-DR5;TY1B-ER2;TY1B-DR1;TY1B-MR2;TY1B-ML1;TY1B-LR1;TY1B-GR2;TY1B-GR3;TY1B-OR;TY1B-NL2;TY1A-H;TY1A-OR;TY1A-PR2;TY1A-DR…	Transposon Ty1-DR6 Gag-Pol polyprotein;Capsid protein;Ty1 protease;Integrase;Reverse transcriptase/ribonuclease H;Transposon Ty1-LR2 Gag-Pol polyprotein;Capsid protein;Ty1 protease;Integrase;Reverse transcriptase/ribonuclease H;Transposon Ty1-LR3 Gag-Pol polyprotein;Capsid protein;Ty1 protease;Integrase;Reverse transcriptase/ribonuclease H;Transposon Ty1-LR4 Gag-Pol polyprotein;Capsid protein;Ty1…	>sp|P0C2I3|YD15B_YEAST Transposon Ty1-DR6 Gag-Pol polyprotein OS=Saccharomyces cerevisiae (strain ATCC 204508 / S288c) GN=TY1B-DR6 PE=3 SV=1;>sp|P0C2I5|YL12B_YEAST Transposon Ty1-LR2 Gag-Pol polyprotein OS=Saccharomyces cerevisiae (strain ATCC 204508 / S28	ISO-MSMS	0	130508_TK63_2_SILAC280Hvs413H_1	1	IPK63_413_2	692.31	3	692.314	2073.92	NaN	NaN	0.049857	NaN	NaN	NaN	57.702	NaN	1.7112	57.702	57.034	58.745	0		0	0	0	5.1287e-09	3	5804	126.25	115.63
AHNVSTSNNSPSTDNDSISK	20	1	0	Unmodified	_AHNVSTSNNSPSTDNDSISK_					0	0	0	P0C2I3;P0C2I5;P0C2I6;P0C2I7;P0C2I9;P0C2J1;P47098;P47100;Q03434;Q03612;Q12141;Q12273;Q12414;Q07793;O74302;P0C2I8;P0CX57;P0CX58;P0CX70;P0CX71;P0CX72;P0CX73;P0CX74;P0CX75;P0CX76;P47099;Q12085;Q6Q5H1;Q92392;O13535;P0C2J0;Q12193;P0C2I2;Q03619;Q03855;Q04670;Q04711;Q12088;Q12269;Q12316;Q92393;Q99337;P0C2I4;P0CX59;P0CX60;P0CX65;P0CX66;P0CX67;P0CX68;P0CX69;Q03856;Q04706;Q12217;Q12470;Q12485	P0C2I3	P0C2I3	TY1B-DR6;TY1B-LR2;TY1B-LR3;TY1B-LR4;TY1B-PR1;TY1B-PR3;TY1B-JR1;TY1B-JR2;TY1B-ML2;TY1B-ER1;TY1B-GR1;TY1B-OL;TY1B-PL;TY1B-DR4;TY1A-DR4;TY1A-LR4;TY1A-A;TY1A-PR1;TY1A-DR6;TY1A-ER1;TY1A-LR2;TY1A-PL;TY1A-JR1;TY1A-LR3;TY1A-ML2;TY1A-JR2;TY1A-GR1;TY1A-PR3;TY1A-OL;TY1B-H;TY1B-PR2;TY1B-BR;TY1B-DR5;TY1B-ER2;TY1B-DR1;TY1B-MR2;TY1B-ML1;TY1B-LR1;TY1B-GR2;TY1B-GR3;TY1B-OR;TY1B-NL2;TY1A-H;TY1A-OR;TY1A-PR2;TY1A-DR…	Transposon Ty1-DR6 Gag-Pol polyprotein;Capsid protein;Ty1 protease;Integrase;Reverse transcriptase/ribonuclease H;Transposon Ty1-LR2 Gag-Pol polyprotein;Capsid protein;Ty1 protease;Integrase;Reverse transcriptase/ribonuclease H;Transposon Ty1-LR3 Gag-Pol polyprotein;Capsid protein;Ty1 protease;Integrase;Reverse transcriptase/ribonuclease H;Transposon Ty1-LR4 Gag-Pol polyprotein;Capsid protein;Ty1…	>sp|P0C2I3|YD15B_YEAST Transposon Ty1-DR6 Gag-Pol polyprotein OS=Saccharomyces cerevisiae (strain ATCC 204508 / S288c) GN=TY1B-DR6 PE=3 SV=1;>sp|P0C2I5|YL12B_YEAST Transposon Ty1-LR2 Gag-Pol polyprotein OS=Saccharomyces cerevisiae (strain ATCC 204508 / S28	ISO-MSMS	0	130508_TK63_2_SILAC280Hvs413H_2	1	IPK63_413_2	692.65	3	692.314	2073.92	NaN	NaN	0.12037	NaN	NaN	NaN	58.699	NaN	1.6091	58.699	58.104	59.713	-3.8147e-06		0	0	0	5.5001e-06	3	6007	109.54	93.909
AHNVSTSNNSPSTDNDSISK	20	1	0	Unmodified	_AHNVSTSNNSPSTDNDSISK_					0	0	0	P0C2I3;P0C2I5;P0C2I6;P0C2I7;P0C2I9;P0C2J1;P47098;P47100;Q03434;Q03612;Q12141;Q12273;Q12414;Q07793;O74302;P0C2I8;P0CX57;P0CX58;P0CX70;P0CX71;P0CX72;P0CX73;P0CX74;P0CX75;P0CX76;P47099;Q12085;Q6Q5H1;Q92392;O13535;P0C2J0;Q12193;P0C2I2;Q03619;Q03855;Q04670;Q04711;Q12088;Q12269;Q12316;Q92393;Q99337;P0C2I4;P0CX59;P0CX60;P0CX65;P0CX66;P0CX67;P0CX68;P0CX69;Q03856;Q04706;Q12217;Q12470;Q12485	P0C2I3	P0C2I3	TY1B-DR6;TY1B-LR2;TY1B-LR3;TY1B-LR4;TY1B-PR1;TY1B-PR3;TY1B-JR1;TY1B-JR2;TY1B-ML2;TY1B-ER1;TY1B-GR1;TY1B-OL;TY1B-PL;TY1B-DR4;TY1A-DR4;TY1A-LR4;TY1A-A;TY1A-PR1;TY1A-DR6;TY1A-ER1;TY1A-LR2;TY1A-PL;TY1A-JR1;TY1A-LR3;TY1A-ML2;TY1A-JR2;TY1A-GR1;TY1A-PR3;TY1A-OL;TY1B-H;TY1B-PR2;TY1B-BR;TY1B-DR5;TY1B-ER2;TY1B-DR1;TY1B-MR2;TY1B-ML1;TY1B-LR1;TY1B-GR2;TY1B-GR3;TY1B-OR;TY1B-NL2;TY1A-H;TY1A-OR;TY1A-PR2;TY1A-DR…	Transposon Ty1-DR6 Gag-Pol polyprotein;Capsid protein;Ty1 protease;Integrase;Reverse transcriptase/ribonuclease H;Transposon Ty1-LR2 Gag-Pol polyprotein;Capsid protein;Ty1 protease;Integrase;Reverse transcriptase/ribonuclease H;Transposon Ty1-LR3 Gag-Pol polyprotein;Capsid protein;Ty1 protease;Integrase;Reverse transcriptase/ribonuclease H;Transposon Ty1-LR4 Gag-Pol polyprotein;Capsid protein;Ty1…	>sp|P0C2I3|YD15B_YEAST Transposon Ty1-DR6 Gag-Pol polyprotein OS=Saccharomyces cerevisiae (strain ATCC 204508 / S288c) GN=TY1B-DR6 PE=3 SV=1;>sp|P0C2I5|YL12B_YEAST Transposon Ty1-LR2 Gag-Pol polyprotein OS=Saccharomyces cerevisiae (strain ATCC 204508 / S28	ISO-MSMS	0	130508_TK63_2_SILAC280Hvs413H_3	1	IPK63_413_2	692.31	3	692.314	2073.92	NaN	NaN	0.21529	NaN	NaN	NaN	57.647	NaN	2.1422	57.647	56.939	59.081	0		0	0	0	1.5333e-05	3	5914	97.081	97.081
AHSCNNSSYVDSNK	14	1	0	Unmodified	_AHSCNNSSYVDSNK_					0	0	0	Q12207	Q12207	Q12207	NCE102	Non-classical export protein 2	>sp|Q12207|NCE2_YEAST Non-classical export protein 2 OS=Saccharomyces cerevisiae (strain ATCC 204508 / S288c) GN=NCE102 PE=1 SV=1	ISO-MSMS	0	130409_2TK63_SILAC280Hvs413H_glycine	1	IPK63_413_1	791.83	2	791.831	1581.65	NaN	NaN	0.55042	NaN	NaN	NaN	15.653	NaN	1.7935	15.653	14.891	16.684	0		0	0	0	7.1901e-17	2	1417	183.81	183.81
AHSCNNSSYVDSNK	14	1	0	Unmodified	_AHSCNNSSYVDSNK_					0	0	0	Q12207	Q12207	Q12207	NCE102	Non-classical export protein 2	>sp|Q12207|NCE2_YEAST Non-classical export protein 2 OS=Saccharomyces cerevisiae (strain ATCC 204508 / S288c) GN=NCE102 PE=1 SV=1	ISO-MSMS	0	130409_2TK63_SILAC280Hvs413H_glycine	1	IPK63_413_1	528.22	3	528.223	1581.65	NaN	NaN	0.30116	NaN	NaN	NaN	15.709	NaN	2.2092	15.709	14.743	16.952	9.5367e-07		0	0	0	0.040023	1	1409	55.196	46.467
AHSCNNSSYVDSNK	14	1	0	Unmodified	_AHSCNNSSYVDSNK_					0	0	0	Q12207	Q12207	Q12207	NCE102	Non-classical export protein 2	>sp|Q12207|NCE2_YEAST Non-classical export protein 2 OS=Saccharomyces cerevisiae (strain ATCC 204508 / S288c) GN=NCE102 PE=1 SV=1	ISO-MSMS	0	130410_2TK63_SILAC280Hvs413H_glycine	1	IPK63_413_1	791.83	2	791.831	1581.65	NaN	NaN	0.37641	NaN	NaN	NaN	16.639	NaN	1.5497	16.639	15.808	17.358	0		0	0	0	1.1548e-16	2	1502	177.38	177.38
AHSCNNSSYVDSNK	14	1	0	Unmodified	_AHSCNNSSYVDSNK_					0	0	0	Q12207	Q12207	Q12207	NCE102	Non-classical export protein 2	>sp|Q12207|NCE2_YEAST Non-classical export protein 2 OS=Saccharomyces cerevisiae (strain ATCC 204508 / S288c) GN=NCE102 PE=1 SV=1	ISO-MSMS	0	130412_2TK63_SILAC280Hvs413H_glycine	1	IPK63_413_1	792.33	2	791.831	1581.65	NaN	NaN	0.71004	NaN	NaN	NaN	17.011	NaN	1.2908	17.011	16.272	17.562	0		0	0	0	1.2282e-07	2	1596	146.59	146.59
AHSCNNSSYVDSNK	14	1	0	Unmodified	_AHSCNNSSYVDSNK_					0	0	0	Q12207	Q12207	Q12207	NCE102	Non-classical export protein 2	>sp|Q12207|NCE2_YEAST Non-classical export protein 2 OS=Saccharomyces cerevisiae (strain ATCC 204508 / S288c) GN=NCE102 PE=1 SV=1	ISO-MSMS	0	130508_TK63_2_SILAC280Hvs413H_1	1	IPK63_413_2	791.83	2	791.831	1581.65	NaN	NaN	0.09326	NaN	NaN	NaN	42.921	NaN	0.96603	42.921	42.375	43.341	0		0	0	0	0.00041056	2	3602	111.12	98.733
AHSCNNSSYVDSNK	14	1	0	Unmodified	_AHSCNNSSYVDSNK_					0	0	0	Q12207	Q12207	Q12207	NCE102	Non-classical export protein 2	>sp|Q12207|NCE2_YEAST Non-classical export protein 2 OS=Saccharomyces cerevisiae (strain ATCC 204508 / S288c) GN=NCE102 PE=1 SV=1	ISO-MSMS	0	130508_TK63_2_SILAC280Hvs413H_1	1	IPK63_413_2	791.84	2	791.831	1581.65	NaN	NaN	0.11423	NaN	NaN	NaN	43.811	NaN	1.2743	43.811	43.201	44.476	0		0	0	0	2.0635e-05	3	3758	130.61	121.08
AHSCNNSSYVDSNK	14	1	0	Unmodified	_AHSCNNSSYVDSNK_					0	0	0	Q12207	Q12207	Q12207	NCE102	Non-classical export protein 2	>sp|Q12207|NCE2_YEAST Non-classical export protein 2 OS=Saccharomyces cerevisiae (strain ATCC 204508 / S288c) GN=NCE102 PE=1 SV=1	ISO-MSMS	0	130508_TK63_2_SILAC280Hvs413H_2	1	IPK63_413_2	791.83	2	791.831	1581.65	NaN	NaN	0.012691	NaN	NaN	NaN	43.974	NaN	0.78852	43.974	43.457	44.246	0		0	0	0	0.00073059	1	3868	105.99	105.99
AHSCNNSSYVDSNK	14	1	0	Unmodified	_AHSCNNSSYVDSNK_					0	0	0	Q12207	Q12207	Q12207	NCE102	Non-classical export protein 2	>sp|Q12207|NCE2_YEAST Non-classical export protein 2 OS=Saccharomyces cerevisiae (strain ATCC 204508 / S288c) GN=NCE102 PE=1 SV=1	ISO-MSMS	0	130508_TK63_2_SILAC280Hvs413H_3	1	IPK63_413_2	792.32	2	791.831	1581.65	NaN	NaN	0.37659	NaN	NaN	NaN	43.061	NaN	0.80345	43.061	42.622	43.426	0		0	0	0	5.5404e-05	2	3836	121.45	121.45
AHSCNNSSYVDSNK	14	1	0	Unmodified	_AHSCNNSSYVDSNK_					0	0	0	Q12207	Q12207	Q12207	NCE102	Non-classical export protein 2	>sp|Q12207|NCE2_YEAST Non-classical export protein 2 OS=Saccharomyces cerevisiae (strain ATCC 204508 / S288c) GN=NCE102 PE=1 SV=1	ISO-MSMS	0	130508_TK63_2_SILAC280Hvs413H_3	1	IPK63_413_2	792.32	2	791.831	1581.65	NaN	NaN	0.10465	NaN	NaN	NaN	43.538	NaN	0.28473	43.538	43.394	43.679	0		0	0	0	5.0344e-05	1	3916	122.78	122.78
AHSCNNSSYVDSNKITQGSGTR	22	1	1	Unmodified	_AHSCNNSSYVDSNKITQGSGTR_					0	0	0	Q12207	Q12207	Q12207	NCE102	Non-classical export protein 2	>sp|Q12207|NCE2_YEAST Non-classical export protein 2 OS=Saccharomyces cerevisiae (strain ATCC 204508 / S288c) GN=NCE102 PE=1 SV=1	ISO-MSMS	0	130508_TK63_2_SILAC280Hvs413H_1	1	IPK63_413_2	795.36	3	795.028	2382.06	NaN	NaN	-0.6306	NaN	NaN	NaN	142.92	NaN	3.544	142.92	141.37	144.92	0		0	0	0	0.0035878	2	24200	85.974	70.733
AHSCNNSSYVDSNKITQGSGTR	22	1	1	Unmodified	_AHSCNNSSYVDSNKITQGSGTR_					0	0	0	Q12207	Q12207	Q12207	NCE102	Non-classical export protein 2	>sp|Q12207|NCE2_YEAST Non-classical export protein 2 OS=Saccharomyces cerevisiae (strain ATCC 204508 / S288c) GN=NCE102 PE=1 SV=1	ISO-MSMS	0	130508_TK63_2_SILAC280Hvs413H_2	1	IPK63_413_2	795.36	3	795.028	2382.06	NaN	NaN	-1.4412	NaN	NaN	NaN	142.87	NaN	1.5966	142.87	141.96	143.56	0		0	0	0	1.0298e-07	2	24180	122.53	88.131
AHSCNNSSYVDSNKITQGSGTR	22	1	1	Unmodified	_AHSCNNSSYVDSNKITQGSGTR_					0	0	0	Q12207	Q12207	Q12207	NCE102	Non-classical export protein 2	>sp|Q12207|NCE2_YEAST Non-classical export protein 2 OS=Saccharomyces cerevisiae (strain ATCC 204508 / S288c) GN=NCE102 PE=1 SV=1	ISO-MSMS	0	130508_TK63_2_SILAC280Hvs413H_2	1	IPK63_413_2	795.7	3	795.028	2382.06	NaN	NaN	-0.51457	NaN	NaN	NaN	144.05	NaN	1.9095	144.05	143.35	145.26	0		0	0	0	0.0022722	2	24520	90.22	74.495
AHSCNNSSYVDSNKITQGSGTR	22	1	1	Unmodified	_AHSCNNSSYVDSNKITQGSGTR_					0	0	0	Q12207	Q12207	Q12207	NCE102	Non-classical export protein 2	>sp|Q12207|NCE2_YEAST Non-classical export protein 2 OS=Saccharomyces cerevisiae (strain ATCC 204508 / S288c) GN=NCE102 PE=1 SV=1	ISO-MSMS	0	130508_TK63_2_SILAC280Hvs413H_3	1	IPK63_413_2	795.36	3	795.028	2382.06	NaN	NaN	-0.63533	NaN	NaN	NaN	143.31	NaN	2.6859	143.31	142.15	144.84	1.5259e-05		0	0	0	1.1045e-06	2	24334	116.39	97.604
AIANGQVDGFPTQEECR	17	0	1	Unmodified	_AIANGQVDGFPTQEECR_					0	0	0	P16521	P16521	P16521	YEF3	Elongation factor 3A	>sp|P16521|EF3A_YEAST Elongation factor 3A OS=Saccharomyces cerevisiae (strain ATCC 204508 / S288c) GN=YEF3 PE=1 SV=4	ISO-MSMS	0	130409_2TK63_SILAC280Hvs413H_glycine	1	IPK63_413_1	946.44	2	946.434	1890.85	NaN	NaN	0.37232	NaN	NaN	NaN	96.541	NaN	0.5285	96.541	96.274	96.803	0		0	0	0	5.9398e-10	1	15160	138.55	126.01
AIANGQVDGFPTQEECR	17	0	1	Unmodified	_AIANGQVDGFPTQEECR_					0	0	0	P16521	P16521	P16521	YEF3	Elongation factor 3A	>sp|P16521|EF3A_YEAST Elongation factor 3A OS=Saccharomyces cerevisiae (strain ATCC 204508 / S288c) GN=YEF3 PE=1 SV=4	MSMS	0	130410_2TK63_SILAC280Hvs413H_glycine	1	IPK63_413_1	946.44	2	946.434	1890.85	NaN	NaN	NaN	NaN	NaN	NaN	96.765	NaN	1	96.765	96.265	97.265	0		0	0	0	9.4852e-27	1	15209	154.51	137.09
AIANGQVDGFPTQEECR	17	0	1	Unmodified	_AIANGQVDGFPTQEECR_					0	0	0	P16521	P16521	P16521	YEF3	Elongation factor 3A	>sp|P16521|EF3A_YEAST Elongation factor 3A OS=Saccharomyces cerevisiae (strain ATCC 204508 / S288c) GN=YEF3 PE=1 SV=4	ISO-MSMS	0	130508_TK63_2_SILAC280Hvs413H_1	1	IPK63_413_2	946.94	2	946.434	1890.85	NaN	NaN	-0.24204	NaN	NaN	NaN	98.352	NaN	1.8349	98.352	97.219	99.054	-7.6294e-06		0	0	0	2.8286e-14	2	14001	166.77	150.03
AIANGQVDGFPTQEECR	17	0	1	Unmodified	_AIANGQVDGFPTQEECR_					0	0	0	P16521	P16521	P16521	YEF3	Elongation factor 3A	>sp|P16521|EF3A_YEAST Elongation factor 3A OS=Saccharomyces cerevisiae (strain ATCC 204508 / S288c) GN=YEF3 PE=1 SV=4	ISO-MSMS	0	130508_TK63_2_SILAC280Hvs413H_1	1	IPK63_413_2	946.93	2	946.434	1890.85	NaN	NaN	-0.18659	NaN	NaN	NaN	99.299	NaN	0.55531	99.299	99.054	99.609	7.6294e-06		0	0	0	1.4296e-10	4	14287	151.39	120.85
AIANGQVDGFPTQEECR	17	0	1	Unmodified	_AIANGQVDGFPTQEECR_					0	0	0	P16521	P16521	P16521	YEF3	Elongation factor 3A	>sp|P16521|EF3A_YEAST Elongation factor 3A OS=Saccharomyces cerevisiae (strain ATCC 204508 / S288c) GN=YEF3 PE=1 SV=4	ISO-MSMS	0	130508_TK63_2_SILAC280Hvs413H_1	1	IPK63_413_2	946.92	2	946.434	1890.85	NaN	NaN	0.11161	NaN	NaN	NaN	100.99	NaN	2.2479	100.99	99.533	101.78	0		0	0	0	3.7499e-27	5	14739	202.34	182.59
AIANGQVDGFPTQEECR	17	0	1	Unmodified	_AIANGQVDGFPTQEECR_					0	0	0	P16521	P16521	P16521	YEF3	Elongation factor 3A	>sp|P16521|EF3A_YEAST Elongation factor 3A OS=Saccharomyces cerevisiae (strain ATCC 204508 / S288c) GN=YEF3 PE=1 SV=4	ISO-MSMS	0	130508_TK63_2_SILAC280Hvs413H_1	1	IPK63_413_2	946.44	2	946.434	1890.85	NaN	NaN	-0.2534	NaN	NaN	NaN	103.03	NaN	1.3034	103.03	102.34	103.64	-7.6294e-06		0	0	0	3.3896e-14	4	15157	165.16	149.77
AIANGQVDGFPTQEECR	17	0	1	Unmodified	_AIANGQVDGFPTQEECR_					0	0	0	P16521	P16521	P16521	YEF3	Elongation factor 3A	>sp|P16521|EF3A_YEAST Elongation factor 3A OS=Saccharomyces cerevisiae (strain ATCC 204508 / S288c) GN=YEF3 PE=1 SV=4	ISO-MSMS	0	130508_TK63_2_SILAC280Hvs413H_1	1	IPK63_413_2	946.92	2	946.434	1890.85	NaN	NaN	0.10426	NaN	NaN	NaN	104.03	NaN	1.1781	104.03	103.32	104.49	-7.6294e-06		0	0	0	5.242e-14	1	15384	159.81	122.72
AIANGQVDGFPTQEECR	17	0	1	Unmodified	_AIANGQVDGFPTQEECR_					0	0	0	P16521	P16521	P16521	YEF3	Elongation factor 3A	>sp|P16521|EF3A_YEAST Elongation factor 3A OS=Saccharomyces cerevisiae (strain ATCC 204508 / S288c) GN=YEF3 PE=1 SV=4	ISO-MSMS	0	130508_TK63_2_SILAC280Hvs413H_1	1	IPK63_413_2	946.43	2	946.434	1890.85	NaN	NaN	0.48477	NaN	NaN	NaN	104.99	NaN	0.91069	104.99	104.4	105.31	0		0	0	0	3.7862e-10	1	15524	144.68	144.68
AIANGQVDGFPTQEECR	17	0	1	Unmodified	_AIANGQVDGFPTQEECR_					0	0	0	P16521	P16521	P16521	YEF3	Elongation factor 3A	>sp|P16521|EF3A_YEAST Elongation factor 3A OS=Saccharomyces cerevisiae (strain ATCC 204508 / S288c) GN=YEF3 PE=1 SV=4	ISO-MSMS	0	130508_TK63_2_SILAC280Hvs413H_1	1	IPK63_413_2	946.92	2	946.434	1890.85	NaN	NaN	0.16254	NaN	NaN	NaN	105.53	NaN	0.57047	105.53	105.23	105.8	0		0	0	0	4.8677e-10	1	15752	141.6	131.53
AIANGQVDGFPTQEECR	17	0	1	Unmodified	_AIANGQVDGFPTQEECR_					0	0	0	P16521	P16521	P16521	YEF3	Elongation factor 3A	>sp|P16521|EF3A_YEAST Elongation factor 3A OS=Saccharomyces cerevisiae (strain ATCC 204508 / S288c) GN=YEF3 PE=1 SV=4	ISO-MSMS	0	130508_TK63_2_SILAC280Hvs413H_1	1	IPK63_413_2	946.93	2	946.434	1890.85	NaN	NaN	0.13083	NaN	NaN	NaN	106.7	NaN	1.9954	106.7	105.76	107.75	0		0	0	0	5.8614e-20	5	16296	186.75	186.75
AIANGQVDGFPTQEECR	17	0	1	Unmodified	_AIANGQVDGFPTQEECR_					0	0	0	P16521	P16521	P16521	YEF3	Elongation factor 3A	>sp|P16521|EF3A_YEAST Elongation factor 3A OS=Saccharomyces cerevisiae (strain ATCC 204508 / S288c) GN=YEF3 PE=1 SV=4	ISO-MSMS	0	130508_TK63_2_SILAC280Hvs413H_1	1	IPK63_413_2	946.44	2	946.434	1890.85	NaN	NaN	0.073069	NaN	NaN	NaN	108.23	NaN	0.85485	108.23	107.75	108.61	0		0	0	0	1.0291e-35	3	16383	214.28	196.77
AIANGQVDGFPTQEECR	17	0	1	Unmodified	_AIANGQVDGFPTQEECR_					0	0	0	P16521	P16521	P16521	YEF3	Elongation factor 3A	>sp|P16521|EF3A_YEAST Elongation factor 3A OS=Saccharomyces cerevisiae (strain ATCC 204508 / S288c) GN=YEF3 PE=1 SV=4	ISO-MSMS	0	130508_TK63_2_SILAC280Hvs413H_1	1	IPK63_413_2	946.43	2	946.434	1890.85	NaN	NaN	0.49796	NaN	NaN	NaN	109.13	NaN	1.1379	109.13	108.61	109.75	0		0	0	0	1.1363e-27	1	16620	210.39	198.66
AIANGQVDGFPTQEECR	17	0	1	Unmodified	_AIANGQVDGFPTQEECR_					0	0	0	P16521	P16521	P16521	YEF3	Elongation factor 3A	>sp|P16521|EF3A_YEAST Elongation factor 3A OS=Saccharomyces cerevisiae (strain ATCC 204508 / S288c) GN=YEF3 PE=1 SV=4	ISO-MSMS	0	130508_TK63_2_SILAC280Hvs413H_1	1	IPK63_413_2	946.43	2	946.434	1890.85	NaN	NaN	0.050492	NaN	NaN	NaN	110.39	NaN	1.6395	110.39	109.58	111.22	0		0	0	0	2.8648e-46	1	16932	248.1	248.1
AIANGQVDGFPTQEECR	17	0	1	Unmodified	_AIANGQVDGFPTQEECR_					0	0	0	P16521	P16521	P16521	YEF3	Elongation factor 3A	>sp|P16521|EF3A_YEAST Elongation factor 3A OS=Saccharomyces cerevisiae (strain ATCC 204508 / S288c) GN=YEF3 PE=1 SV=4	ISO-MSMS	0	130508_TK63_2_SILAC280Hvs413H_1	1	IPK63_413_2	946.93	2	946.434	1890.85	NaN	NaN	-0.067324	NaN	NaN	NaN	112.3	NaN	0.53258	112.3	112.01	112.54	0		0	0	0	3.8007e-27	1	17245	202.18	192.26
AIANGQVDGFPTQEECR	17	0	1	Unmodified	_AIANGQVDGFPTQEECR_					0	0	0	P16521	P16521	P16521	YEF3	Elongation factor 3A	>sp|P16521|EF3A_YEAST Elongation factor 3A OS=Saccharomyces cerevisiae (strain ATCC 204508 / S288c) GN=YEF3 PE=1 SV=4	ISO-MSMS	0	130508_TK63_2_SILAC280Hvs413H_1	1	IPK63_413_2	946.43	2	946.434	1890.85	NaN	NaN	-0.041607	NaN	NaN	NaN	113.98	NaN	4.8566	113.98	112.51	117.37	0		0	0	0	1.4694e-57	4	17564	263.45	245.94
AIANGQVDGFPTQEECR	17	0	1	Unmodified	_AIANGQVDGFPTQEECR_					0	0	0	P16521	P16521	P16521	YEF3	Elongation factor 3A	>sp|P16521|EF3A_YEAST Elongation factor 3A OS=Saccharomyces cerevisiae (strain ATCC 204508 / S288c) GN=YEF3 PE=1 SV=4	MSMS	0	130508_TK63_2_SILAC280Hvs413H_1	1	IPK63_413_2	946.43	2	946.434	1890.85	NaN	NaN	NaN	NaN	NaN	NaN	97.625	NaN	1	97.625	97.125	98.125	-7.6294e-06		0	0	0	1.5666e-10	1	13925	128.59	90.932
AIANGQVDGFPTQEECR	17	0	1	Unmodified	_AIANGQVDGFPTQEECR_					0	0	0	P16521	P16521	P16521	YEF3	Elongation factor 3A	>sp|P16521|EF3A_YEAST Elongation factor 3A OS=Saccharomyces cerevisiae (strain ATCC 204508 / S288c) GN=YEF3 PE=1 SV=4	MSMS	0	130508_TK63_2_SILAC280Hvs413H_1	1	IPK63_413_2	946.43	2	946.434	1890.85	NaN	NaN	NaN	NaN	NaN	NaN	115.12	NaN	1	115.12	114.62	115.62	-7.6294e-06		0	0	0	1.3606e-187	1	17878	273.88	223.04
AIANGQVDGFPTQEECR	17	0	1	Unmodified	_AIANGQVDGFPTQEECR_					0	0	0	P16521	P16521	P16521	YEF3	Elongation factor 3A	>sp|P16521|EF3A_YEAST Elongation factor 3A OS=Saccharomyces cerevisiae (strain ATCC 204508 / S288c) GN=YEF3 PE=1 SV=4	MSMS	0	130508_TK63_2_SILAC280Hvs413H_1	1	IPK63_413_2	946.43	2	946.434	1890.85	NaN	NaN	NaN	NaN	NaN	NaN	116.65	NaN	1	116.65	116.15	117.15	0		0	0	0	1.5511e-212	1	18209	281.09	281.09
AIANGQVDGFPTQEECR	17	0	1	Unmodified	_AIANGQVDGFPTQEECR_					0	0	0	P16521	P16521	P16521	YEF3	Elongation factor 3A	>sp|P16521|EF3A_YEAST Elongation factor 3A OS=Saccharomyces cerevisiae (strain ATCC 204508 / S288c) GN=YEF3 PE=1 SV=4	ISO-MSMS	0	130508_TK63_2_SILAC280Hvs413H_2	1	IPK63_413_2	946.93	2	946.434	1890.85	NaN	NaN	-0.66361	NaN	NaN	NaN	98.155	NaN	1.6158	98.155	97.179	98.795	0		0	0	0	1.1433e-19	4	14095	179.46	179.46
AIANGQVDGFPTQEECR	17	0	1	Unmodified	_AIANGQVDGFPTQEECR_					0	0	0	P16521	P16521	P16521	YEF3	Elongation factor 3A	>sp|P16521|EF3A_YEAST Elongation factor 3A OS=Saccharomyces cerevisiae (strain ATCC 204508 / S288c) GN=YEF3 PE=1 SV=4	ISO-MSMS	0	130508_TK63_2_SILAC280Hvs413H_2	1	IPK63_413_2	946.43	2	946.434	1890.85	NaN	NaN	-0.58905	NaN	NaN	NaN	100.16	NaN	1.749	100.16	99.32	101.07	7.6294e-06		0	0	0	7.7894e-20	2	14448	184.22	178.4
AIANGQVDGFPTQEECR	17	0	1	Unmodified	_AIANGQVDGFPTQEECR_					0	0	0	P16521	P16521	P16521	YEF3	Elongation factor 3A	>sp|P16521|EF3A_YEAST Elongation factor 3A OS=Saccharomyces cerevisiae (strain ATCC 204508 / S288c) GN=YEF3 PE=1 SV=4	ISO-MSMS	0	130508_TK63_2_SILAC280Hvs413H_2	1	IPK63_413_2	946.44	2	946.434	1890.85	NaN	NaN	-0.24976	NaN	NaN	NaN	103.17	NaN	2.5179	103.17	101.86	104.38	0		0	0	0	7.9537e-20	4	15207	184.01	172.63
AIANGQVDGFPTQEECR	17	0	1	Unmodified	_AIANGQVDGFPTQEECR_					0	0	0	P16521	P16521	P16521	YEF3	Elongation factor 3A	>sp|P16521|EF3A_YEAST Elongation factor 3A OS=Saccharomyces cerevisiae (strain ATCC 204508 / S288c) GN=YEF3 PE=1 SV=4	ISO-MSMS	0	130508_TK63_2_SILAC280Hvs413H_2	1	IPK63_413_2	946.44	2	946.434	1890.85	NaN	NaN	-0.031769	NaN	NaN	NaN	107.27	NaN	2.979	107.27	105.5	108.48	0		0	0	0	5.4393e-27	5	16313	197.14	179.71
AIANGQVDGFPTQEECR	17	0	1	Unmodified	_AIANGQVDGFPTQEECR_					0	0	0	P16521	P16521	P16521	YEF3	Elongation factor 3A	>sp|P16521|EF3A_YEAST Elongation factor 3A OS=Saccharomyces cerevisiae (strain ATCC 204508 / S288c) GN=YEF3 PE=1 SV=4	ISO-MSMS	0	130508_TK63_2_SILAC280Hvs413H_2	1	IPK63_413_2	946.43	2	946.434	1890.85	NaN	NaN	-0.076257	NaN	NaN	NaN	111.94	NaN	5.2255	111.94	108.48	113.71	7.6294e-06		0	0	0	3.9863e-58	4	17144	269.92	269.92
AIANGQVDGFPTQEECR	17	0	1	Unmodified	_AIANGQVDGFPTQEECR_					0	0	0	P16521	P16521	P16521	YEF3	Elongation factor 3A	>sp|P16521|EF3A_YEAST Elongation factor 3A OS=Saccharomyces cerevisiae (strain ATCC 204508 / S288c) GN=YEF3 PE=1 SV=4	ISO-MSMS	0	130508_TK63_2_SILAC280Hvs413H_2	1	IPK63_413_2	946.43	2	946.434	1890.85	NaN	NaN	-0.10857	NaN	NaN	NaN	114.96	NaN	5.1199	114.96	113.12	118.24	0		0	0	0	1.643e-70	6	17775	274.6	274.6
AIANGQVDGFPTQEECR	17	0	1	Unmodified	_AIANGQVDGFPTQEECR_					0	0	0	P16521	P16521	P16521	YEF3	Elongation factor 3A	>sp|P16521|EF3A_YEAST Elongation factor 3A OS=Saccharomyces cerevisiae (strain ATCC 204508 / S288c) GN=YEF3 PE=1 SV=4	MSMS	0	130508_TK63_2_SILAC280Hvs413H_2	1	IPK63_413_2	946.43	2	946.434	1890.85	NaN	NaN	NaN	NaN	NaN	NaN	101.31	NaN	1	101.31	100.81	101.81	0		0	0	0	1.1898e-19	1	14805	148.36	110.7
AIANGQVDGFPTQEECR	17	0	1	Unmodified	_AIANGQVDGFPTQEECR_					0	0	0	P16521	P16521	P16521	YEF3	Elongation factor 3A	>sp|P16521|EF3A_YEAST Elongation factor 3A OS=Saccharomyces cerevisiae (strain ATCC 204508 / S288c) GN=YEF3 PE=1 SV=4	MSMS	0	130508_TK63_2_SILAC280Hvs413H_2	1	IPK63_413_2	946.43	2	946.434	1890.85	NaN	NaN	NaN	NaN	NaN	NaN	117.86	NaN	1	117.86	117.36	118.36	0		0	0	0	6.9982e-47	1	18416	176.28	131.31
AIANGQVDGFPTQEECR	17	0	1	Unmodified	_AIANGQVDGFPTQEECR_					0	0	0	P16521	P16521	P16521	YEF3	Elongation factor 3A	>sp|P16521|EF3A_YEAST Elongation factor 3A OS=Saccharomyces cerevisiae (strain ATCC 204508 / S288c) GN=YEF3 PE=1 SV=4	ISO-MSMS	0	130508_TK63_2_SILAC280Hvs413H_3	1	IPK63_413_2	946.94	2	946.434	1890.85	NaN	NaN	-0.64023	NaN	NaN	NaN	98.346	NaN	2.1419	98.346	97.244	99.386	7.6294e-06		0	0	0	4.5897e-10	2	14049	142.39	123.93
AIANGQVDGFPTQEECR	17	0	1	Unmodified	_AIANGQVDGFPTQEECR_					0	0	0	P16521	P16521	P16521	YEF3	Elongation factor 3A	>sp|P16521|EF3A_YEAST Elongation factor 3A OS=Saccharomyces cerevisiae (strain ATCC 204508 / S288c) GN=YEF3 PE=1 SV=4	ISO-MSMS	0	130508_TK63_2_SILAC280Hvs413H_3	1	IPK63_413_2	946.93	2	946.434	1890.85	NaN	NaN	-0.32036	NaN	NaN	NaN	100.32	NaN	1.402	100.32	99.519	100.92	0		0	0	0	2.8286e-14	3	14762	166.77	146.54
AIANGQVDGFPTQEECR	17	0	1	Unmodified	_AIANGQVDGFPTQEECR_					0	0	0	P16521	P16521	P16521	YEF3	Elongation factor 3A	>sp|P16521|EF3A_YEAST Elongation factor 3A OS=Saccharomyces cerevisiae (strain ATCC 204508 / S288c) GN=YEF3 PE=1 SV=4	ISO-MSMS	0	130508_TK63_2_SILAC280Hvs413H_3	1	IPK63_413_2	946.43	2	946.434	1890.85	NaN	NaN	-0.26986	NaN	NaN	NaN	101.26	NaN	0.69514	101.26	100.86	101.56	0		0	0	0	6.3289e-14	1	14894	156.67	156.67
AIANGQVDGFPTQEECR	17	0	1	Unmodified	_AIANGQVDGFPTQEECR_					0	0	0	P16521	P16521	P16521	YEF3	Elongation factor 3A	>sp|P16521|EF3A_YEAST Elongation factor 3A OS=Saccharomyces cerevisiae (strain ATCC 204508 / S288c) GN=YEF3 PE=1 SV=4	ISO-MSMS	0	130508_TK63_2_SILAC280Hvs413H_3	1	IPK63_413_2	946.94	2	946.434	1890.85	NaN	NaN	-0.2992	NaN	NaN	NaN	103.54	NaN	2.1227	103.54	102.19	104.31	0		0	0	0	5.8172e-14	1	15495	158.15	158.15
AIANGQVDGFPTQEECR	17	0	1	Unmodified	_AIANGQVDGFPTQEECR_					0	0	0	P16521	P16521	P16521	YEF3	Elongation factor 3A	>sp|P16521|EF3A_YEAST Elongation factor 3A OS=Saccharomyces cerevisiae (strain ATCC 204508 / S288c) GN=YEF3 PE=1 SV=4	ISO-MSMS	0	130508_TK63_2_SILAC280Hvs413H_3	1	IPK63_413_2	946.94	2	946.434	1890.85	NaN	NaN	-0.14428	NaN	NaN	NaN	104.91	NaN	1.5428	104.91	104.16	105.7	0		0	0	0	5.1046e-28	2	15960	212.32	207.19
AIANGQVDGFPTQEECR	17	0	1	Unmodified	_AIANGQVDGFPTQEECR_					0	0	0	P16521	P16521	P16521	YEF3	Elongation factor 3A	>sp|P16521|EF3A_YEAST Elongation factor 3A OS=Saccharomyces cerevisiae (strain ATCC 204508 / S288c) GN=YEF3 PE=1 SV=4	ISO-MSMS	0	130508_TK63_2_SILAC280Hvs413H_3	1	IPK63_413_2	946.43	2	946.434	1890.85	NaN	NaN	0.099534	NaN	NaN	NaN	105.96	NaN	1.6351	105.96	105.08	106.72	0		0	0	0	5.4413e-46	4	16019	243.83	235.52
AIANGQVDGFPTQEECR	17	0	1	Unmodified	_AIANGQVDGFPTQEECR_					0	0	0	P16521	P16521	P16521	YEF3	Elongation factor 3A	>sp|P16521|EF3A_YEAST Elongation factor 3A OS=Saccharomyces cerevisiae (strain ATCC 204508 / S288c) GN=YEF3 PE=1 SV=4	ISO-MSMS	0	130508_TK63_2_SILAC280Hvs413H_3	1	IPK63_413_2	946.44	2	946.434	1890.85	NaN	NaN	-0.12636	NaN	NaN	NaN	108.92	NaN	3.6221	108.92	106.32	109.94	7.6294e-06		0	0	0	1.1029e-46	5	16704	251.02	233.59
AIANGQVDGFPTQEECR	17	0	1	Unmodified	_AIANGQVDGFPTQEECR_					0	0	0	P16521	P16521	P16521	YEF3	Elongation factor 3A	>sp|P16521|EF3A_YEAST Elongation factor 3A OS=Saccharomyces cerevisiae (strain ATCC 204508 / S288c) GN=YEF3 PE=1 SV=4	ISO-MSMS	0	130508_TK63_2_SILAC280Hvs413H_3	1	IPK63_413_2	946.43	2	946.434	1890.85	NaN	NaN	-0.10263	NaN	NaN	NaN	112.37	NaN	8.0121	112.37	109.91	117.93	0		0	0	0	2.9164e-57	6	17315	254.71	237.2
AIANGQVDGFPTQEECR	17	0	1	Unmodified	_AIANGQVDGFPTQEECR_					0	0	0	P16521	P16521	P16521	YEF3	Elongation factor 3A	>sp|P16521|EF3A_YEAST Elongation factor 3A OS=Saccharomyces cerevisiae (strain ATCC 204508 / S288c) GN=YEF3 PE=1 SV=4	ISO-MSMS	0	130508_TK63_2_SILAC280Hvs413H_3	1	IPK63_413_2	946.94	2	946.434	1890.85	NaN	NaN	-0.3704	NaN	NaN	NaN	118.62	NaN	0.79411	118.62	118.34	119.13	0		0	0	0	1.6713e-14	1	18642	170.11	159.01
AIANGQVDGFPTQEECR	17	0	1	Unmodified	_AIANGQVDGFPTQEECR_					0	0	0	P16521	P16521	P16521	YEF3	Elongation factor 3A	>sp|P16521|EF3A_YEAST Elongation factor 3A OS=Saccharomyces cerevisiae (strain ATCC 204508 / S288c) GN=YEF3 PE=1 SV=4	MSMS	0	130508_TK63_2_SILAC280Hvs413H_3	1	IPK63_413_2	946.44	2	946.434	1890.85	NaN	NaN	NaN	NaN	NaN	NaN	102.55	NaN	1	102.55	102.05	103.05	0		0	0	0	1.1083e-26	1	15229	152.94	119.15
AIANGQVDGFPTQEECR	17	0	1	Unmodified	_AIANGQVDGFPTQEECR_					0	0	0	P16521	P16521	P16521	YEF3	Elongation factor 3A	>sp|P16521|EF3A_YEAST Elongation factor 3A OS=Saccharomyces cerevisiae (strain ATCC 204508 / S288c) GN=YEF3 PE=1 SV=4	MSMS	0	130508_TK63_2_SILAC280Hvs413H_3	1	IPK63_413_2	946.43	2	946.434	1890.85	NaN	NaN	NaN	NaN	NaN	NaN	102.87	NaN	1	102.87	102.37	103.37	-7.6294e-06		0	0	0	1.2172e-13	1	15305	133.86	96.929
AIASSPSLNSNLSK	14	1	0	Unmodified	_AIASSPSLNSNLSK_					0	0	0	P32486	P32486	P32486	KRE6	Beta-glucan synthesis-associated protein KRE6	>sp|P32486|KRE6_YEAST Beta-glucan synthesis-associated protein KRE6 OS=Saccharomyces cerevisiae (strain ATCC 204508 / S288c) GN=KRE6 PE=1 SV=2	ISO-MSMS	0	130410_2TK63_SILAC280Hvs413H_glycine	1	IPK63_413_1	695.38	2	694.873	1387.73	NaN	NaN	-1.5113	NaN	NaN	NaN	61.801	NaN	0.43878	61.801	61.624	62.063	3.8147e-06		0	0	0	0.0035485	1	8593	88.092	43.48
AIASSPSLNSNLSK	14	1	0	Unmodified	_AIASSPSLNSNLSK_					0	0	0	P32486	P32486	P32486	KRE6	Beta-glucan synthesis-associated protein KRE6	>sp|P32486|KRE6_YEAST Beta-glucan synthesis-associated protein KRE6 OS=Saccharomyces cerevisiae (strain ATCC 204508 / S288c) GN=KRE6 PE=1 SV=2	ISO-MSMS	0	130508_TK63_2_SILAC280Hvs413H_1	1	IPK63_413_2	694.88	2	694.873	1387.73	NaN	NaN	-0.60692	NaN	NaN	NaN	83.93	NaN	3.5913	83.93	82.562	86.154	0		0	0	0	0.0059719	1	10860	78.505	78.505
AIASSPSLNSNLSK	14	1	0	Unmodified	_AIASSPSLNSNLSK_					0	0	0	P32486	P32486	P32486	KRE6	Beta-glucan synthesis-associated protein KRE6	>sp|P32486|KRE6_YEAST Beta-glucan synthesis-associated protein KRE6 OS=Saccharomyces cerevisiae (strain ATCC 204508 / S288c) GN=KRE6 PE=1 SV=2	ISO-MSMS	0	130508_TK63_2_SILAC280Hvs413H_1	1	IPK63_413_2	694.88	2	694.873	1387.73	NaN	NaN	-1.4166	NaN	NaN	NaN	93.52	NaN	0.64304	93.52	93.132	93.775	0		0	0	0	0.024145	1	13030	63.29	46.517
AIASSPSLNSNLSK	14	1	0	Unmodified	_AIASSPSLNSNLSK_					0	0	0	P32486	P32486	P32486	KRE6	Beta-glucan synthesis-associated protein KRE6	>sp|P32486|KRE6_YEAST Beta-glucan synthesis-associated protein KRE6 OS=Saccharomyces cerevisiae (strain ATCC 204508 / S288c) GN=KRE6 PE=1 SV=2	ISO-MSMS	0	130508_TK63_2_SILAC280Hvs413H_1	1	IPK63_413_2	694.88	2	694.873	1387.73	NaN	NaN	-1.5292	NaN	NaN	NaN	94.403	NaN	0.96232	94.403	93.924	94.887	0		0	0	0	0.024912	1	13121	62.68	39.673
AIASSPSLNSNLSK	14	1	0	Unmodified	_AIASSPSLNSNLSK_					0	0	0	P32486	P32486	P32486	KRE6	Beta-glucan synthesis-associated protein KRE6	>sp|P32486|KRE6_YEAST Beta-glucan synthesis-associated protein KRE6 OS=Saccharomyces cerevisiae (strain ATCC 204508 / S288c) GN=KRE6 PE=1 SV=2	MSMS	0	130508_TK63_2_SILAC280Hvs413H_2	1	IPK63_413_2	694.88	2	694.873	1387.73	NaN	NaN	NaN	NaN	NaN	NaN	101.64	NaN	1	101.64	101.14	102.14	7.6294e-06		0	0	0	0.041872	1	14882	63.727	19.301
AIASSPSLNSNLSK	14	1	0	Unmodified	_AIASSPSLNSNLSK_					0	0	0	P32486	P32486	P32486	KRE6	Beta-glucan synthesis-associated protein KRE6	>sp|P32486|KRE6_YEAST Beta-glucan synthesis-associated protein KRE6 OS=Saccharomyces cerevisiae (strain ATCC 204508 / S288c) GN=KRE6 PE=1 SV=2	MSMS	0	130508_TK63_2_SILAC280Hvs413H_2	1	IPK63_413_2	694.88	2	694.873	1387.73	NaN	NaN	NaN	NaN	NaN	NaN	103.2	NaN	1	103.2	102.7	103.7	0		0	0	0	0.035257	1	15245	67.234	4.161
AIASSPSLNSNLSK	14	1	0	Unmodified	_AIASSPSLNSNLSK_					0	0	0	P32486	P32486	P32486	KRE6	Beta-glucan synthesis-associated protein KRE6	>sp|P32486|KRE6_YEAST Beta-glucan synthesis-associated protein KRE6 OS=Saccharomyces cerevisiae (strain ATCC 204508 / S288c) GN=KRE6 PE=1 SV=2	MSMS	0	130508_TK63_2_SILAC280Hvs413H_2	1	IPK63_413_2	694.88	2	694.873	1387.73	NaN	NaN	NaN	NaN	NaN	NaN	103.77	NaN	1	103.77	103.27	104.27	0		0	0	0	0.041162	1	15374	64.104	29.354
AIASSPSLNSNLSK	14	1	0	Unmodified	_AIASSPSLNSNLSK_					0	0	0	P32486	P32486	P32486	KRE6	Beta-glucan synthesis-associated protein KRE6	>sp|P32486|KRE6_YEAST Beta-glucan synthesis-associated protein KRE6 OS=Saccharomyces cerevisiae (strain ATCC 204508 / S288c) GN=KRE6 PE=1 SV=2	ISO-MSMS	0	130508_TK63_2_SILAC280Hvs413H_3	1	IPK63_413_2	694.88	2	694.873	1387.73	NaN	NaN	-0.60122	NaN	NaN	NaN	83.96	NaN	3.2871	83.96	82.544	85.831	0		0	0	0	0.0011084	2	10712	99.941	64.231
AIELSIHK	8	1	0	Unmodified	_AIELSIHK_					0	0	0	P25339	P25339	P25339	PUF4	Pumilio homology domain family member 4	>sp|P25339|PUF4_YEAST Pumilio homology domain family member 4 OS=Saccharomyces cerevisiae (strain ATCC 204508 / S288c) GN=PUF4 PE=1 SV=2	ISO-MSMS	0	130410_2TK63_SILAC280Hvs413H_glycine	1	IPK63_413_1	455.77	2	455.771	909.528	NaN	NaN	-0.3956	NaN	NaN	NaN	137.74	NaN	1.9358	137.74	136.98	138.91	0		0	0	0	0.0086808	1	24056	83.206	9.9579
AIFEILNK	8	1	0	Unmodified	_AIFEILNK_					0	0	0	P32563	P32563	P32563	VPH1	V-type proton ATPase subunit a, vacuolar isoform	>sp|P32563|VPH1_YEAST V-type proton ATPase subunit a, vacuolar isoform OS=Saccharomyces cerevisiae (strain ATCC 204508 / S288c) GN=VPH1 PE=1 SV=3	ISO-MSMS	0	130409_2TK63_SILAC280Hvs413H_glycine	1	IPK63_413_1	474.28	2	474.282	946.549	NaN	NaN	-0.020171	NaN	NaN	NaN	138.74	NaN	3.1927	138.74	137.56	140.75	1.5259e-05		0	0	0	0.00015089	4	24178	131.06	44.949
AIFEILNK	8	1	0	Unmodified	_AIFEILNK_					0	0	0	P32563	P32563	P32563	VPH1	V-type proton ATPase subunit a, vacuolar isoform	>sp|P32563|VPH1_YEAST V-type proton ATPase subunit a, vacuolar isoform OS=Saccharomyces cerevisiae (strain ATCC 204508 / S288c) GN=VPH1 PE=1 SV=3	ISO-MSMS	0	130410_2TK63_SILAC280Hvs413H_glycine	1	IPK63_413_1	474.28	2	474.282	946.549	NaN	NaN	0.17818	NaN	NaN	NaN	137.67	NaN	3.1039	137.67	136.49	139.6	0		0	0	0	7.7457e-06	3	24189	143.01	54.276
AIFEILNK	8	1	0	Unmodified	_AIFEILNK_					0	0	0	P32563	P32563	P32563	VPH1	V-type proton ATPase subunit a, vacuolar isoform	>sp|P32563|VPH1_YEAST V-type proton ATPase subunit a, vacuolar isoform OS=Saccharomyces cerevisiae (strain ATCC 204508 / S288c) GN=VPH1 PE=1 SV=3	ISO-MSMS	0	130412_2TK63_SILAC280Hvs413H_glycine	1	IPK63_413_1	474.28	2	474.282	946.549	NaN	NaN	-0.044206	NaN	NaN	NaN	137.21	NaN	3.3904	137.21	135.97	139.36	0		0	0	0	0.0020512	2	23603	107.66	32.354
AIFEILNK	8	1	0	Unmodified	_AIFEILNK_					0	0	0	P32563	P32563	P32563	VPH1	V-type proton ATPase subunit a, vacuolar isoform	>sp|P32563|VPH1_YEAST V-type proton ATPase subunit a, vacuolar isoform OS=Saccharomyces cerevisiae (strain ATCC 204508 / S288c) GN=VPH1 PE=1 SV=3	ISO-MSMS	0	130508_TK63_2_SILAC280Hvs413H_2	1	IPK63_413_2	474.28	2	474.282	946.549	NaN	NaN	0.14509	NaN	NaN	NaN	145.54	NaN	3.588	145.54	143.96	147.55	0		0	0	0	0.00035064	1	24732	123.98	52.034
AIIVLSTSGTTPR	13	0	1	Unmodified	_AIIVLSTSGTTPR_					0	0	0	P00549	P00549	P00549	CDC19	Pyruvate kinase 1	>sp|P00549|KPYK1_YEAST Pyruvate kinase 1 OS=Saccharomyces cerevisiae (strain ATCC 204508 / S288c) GN=CDC19 PE=1 SV=2	ISO-MSMS	0	130508_TK63_2_SILAC280Hvs413H_1	1	IPK63_413_2	658.89	2	658.383	1314.75	NaN	NaN	-1.417	NaN	NaN	NaN	126.38	NaN	2.143	126.38	125.35	127.49	0		0	0	0	0.005166	3	20241	86.772	29.424
AIIVLSTSGTTPR	13	0	1	Unmodified	_AIIVLSTSGTTPR_					0	0	0	P00549	P00549	P00549	CDC19	Pyruvate kinase 1	>sp|P00549|KPYK1_YEAST Pyruvate kinase 1 OS=Saccharomyces cerevisiae (strain ATCC 204508 / S288c) GN=CDC19 PE=1 SV=2	ISO-MSMS	0	130508_TK63_2_SILAC280Hvs413H_1	1	IPK63_413_2	658.38	2	658.383	1314.75	NaN	NaN	-0.86638	NaN	NaN	NaN	128.21	NaN	0.9593	128.21	127.74	128.7	0		0	0	0	0.0011581	1	20704	107.09	46.655
AIIVLSTSGTTPR	13	0	1	Unmodified	_AIIVLSTSGTTPR_					0	0	0	P00549	P00549	P00549	CDC19	Pyruvate kinase 1	>sp|P00549|KPYK1_YEAST Pyruvate kinase 1 OS=Saccharomyces cerevisiae (strain ATCC 204508 / S288c) GN=CDC19 PE=1 SV=2	MULTI-MSMS		130508_TK63_2_SILAC280Hvs413H_2	1	IPK63_413_2	658.38	2	658.383	1314.75	49396.9	-0.082514	-0.92571	-1.0082	658.884	661.393	128.13	NaN	1.4514	128.13	127.56	129.01	0		0	0	0	0.00090945	1	20592	86.772	86.772
AIIVLSTSGTTPR	13	0	1	Unmodified	_AIIVLSTSGTTPR_					0	0	0	P00549	P00549	P00549	CDC19	Pyruvate kinase 1	>sp|P00549|KPYK1_YEAST Pyruvate kinase 1 OS=Saccharomyces cerevisiae (strain ATCC 204508 / S288c) GN=CDC19 PE=1 SV=2	ISO-MSMS	0	130508_TK63_2_SILAC280Hvs413H_2	1	IPK63_413_2	658.39	2	658.383	1314.75	NaN	NaN	-1.2092	NaN	NaN	NaN	126.58	NaN	2.7551	126.58	124.88	127.64	0		0	0	0	0.0098575	3	20248	75.739	25.545
AIIVLSTSGTTPR	13	0	1	Unmodified	_AIIVLSTSGTTPR_					0	0	0	P00549	P00549	P00549	CDC19	Pyruvate kinase 1	>sp|P00549|KPYK1_YEAST Pyruvate kinase 1 OS=Saccharomyces cerevisiae (strain ATCC 204508 / S288c) GN=CDC19 PE=1 SV=2	MSMS	0	130508_TK63_2_SILAC280Hvs413H_3	1	IPK63_413_2	658.38	2	658.383	1314.75	NaN	NaN	NaN	NaN	NaN	NaN	124.42	NaN	1	124.42	123.92	124.92	-7.6294e-06		0	0	0	0.038924	1	19935	63.944	33.38
AIIVLSTSGTTPR	13	0	1	Unmodified	_AIIVLSTSGTTPR_					0	0	0	P00549	P00549	P00549	CDC19	Pyruvate kinase 1	>sp|P00549|KPYK1_YEAST Pyruvate kinase 1 OS=Saccharomyces cerevisiae (strain ATCC 204508 / S288c) GN=CDC19 PE=1 SV=2	MSMS	0	130508_TK63_2_SILAC280Hvs413H_3	1	IPK63_413_2	658.38	2	658.383	1314.75	NaN	NaN	NaN	NaN	NaN	NaN	125.88	NaN	1	125.88	125.38	126.38	-7.6294e-06		0	0	0	0.045969	1	20265	60.161	17.951
AIIVLSTSGTTPR	13	0	1	Unmodified	_AIIVLSTSGTTPR_					0	0	0	P00549	P00549	P00549	CDC19	Pyruvate kinase 1	>sp|P00549|KPYK1_YEAST Pyruvate kinase 1 OS=Saccharomyces cerevisiae (strain ATCC 204508 / S288c) GN=CDC19 PE=1 SV=2	MSMS	0	130508_TK63_2_SILAC280Hvs413H_3	1	IPK63_413_2	658.39	2	658.383	1314.75	NaN	NaN	NaN	NaN	NaN	NaN	125.98	NaN	1	125.98	125.48	126.48	0		0	0	0	0.0078153	1	20286	98.407	58.489
AIIVLSTSGTTPR	13	0	1	Unmodified	_AIIVLSTSGTTPR_					0	0	0	P00549	P00549	P00549	CDC19	Pyruvate kinase 1	>sp|P00549|KPYK1_YEAST Pyruvate kinase 1 OS=Saccharomyces cerevisiae (strain ATCC 204508 / S288c) GN=CDC19 PE=1 SV=2	MSMS	0	130508_TK63_2_SILAC280Hvs413H_3	1	IPK63_413_2	658.37	2	658.383	1314.75	NaN	NaN	NaN	NaN	NaN	NaN	126.04	NaN	1	126.04	125.54	126.54	7.6294e-06		0	0	0	0.030111	1	20297	68.676	31.992
AIKEESQSIYIPR	13	1	1	Unmodified	_AIKEESQSIYIPR_					0	0	0	P17255	P17255	P17255	VMA1	V-type proton ATPase catalytic subunit A;Endonuclease PI-SceI	>sp|P17255|VATA_YEAST V-type proton ATPase catalytic subunit A OS=Saccharomyces cerevisiae (strain ATCC 204508 / S288c) GN=VMA1 PE=1 SV=3	ISO-MSMS	0	130409_2TK63_SILAC280Hvs413H_glycine	1	IPK63_413_1	512.28	3	511.947	1532.82	NaN	NaN	-0.15027	NaN	NaN	NaN	132.14	NaN	2.8279	132.14	130.81	133.64	0		0	0	0	0.010954	3	22609	101.89	69.365
AIKEESQSIYIPR	13	1	1	Unmodified	_AIKEESQSIYIPR_					0	0	0	P17255	P17255	P17255	VMA1	V-type proton ATPase catalytic subunit A;Endonuclease PI-SceI	>sp|P17255|VATA_YEAST V-type proton ATPase catalytic subunit A OS=Saccharomyces cerevisiae (strain ATCC 204508 / S288c) GN=VMA1 PE=1 SV=3	ISO-MSMS	0	130412_2TK63_SILAC280Hvs413H_glycine	1	IPK63_413_1	512.29	3	511.947	1532.82	NaN	NaN	-0.86506	NaN	NaN	NaN	131.23	NaN	2.7411	131.23	129.79	132.53	0		0	0	0	0.00081679	2	22266	119.39	71.827
AIKEESQSIYIPR	13	1	1	Unmodified	_AIKEESQSIYIPR_					0	0	0	P17255	P17255	P17255	VMA1	V-type proton ATPase catalytic subunit A;Endonuclease PI-SceI	>sp|P17255|VATA_YEAST V-type proton ATPase catalytic subunit A OS=Saccharomyces cerevisiae (strain ATCC 204508 / S288c) GN=VMA1 PE=1 SV=3	MULTI-SECPEP		130508_TK63_2_SILAC280Hvs413H_1	1	IPK63_413_2	767.41	2	767.417	1532.82	51146.8	0.11552	2.9947	3.1102	767.92	774.436	141.46	NaN	2.6638	141.46	140.23	142.9	0		0	0	0	4.3852e-06	1	23992	76.01	106.13
AIKEESQSIYIPR	13	1	1	Unmodified	_AIKEESQSIYIPR_					0	0	0	P17255	P17255	P17255	VMA1	V-type proton ATPase catalytic subunit A;Endonuclease PI-SceI	>sp|P17255|VATA_YEAST V-type proton ATPase catalytic subunit A OS=Saccharomyces cerevisiae (strain ATCC 204508 / S288c) GN=VMA1 PE=1 SV=3	MULTI-SECPEP		130508_TK63_2_SILAC280Hvs413H_2	1	IPK63_413_2	767.41	2	767.417	1532.82	50312.1	0.21759	2.8192	3.0368	767.921	774.436	141.66	NaN	1.8611	141.66	140.77	142.63	0		0	0	0	0.00038592	1	23941	70.373	83.584
AIKEESQSIYIPR	13	1	1	Unmodified	_AIKEESQSIYIPR_					0	0	0	P17255	P17255	P17255	VMA1	V-type proton ATPase catalytic subunit A;Endonuclease PI-SceI	>sp|P17255|VATA_YEAST V-type proton ATPase catalytic subunit A OS=Saccharomyces cerevisiae (strain ATCC 204508 / S288c) GN=VMA1 PE=1 SV=3	ISO-MSMS	0	130508_TK63_2_SILAC280Hvs413H_3	1	IPK63_413_2	512.28	3	511.947	1532.82	NaN	NaN	-0.38471	NaN	NaN	NaN	141.17	NaN	3.0565	141.17	139.69	142.75	0		0	0	0	0.0098927	1	23749	103.44	67.898
AILAANIYQR	10	0	1	Unmodified	_AILAANIYQR_					0	0	0	P39107	P39107	P39107	MNN9	Mannan polymerase complexes subunit MNN9	>sp|P39107|MNN9_YEAST Mannan polymerase complexes subunit MNN9 OS=Saccharomyces cerevisiae (strain ATCC 204508 / S288c) GN=MNN9 PE=1 SV=3	MSMS	0	130410_2TK63_SILAC280Hvs413H_glycine	1	IPK63_413_1	566.82	2	566.827	1131.64	NaN	NaN	NaN	NaN	NaN	NaN	119.38	NaN	1	119.38	118.88	119.88	7.6294e-06		0	0	0	0.012142	1	19677	90.15	46.638
AILAANIYQR	10	0	1	Unmodified	_AILAANIYQR_					0	0	0	P39107	P39107	P39107	MNN9	Mannan polymerase complexes subunit MNN9	>sp|P39107|MNN9_YEAST Mannan polymerase complexes subunit MNN9 OS=Saccharomyces cerevisiae (strain ATCC 204508 / S288c) GN=MNN9 PE=1 SV=3	ISO-MSMS	0	130508_TK63_2_SILAC280Hvs413H_2	1	IPK63_413_2	567.33	2	566.827	1131.64	NaN	NaN	1.5431	NaN	NaN	NaN	128.98	NaN	1.4277	128.98	128.4	129.82	0		0	0	0	3.473e-05	1	20782	138.98	88.935
AILAANIYQR	10	0	1	Unmodified	_AILAANIYQR_					0	0	0	P39107	P39107	P39107	MNN9	Mannan polymerase complexes subunit MNN9	>sp|P39107|MNN9_YEAST Mannan polymerase complexes subunit MNN9 OS=Saccharomyces cerevisiae (strain ATCC 204508 / S288c) GN=MNN9 PE=1 SV=3	MSMS	0	130508_TK63_2_SILAC280Hvs413H_3	1	IPK63_413_2	566.83	2	566.827	1131.64	NaN	NaN	NaN	NaN	NaN	NaN	127.22	NaN	1	127.22	126.72	127.72	7.6294e-06		0	0	0	5.24e-08	1	20563	138.98	79.73
AILFIPK	7	1	0	Unmodified	_AILFIPK_					0	0	0	P15108;P02829	P15108	P15108	HSC82;HSP82	ATP-dependent molecular chaperone HSC82;ATP-dependent molecular chaperone HSP82	>sp|P15108|HSC82_YEAST ATP-dependent molecular chaperone HSC82 OS=Saccharomyces cerevisiae (strain ATCC 204508 / S288c) GN=HSC82 PE=1 SV=4;>sp|P02829|HSP82_YEAST ATP-dependent molecular chaperone HSP82 OS=Saccharomyces cerevisiae (strain ATCC 204508 / S288	MSMS	0	130409_2TK63_SILAC280Hvs413H_glycine	1	IPK63_413_1	401.26	2	401.265	800.516	NaN	NaN	NaN	NaN	NaN	NaN	137.09	NaN	1	137.09	136.59	137.59	0		0	0	0	0.034925	1	23635	91.584	34.303
AILFIPK	7	1	0	Unmodified	_AILFIPK_					0	0	0	P15108;P02829	P15108	P15108	HSC82;HSP82	ATP-dependent molecular chaperone HSC82;ATP-dependent molecular chaperone HSP82	>sp|P15108|HSC82_YEAST ATP-dependent molecular chaperone HSC82 OS=Saccharomyces cerevisiae (strain ATCC 204508 / S288c) GN=HSC82 PE=1 SV=4;>sp|P02829|HSP82_YEAST ATP-dependent molecular chaperone HSP82 OS=Saccharomyces cerevisiae (strain ATCC 204508 / S288	ISO-MSMS	0	130410_2TK63_SILAC280Hvs413H_glycine	1	IPK63_413_1	401.27	2	401.265	800.516	NaN	NaN	-0.15213	NaN	NaN	NaN	135.63	NaN	2.5871	135.63	134.19	136.78	0		0	0	0	0.0033049	1	23624	116	71.025
AILFIPK	7	1	0	Unmodified	_AILFIPK_					0	0	0	P15108;P02829	P15108	P15108	HSC82;HSP82	ATP-dependent molecular chaperone HSC82;ATP-dependent molecular chaperone HSP82	>sp|P15108|HSC82_YEAST ATP-dependent molecular chaperone HSC82 OS=Saccharomyces cerevisiae (strain ATCC 204508 / S288c) GN=HSC82 PE=1 SV=4;>sp|P02829|HSP82_YEAST ATP-dependent molecular chaperone HSP82 OS=Saccharomyces cerevisiae (strain ATCC 204508 / S288	ISO-MSMS	0	130508_TK63_2_SILAC280Hvs413H_3	1	IPK63_413_2	401.27	2	401.265	800.516	NaN	NaN	-0.37582	NaN	NaN	NaN	143.46	NaN	2.2523	143.46	142.22	144.48	0		0	0	0	0.038881	1	24379	62.715	62.715
AIMPIIEGHDVLAQAQSGTGK	21	1	0	Unmodified	_AIMPIIEGHDVLAQAQSGTGK_					0	0	0	P10081	P10081	P10081	TIF1	ATP-dependent RNA helicase eIF4A	>sp|P10081|IF4A_YEAST ATP-dependent RNA helicase eIF4A OS=Saccharomyces cerevisiae (strain ATCC 204508 / S288c) GN=TIF1 PE=1 SV=3	ISO-MSMS	0	130409_2TK63_SILAC280Hvs413H_glycine	1	IPK63_413_1	712.71	3	712.709	2135.1	NaN	NaN	-0.16847	NaN	NaN	NaN	143.43	NaN	0.8949	143.43	143.01	143.91	0		0	0	0	1.6241e-06	3	25278	114.99	86.955
AIMPIIEGHDVLAQAQSGTGK	21	1	0	Unmodified	_AIMPIIEGHDVLAQAQSGTGK_					0	0	0	P10081	P10081	P10081	TIF1	ATP-dependent RNA helicase eIF4A	>sp|P10081|IF4A_YEAST ATP-dependent RNA helicase eIF4A OS=Saccharomyces cerevisiae (strain ATCC 204508 / S288c) GN=TIF1 PE=1 SV=3	ISO-MSMS	0	130410_2TK63_SILAC280Hvs413H_glycine	1	IPK63_413_1	713.04	3	712.709	2135.1	NaN	NaN	-0.45376	NaN	NaN	NaN	143.2	NaN	0.87143	143.2	142.85	143.72	1.5259e-05		0	0	0	4.543e-07	2	25475	116.09	80.761
AIMPIIEGHDVLAQAQSGTGK	21	1	0	Unmodified	_AIMPIIEGHDVLAQAQSGTGK_					0	0	0	P10081	P10081	P10081	TIF1	ATP-dependent RNA helicase eIF4A	>sp|P10081|IF4A_YEAST ATP-dependent RNA helicase eIF4A OS=Saccharomyces cerevisiae (strain ATCC 204508 / S288c) GN=TIF1 PE=1 SV=3	ISO-MSMS	0	130412_2TK63_SILAC280Hvs413H_glycine	1	IPK63_413_1	713.04	3	712.709	2135.1	NaN	NaN	-0.36682	NaN	NaN	NaN	143.37	NaN	0.89136	143.37	142.99	143.88	0		0	0	0	1.3129e-08	2	25460	120.9	62.776
AIMPIIEGHDVLAQAQSGTGK	21	1	0	Unmodified	_AIMPIIEGHDVLAQAQSGTGK_					0	0	0	P10081	P10081	P10081	TIF1	ATP-dependent RNA helicase eIF4A	>sp|P10081|IF4A_YEAST ATP-dependent RNA helicase eIF4A OS=Saccharomyces cerevisiae (strain ATCC 204508 / S288c) GN=TIF1 PE=1 SV=3	ISO-MSMS	0	130508_TK63_2_SILAC280Hvs413H_2	1	IPK63_413_2	712.71	3	712.709	2135.1	NaN	NaN	0.44416	NaN	NaN	NaN	152.55	NaN	1.8246	152.55	151.51	153.34	0		0	0	0	1.1788e-08	1	26603	122.44	90.135
AIMPIIEGHDVLAQAQSGTGK	21	1	0	Unmodified	_AIMPIIEGHDVLAQAQSGTGK_					0	0	0	P10081	P10081	P10081	TIF1	ATP-dependent RNA helicase eIF4A	>sp|P10081|IF4A_YEAST ATP-dependent RNA helicase eIF4A OS=Saccharomyces cerevisiae (strain ATCC 204508 / S288c) GN=TIF1 PE=1 SV=3	ISO-MSMS	0	130508_TK63_2_SILAC280Hvs413H_3	1	IPK63_413_2	713.71	3	712.709	2135.1	NaN	NaN	0.32572	NaN	NaN	NaN	152.43	NaN	1.3846	152.43	151.75	153.14	0		0	0	0	0.01518	1	26592	59.585	28.926
AINLLNGSSIQTDLGPYSDNNSPDISIDQFAVSSNK	36	1	0	Unmodified	_AINLLNGSSIQTDLGPYSDNNSPDISIDQFAVSSNK_					0	0	0	Q04121	Q04121	Q04121	NHX1	Endosomal/prevacuolar sodium/hydrogen exchanger	>sp|Q04121|NHX1_YEAST Endosomal/prevacuolar sodium/hydrogen exchanger OS=Saccharomyces cerevisiae (strain ATCC 204508 / S288c) GN=NHX1 PE=1 SV=1	ISO-MSMS	0	130508_TK63_2_SILAC280Hvs413H_1	1	IPK63_413_2	1266.29	3	1265.62	3793.83	NaN	NaN	0.44711	NaN	NaN	NaN	145.83	NaN	1.6796	145.83	145	146.67	0		0	0	0	1.8088e-12	1	25058	102.09	91.458
AINLLNGSSIQTDLGPYSDNNSPDISIDQFAVSSNK	36	1	0	Unmodified	_AINLLNGSSIQTDLGPYSDNNSPDISIDQFAVSSNK_					0	0	0	Q04121	Q04121	Q04121	NHX1	Endosomal/prevacuolar sodium/hydrogen exchanger	>sp|Q04121|NHX1_YEAST Endosomal/prevacuolar sodium/hydrogen exchanger OS=Saccharomyces cerevisiae (strain ATCC 204508 / S288c) GN=NHX1 PE=1 SV=1	ISO-MSMS	0	130508_TK63_2_SILAC280Hvs413H_2	1	IPK63_413_2	1266.29	3	1265.62	3793.83	NaN	NaN	0.15303	NaN	NaN	NaN	146.12	NaN	1.6945	146.12	145.18	146.87	0		0	0	0	1.34e-16	2	25068	116.52	104.03
AINLLNGSSIQTDLGPYSDNNSPDISIDQFAVSSNK	36	1	0	Unmodified	_AINLLNGSSIQTDLGPYSDNNSPDISIDQFAVSSNK_					0	0	0	Q04121	Q04121	Q04121	NHX1	Endosomal/prevacuolar sodium/hydrogen exchanger	>sp|Q04121|NHX1_YEAST Endosomal/prevacuolar sodium/hydrogen exchanger OS=Saccharomyces cerevisiae (strain ATCC 204508 / S288c) GN=NHX1 PE=1 SV=1	ISO-MSMS	0	130508_TK63_2_SILAC280Hvs413H_3	1	IPK63_413_2	1265.96	3	1265.62	3793.83	NaN	NaN	-0.024116	NaN	NaN	NaN	145.87	NaN	2.0366	145.87	144.92	146.95	0		0	0	0	1.7894e-12	4	25059	102.24	82.792
AIQTANIALEK	11	1	0	Unmodified	_AIQTANIALEK_					0	0	0	P00950	P00950	P00950	GPM1	Phosphoglycerate mutase 1	>sp|P00950|PMG1_YEAST Phosphoglycerate mutase 1 OS=Saccharomyces cerevisiae (strain ATCC 204508 / S288c) GN=GPM1 PE=1 SV=3	MULTI-MSMS		130508_TK63_2_SILAC280Hvs413H_1	1	IPK63_413_2	590.34	2	586.338	1170.66	55433.7	0.30816	0.39735	0.70551	586.338	590.345	89.041	NaN	5.5172	89.041	87.126	92.644	0		0	0	0	3.3355e-05	2	11734	111.94	111.94
AIQTANIALEK	11	1	0	Unmodified	_AIQTANIALEK_					0	0	0	P00950	P00950	P00950	GPM1	Phosphoglycerate mutase 1	>sp|P00950|PMG1_YEAST Phosphoglycerate mutase 1 OS=Saccharomyces cerevisiae (strain ATCC 204508 / S288c) GN=GPM1 PE=1 SV=3	ISO-MSMS	0	130508_TK63_2_SILAC280Hvs413H_1	1	IPK63_413_2	586.34	2	586.338	1170.66	NaN	NaN	1.3771	NaN	NaN	NaN	97.333	NaN	1.2665	97.333	96.806	98.073	-7.6294e-06		0	0	0	0.0046146	1	13945	89.805	53.248
AIQTANIALEK	11	1	0	Unmodified	_AIQTANIALEK_					0	0	0	P00950	P00950	P00950	GPM1	Phosphoglycerate mutase 1	>sp|P00950|PMG1_YEAST Phosphoglycerate mutase 1 OS=Saccharomyces cerevisiae (strain ATCC 204508 / S288c) GN=GPM1 PE=1 SV=3	ISO-MSMS	0	130508_TK63_2_SILAC280Hvs413H_1	1	IPK63_413_2	586.34	2	586.338	1170.66	NaN	NaN	0.98458	NaN	NaN	NaN	105.4	NaN	1.0352	105.4	104.85	105.88	0		0	0	0	1.4821e-08	1	15676	160.52	116.75
AIQTANIALEK	11	1	0	Unmodified	_AIQTANIALEK_					0	0	0	P00950	P00950	P00950	GPM1	Phosphoglycerate mutase 1	>sp|P00950|PMG1_YEAST Phosphoglycerate mutase 1 OS=Saccharomyces cerevisiae (strain ATCC 204508 / S288c) GN=GPM1 PE=1 SV=3	ISO-MSMS	0	130508_TK63_2_SILAC280Hvs413H_1	1	IPK63_413_2	586.85	2	586.338	1170.66	NaN	NaN	0.79309	NaN	NaN	NaN	107.51	NaN	0.64145	107.51	107.19	107.83	-7.6294e-06		0	0	0	7.4003e-06	1	16238	145.31	103.86
AIQTANIALEK	11	1	0	Unmodified	_AIQTANIALEK_					0	0	0	P00950	P00950	P00950	GPM1	Phosphoglycerate mutase 1	>sp|P00950|PMG1_YEAST Phosphoglycerate mutase 1 OS=Saccharomyces cerevisiae (strain ATCC 204508 / S288c) GN=GPM1 PE=1 SV=3	ISO-MSMS	0	130508_TK63_2_SILAC280Hvs413H_1	1	IPK63_413_2	586.34	2	586.338	1170.66	NaN	NaN	0.98199	NaN	NaN	NaN	108.24	NaN	0.95264	108.24	107.67	108.62	0		0	0	0	2.8879e-09	1	16425	172.13	118.06
AIQTANIALEK	11	1	0	Unmodified	_AIQTANIALEK_					0	0	0	P00950	P00950	P00950	GPM1	Phosphoglycerate mutase 1	>sp|P00950|PMG1_YEAST Phosphoglycerate mutase 1 OS=Saccharomyces cerevisiae (strain ATCC 204508 / S288c) GN=GPM1 PE=1 SV=3	ISO-MSMS	0	130508_TK63_2_SILAC280Hvs413H_1	1	IPK63_413_2	586.84	2	586.338	1170.66	NaN	NaN	1.5993	NaN	NaN	NaN	111.41	NaN	0.32686	111.41	111.22	111.54	0		0	0	0	0.021733	1	17121	58.132	23.926
AIQTANIALEK	11	1	0	Unmodified	_AIQTANIALEK_					0	0	0	P00950	P00950	P00950	GPM1	Phosphoglycerate mutase 1	>sp|P00950|PMG1_YEAST Phosphoglycerate mutase 1 OS=Saccharomyces cerevisiae (strain ATCC 204508 / S288c) GN=GPM1 PE=1 SV=3	ISO-MSMS	0	130508_TK63_2_SILAC280Hvs413H_1	1	IPK63_413_2	586.84	2	586.338	1170.66	NaN	NaN	2.4069	NaN	NaN	NaN	113.12	NaN	0.34743	113.12	112.93	113.28	0		0	0	0	0.0046146	1	17474	89.805	54.152
AIQTANIALEK	11	1	0	Unmodified	_AIQTANIALEK_					0	0	0	P00950	P00950	P00950	GPM1	Phosphoglycerate mutase 1	>sp|P00950|PMG1_YEAST Phosphoglycerate mutase 1 OS=Saccharomyces cerevisiae (strain ATCC 204508 / S288c) GN=GPM1 PE=1 SV=3	MSMS	0	130508_TK63_2_SILAC280Hvs413H_1	1	IPK63_413_2	586.33	2	586.338	1170.66	NaN	NaN	NaN	NaN	NaN	NaN	115.8	NaN	1	115.8	115.3	116.3	0		0	0	0	0.022658	1	18030	73.848	43.593
AIQTANIALEK	11	1	0	Unmodified	_AIQTANIALEK_					0	0	0	P00950	P00950	P00950	GPM1	Phosphoglycerate mutase 1	>sp|P00950|PMG1_YEAST Phosphoglycerate mutase 1 OS=Saccharomyces cerevisiae (strain ATCC 204508 / S288c) GN=GPM1 PE=1 SV=3	MULTI-MSMS		130508_TK63_2_SILAC280Hvs413H_2	1	IPK63_413_2	586.34	2	586.338	1170.66	56138.1	0.81355	-0.01513	0.79842	586.338	590.345	89.571	NaN	6.41	89.571	87.542	93.952	0		0	0	0	5.0879e-05	2	12972	104.87	104.87
AIQTANIALEK	11	1	0	Unmodified	_AIQTANIALEK_					0	0	0	P00950	P00950	P00950	GPM1	Phosphoglycerate mutase 1	>sp|P00950|PMG1_YEAST Phosphoglycerate mutase 1 OS=Saccharomyces cerevisiae (strain ATCC 204508 / S288c) GN=GPM1 PE=1 SV=3	MULTI-MSMS		130508_TK63_2_SILAC280Hvs413H_2	1	IPK63_413_2	586.34	2	586.338	1170.66	58384.3	0.73578	0.81515	1.5509	586.338	590.345	98.24	NaN	1.4489	98.24	97.511	98.96	0		0	0	0	6.2848e-05	1	13984	100.04	100.04
AIQTANIALEK	11	1	0	Unmodified	_AIQTANIALEK_					0	0	0	P00950	P00950	P00950	GPM1	Phosphoglycerate mutase 1	>sp|P00950|PMG1_YEAST Phosphoglycerate mutase 1 OS=Saccharomyces cerevisiae (strain ATCC 204508 / S288c) GN=GPM1 PE=1 SV=3	MULTI-MSMS		130508_TK63_2_SILAC280Hvs413H_2	1	IPK63_413_2	586.34	2	586.338	1170.66	58222.8	0.58876	0.64728	1.236	586.338	590.345	105.54	NaN	3.3333	105.54	103.77	107.1	0		0	0	0	1.0892e-07	1	15701	137.16	137.16
AIQTANIALEK	11	1	0	Unmodified	_AIQTANIALEK_					0	0	0	P00950	P00950	P00950	GPM1	Phosphoglycerate mutase 1	>sp|P00950|PMG1_YEAST Phosphoglycerate mutase 1 OS=Saccharomyces cerevisiae (strain ATCC 204508 / S288c) GN=GPM1 PE=1 SV=3	ISO-MSMS	0	130508_TK63_2_SILAC280Hvs413H_2	1	IPK63_413_2	586.34	2	586.338	1170.66	NaN	NaN	0.36248	NaN	NaN	NaN	108.29	NaN	1.2251	108.29	107.53	108.75	0		0	0	0	1.7006e-08	2	16532	158.4	107.13
AIQTANIALEK	11	1	0	Unmodified	_AIQTANIALEK_					0	0	0	P00950	P00950	P00950	GPM1	Phosphoglycerate mutase 1	>sp|P00950|PMG1_YEAST Phosphoglycerate mutase 1 OS=Saccharomyces cerevisiae (strain ATCC 204508 / S288c) GN=GPM1 PE=1 SV=3	ISO-MSMS	0	130508_TK63_2_SILAC280Hvs413H_2	1	IPK63_413_2	586.33	2	586.338	1170.66	NaN	NaN	1.0719	NaN	NaN	NaN	109.64	NaN	0.87355	109.64	109.22	110.09	-7.6294e-06		0	0	0	1.2701e-06	2	16662	153.74	105.89
AIQTANIALEK	11	1	0	Unmodified	_AIQTANIALEK_					0	0	0	P00950	P00950	P00950	GPM1	Phosphoglycerate mutase 1	>sp|P00950|PMG1_YEAST Phosphoglycerate mutase 1 OS=Saccharomyces cerevisiae (strain ATCC 204508 / S288c) GN=GPM1 PE=1 SV=3	ISO-MSMS	0	130508_TK63_2_SILAC280Hvs413H_2	1	IPK63_413_2	586.33	2	586.338	1170.66	NaN	NaN	1.5764	NaN	NaN	NaN	110.39	NaN	0.52575	110.39	110.09	110.62	0		0	0	0	3.8125e-05	1	16852	134.99	89.31
AIQTANIALEK	11	1	0	Unmodified	_AIQTANIALEK_					0	0	0	P00950	P00950	P00950	GPM1	Phosphoglycerate mutase 1	>sp|P00950|PMG1_YEAST Phosphoglycerate mutase 1 OS=Saccharomyces cerevisiae (strain ATCC 204508 / S288c) GN=GPM1 PE=1 SV=3	ISO-MSMS	0	130508_TK63_2_SILAC280Hvs413H_2	1	IPK63_413_2	586.33	2	586.338	1170.66	NaN	NaN	2.4343	NaN	NaN	NaN	115.67	NaN	0.64376	115.67	115.48	116.12	0		0	0	0	0.0026257	1	17938	102.97	62.619
AIQTANIALEK	11	1	0	Unmodified	_AIQTANIALEK_					0	0	0	P00950	P00950	P00950	GPM1	Phosphoglycerate mutase 1	>sp|P00950|PMG1_YEAST Phosphoglycerate mutase 1 OS=Saccharomyces cerevisiae (strain ATCC 204508 / S288c) GN=GPM1 PE=1 SV=3	MSMS	0	130508_TK63_2_SILAC280Hvs413H_2	1	IPK63_413_2	586.34	2	586.338	1170.66	NaN	NaN	NaN	NaN	NaN	NaN	107.2	NaN	1	107.2	106.7	107.7	0		0	0	0	3.1149e-37	1	16197	176.18	122.12
AIQTANIALEK	11	1	0	Unmodified	_AIQTANIALEK_					0	0	0	P00950	P00950	P00950	GPM1	Phosphoglycerate mutase 1	>sp|P00950|PMG1_YEAST Phosphoglycerate mutase 1 OS=Saccharomyces cerevisiae (strain ATCC 204508 / S288c) GN=GPM1 PE=1 SV=3	MULTI-MSMS		130508_TK63_2_SILAC280Hvs413H_3	1	IPK63_413_2	590.85	2	586.338	1170.66	55090.3	0.38643	0.37501	0.76144	586.338	590.345	89.392	NaN	6.0323	89.392	87.142	93.174	0		0	0	0	0.00037665	1	11850	90.793	90.793
AIQTANIALEK	11	1	0	Unmodified	_AIQTANIALEK_					0	0	0	P00950	P00950	P00950	GPM1	Phosphoglycerate mutase 1	>sp|P00950|PMG1_YEAST Phosphoglycerate mutase 1 OS=Saccharomyces cerevisiae (strain ATCC 204508 / S288c) GN=GPM1 PE=1 SV=3	ISO-MSMS	0	130508_TK63_2_SILAC280Hvs413H_3	1	IPK63_413_2	586.33	2	586.338	1170.66	NaN	NaN	2.7036	NaN	NaN	NaN	115.54	NaN	0.64994	115.54	115.17	115.82	0		0	0	0	0.012503	1	18082	69.815	42.073
AIQTANIALEK	11	1	0	Unmodified	_AIQTANIALEK_					0	0	0	P00950	P00950	P00950	GPM1	Phosphoglycerate mutase 1	>sp|P00950|PMG1_YEAST Phosphoglycerate mutase 1 OS=Saccharomyces cerevisiae (strain ATCC 204508 / S288c) GN=GPM1 PE=1 SV=3	MSMS	0	130508_TK63_2_SILAC280Hvs413H_3	1	IPK63_413_2	586.34	2	586.338	1170.66	NaN	NaN	NaN	NaN	NaN	NaN	97.852	NaN	1	97.852	97.352	98.352	0		0	0	0	0.0051183	1	14152	103.44	67.787
AIQTANIALEK	11	1	0	Unmodified	_AIQTANIALEK_					0	0	0	P00950	P00950	P00950	GPM1	Phosphoglycerate mutase 1	>sp|P00950|PMG1_YEAST Phosphoglycerate mutase 1 OS=Saccharomyces cerevisiae (strain ATCC 204508 / S288c) GN=GPM1 PE=1 SV=3	MSMS	0	130508_TK63_2_SILAC280Hvs413H_3	1	IPK63_413_2	586.34	2	586.338	1170.66	NaN	NaN	NaN	NaN	NaN	NaN	103.04	NaN	1	103.04	102.54	103.54	7.6294e-06		0	0	0	1.8477e-08	1	15345	138.45	89.031
AIQTANIALEK	11	1	0	Unmodified	_AIQTANIALEK_					0	0	0	P00950	P00950	P00950	GPM1	Phosphoglycerate mutase 1	>sp|P00950|PMG1_YEAST Phosphoglycerate mutase 1 OS=Saccharomyces cerevisiae (strain ATCC 204508 / S288c) GN=GPM1 PE=1 SV=3	MSMS	0	130508_TK63_2_SILAC280Hvs413H_3	1	IPK63_413_2	586.34	2	586.338	1170.66	NaN	NaN	NaN	NaN	NaN	NaN	103.07	NaN	1	103.07	102.57	103.57	0		0	0	0	3.6444e-19	1	15353	157.68	111.68
AIQTANIALEK	11	1	0	Unmodified	_AIQTANIALEK_					0	0	0	P00950	P00950	P00950	GPM1	Phosphoglycerate mutase 1	>sp|P00950|PMG1_YEAST Phosphoglycerate mutase 1 OS=Saccharomyces cerevisiae (strain ATCC 204508 / S288c) GN=GPM1 PE=1 SV=3	MSMS	0	130508_TK63_2_SILAC280Hvs413H_3	1	IPK63_413_2	586.34	2	586.338	1170.66	NaN	NaN	NaN	NaN	NaN	NaN	106.58	NaN	1	106.58	106.08	107.08	7.6294e-06		0	0	0	4.6421e-08	1	16165	134.99	98.433
AIQTANIALEK	11	1	0	Unmodified	_AIQTANIALEK_					0	0	0	P00950	P00950	P00950	GPM1	Phosphoglycerate mutase 1	>sp|P00950|PMG1_YEAST Phosphoglycerate mutase 1 OS=Saccharomyces cerevisiae (strain ATCC 204508 / S288c) GN=GPM1 PE=1 SV=3	MSMS	0	130508_TK63_2_SILAC280Hvs413H_3	1	IPK63_413_2	586.34	2	586.338	1170.66	NaN	NaN	NaN	NaN	NaN	NaN	107.12	NaN	1	107.12	106.62	107.62	0		0	0	0	5.892e-13	1	16292	147.26	109.56
AIQTANIALEK	11	1	0	Unmodified	_AIQTANIALEK_					0	0	0	P00950	P00950	P00950	GPM1	Phosphoglycerate mutase 1	>sp|P00950|PMG1_YEAST Phosphoglycerate mutase 1 OS=Saccharomyces cerevisiae (strain ATCC 204508 / S288c) GN=GPM1 PE=1 SV=3	MSMS	0	130508_TK63_2_SILAC280Hvs413H_3	1	IPK63_413_2	586.34	2	586.338	1170.66	NaN	NaN	NaN	NaN	NaN	NaN	108.65	NaN	1	108.65	108.15	109.15	-7.6294e-06		0	0	0	1.106e-12	1	16616	142.83	97.967
AIQTANIALEK	11	1	0	Unmodified	_AIQTANIALEK_					0	0	0	P00950	P00950	P00950	GPM1	Phosphoglycerate mutase 1	>sp|P00950|PMG1_YEAST Phosphoglycerate mutase 1 OS=Saccharomyces cerevisiae (strain ATCC 204508 / S288c) GN=GPM1 PE=1 SV=3	MSMS	0	130508_TK63_2_SILAC280Hvs413H_3	1	IPK63_413_2	586.33	2	586.338	1170.66	NaN	NaN	NaN	NaN	NaN	NaN	114.26	NaN	1	114.26	113.76	114.76	0		0	0	0	0.002488	1	17758	110.31	72.013
AISLETQTESLLSK	14	1	0	Unmodified	_AISLETQTESLLSK_					0	0	0	P38736	P38736	P38736	GOS1	Golgi SNAP receptor complex member 1	>sp|P38736|GOSR1_YEAST Golgi SNAP receptor complex member 1 OS=Saccharomyces cerevisiae (strain ATCC 204508 / S288c) GN=GOS1 PE=1 SV=1	MSMS	0	130409_2TK63_SILAC280Hvs413H_glycine	1	IPK63_413_1	760.42	2	760.414	1518.81	NaN	NaN	NaN	NaN	NaN	NaN	129.93	NaN	1	129.93	129.43	130.43	0		0	0	0	7.2046e-31	1	21886	167.32	135.41
AISLETQTESLLSK	14	1	0	Unmodified	_AISLETQTESLLSK_					0	0	0	P38736	P38736	P38736	GOS1	Golgi SNAP receptor complex member 1	>sp|P38736|GOSR1_YEAST Golgi SNAP receptor complex member 1 OS=Saccharomyces cerevisiae (strain ATCC 204508 / S288c) GN=GOS1 PE=1 SV=1	MSMS	0	130409_2TK63_SILAC280Hvs413H_glycine	1	IPK63_413_1	760.41	2	760.414	1518.81	NaN	NaN	NaN	NaN	NaN	NaN	130.01	NaN	1	130.01	129.51	130.51	0		0	0	0	8.3565e-31	1	21906	166.03	139.32
AISLETQTESLLSK	14	1	0	Unmodified	_AISLETQTESLLSK_					0	0	0	P38736	P38736	P38736	GOS1	Golgi SNAP receptor complex member 1	>sp|P38736|GOSR1_YEAST Golgi SNAP receptor complex member 1 OS=Saccharomyces cerevisiae (strain ATCC 204508 / S288c) GN=GOS1 PE=1 SV=1	ISO-MSMS	0	130410_2TK63_SILAC280Hvs413H_glycine	1	IPK63_413_1	760.92	2	760.414	1518.81	NaN	NaN	0.095118	NaN	NaN	NaN	129.43	NaN	1.1744	129.43	128.74	129.91	0		0	0	0	1.0672e-16	3	21972	178.67	144.8
AISLETQTESLLSK	14	1	0	Unmodified	_AISLETQTESLLSK_					0	0	0	P38736	P38736	P38736	GOS1	Golgi SNAP receptor complex member 1	>sp|P38736|GOSR1_YEAST Golgi SNAP receptor complex member 1 OS=Saccharomyces cerevisiae (strain ATCC 204508 / S288c) GN=GOS1 PE=1 SV=1	MSMS	0	130410_2TK63_SILAC280Hvs413H_glycine	1	IPK63_413_1	760.56	2	760.414	1518.81	NaN	NaN	NaN	NaN	NaN	NaN	128.75	NaN	1	128.75	128.25	129.25	0		0	0	0	0.0082137	1	21822	89.624	56.922
AISLETQTESLLSK	14	1	0	Unmodified	_AISLETQTESLLSK_					0	0	0	P38736	P38736	P38736	GOS1	Golgi SNAP receptor complex member 1	>sp|P38736|GOSR1_YEAST Golgi SNAP receptor complex member 1 OS=Saccharomyces cerevisiae (strain ATCC 204508 / S288c) GN=GOS1 PE=1 SV=1	ISO-MSMS	0	130412_2TK63_SILAC280Hvs413H_glycine	1	IPK63_413_1	760.91	2	760.414	1518.81	NaN	NaN	-0.22089	NaN	NaN	NaN	129.63	NaN	1.3833	129.63	128.94	130.33	0		0	0	0	2.6366e-11	1	21817	157.86	136.32
AISLETQTESLLSK	14	1	0	Unmodified	_AISLETQTESLLSK_					0	0	0	P38736	P38736	P38736	GOS1	Golgi SNAP receptor complex member 1	>sp|P38736|GOSR1_YEAST Golgi SNAP receptor complex member 1 OS=Saccharomyces cerevisiae (strain ATCC 204508 / S288c) GN=GOS1 PE=1 SV=1	ISO-MSMS	0	130508_TK63_2_SILAC280Hvs413H_1	1	IPK63_413_2	760.42	2	760.414	1518.81	NaN	NaN	0.12169	NaN	NaN	NaN	139.91	NaN	4.3607	139.91	138.41	142.77	1.5259e-05		0	0	0	0.011025	1	23309	73.722	52.476
AISLETQTESLLSK	14	1	0	Unmodified	_AISLETQTESLLSK_					0	0	0	P38736	P38736	P38736	GOS1	Golgi SNAP receptor complex member 1	>sp|P38736|GOSR1_YEAST Golgi SNAP receptor complex member 1 OS=Saccharomyces cerevisiae (strain ATCC 204508 / S288c) GN=GOS1 PE=1 SV=1	ISO-MSMS	0	130508_TK63_2_SILAC280Hvs413H_2	1	IPK63_413_2	760.42	2	760.414	1518.81	NaN	NaN	0.25263	NaN	NaN	NaN	139.98	NaN	3.7397	139.98	138.28	142.02	0		0	0	0	0.00053624	1	23304	109.1	83.386
AIVQVFEGTSGIDVK	15	1	0	Unmodified	_AIVQVFEGTSGIDVK_					0	0	0	P16140	P16140	P16140	VMA2	V-type proton ATPase subunit B	>sp|P16140|VATB_YEAST V-type proton ATPase subunit B OS=Saccharomyces cerevisiae (strain ATCC 204508 / S288c) GN=VMA2 PE=1 SV=2	ISO-MSMS	0	130409_2TK63_SILAC280Hvs413H_glycine	1	IPK63_413_1	782.43	2	781.925	1561.84	NaN	NaN	0.14619	NaN	NaN	NaN	132.08	NaN	2.3669	132.08	130.97	133.34	0		0	0	0	8.8481e-09	4	22273	140.27	117.8
AIVQVFEGTSGIDVK	15	1	0	Unmodified	_AIVQVFEGTSGIDVK_					0	0	0	P16140	P16140	P16140	VMA2	V-type proton ATPase subunit B	>sp|P16140|VATB_YEAST V-type proton ATPase subunit B OS=Saccharomyces cerevisiae (strain ATCC 204508 / S288c) GN=VMA2 PE=1 SV=2	ISO-MSMS	0	130410_2TK63_SILAC280Hvs413H_glycine	1	IPK63_413_1	781.93	2	781.925	1561.84	NaN	NaN	0.066401	NaN	NaN	NaN	131.66	NaN	2.5901	131.66	130.51	133.1	0		0	0	0	0.00010922	2	22553	110.84	78.405
AIVQVFEGTSGIDVK	15	1	0	Unmodified	_AIVQVFEGTSGIDVK_					0	0	0	P16140	P16140	P16140	VMA2	V-type proton ATPase subunit B	>sp|P16140|VATB_YEAST V-type proton ATPase subunit B OS=Saccharomyces cerevisiae (strain ATCC 204508 / S288c) GN=VMA2 PE=1 SV=2	ISO-MSMS	0	130412_2TK63_SILAC280Hvs413H_glycine	1	IPK63_413_1	782.42	2	781.925	1561.84	NaN	NaN	-0.41241	NaN	NaN	NaN	131.58	NaN	2.2321	131.58	130.5	132.73	0		0	0	0	1.5146e-07	3	22425	135.47	108.84
AKGVEVVLPVDFIIADAFSADANTK	25	2	0	Unmodified	_AKGVEVVLPVDFIIADAFSADANTK_					0	0	0	P00560	P00560	P00560	PGK1	Phosphoglycerate kinase	>sp|P00560|PGK_YEAST Phosphoglycerate kinase OS=Saccharomyces cerevisiae (strain ATCC 204508 / S288c) GN=PGK1 PE=1 SV=2	ISO-MSMS	0	130508_TK63_2_SILAC280Hvs413H_1	1	IPK63_413_2	864.47	3	864.13	2589.37	NaN	NaN	-0.83558	NaN	NaN	NaN	160.32	NaN	0.64774	160.32	159.99	160.64	0		0	0	0	1.6866e-05	2	28698	111.6	89.916
AKGVEVVLPVDFIIADAFSADANTK	25	2	0	Unmodified	_AKGVEVVLPVDFIIADAFSADANTK_					0	0	0	P00560	P00560	P00560	PGK1	Phosphoglycerate kinase	>sp|P00560|PGK_YEAST Phosphoglycerate kinase OS=Saccharomyces cerevisiae (strain ATCC 204508 / S288c) GN=PGK1 PE=1 SV=2	ISO-MSMS	0	130508_TK63_2_SILAC280Hvs413H_3	1	IPK63_413_2	864.47	3	864.13	2589.37	NaN	NaN	-0.49033	NaN	NaN	NaN	160.37	NaN	0.69193	160.37	160.03	160.73	0		0	0	0	0.00051415	1	28607	92.565	66.222
AKLQETNPEEVPKFEK	16	3	0	Unmodified	_AKLQETNPEEVPKFEK_					0	0	0	P35691	P35691	P35691	TMA19	Translationally-controlled tumor protein homolog	>sp|P35691|TCTP_YEAST Translationally-controlled tumor protein homolog OS=Saccharomyces cerevisiae (strain ATCC 204508 / S288c) GN=TMA19 PE=1 SV=1	ISO-MSMS	0	130508_TK63_2_SILAC280Hvs413H_1	1	IPK63_413_2	629.67	3	629.667	1885.98	NaN	NaN	0.54525	NaN	NaN	NaN	152.74	NaN	1.1313	152.74	152.1	153.23	0		0	0	0	0.00070559	2	26805	106.82	82.989
AKLQETNPEEVPKFEK	16	3	0	Unmodified	_AKLQETNPEEVPKFEK_					0	0	0	P35691	P35691	P35691	TMA19	Translationally-controlled tumor protein homolog	>sp|P35691|TCTP_YEAST Translationally-controlled tumor protein homolog OS=Saccharomyces cerevisiae (strain ATCC 204508 / S288c) GN=TMA19 PE=1 SV=1	ISO-MSMS	0	130508_TK63_2_SILAC280Hvs413H_2	1	IPK63_413_2	630	3	629.667	1885.98	NaN	NaN	-0.10546	NaN	NaN	NaN	152.92	NaN	0.90434	152.92	152.58	153.48	0		0	0	0	8.5221e-06	2	26744	125.22	99.769
AKLQETNPEEVPKFEK	16	3	0	Unmodified	_AKLQETNPEEVPKFEK_					0	0	0	P35691	P35691	P35691	TMA19	Translationally-controlled tumor protein homolog	>sp|P35691|TCTP_YEAST Translationally-controlled tumor protein homolog OS=Saccharomyces cerevisiae (strain ATCC 204508 / S288c) GN=TMA19 PE=1 SV=1	MULTI-MSMS		130508_TK63_2_SILAC280Hvs413H_3	1	IPK63_413_2	629.67	3	629.667	1885.98	53344.2	0.17554	-0.40555	-0.23	629.667	638.35	152.89	NaN	1.0053	152.89	152.43	153.44	0		0	0	0	3.1754e-05	1	26738	96.489	83.657
AKNPLTHSTPK	11	2	0	Unmodified	_AKNPLTHSTPK_					0	0	0	P29453	P29453	P29453	RPL8B	60S ribosomal protein L8-B	>sp|P29453|RL8B_YEAST 60S ribosomal protein L8-B OS=Saccharomyces cerevisiae (strain ATCC 204508 / S288c) GN=RPL8B PE=1 SV=3	ISO-MSMS	0	130410_2TK63_SILAC280Hvs413H_glycine	1	IPK63_413_1	398.89	3	398.559	1192.66	NaN	NaN	-0.40092	NaN	NaN	NaN	143.09	NaN	0.64316	143.09	142.81	143.45	0		0	0	0	0.03706	1	25462	81.625	48.247
AKNPLTHSTPK	11	2	0	Unmodified	_AKNPLTHSTPK_					0	0	0	P29453	P29453	P29453	RPL8B	60S ribosomal protein L8-B	>sp|P29453|RL8B_YEAST 60S ribosomal protein L8-B OS=Saccharomyces cerevisiae (strain ATCC 204508 / S288c) GN=RPL8B PE=1 SV=3	ISO-MSMS	0	130508_TK63_2_SILAC280Hvs413H_1	1	IPK63_413_2	398.56	3	398.559	1192.66	NaN	NaN	-0.27707	NaN	NaN	NaN	152.49	NaN	1.4445	152.49	151.79	153.23	0		0	0	0	0.0022984	1	26725	121.68	79.804
AKNPLTHSTPK	11	2	0	Unmodified	_AKNPLTHSTPK_					0	0	0	P29453	P29453	P29453	RPL8B	60S ribosomal protein L8-B	>sp|P29453|RL8B_YEAST 60S ribosomal protein L8-B OS=Saccharomyces cerevisiae (strain ATCC 204508 / S288c) GN=RPL8B PE=1 SV=3	ISO-MSMS	0	130508_TK63_2_SILAC280Hvs413H_2	1	IPK63_413_2	398.56	3	398.559	1192.66	NaN	NaN	-0.18501	NaN	NaN	NaN	152.76	NaN	1.7481	152.76	151.81	153.56	0		0	0	0	0.001636	1	26655	125.97	77.547
AKNPLTHSTPK	11	2	0	Unmodified	_AKNPLTHSTPK_					0	0	0	P29453	P29453	P29453	RPL8B	60S ribosomal protein L8-B	>sp|P29453|RL8B_YEAST 60S ribosomal protein L8-B OS=Saccharomyces cerevisiae (strain ATCC 204508 / S288c) GN=RPL8B PE=1 SV=3	ISO-MSMS	0	130508_TK63_2_SILAC280Hvs413H_3	1	IPK63_413_2	398.56	3	398.559	1192.66	NaN	NaN	-0.30303	NaN	NaN	NaN	152.58	NaN	2.2791	152.58	151.7	153.98	0		0	0	0	0.001636	1	26675	125.97	88.779
AKQSLDVSSDR	11	1	1	Unmodified	_AKQSLDVSSDR_					0	0	0	P53221;P05743	P53221	P53221	RPL26B;RPL26A	60S ribosomal protein L26-B;60S ribosomal protein L26-A	>sp|P53221|RL26B_YEAST 60S ribosomal protein L26-B OS=Saccharomyces cerevisiae (strain ATCC 204508 / S288c) GN=RPL26B PE=1 SV=2;>sp|P05743|RL26A_YEAST 60S ribosomal protein L26-A OS=Saccharomyces cerevisiae (strain ATCC 204508 / S288c) GN=RPL26A PE=1 SV=3	MULTI-MSMS		130508_TK63_2_SILAC280Hvs413H_1	1	IPK63_413_2	610.33	2	603.31	1204.6	55053.1	0.28251	0.15633	0.43884	603.31	610.327	54.265	NaN	3.7565	54.265	52.82	56.577	3.8147e-06		0	0	0	0.0086834	1	5162	67.519	67.519
AKQSLDVSSDR	11	1	1	Unmodified	_AKQSLDVSSDR_					0	0	0	P53221;P05743	P53221	P53221	RPL26B;RPL26A	60S ribosomal protein L26-B;60S ribosomal protein L26-A	>sp|P53221|RL26B_YEAST 60S ribosomal protein L26-B OS=Saccharomyces cerevisiae (strain ATCC 204508 / S288c) GN=RPL26B PE=1 SV=2;>sp|P05743|RL26A_YEAST 60S ribosomal protein L26-A OS=Saccharomyces cerevisiae (strain ATCC 204508 / S288c) GN=RPL26A PE=1 SV=3	MULTI-MSMS		130508_TK63_2_SILAC280Hvs413H_3	1	IPK63_413_2	610.33	2	603.31	1204.6	54890.4	0.14016	0.40991	0.55007	603.31	610.327	54.075	NaN	3.296	54.075	52.672	55.968	0		0	0	0	0.007919	1	5344	69.864	35.143
ALAAEDDEATR	11	0	1	Unmodified	_ALAAEDDEATR_					0	0	0	P40069	P40069	P40069	KAP123	Importin subunit beta-4	>sp|P40069|IMB4_YEAST Importin subunit beta-4 OS=Saccharomyces cerevisiae (strain ATCC 204508 / S288c) GN=KAP123 PE=1 SV=1	ISO-MSMS	0	130409_2TK63_SILAC280Hvs413H_glycine	1	IPK63_413_1	581.77	2	581.273	1160.53	NaN	NaN	0.054812	NaN	NaN	NaN	25.251	NaN	1.4853	25.251	24.58	26.066	0		0	0	0	0.0058023	3	2825	81.625	67.179
ALAAEDDEATR	11	0	1	Unmodified	_ALAAEDDEATR_					0	0	0	P40069	P40069	P40069	KAP123	Importin subunit beta-4	>sp|P40069|IMB4_YEAST Importin subunit beta-4 OS=Saccharomyces cerevisiae (strain ATCC 204508 / S288c) GN=KAP123 PE=1 SV=1	ISO-MSMS	0	130410_2TK63_SILAC280Hvs413H_glycine	1	IPK63_413_1	581.77	2	581.273	1160.53	NaN	NaN	-0.021408	NaN	NaN	NaN	26.483	NaN	1.4776	26.483	25.74	27.218	0		0	0	0	0.0058961	2	2961	80.979	80.979
ALAIFVPVPSLAGFHK	16	1	0	Unmodified	_ALAIFVPVPSLAGFHK_					0	0	0	P26786	P26786	P26786	RPS7A	40S ribosomal protein S7-A	>sp|P26786|RS7A_YEAST 40S ribosomal protein S7-A OS=Saccharomyces cerevisiae (strain ATCC 204508 / S288c) GN=RPS7A PE=1 SV=4	ISO-MSMS	0	130508_TK63_2_SILAC280Hvs413H_1	1	IPK63_413_2	556.33	3	556.327	1665.96	NaN	NaN	0.23198	NaN	NaN	NaN	155.85	NaN	1.007	155.85	155.62	156.63	0		0	0	0	0.0024688	1	27640	82.069	70.153
ALAIFVPVPSLAGFHK	16	1	0	Unmodified	_ALAIFVPVPSLAGFHK_					0	0	0	P26786	P26786	P26786	RPS7A	40S ribosomal protein S7-A	>sp|P26786|RS7A_YEAST 40S ribosomal protein S7-A OS=Saccharomyces cerevisiae (strain ATCC 204508 / S288c) GN=RPS7A PE=1 SV=4	ISO-MSMS	0	130508_TK63_2_SILAC280Hvs413H_2	1	IPK63_413_2	556.66	3	556.327	1665.96	NaN	NaN	0.027271	NaN	NaN	NaN	156.01	NaN	0.67371	156.01	155.8	156.47	-1.5259e-05		0	0	0	0.0017533	1	27542	86.803	61.839
ALAIFVPVPSLAGFHK	16	1	0	Unmodified	_ALAIFVPVPSLAGFHK_					0	0	0	P26786	P26786	P26786	RPS7A	40S ribosomal protein S7-A	>sp|P26786|RS7A_YEAST 40S ribosomal protein S7-A OS=Saccharomyces cerevisiae (strain ATCC 204508 / S288c) GN=RPS7A PE=1 SV=4	ISO-MSMS	0	130508_TK63_2_SILAC280Hvs413H_3	1	IPK63_413_2	556.32	3	556.327	1665.96	NaN	NaN	0.068732	NaN	NaN	NaN	155.85	NaN	0.59306	155.85	155.62	156.22	0		0	0	0	0.0013261	1	27539	89.629	77.714
ALDDFGVDYIELTSPVASEQSR	22	0	1	Unmodified	_ALDDFGVDYIELTSPVASEQSR_					0	0	0	Q12122	Q12122	Q12122	LYS21	Homocitrate synthase, mitochondrial	>sp|Q12122|HOSM_YEAST Homocitrate synthase, mitochondrial OS=Saccharomyces cerevisiae (strain ATCC 204508 / S288c) GN=LYS21 PE=1 SV=1	ISO-MSMS	0	130508_TK63_2_SILAC280Hvs413H_2	1	IPK63_413_2	1206.59	2	1206.58	2411.15	NaN	NaN	-0.52026	NaN	NaN	NaN	148.83	NaN	2.1374	148.83	147.94	150.07	1.5259e-05		0	0	0	1.557e-35	4	25734	205.68	180.07
ALDDFGVDYIELTSPVASEQSR	22	0	1	Unmodified	_ALDDFGVDYIELTSPVASEQSR_					0	0	0	Q12122	Q12122	Q12122	LYS21	Homocitrate synthase, mitochondrial	>sp|Q12122|HOSM_YEAST Homocitrate synthase, mitochondrial OS=Saccharomyces cerevisiae (strain ATCC 204508 / S288c) GN=LYS21 PE=1 SV=1	ISO-MSMS	0	130508_TK63_2_SILAC280Hvs413H_3	1	IPK63_413_2	1207.58	2	1206.58	2411.15	NaN	NaN	-0.12423	NaN	NaN	NaN	148.58	NaN	2.2932	148.58	147.47	149.76	-1.5259e-05		0	0	0	2.393e-27	2	25681	178.56	158.42
ALDGQNLK	8	1	0	Unmodified	_ALDGQNLK_					0	0	0	P05318	P05318	P05318	RPP1A	60S acidic ribosomal protein P1-alpha	>sp|P05318|RLA1_YEAST 60S acidic ribosomal protein P1-alpha OS=Saccharomyces cerevisiae (strain ATCC 204508 / S288c) GN=RPP1A PE=1 SV=4	MSMS	1	130410_2TK63_SILAC280Hvs413H_glycine	1	IPK63_413_1	433.74	2	429.738	857.461	NaN	NaN	NaN	NaN	NaN	NaN	25.495	NaN	1	25.495	24.995	25.995	0		0	0	0	0.051274	1	2844	63.486	36.356
ALDGQYIEASDIYSK	15	1	0	Unmodified	_ALDGQYIEASDIYSK_					0	0	0	P32602	P32602	P32602	SEC17	Alpha-soluble NSF attachment protein	>sp|P32602|SEC17_YEAST Alpha-soluble NSF attachment protein OS=Saccharomyces cerevisiae (strain ATCC 204508 / S288c) GN=SEC17 PE=1 SV=4	ISO-MSMS	0	130409_2TK63_SILAC280Hvs413H_glycine	1	IPK63_413_1	836.9	2	836.907	1671.8	NaN	NaN	0.22522	NaN	NaN	NaN	115.45	NaN	0.88876	115.45	114.97	115.86	0		0	0	0	4.1192e-06	1	18693	120.9	98.987
ALDGQYIEASDIYSK	15	1	0	Unmodified	_ALDGQYIEASDIYSK_					0	0	0	P32602	P32602	P32602	SEC17	Alpha-soluble NSF attachment protein	>sp|P32602|SEC17_YEAST Alpha-soluble NSF attachment protein OS=Saccharomyces cerevisiae (strain ATCC 204508 / S288c) GN=SEC17 PE=1 SV=4	ISO-MSMS	0	130409_2TK63_SILAC280Hvs413H_glycine	1	IPK63_413_1	837.41	2	836.907	1671.8	NaN	NaN	0.34418	NaN	NaN	NaN	116.55	NaN	1.2397	116.55	115.88	117.12	0		0	0	0	0.00013535	1	19012	109.42	84.725
ALDGQYIEASDIYSK	15	1	0	Unmodified	_ALDGQYIEASDIYSK_					0	0	0	P32602	P32602	P32602	SEC17	Alpha-soluble NSF attachment protein	>sp|P32602|SEC17_YEAST Alpha-soluble NSF attachment protein OS=Saccharomyces cerevisiae (strain ATCC 204508 / S288c) GN=SEC17 PE=1 SV=4	MSMS	0	130409_2TK63_SILAC280Hvs413H_glycine	1	IPK63_413_1	836.89	2	836.907	1671.8	NaN	NaN	NaN	NaN	NaN	NaN	117.08	NaN	1	117.08	116.58	117.58	-7.6294e-06		0	0	0	0.0002031	1	19021	110.04	73.599
ALDGQYIEASDIYSK	15	1	0	Unmodified	_ALDGQYIEASDIYSK_					0	0	0	P32602	P32602	P32602	SEC17	Alpha-soluble NSF attachment protein	>sp|P32602|SEC17_YEAST Alpha-soluble NSF attachment protein OS=Saccharomyces cerevisiae (strain ATCC 204508 / S288c) GN=SEC17 PE=1 SV=4	ISO-MSMS	0	130410_2TK63_SILAC280Hvs413H_glycine	1	IPK63_413_1	837.4	2	836.907	1671.8	NaN	NaN	-0.022872	NaN	NaN	NaN	114.87	NaN	0.8664	114.87	114.32	115.19	0		0	0	0	0.00021541	1	18746	105.06	76.971
ALDGQYIEASDIYSK	15	1	0	Unmodified	_ALDGQYIEASDIYSK_					0	0	0	P32602	P32602	P32602	SEC17	Alpha-soluble NSF attachment protein	>sp|P32602|SEC17_YEAST Alpha-soluble NSF attachment protein OS=Saccharomyces cerevisiae (strain ATCC 204508 / S288c) GN=SEC17 PE=1 SV=4	ISO-MSMS	0	130410_2TK63_SILAC280Hvs413H_glycine	1	IPK63_413_1	837.44	2	836.907	1671.8	NaN	NaN	0.1475	NaN	NaN	NaN	115.77	NaN	1.1869	115.77	115.2	116.39	7.6294e-06		0	0	0	9.5421e-09	1	19015	139.08	105.08
ALDGQYIEASDIYSK	15	1	0	Unmodified	_ALDGQYIEASDIYSK_					0	0	0	P32602	P32602	P32602	SEC17	Alpha-soluble NSF attachment protein	>sp|P32602|SEC17_YEAST Alpha-soluble NSF attachment protein OS=Saccharomyces cerevisiae (strain ATCC 204508 / S288c) GN=SEC17 PE=1 SV=4	MSMS	0	130412_2TK63_SILAC280Hvs413H_glycine	1	IPK63_413_1	836.91	2	836.907	1671.8	NaN	NaN	NaN	NaN	NaN	NaN	114.64	NaN	1	114.64	114.14	115.14	7.6294e-06		0	0	0	5.6286e-12	1	18481	140.46	109.5
ALDGQYIEASDIYSK	15	1	0	Unmodified	_ALDGQYIEASDIYSK_					0	0	0	P32602	P32602	P32602	SEC17	Alpha-soluble NSF attachment protein	>sp|P32602|SEC17_YEAST Alpha-soluble NSF attachment protein OS=Saccharomyces cerevisiae (strain ATCC 204508 / S288c) GN=SEC17 PE=1 SV=4	ISO-MSMS	0	130508_TK63_2_SILAC280Hvs413H_1	1	IPK63_413_2	836.91	2	836.907	1671.8	NaN	NaN	-0.14848	NaN	NaN	NaN	126.82	NaN	8.5349	126.82	122.3	130.83	-7.6294e-06		0	0	0	1.3813e-33	9	20332	228.84	180.79
ALDGQYIEASDIYSK	15	1	0	Unmodified	_ALDGQYIEASDIYSK_					0	0	0	P32602	P32602	P32602	SEC17	Alpha-soluble NSF attachment protein	>sp|P32602|SEC17_YEAST Alpha-soluble NSF attachment protein OS=Saccharomyces cerevisiae (strain ATCC 204508 / S288c) GN=SEC17 PE=1 SV=4	ISO-MSMS	0	130508_TK63_2_SILAC280Hvs413H_2	1	IPK63_413_2	836.91	2	836.907	1671.8	NaN	NaN	0.18428	NaN	NaN	NaN	127.22	NaN	7.677	127.22	122.84	130.52	0		0	0	0	2.9293e-33	6	20551	223.76	189.79
ALDGQYIEASDIYSK	15	1	0	Unmodified	_ALDGQYIEASDIYSK_					0	0	0	P32602	P32602	P32602	SEC17	Alpha-soluble NSF attachment protein	>sp|P32602|SEC17_YEAST Alpha-soluble NSF attachment protein OS=Saccharomyces cerevisiae (strain ATCC 204508 / S288c) GN=SEC17 PE=1 SV=4	ISO-MSMS	0	130508_TK63_2_SILAC280Hvs413H_3	1	IPK63_413_2	836.9	2	836.907	1671.8	NaN	NaN	-0.038753	NaN	NaN	NaN	127.11	NaN	7.4689	127.11	123.08	130.55	0		0	0	0	2.0217e-33	8	20243	226.74	192.77
ALDGQYIEASDIYSK	15	1	0	Unmodified	_ALDGQYIEASDIYSK_					0	0	0	P32602	P32602	P32602	SEC17	Alpha-soluble NSF attachment protein	>sp|P32602|SEC17_YEAST Alpha-soluble NSF attachment protein OS=Saccharomyces cerevisiae (strain ATCC 204508 / S288c) GN=SEC17 PE=1 SV=4	ISO-MSMS	1	130508_TK63_2_SILAC280Hvs413H_3	1	IPK63_413_2	840.92	2	836.907	1671.8	NaN	NaN	1.4363	NaN	NaN	NaN	126.3	NaN	0.84659	126.3	126	126.85	-7.6294e-06		0	0	0	0.0041112	2	20328	79.514	45.082
ALEESNYELEGK	12	1	0	Unmodified	_ALEESNYELEGK_					0	0	0	CON__P13645;CON__P02535-1	CON__P13645	CON__P13645			>P13645 SWISS-PROT:P13645 Tax_Id=9606 Gene_Symbol=KRT10 Keratin, type I cytoskeletal 10;>P02535-1 SWISS-PROT:P02535-1 Tax_Id=10090 Gene_Symbol=Krt10 Isoform 1 of Keratin, type I cytoskeletal 10	ISO-MSMS	0	130409_2TK63_SILAC280Hvs413H_glycine	1	IPK63_413_1	691.33	2	691.328	1380.64	NaN	NaN	0.021357	NaN	NaN	NaN	63.708	NaN	6.0924	63.708	61.749	67.841	0		0	0	0	1.987e-10	5	9200	173.19	173.19
ALEESNYELEGK	12	1	0	Unmodified	_ALEESNYELEGK_					0	0	0	CON__P13645;CON__P02535-1	CON__P13645	CON__P13645			>P13645 SWISS-PROT:P13645 Tax_Id=9606 Gene_Symbol=KRT10 Keratin, type I cytoskeletal 10;>P02535-1 SWISS-PROT:P02535-1 Tax_Id=10090 Gene_Symbol=Krt10 Isoform 1 of Keratin, type I cytoskeletal 10	ISO-MSMS	0	130409_2TK63_SILAC280Hvs413H_glycine	1	IPK63_413_1	691.83	2	691.328	1380.64	NaN	NaN	-0.24869	NaN	NaN	NaN	68.572	NaN	1.3708	68.572	67.893	69.264	0		0	0	0	2.3809e-06	1	9900	138.02	118.92
ALEESNYELEGK	12	1	0	Unmodified	_ALEESNYELEGK_					0	0	0	CON__P13645;CON__P02535-1	CON__P13645	CON__P13645			>P13645 SWISS-PROT:P13645 Tax_Id=9606 Gene_Symbol=KRT10 Keratin, type I cytoskeletal 10;>P02535-1 SWISS-PROT:P02535-1 Tax_Id=10090 Gene_Symbol=Krt10 Isoform 1 of Keratin, type I cytoskeletal 10	MSMS	0	130409_2TK63_SILAC280Hvs413H_glycine	1	IPK63_413_1	691.33	2	691.328	1380.64	NaN	NaN	NaN	NaN	NaN	NaN	68.94	NaN	1	68.94	68.44	69.44	0		0	0	0	1.3914e-14	1	9936	151.7	127.77
ALEESNYELEGK	12	1	0	Unmodified	_ALEESNYELEGK_					0	0	0	CON__P13645;CON__P02535-1	CON__P13645	CON__P13645			>P13645 SWISS-PROT:P13645 Tax_Id=9606 Gene_Symbol=KRT10 Keratin, type I cytoskeletal 10;>P02535-1 SWISS-PROT:P02535-1 Tax_Id=10090 Gene_Symbol=Krt10 Isoform 1 of Keratin, type I cytoskeletal 10	MSMS	0	130409_2TK63_SILAC280Hvs413H_glycine	1	IPK63_413_1	691.33	2	691.328	1380.64	NaN	NaN	NaN	NaN	NaN	NaN	71.313	NaN	1	71.313	70.813	71.813	0		0	0	0	1.6055e-13	1	10394	145.29	116.59
ALEESNYELEGK	12	1	0	Unmodified	_ALEESNYELEGK_					0	0	0	CON__P13645;CON__P02535-1	CON__P13645	CON__P13645			>P13645 SWISS-PROT:P13645 Tax_Id=9606 Gene_Symbol=KRT10 Keratin, type I cytoskeletal 10;>P02535-1 SWISS-PROT:P02535-1 Tax_Id=10090 Gene_Symbol=Krt10 Isoform 1 of Keratin, type I cytoskeletal 10	ISO-MSMS	0	130410_2TK63_SILAC280Hvs413H_glycine	1	IPK63_413_1	691.33	2	691.328	1380.64	NaN	NaN	0.24146	NaN	NaN	NaN	63.279	NaN	2.2636	63.279	62.038	64.301	0		0	0	0	1.987e-10	2	8991	173.19	173.19
ALEESNYELEGK	12	1	0	Unmodified	_ALEESNYELEGK_					0	0	0	CON__P13645;CON__P02535-1	CON__P13645	CON__P13645			>P13645 SWISS-PROT:P13645 Tax_Id=9606 Gene_Symbol=KRT10 Keratin, type I cytoskeletal 10;>P02535-1 SWISS-PROT:P02535-1 Tax_Id=10090 Gene_Symbol=Krt10 Isoform 1 of Keratin, type I cytoskeletal 10	ISO-MSMS	0	130410_2TK63_SILAC280Hvs413H_glycine	1	IPK63_413_1	691.83	2	691.328	1380.64	NaN	NaN	-0.056246	NaN	NaN	NaN	66.533	NaN	2.129	66.533	65.688	67.817	0		0	0	0	1.6774e-09	2	9428	160.18	160.18
ALEESNYELEGK	12	1	0	Unmodified	_ALEESNYELEGK_					0	0	0	CON__P13645;CON__P02535-1	CON__P13645	CON__P13645			>P13645 SWISS-PROT:P13645 Tax_Id=9606 Gene_Symbol=KRT10 Keratin, type I cytoskeletal 10;>P02535-1 SWISS-PROT:P02535-1 Tax_Id=10090 Gene_Symbol=Krt10 Isoform 1 of Keratin, type I cytoskeletal 10	ISO-MSMS	0	130410_2TK63_SILAC280Hvs413H_glycine	1	IPK63_413_1	691.83	2	691.328	1380.64	NaN	NaN	-0.060396	NaN	NaN	NaN	68.356	NaN	1.511	68.356	67.727	69.238	0		0	0	0	1.9245e-09	1	9753	158.01	158.01
ALEESNYELEGK	12	1	0	Unmodified	_ALEESNYELEGK_					0	0	0	CON__P13645;CON__P02535-1	CON__P13645	CON__P13645			>P13645 SWISS-PROT:P13645 Tax_Id=9606 Gene_Symbol=KRT10 Keratin, type I cytoskeletal 10;>P02535-1 SWISS-PROT:P02535-1 Tax_Id=10090 Gene_Symbol=Krt10 Isoform 1 of Keratin, type I cytoskeletal 10	ISO-MSMS	0	130410_2TK63_SILAC280Hvs413H_glycine	1	IPK63_413_1	691.33	2	691.328	1380.64	NaN	NaN	-0.089214	NaN	NaN	NaN	72.004	NaN	1.0353	72.004	71.537	72.572	7.6294e-06		0	0	0	1.5302e-09	1	10569	161.48	131.93
ALEESNYELEGK	12	1	0	Unmodified	_ALEESNYELEGK_					0	0	0	CON__P13645;CON__P02535-1	CON__P13645	CON__P13645			>P13645 SWISS-PROT:P13645 Tax_Id=9606 Gene_Symbol=KRT10 Keratin, type I cytoskeletal 10;>P02535-1 SWISS-PROT:P02535-1 Tax_Id=10090 Gene_Symbol=Krt10 Isoform 1 of Keratin, type I cytoskeletal 10	MSMS	0	130410_2TK63_SILAC280Hvs413H_glycine	1	IPK63_413_1	691.33	2	691.328	1380.64	NaN	NaN	NaN	NaN	NaN	NaN	65.4	NaN	1	65.4	64.9	65.9	0		0	0	0	8.864e-20	1	9292	152.4	127.55
ALEESNYELEGK	12	1	0	Unmodified	_ALEESNYELEGK_					0	0	0	CON__P13645;CON__P02535-1	CON__P13645	CON__P13645			>P13645 SWISS-PROT:P13645 Tax_Id=9606 Gene_Symbol=KRT10 Keratin, type I cytoskeletal 10;>P02535-1 SWISS-PROT:P02535-1 Tax_Id=10090 Gene_Symbol=Krt10 Isoform 1 of Keratin, type I cytoskeletal 10	MSMS	0	130410_2TK63_SILAC280Hvs413H_glycine	1	IPK63_413_1	691.32	2	691.328	1380.64	NaN	NaN	NaN	NaN	NaN	NaN	69.118	NaN	1	69.118	68.618	69.618	0		0	0	0	6.3434e-20	1	9992	155.66	117.67
ALEESNYELEGK	12	1	0	Unmodified	_ALEESNYELEGK_					0	0	0	CON__P13645;CON__P02535-1	CON__P13645	CON__P13645			>P13645 SWISS-PROT:P13645 Tax_Id=9606 Gene_Symbol=KRT10 Keratin, type I cytoskeletal 10;>P02535-1 SWISS-PROT:P02535-1 Tax_Id=10090 Gene_Symbol=Krt10 Isoform 1 of Keratin, type I cytoskeletal 10	ISO-MSMS	0	130412_2TK63_SILAC280Hvs413H_glycine	1	IPK63_413_1	691.83	2	691.328	1380.64	NaN	NaN	-3.7199	NaN	NaN	NaN	63.353	NaN	2.4052	63.353	62.123	64.528	0		0	0	0	0.00015413	1	8487	124.12	101.03
ALEESNYELEGK	12	1	0	Unmodified	_ALEESNYELEGK_					0	0	0	CON__P13645;CON__P02535-1	CON__P13645	CON__P13645			>P13645 SWISS-PROT:P13645 Tax_Id=9606 Gene_Symbol=KRT10 Keratin, type I cytoskeletal 10;>P02535-1 SWISS-PROT:P02535-1 Tax_Id=10090 Gene_Symbol=Krt10 Isoform 1 of Keratin, type I cytoskeletal 10	ISO-MSMS	0	130412_2TK63_SILAC280Hvs413H_glycine	1	IPK63_413_1	691.33	2	691.328	1380.64	NaN	NaN	-0.78674	NaN	NaN	NaN	64.913	NaN	0.75456	64.913	64.508	65.263	0		0	0	0	2.1695e-09	1	8906	155.86	127.89
ALEESNYELEGK	12	1	0	Unmodified	_ALEESNYELEGK_					0	0	0	CON__P13645;CON__P02535-1	CON__P13645	CON__P13645			>P13645 SWISS-PROT:P13645 Tax_Id=9606 Gene_Symbol=KRT10 Keratin, type I cytoskeletal 10;>P02535-1 SWISS-PROT:P02535-1 Tax_Id=10090 Gene_Symbol=Krt10 Isoform 1 of Keratin, type I cytoskeletal 10	ISO-MSMS	0	130412_2TK63_SILAC280Hvs413H_glycine	1	IPK63_413_1	691.33	2	691.328	1380.64	NaN	NaN	0.658	NaN	NaN	NaN	65.77	NaN	1.2219	65.77	65.225	66.447	0		0	0	0	1.1202e-06	2	9190	147.26	115.1
ALEESNYELEGK	12	1	0	Unmodified	_ALEESNYELEGK_					0	0	0	CON__P13645;CON__P02535-1	CON__P13645	CON__P13645			>P13645 SWISS-PROT:P13645 Tax_Id=9606 Gene_Symbol=KRT10 Keratin, type I cytoskeletal 10;>P02535-1 SWISS-PROT:P02535-1 Tax_Id=10090 Gene_Symbol=Krt10 Isoform 1 of Keratin, type I cytoskeletal 10	ISO-MSMS	0	130412_2TK63_SILAC280Hvs413H_glycine	1	IPK63_413_1	691.33	2	691.328	1380.64	NaN	NaN	0.63942	NaN	NaN	NaN	66.721	NaN	1.0522	66.721	66.334	67.386	0		0	0	0	1.8951e-06	1	9278	141.58	115.17
ALEESNYELEGK	12	1	0	Unmodified	_ALEESNYELEGK_					0	0	0	CON__P13645;CON__P02535-1	CON__P13645	CON__P13645			>P13645 SWISS-PROT:P13645 Tax_Id=9606 Gene_Symbol=KRT10 Keratin, type I cytoskeletal 10;>P02535-1 SWISS-PROT:P02535-1 Tax_Id=10090 Gene_Symbol=Krt10 Isoform 1 of Keratin, type I cytoskeletal 10	ISO-MSMS	0	130412_2TK63_SILAC280Hvs413H_glycine	1	IPK63_413_1	691.32	2	691.328	1380.64	NaN	NaN	-1.3588	NaN	NaN	NaN	67.827	NaN	0.55327	67.827	67.567	68.12	0		0	0	0	5.1486e-07	3	9542	151.7	128.02
ALEESNYELEGK	12	1	0	Unmodified	_ALEESNYELEGK_					0	0	0	CON__P13645;CON__P02535-1	CON__P13645	CON__P13645			>P13645 SWISS-PROT:P13645 Tax_Id=9606 Gene_Symbol=KRT10 Keratin, type I cytoskeletal 10;>P02535-1 SWISS-PROT:P02535-1 Tax_Id=10090 Gene_Symbol=Krt10 Isoform 1 of Keratin, type I cytoskeletal 10	ISO-MSMS	0	130412_2TK63_SILAC280Hvs413H_glycine	1	IPK63_413_1	691.33	2	691.328	1380.64	NaN	NaN	-0.94826	NaN	NaN	NaN	69.586	NaN	0.6232	69.586	69.37	69.993	0		0	0	0	6.5492e-05	1	9837	131.06	102.3
ALEESNYELEGK	12	1	0	Unmodified	_ALEESNYELEGK_					0	0	0	CON__P13645;CON__P02535-1	CON__P13645	CON__P13645			>P13645 SWISS-PROT:P13645 Tax_Id=9606 Gene_Symbol=KRT10 Keratin, type I cytoskeletal 10;>P02535-1 SWISS-PROT:P02535-1 Tax_Id=10090 Gene_Symbol=Krt10 Isoform 1 of Keratin, type I cytoskeletal 10	ISO-MSMS	0	130508_TK63_2_SILAC280Hvs413H_1	1	IPK63_413_2	691.33	2	691.328	1380.64	NaN	NaN	-0.74429	NaN	NaN	NaN	99.279	NaN	0.97395	99.279	98.747	99.72	0		0	0	0	1.3887e-06	1	14412	145.29	104.57
ALEESNYELEGK	12	1	0	Unmodified	_ALEESNYELEGK_					0	0	0	CON__P13645;CON__P02535-1	CON__P13645	CON__P13645			>P13645 SWISS-PROT:P13645 Tax_Id=9606 Gene_Symbol=KRT10 Keratin, type I cytoskeletal 10;>P02535-1 SWISS-PROT:P02535-1 Tax_Id=10090 Gene_Symbol=Krt10 Isoform 1 of Keratin, type I cytoskeletal 10	ISO-MSMS	0	130508_TK63_2_SILAC280Hvs413H_1	1	IPK63_413_2	691.83	2	691.328	1380.64	NaN	NaN	-0.84349	NaN	NaN	NaN	101.15	NaN	1.4504	101.15	100.36	101.81	0		0	0	0	9.3554e-07	2	14681	148.62	137.69
ALEESNYELEGK	12	1	0	Unmodified	_ALEESNYELEGK_					0	0	0	CON__P13645;CON__P02535-1	CON__P13645	CON__P13645			>P13645 SWISS-PROT:P13645 Tax_Id=9606 Gene_Symbol=KRT10 Keratin, type I cytoskeletal 10;>P02535-1 SWISS-PROT:P02535-1 Tax_Id=10090 Gene_Symbol=Krt10 Isoform 1 of Keratin, type I cytoskeletal 10	ISO-MSMS	0	130508_TK63_2_SILAC280Hvs413H_1	1	IPK63_413_2	691.33	2	691.328	1380.64	NaN	NaN	-0.83429	NaN	NaN	NaN	103.69	NaN	1.6424	103.69	102.75	104.4	0		0	0	0	1.6595e-06	2	15492	143.31	143.31
ALEESNYELEGK	12	1	0	Unmodified	_ALEESNYELEGK_					0	0	0	CON__P13645;CON__P02535-1	CON__P13645	CON__P13645			>P13645 SWISS-PROT:P13645 Tax_Id=9606 Gene_Symbol=KRT10 Keratin, type I cytoskeletal 10;>P02535-1 SWISS-PROT:P02535-1 Tax_Id=10090 Gene_Symbol=Krt10 Isoform 1 of Keratin, type I cytoskeletal 10	ISO-MSMS	0	130508_TK63_2_SILAC280Hvs413H_1	1	IPK63_413_2	691.83	2	691.328	1380.64	NaN	NaN	-1.5024	NaN	NaN	NaN	105.07	NaN	1.4022	105.07	104.4	105.8	0		0	0	0	0.00018682	1	15754	121.56	103.24
ALEESNYELEGK	12	1	0	Unmodified	_ALEESNYELEGK_					0	0	0	CON__P13645;CON__P02535-1	CON__P13645	CON__P13645			>P13645 SWISS-PROT:P13645 Tax_Id=9606 Gene_Symbol=KRT10 Keratin, type I cytoskeletal 10;>P02535-1 SWISS-PROT:P02535-1 Tax_Id=10090 Gene_Symbol=Krt10 Isoform 1 of Keratin, type I cytoskeletal 10	ISO-MSMS	0	130508_TK63_2_SILAC280Hvs413H_2	1	IPK63_413_2	691.33	2	691.328	1380.64	NaN	NaN	-0.45778	NaN	NaN	NaN	86.183	NaN	5.6145	86.183	83.531	89.145	0		0	0	0	8.5177e-29	7	11665	223.22	223.22
ALEESNYELEGK	12	1	0	Unmodified	_ALEESNYELEGK_					0	0	0	CON__P13645;CON__P02535-1	CON__P13645	CON__P13645			>P13645 SWISS-PROT:P13645 Tax_Id=9606 Gene_Symbol=KRT10 Keratin, type I cytoskeletal 10;>P02535-1 SWISS-PROT:P02535-1 Tax_Id=10090 Gene_Symbol=Krt10 Isoform 1 of Keratin, type I cytoskeletal 10	ISO-MSMS	0	130508_TK63_2_SILAC280Hvs413H_2	1	IPK63_413_2	691.33	2	691.328	1380.64	NaN	NaN	-1.0875	NaN	NaN	NaN	103.53	NaN	2.6903	103.53	102.46	105.15	0		0	0	0	1.4361e-09	1	15183	162.31	162.31
ALEESNYELEGK	12	1	0	Unmodified	_ALEESNYELEGK_					0	0	0	CON__P13645;CON__P02535-1	CON__P13645	CON__P13645			>P13645 SWISS-PROT:P13645 Tax_Id=9606 Gene_Symbol=KRT10 Keratin, type I cytoskeletal 10;>P02535-1 SWISS-PROT:P02535-1 Tax_Id=10090 Gene_Symbol=Krt10 Isoform 1 of Keratin, type I cytoskeletal 10	ISO-MSMS	0	130508_TK63_2_SILAC280Hvs413H_2	1	IPK63_413_2	691.84	2	691.328	1380.64	NaN	NaN	-1.2727	NaN	NaN	NaN	105.64	NaN	2.5474	105.64	104.38	106.93	0		0	0	0	7.8855e-07	3	15713	149.69	124.45
ALEESNYELEGK	12	1	0	Unmodified	_ALEESNYELEGK_					0	0	0	CON__P13645;CON__P02535-1	CON__P13645	CON__P13645			>P13645 SWISS-PROT:P13645 Tax_Id=9606 Gene_Symbol=KRT10 Keratin, type I cytoskeletal 10;>P02535-1 SWISS-PROT:P02535-1 Tax_Id=10090 Gene_Symbol=Krt10 Isoform 1 of Keratin, type I cytoskeletal 10	ISO-MSMS	0	130508_TK63_2_SILAC280Hvs413H_2	1	IPK63_413_2	691.34	2	691.328	1380.64	NaN	NaN	0.82671	NaN	NaN	NaN	109.68	NaN	0.18127	109.68	109.57	109.75	0		0	0	0	0.0068928	2	16734	78.964	35.067
ALEESNYELEGK	12	1	0	Unmodified	_ALEESNYELEGK_					0	0	0	CON__P13645;CON__P02535-1	CON__P13645	CON__P13645			>P13645 SWISS-PROT:P13645 Tax_Id=9606 Gene_Symbol=KRT10 Keratin, type I cytoskeletal 10;>P02535-1 SWISS-PROT:P02535-1 Tax_Id=10090 Gene_Symbol=Krt10 Isoform 1 of Keratin, type I cytoskeletal 10	MSMS	0	130508_TK63_2_SILAC280Hvs413H_2	1	IPK63_413_2	691.33	2	691.328	1380.64	NaN	NaN	NaN	NaN	NaN	NaN	93.202	NaN	1	93.202	92.702	93.702	0		0	0	0	1.4449e-08	1	12977	135.02	94.29
ALEESNYELEGK	12	1	0	Unmodified	_ALEESNYELEGK_					0	0	0	CON__P13645;CON__P02535-1	CON__P13645	CON__P13645			>P13645 SWISS-PROT:P13645 Tax_Id=9606 Gene_Symbol=KRT10 Keratin, type I cytoskeletal 10;>P02535-1 SWISS-PROT:P02535-1 Tax_Id=10090 Gene_Symbol=Krt10 Isoform 1 of Keratin, type I cytoskeletal 10	MSMS	0	130508_TK63_2_SILAC280Hvs413H_2	1	IPK63_413_2	691.34	2	691.328	1380.64	NaN	NaN	NaN	NaN	NaN	NaN	108.03	NaN	1	108.03	107.53	108.53	7.6294e-06		0	0	0	0.017238	1	16388	88.101	55.771
ALEESNYELEGK	12	1	0	Unmodified	_ALEESNYELEGK_					0	0	0	CON__P13645;CON__P02535-1	CON__P13645	CON__P13645			>P13645 SWISS-PROT:P13645 Tax_Id=9606 Gene_Symbol=KRT10 Keratin, type I cytoskeletal 10;>P02535-1 SWISS-PROT:P02535-1 Tax_Id=10090 Gene_Symbol=Krt10 Isoform 1 of Keratin, type I cytoskeletal 10	ISO-MSMS	0	130508_TK63_2_SILAC280Hvs413H_3	1	IPK63_413_2	691.33	2	691.328	1380.64	NaN	NaN	-0.18156	NaN	NaN	NaN	85.682	NaN	5.0829	85.682	83.676	88.759	0		0	0	0	2.4518e-38	7	11385	235.31	235.31
ALEESNYELEGK	12	1	0	Unmodified	_ALEESNYELEGK_					0	0	0	CON__P13645;CON__P02535-1	CON__P13645	CON__P13645			>P13645 SWISS-PROT:P13645 Tax_Id=9606 Gene_Symbol=KRT10 Keratin, type I cytoskeletal 10;>P02535-1 SWISS-PROT:P02535-1 Tax_Id=10090 Gene_Symbol=Krt10 Isoform 1 of Keratin, type I cytoskeletal 10	ISO-MSMS	0	130508_TK63_2_SILAC280Hvs413H_3	1	IPK63_413_2	691.33	2	691.328	1380.64	NaN	NaN	-1.1173	NaN	NaN	NaN	93.964	NaN	1.9323	93.964	92.921	94.854	0		0	0	0	1.4945e-05	1	13170	135.02	135.02
ALEESNYELEGK	12	1	0	Unmodified	_ALEESNYELEGK_					0	0	0	CON__P13645;CON__P02535-1	CON__P13645	CON__P13645			>P13645 SWISS-PROT:P13645 Tax_Id=9606 Gene_Symbol=KRT10 Keratin, type I cytoskeletal 10;>P02535-1 SWISS-PROT:P02535-1 Tax_Id=10090 Gene_Symbol=Krt10 Isoform 1 of Keratin, type I cytoskeletal 10	ISO-MSMS	0	130508_TK63_2_SILAC280Hvs413H_3	1	IPK63_413_2	691.83	2	691.328	1380.64	NaN	NaN	-0.87809	NaN	NaN	NaN	103.91	NaN	2.6905	103.91	102.52	105.21	0		0	0	0	1.4361e-09	2	15394	162.31	162.31
ALEESNYELEGK	12	1	0	Unmodified	_ALEESNYELEGK_					0	0	0	CON__P13645;CON__P02535-1	CON__P13645	CON__P13645			>P13645 SWISS-PROT:P13645 Tax_Id=9606 Gene_Symbol=KRT10 Keratin, type I cytoskeletal 10;>P02535-1 SWISS-PROT:P02535-1 Tax_Id=10090 Gene_Symbol=Krt10 Isoform 1 of Keratin, type I cytoskeletal 10	ISO-MSMS	0	130508_TK63_2_SILAC280Hvs413H_3	1	IPK63_413_2	691.33	2	691.328	1380.64	NaN	NaN	-0.89978	NaN	NaN	NaN	105.34	NaN	1.3153	105.34	104.61	105.92	0		0	0	0	1.3887e-06	2	15807	145.29	84.696
ALEESNYELEGK	12	1	0	Unmodified	_ALEESNYELEGK_					0	0	0	CON__P13645;CON__P02535-1	CON__P13645	CON__P13645			>P13645 SWISS-PROT:P13645 Tax_Id=9606 Gene_Symbol=KRT10 Keratin, type I cytoskeletal 10;>P02535-1 SWISS-PROT:P02535-1 Tax_Id=10090 Gene_Symbol=Krt10 Isoform 1 of Keratin, type I cytoskeletal 10	MSMS	0	130508_TK63_2_SILAC280Hvs413H_3	1	IPK63_413_2	691.33	2	691.328	1380.64	NaN	NaN	NaN	NaN	NaN	NaN	90.325	NaN	1	90.325	89.825	90.825	0		0	0	0	2.8565e-05	1	12444	125.03	82.822
ALEESNYELEGK	12	1	0	Unmodified	_ALEESNYELEGK_					0	0	0	CON__P13645;CON__P02535-1	CON__P13645	CON__P13645			>P13645 SWISS-PROT:P13645 Tax_Id=9606 Gene_Symbol=KRT10 Keratin, type I cytoskeletal 10;>P02535-1 SWISS-PROT:P02535-1 Tax_Id=10090 Gene_Symbol=Krt10 Isoform 1 of Keratin, type I cytoskeletal 10	MSMS	0	130508_TK63_2_SILAC280Hvs413H_3	1	IPK63_413_2	691.33	2	691.328	1380.64	NaN	NaN	NaN	NaN	NaN	NaN	107.39	NaN	1	107.39	106.89	107.89	0		0	0	0	0.01256	1	16358	96.82	57.035
ALENPTRPFLAILGGAK	17	1	1	Unmodified	_ALENPTRPFLAILGGAK_					0	0	0	P00560	P00560	P00560	PGK1	Phosphoglycerate kinase	>sp|P00560|PGK_YEAST Phosphoglycerate kinase OS=Saccharomyces cerevisiae (strain ATCC 204508 / S288c) GN=PGK1 PE=1 SV=2	ISO-MSMS	0	130508_TK63_2_SILAC280Hvs413H_2	1	IPK63_413_2	590.34	3	590.009	1767	NaN	NaN	-0.65649	NaN	NaN	NaN	155.99	NaN	1.5872	155.99	155.13	156.72	0		0	0	0	2.5953e-06	1	27533	121.45	77.688
ALKDILGDQVEK	12	2	0	Unmodified	_ALKDILGDQVEK_					0	0	0	P15108	P15108	P15108	HSC82	ATP-dependent molecular chaperone HSC82	>sp|P15108|HSC82_YEAST ATP-dependent molecular chaperone HSC82 OS=Saccharomyces cerevisiae (strain ATCC 204508 / S288c) GN=HSC82 PE=1 SV=4	ISO-MSMS	0	130508_TK63_2_SILAC280Hvs413H_1	1	IPK63_413_2	664.87	2	664.875	1327.73	NaN	NaN	0.17662	NaN	NaN	NaN	143.75	NaN	3.939	143.75	141.88	145.82	1.5259e-05		0	0	0	6.7451e-06	2	24623	147.73	93.124
ALKDILGDQVEK	12	2	0	Unmodified	_ALKDILGDQVEK_					0	0	0	P15108	P15108	P15108	HSC82	ATP-dependent molecular chaperone HSC82	>sp|P15108|HSC82_YEAST ATP-dependent molecular chaperone HSC82 OS=Saccharomyces cerevisiae (strain ATCC 204508 / S288c) GN=HSC82 PE=1 SV=4	ISO-MSMS	0	130508_TK63_2_SILAC280Hvs413H_2	1	IPK63_413_2	664.88	2	664.875	1327.73	NaN	NaN	0.55975	NaN	NaN	NaN	144.34	NaN	5.0696	144.34	142.02	147.09	0		0	0	0	1.5552e-05	1	24530	137.62	88.544
ALLDEVVK	8	1	0	Unmodified	_ALLDEVVK_					0	0	0	P00560	P00560	P00560	PGK1	Phosphoglycerate kinase	>sp|P00560|PGK_YEAST Phosphoglycerate kinase OS=Saccharomyces cerevisiae (strain ATCC 204508 / S288c) GN=PGK1 PE=1 SV=2	MSMS	0	130508_TK63_2_SILAC280Hvs413H_1	1	IPK63_413_2	443.76	2	443.766	885.517	NaN	NaN	NaN	NaN	NaN	NaN	135.35	NaN	1	135.35	134.85	135.85	1.5259e-05		0	0	0	0.037095	1	22393	71.379	25.699
ALLDEVVK	8	1	0	Unmodified	_ALLDEVVK_					0	0	0	P00560	P00560	P00560	PGK1	Phosphoglycerate kinase	>sp|P00560|PGK_YEAST Phosphoglycerate kinase OS=Saccharomyces cerevisiae (strain ATCC 204508 / S288c) GN=PGK1 PE=1 SV=2	ISO-MSMS	0	130508_TK63_2_SILAC280Hvs413H_2	1	IPK63_413_2	444.27	2	443.766	885.517	NaN	NaN	1.1452	NaN	NaN	NaN	134.16	NaN	5.5636	134.16	131.91	137.47	0		0	0	0	0.0089445	1	21854	82.452	36.772
ALLDEVVK	8	1	0	Unmodified	_ALLDEVVK_					0	0	0	P00560	P00560	P00560	PGK1	Phosphoglycerate kinase	>sp|P00560|PGK_YEAST Phosphoglycerate kinase OS=Saccharomyces cerevisiae (strain ATCC 204508 / S288c) GN=PGK1 PE=1 SV=2	ISO-MSMS	0	130508_TK63_2_SILAC280Hvs413H_3	1	IPK63_413_2	443.77	2	443.766	885.517	NaN	NaN	0.79859	NaN	NaN	NaN	130.96	NaN	1.7103	130.96	130.12	131.83	0		0	0	0	0.035344	1	21432	53.775	13.73
ALLELQVSK	9	1	0	Unmodified	_ALLELQVSK_					0	0	0	P32324	P32324	P32324	EFT1	Elongation factor 2	>sp|P32324|EF2_YEAST Elongation factor 2 OS=Saccharomyces cerevisiae (strain ATCC 204508 / S288c) GN=EFT1 PE=1 SV=1	ISO-MSMS	0	130409_2TK63_SILAC280Hvs413H_glycine	1	IPK63_413_1	501.31	2	500.805	999.596	NaN	NaN	-0.21894	NaN	NaN	NaN	126.05	NaN	0.60241	126.05	125.75	126.36	0		0	0	0	0.0040721	1	20966	88.681	25.201
ALLELQVSK	9	1	0	Unmodified	_ALLELQVSK_					0	0	0	P32324	P32324	P32324	EFT1	Elongation factor 2	>sp|P32324|EF2_YEAST Elongation factor 2 OS=Saccharomyces cerevisiae (strain ATCC 204508 / S288c) GN=EFT1 PE=1 SV=1	ISO-MSMS	0	130410_2TK63_SILAC280Hvs413H_glycine	1	IPK63_413_1	500.81	2	500.805	999.596	NaN	NaN	0.14962	NaN	NaN	NaN	125.36	NaN	0.85538	125.36	124.97	125.83	-7.6294e-06		0	0	0	0.0328	1	20935	51.276	7.4684
ALLNGIEVDYFK	12	1	0	Unmodified	_ALLNGIEVDYFK_					0	0	0	P39010	P39010	P39010	AKR1	Palmitoyltransferase AKR1	>sp|P39010|AKR1_YEAST Palmitoyltransferase AKR1 OS=Saccharomyces cerevisiae (strain ATCC 204508 / S288c) GN=AKR1 PE=1 SV=1	ISO-MSMS	0	130412_2TK63_SILAC280Hvs413H_glycine	1	IPK63_413_1	691.87	2	691.372	1380.73	NaN	NaN	0.48339	NaN	NaN	NaN	142.04	NaN	0.65622	142.04	141.69	142.34	-1.5259e-05		0	0	0	0.0027655	1	25069	96.82	60.403
ALLNGIEVDYFK	12	1	0	Unmodified	_ALLNGIEVDYFK_					0	0	0	P39010	P39010	P39010	AKR1	Palmitoyltransferase AKR1	>sp|P39010|AKR1_YEAST Palmitoyltransferase AKR1 OS=Saccharomyces cerevisiae (strain ATCC 204508 / S288c) GN=AKR1 PE=1 SV=1	ISO-MSMS	0	130508_TK63_2_SILAC280Hvs413H_1	1	IPK63_413_2	691.87	2	691.372	1380.73	NaN	NaN	0.12176	NaN	NaN	NaN	149.52	NaN	3.5938	149.52	148.11	151.7	0		0	0	0	0.0021656	2	25832	101.39	62.754
ALLNGIEVDYFK	12	1	0	Unmodified	_ALLNGIEVDYFK_					0	0	0	P39010	P39010	P39010	AKR1	Palmitoyltransferase AKR1	>sp|P39010|AKR1_YEAST Palmitoyltransferase AKR1 OS=Saccharomyces cerevisiae (strain ATCC 204508 / S288c) GN=AKR1 PE=1 SV=1	ISO-MSMS	0	130508_TK63_2_SILAC280Hvs413H_2	1	IPK63_413_2	691.37	2	691.372	1380.73	NaN	NaN	-0.055199	NaN	NaN	NaN	149.71	NaN	3.3368	149.71	148.25	151.59	0		0	0	0	0.005056	1	25760	86.911	60.899
ALLNGIEVDYFK	12	1	0	Unmodified	_ALLNGIEVDYFK_					0	0	0	P39010	P39010	P39010	AKR1	Palmitoyltransferase AKR1	>sp|P39010|AKR1_YEAST Palmitoyltransferase AKR1 OS=Saccharomyces cerevisiae (strain ATCC 204508 / S288c) GN=AKR1 PE=1 SV=1	ISO-MSMS	0	130508_TK63_2_SILAC280Hvs413H_3	1	IPK63_413_2	691.87	2	691.372	1380.73	NaN	NaN	0.19084	NaN	NaN	NaN	149.27	NaN	3.8404	149.27	147.68	151.52	0		0	0	0	0.0053771	2	25696	85.522	57.195
ALLPHLTNAIVETNK	15	1	0	Unmodified	_ALLPHLTNAIVETNK_					0	0	0	P16521	P16521	P16521	YEF3	Elongation factor 3A	>sp|P16521|EF3A_YEAST Elongation factor 3A OS=Saccharomyces cerevisiae (strain ATCC 204508 / S288c) GN=YEF3 PE=1 SV=4	ISO-MSMS	0	130409_2TK63_SILAC280Hvs413H_glycine	1	IPK63_413_1	545.32	3	545.314	1632.92	NaN	NaN	-0.33447	NaN	NaN	NaN	143.89	NaN	0.79578	143.89	143.63	144.43	0		0	0	0	0.00011535	2	25440	110.51	62.159
ALLPHLTNAIVETNK	15	1	0	Unmodified	_ALLPHLTNAIVETNK_					0	0	0	P16521	P16521	P16521	YEF3	Elongation factor 3A	>sp|P16521|EF3A_YEAST Elongation factor 3A OS=Saccharomyces cerevisiae (strain ATCC 204508 / S288c) GN=YEF3 PE=1 SV=4	ISO-MSMS	0	130410_2TK63_SILAC280Hvs413H_glycine	1	IPK63_413_1	545.65	3	545.314	1632.92	NaN	NaN	0.079837	NaN	NaN	NaN	143.67	NaN	0.97621	143.67	143.41	144.39	0		0	0	0	0.00021396	1	25619	105.14	62.571
ALLPHLTNAIVETNK	15	1	0	Unmodified	_ALLPHLTNAIVETNK_					0	0	0	P16521	P16521	P16521	YEF3	Elongation factor 3A	>sp|P16521|EF3A_YEAST Elongation factor 3A OS=Saccharomyces cerevisiae (strain ATCC 204508 / S288c) GN=YEF3 PE=1 SV=4	ISO-MSMS	0	130412_2TK63_SILAC280Hvs413H_glycine	1	IPK63_413_1	545.31	3	545.314	1632.92	NaN	NaN	-0.038792	NaN	NaN	NaN	143.81	NaN	0.81317	143.81	143.58	144.39	0		0	0	0	0.0025207	2	25593	86.944	39.907
ALNEEAEAR	9	0	1	Unmodified	_ALNEEAEAR_					0	0	0	P0CX82;P0CX83	P0CX82	P0CX82	RPL19A;RPL19B	60S ribosomal protein L19-A;60S ribosomal protein L19-B	>sp|P0CX82|RL19A_YEAST 60S ribosomal protein L19-A OS=Saccharomyces cerevisiae (strain ATCC 204508 / S288c) GN=RPL19A PE=1 SV=1;>sp|P0CX83|RL19B_YEAST 60S ribosomal protein L19-B OS=Saccharomyces cerevisiae (strain ATCC 204508 / S288c) GN=RPL19B PE=1 SV=1	MULTI-MSMS		130410_2TK63_SILAC280Hvs413H_glycine	1	IPK63_413_1	501.74	2	501.746	1001.48	60632.1	0.026587	0.38872	0.41531	501.746	504.756	22.246	NaN	2.6842	22.246	21.143	23.827	0		0	0	0	0.00066545	4	2307	91.867	40.521
ALNEEAEAR	9	0	1	Unmodified	_ALNEEAEAR_					0	0	0	P0CX82;P0CX83	P0CX82	P0CX82	RPL19A;RPL19B	60S ribosomal protein L19-A;60S ribosomal protein L19-B	>sp|P0CX82|RL19A_YEAST 60S ribosomal protein L19-A OS=Saccharomyces cerevisiae (strain ATCC 204508 / S288c) GN=RPL19A PE=1 SV=1;>sp|P0CX83|RL19B_YEAST 60S ribosomal protein L19-B OS=Saccharomyces cerevisiae (strain ATCC 204508 / S288c) GN=RPL19B PE=1 SV=1	MULTI-MSMS		130412_2TK63_SILAC280Hvs413H_glycine	1	IPK63_413_1	501.74	2	501.746	1001.48	59888.5	-0.58856	0.66904	0.080475	501.746	504.756	22.775	NaN	2.5553	22.775	21.572	24.127	1.9073e-06		0	0	0	6.7711e-05	3	2340	120.99	49.297
ALNEINQFYQK	11	1	0	Unmodified	_ALNEINQFYQK_					0	0	0	CON__P02663	CON__P02663	CON__P02663			>P02663 SWISS-PROT:P02663 Alpha-S2-casein [Contains: Casocidin-1 - Bos taurus (Bovine).	ISO-MSMS	0	130409_2TK63_SILAC280Hvs413H_glycine	1	IPK63_413_1	684.85	2	684.351	1366.69	NaN	NaN	-0.027856	NaN	NaN	NaN	112.82	NaN	0.51717	112.82	112.56	113.08	0		0	0	0	0.0037909	1	18197	95.477	52.447
ALNEINQFYQK	11	1	0	Unmodified	_ALNEINQFYQK_					0	0	0	CON__P02663	CON__P02663	CON__P02663			>P02663 SWISS-PROT:P02663 Alpha-S2-casein [Contains: Casocidin-1 - Bos taurus (Bovine).	ISO-MSMS	0	130409_2TK63_SILAC280Hvs413H_glycine	1	IPK63_413_1	684.35	2	684.351	1366.69	NaN	NaN	-0.1764	NaN	NaN	NaN	116.5	NaN	7.2368	116.5	113.08	120.31	0		0	0	0	2.4325e-13	6	18748	184.24	184.24
ALNEINQFYQK	11	1	0	Unmodified	_ALNEINQFYQK_					0	0	0	CON__P02663	CON__P02663	CON__P02663			>P02663 SWISS-PROT:P02663 Alpha-S2-casein [Contains: Casocidin-1 - Bos taurus (Bovine).	MSMS	0	130409_2TK63_SILAC280Hvs413H_glycine	1	IPK63_413_1	684.36	2	684.351	1366.69	NaN	NaN	NaN	NaN	NaN	NaN	120.2	NaN	1	120.2	119.7	120.7	0		0	0	0	9.7249e-13	1	19672	143.97	62.637
ALNEINQFYQK	11	1	0	Unmodified	_ALNEINQFYQK_					0	0	0	CON__P02663	CON__P02663	CON__P02663			>P02663 SWISS-PROT:P02663 Alpha-S2-casein [Contains: Casocidin-1 - Bos taurus (Bovine).	MSMS	0	130409_2TK63_SILAC280Hvs413H_glycine	1	IPK63_413_1	684.35	2	684.351	1366.69	NaN	NaN	NaN	NaN	NaN	NaN	120.29	NaN	1	120.29	119.79	120.79	7.6294e-06		0	0	0	5.7185e-19	1	19691	154.15	86.424
ALNEINQFYQK	11	1	0	Unmodified	_ALNEINQFYQK_					0	0	0	CON__P02663	CON__P02663	CON__P02663			>P02663 SWISS-PROT:P02663 Alpha-S2-casein [Contains: Casocidin-1 - Bos taurus (Bovine).	MSMS	0	130409_2TK63_SILAC280Hvs413H_glycine	1	IPK63_413_1	684.35	2	684.351	1366.69	NaN	NaN	NaN	NaN	NaN	NaN	121.89	NaN	1	121.89	121.39	122.39	0		0	0	0	0.0031206	1	20012	108.35	59.35
ALNEINQFYQK	11	1	0	Unmodified	_ALNEINQFYQK_					0	0	0	CON__P02663	CON__P02663	CON__P02663			>P02663 SWISS-PROT:P02663 Alpha-S2-casein [Contains: Casocidin-1 - Bos taurus (Bovine).	ISO-MSMS	0	130410_2TK63_SILAC280Hvs413H_glycine	1	IPK63_413_1	684.36	2	684.351	1366.69	NaN	NaN	-0.28807	NaN	NaN	NaN	115.78	NaN	5.7222	115.78	112.24	117.96	0		0	0	0	2.4325e-13	5	18709	184.24	184.24
ALNEINQFYQK	11	1	0	Unmodified	_ALNEINQFYQK_					0	0	0	CON__P02663	CON__P02663	CON__P02663			>P02663 SWISS-PROT:P02663 Alpha-S2-casein [Contains: Casocidin-1 - Bos taurus (Bovine).	ISO-MSMS	0	130410_2TK63_SILAC280Hvs413H_glycine	1	IPK63_413_1	684.86	2	684.351	1366.69	NaN	NaN	-0.19914	NaN	NaN	NaN	118.42	NaN	1.872	118.42	117.69	119.56	-7.6294e-06		0	0	0	2.4325e-13	1	19398	184.24	170.06
ALNEINQFYQK	11	1	0	Unmodified	_ALNEINQFYQK_					0	0	0	CON__P02663	CON__P02663	CON__P02663			>P02663 SWISS-PROT:P02663 Alpha-S2-casein [Contains: Casocidin-1 - Bos taurus (Bovine).	MSMS	0	130410_2TK63_SILAC280Hvs413H_glycine	1	IPK63_413_1	684.35	2	684.351	1366.69	NaN	NaN	NaN	NaN	NaN	NaN	119.25	NaN	1	119.25	118.75	119.75	0		0	0	0	1.1858e-27	1	19646	171.92	101.82
ALNEINQFYQK	11	1	0	Unmodified	_ALNEINQFYQK_					0	0	0	CON__P02663	CON__P02663	CON__P02663			>P02663 SWISS-PROT:P02663 Alpha-S2-casein [Contains: Casocidin-1 - Bos taurus (Bovine).	ISO-MSMS	0	130412_2TK63_SILAC280Hvs413H_glycine	1	IPK63_413_1	684.86	2	684.351	1366.69	NaN	NaN	-0.69837	NaN	NaN	NaN	112.27	NaN	0.49824	112.27	111.96	112.46	0		0	0	0	0.00035985	2	18007	121.68	78.649
ALNEINQFYQK	11	1	0	Unmodified	_ALNEINQFYQK_					0	0	0	CON__P02663	CON__P02663	CON__P02663			>P02663 SWISS-PROT:P02663 Alpha-S2-casein [Contains: Casocidin-1 - Bos taurus (Bovine).	ISO-MSMS	0	130412_2TK63_SILAC280Hvs413H_glycine	1	IPK63_413_1	684.35	2	684.351	1366.69	NaN	NaN	-0.29576	NaN	NaN	NaN	114.84	NaN	4.4796	114.84	112.46	116.94	0		0	0	0	3.097e-09	6	18335	171.92	171.92
ALNEINQFYQK	11	1	0	Unmodified	_ALNEINQFYQK_					0	0	0	CON__P02663	CON__P02663	CON__P02663			>P02663 SWISS-PROT:P02663 Alpha-S2-casein [Contains: Casocidin-1 - Bos taurus (Bovine).	ISO-MSMS	0	130412_2TK63_SILAC280Hvs413H_glycine	1	IPK63_413_1	684.35	2	684.351	1366.69	NaN	NaN	-0.29463	NaN	NaN	NaN	117.91	NaN	2.0682	117.91	116.94	119.01	0		0	0	0	1.0703e-14	3	19016	193.96	176.38
ALNENEDISR	10	0	1	Unmodified	_ALNENEDISR_					0	0	0	P69771	P69771	P69771	DID2	Vacuolar protein-sorting-associated protein 46	>sp|P69771|DID2_YEAST Vacuolar protein-sorting-associated protein 46 OS=Saccharomyces cerevisiae (strain ATCC 204508 / S288c) GN=DID2 PE=1 SV=1	MSMS	1	130508_TK63_2_SILAC280Hvs413H_2	1	IPK63_413_2	583.79	2	580.781	1159.55	NaN	NaN	NaN	NaN	NaN	NaN	64.085	NaN	1	64.085	63.585	64.585	-7.6294e-06		0	0	0	0.044946	1	7020	62.303	46.763
ALNENEDISR	10	0	1	Unmodified	_ALNENEDISR_					0	0	0	P69771	P69771	P69771	DID2	Vacuolar protein-sorting-associated protein 46	>sp|P69771|DID2_YEAST Vacuolar protein-sorting-associated protein 46 OS=Saccharomyces cerevisiae (strain ATCC 204508 / S288c) GN=DID2 PE=1 SV=1	MULTI-SECPEP		130508_TK63_2_SILAC280Hvs413H_2	1	IPK63_413_2	580.31	2	580.781	1159.55	55560.2	0.51089	-0.22849	0.28239	580.78	583.791	63.885	NaN	3.9449	63.885	62.767	66.712	0		0	0	0	0.04147	1	6901	54.784	54.784
ALNENEDISR	10	0	1	Unmodified	_ALNENEDISR_					0	0	0	P69771	P69771	P69771	DID2	Vacuolar protein-sorting-associated protein 46	>sp|P69771|DID2_YEAST Vacuolar protein-sorting-associated protein 46 OS=Saccharomyces cerevisiae (strain ATCC 204508 / S288c) GN=DID2 PE=1 SV=1	MSMS	1	130508_TK63_2_SILAC280Hvs413H_3	1	IPK63_413_2	583.79	2	580.781	1159.55	NaN	NaN	NaN	NaN	NaN	NaN	62.971	NaN	1	62.971	62.471	63.471	0		0	0	0	0.048367	1	6909	60.434	46.498
ALPDAVTIIEPK	12	1	0	Unmodified	_ALPDAVTIIEPK_					0	0	0	P05750	P05750	P05750	RPS3	40S ribosomal protein S3	>sp|P05750|RS3_YEAST 40S ribosomal protein S3 OS=Saccharomyces cerevisiae (strain ATCC 204508 / S288c) GN=RPS3 PE=1 SV=5	ISO-MSMS	0	130409_2TK63_SILAC280Hvs413H_glycine	1	IPK63_413_1	633.87	2	633.869	1265.72	NaN	NaN	-0.16497	NaN	NaN	NaN	127.31	NaN	4.6252	127.31	125.3	129.92	0		0	0	0	0.0017041	2	21407	105.03	105.03
ALPDAVTIIEPK	12	1	0	Unmodified	_ALPDAVTIIEPK_					0	0	0	P05750	P05750	P05750	RPS3	40S ribosomal protein S3	>sp|P05750|RS3_YEAST 40S ribosomal protein S3 OS=Saccharomyces cerevisiae (strain ATCC 204508 / S288c) GN=RPS3 PE=1 SV=5	ISO-MSMS	0	130410_2TK63_SILAC280Hvs413H_glycine	1	IPK63_413_1	633.87	2	633.869	1265.72	NaN	NaN	-0.031704	NaN	NaN	NaN	127.21	NaN	4.9638	127.21	124.88	129.84	-7.6294e-06		0	0	0	1.8248e-06	2	21559	142.1	142.1
ALPDAVTIIEPK	12	1	0	Unmodified	_ALPDAVTIIEPK_					0	0	0	P05750	P05750	P05750	RPS3	40S ribosomal protein S3	>sp|P05750|RS3_YEAST 40S ribosomal protein S3 OS=Saccharomyces cerevisiae (strain ATCC 204508 / S288c) GN=RPS3 PE=1 SV=5	ISO-MSMS	0	130412_2TK63_SILAC280Hvs413H_glycine	1	IPK63_413_1	633.87	2	633.869	1265.72	NaN	NaN	-0.38213	NaN	NaN	NaN	127.12	NaN	4.9934	127.12	124.85	129.85	7.6294e-06		0	0	0	0.00023406	2	21439	117.86	117.86
ALPDAVTIIEPK	12	1	0	Unmodified	_ALPDAVTIIEPK_					0	0	0	P05750	P05750	P05750	RPS3	40S ribosomal protein S3	>sp|P05750|RS3_YEAST 40S ribosomal protein S3 OS=Saccharomyces cerevisiae (strain ATCC 204508 / S288c) GN=RPS3 PE=1 SV=5	ISO-MSMS	0	130508_TK63_2_SILAC280Hvs413H_2	1	IPK63_413_2	633.87	2	633.869	1265.72	NaN	NaN	0.11162	NaN	NaN	NaN	138.56	NaN	4.6669	138.56	136.27	140.93	0		0	0	0	0.013485	1	22924	71.085	65.189
ALPDAVTIIEPKEEEPILAPSVK	23	2	0	Unmodified	_ALPDAVTIIEPKEEEPILAPSVK_					0	0	0	P05750	P05750	P05750	RPS3	40S ribosomal protein S3	>sp|P05750|RS3_YEAST 40S ribosomal protein S3 OS=Saccharomyces cerevisiae (strain ATCC 204508 / S288c) GN=RPS3 PE=1 SV=5	ISO-MSMS	0	130409_2TK63_SILAC280Hvs413H_glycine	1	IPK63_413_1	821.13	3	820.46	2458.36	NaN	NaN	0.19511	NaN	NaN	NaN	143.5	NaN	1.2686	143.5	143.07	144.33	0		0	0	0	0.00067675	3	25421	94.958	79.717
ALPDAVTIIEPKEEEPILAPSVK	23	2	0	Unmodified	_ALPDAVTIIEPKEEEPILAPSVK_					0	0	0	P05750	P05750	P05750	RPS3	40S ribosomal protein S3	>sp|P05750|RS3_YEAST 40S ribosomal protein S3 OS=Saccharomyces cerevisiae (strain ATCC 204508 / S288c) GN=RPS3 PE=1 SV=5	ISO-MSMS	0	130410_2TK63_SILAC280Hvs413H_glycine	1	IPK63_413_1	820.79	3	820.46	2458.36	NaN	NaN	0.18107	NaN	NaN	NaN	143.28	NaN	1.6942	143.28	142.89	144.59	0		0	0	0	0.030198	1	25571	69.361	69.361
ALPDAVTIIEPKEEEPILAPSVK	23	2	0	Unmodified	_ALPDAVTIIEPKEEEPILAPSVK_					0	0	0	P05750	P05750	P05750	RPS3	40S ribosomal protein S3	>sp|P05750|RS3_YEAST 40S ribosomal protein S3 OS=Saccharomyces cerevisiae (strain ATCC 204508 / S288c) GN=RPS3 PE=1 SV=5	ISO-MSMS	0	130412_2TK63_SILAC280Hvs413H_glycine	1	IPK63_413_1	820.79	3	820.46	2458.36	NaN	NaN	-0.087682	NaN	NaN	NaN	143.45	NaN	1.439	143.45	143.03	144.47	0		0	0	0	0.0014976	2	25439	91.622	67.965
ALPDAVTIIEPKEEEPILAPSVK	23	2	0	Unmodified	_ALPDAVTIIEPKEEEPILAPSVK_					0	0	0	P05750	P05750	P05750	RPS3	40S ribosomal protein S3	>sp|P05750|RS3_YEAST 40S ribosomal protein S3 OS=Saccharomyces cerevisiae (strain ATCC 204508 / S288c) GN=RPS3 PE=1 SV=5	ISO-MSMS	0	130508_TK63_2_SILAC280Hvs413H_1	1	IPK63_413_2	1230.69	2	1230.19	2458.36	NaN	NaN	-0.35864	NaN	NaN	NaN	152.62	NaN	1.2808	152.62	152.25	153.53	0		0	0	0	9.8815e-28	1	26752	191.22	162.89
ALPDAVTIIEPKEEEPILAPSVK	23	2	0	Unmodified	_ALPDAVTIIEPKEEEPILAPSVK_					0	0	0	P05750	P05750	P05750	RPS3	40S ribosomal protein S3	>sp|P05750|RS3_YEAST 40S ribosomal protein S3 OS=Saccharomyces cerevisiae (strain ATCC 204508 / S288c) GN=RPS3 PE=1 SV=5	ISO-MSMS	0	130508_TK63_2_SILAC280Hvs413H_2	1	IPK63_413_2	820.46	3	820.46	2458.36	NaN	NaN	0.051779	NaN	NaN	NaN	152.89	NaN	5.0997	152.89	152.2	157.3	0		0	0	0	0.0037999	1	26618	82.265	82.265
ALPDAVTIIEPKEEEPILAPSVK	23	2	0	Unmodified	_ALPDAVTIIEPKEEEPILAPSVK_					0	0	0	P05750	P05750	P05750	RPS3	40S ribosomal protein S3	>sp|P05750|RS3_YEAST 40S ribosomal protein S3 OS=Saccharomyces cerevisiae (strain ATCC 204508 / S288c) GN=RPS3 PE=1 SV=5	ISO-MSMS	0	130508_TK63_2_SILAC280Hvs413H_2	1	IPK63_413_2	1230.19	2	1230.19	2458.36	NaN	NaN	-0.12603	NaN	NaN	NaN	152.78	NaN	0.83582	152.78	152.42	153.26	-1.5259e-05		0	0	0	1.1423e-48	1	26679	220.28	187.03
ALPDAVTIIEPKEEEPILAPSVK	23	2	0	Unmodified	_ALPDAVTIIEPKEEEPILAPSVK_					0	0	0	P05750	P05750	P05750	RPS3	40S ribosomal protein S3	>sp|P05750|RS3_YEAST 40S ribosomal protein S3 OS=Saccharomyces cerevisiae (strain ATCC 204508 / S288c) GN=RPS3 PE=1 SV=5	ISO-MSMS	0	130508_TK63_2_SILAC280Hvs413H_2	1	IPK63_413_2	820.79	3	820.46	2458.36	NaN	NaN	0.036028	NaN	NaN	NaN	162.35	NaN	2.7027	162.35	161.17	163.87	0		0	0	0	0.0043225	2	29099	80.142	64.082
ALPDAVTIIEPKEEEPILAPSVK	23	2	0	Unmodified	_ALPDAVTIIEPKEEEPILAPSVK_					0	0	0	P05750	P05750	P05750	RPS3	40S ribosomal protein S3	>sp|P05750|RS3_YEAST 40S ribosomal protein S3 OS=Saccharomyces cerevisiae (strain ATCC 204508 / S288c) GN=RPS3 PE=1 SV=5	ISO-MSMS	0	130508_TK63_2_SILAC280Hvs413H_3	1	IPK63_413_2	1230.18	2	1230.19	2458.36	NaN	NaN	-0.05604	NaN	NaN	NaN	152.65	NaN	1.004	152.65	152.21	153.21	0		0	0	0	1.2622e-37	1	26696	210.43	180.61
ALPDAVTIIEPKEEEPILAPSVK	23	2	0	Unmodified	_ALPDAVTIIEPKEEEPILAPSVK_					0	0	0	P05750	P05750	P05750	RPS3	40S ribosomal protein S3	>sp|P05750|RS3_YEAST 40S ribosomal protein S3 OS=Saccharomyces cerevisiae (strain ATCC 204508 / S288c) GN=RPS3 PE=1 SV=5	ISO-MSMS	0	130508_TK63_2_SILAC280Hvs413H_3	1	IPK63_413_2	820.79	3	820.46	2458.36	NaN	NaN	-0.27841	NaN	NaN	NaN	161.44	NaN	2.2892	161.44	160.61	162.9	0		0	0	0	0.048878	1	29013	63.302	48.061
ALQSLTSK	8	1	0	Unmodified	_ALQSLTSK_					0	0	0	P46784;Q08745	P46784	P46784	RPS10B;RPS10A	40S ribosomal protein S10-B;40S ribosomal protein S10-A	>sp|P46784|RS10B_YEAST 40S ribosomal protein S10-B OS=Saccharomyces cerevisiae (strain ATCC 204508 / S288c) GN=RPS10B PE=1 SV=1;>sp|Q08745|RS10A_YEAST 40S ribosomal protein S10-A OS=Saccharomyces cerevisiae (strain ATCC 204508 / S288c) GN=RPS10A PE=1 SV=1	ISO-MSMS	0	130409_2TK63_SILAC280Hvs413H_glycine	1	IPK63_413_1	424.25	2	424.248	846.481	NaN	NaN	0.21557	NaN	NaN	NaN	28.68	NaN	4.7446	28.68	26.783	31.528	0		0	0	0	0.017726	1	3202	69.598	52.367
ALQSLTSK	8	1	0	Unmodified	_ALQSLTSK_					0	0	0	P46784;Q08745	P46784	P46784	RPS10B;RPS10A	40S ribosomal protein S10-B;40S ribosomal protein S10-A	>sp|P46784|RS10B_YEAST 40S ribosomal protein S10-B OS=Saccharomyces cerevisiae (strain ATCC 204508 / S288c) GN=RPS10B PE=1 SV=1;>sp|Q08745|RS10A_YEAST 40S ribosomal protein S10-A OS=Saccharomyces cerevisiae (strain ATCC 204508 / S288c) GN=RPS10A PE=1 SV=1	ISO-MSMS	0	130410_2TK63_SILAC280Hvs413H_glycine	1	IPK63_413_1	424.25	2	424.248	846.481	NaN	NaN	-0.011118	NaN	NaN	NaN	29.653	NaN	4.2909	29.653	27.907	32.198	0		0	0	0	0.023219	1	3283	63.419	49.301
ALQSLTSK	8	1	0	Unmodified	_ALQSLTSK_					0	0	0	P46784;Q08745	P46784	P46784	RPS10B;RPS10A	40S ribosomal protein S10-B;40S ribosomal protein S10-A	>sp|P46784|RS10B_YEAST 40S ribosomal protein S10-B OS=Saccharomyces cerevisiae (strain ATCC 204508 / S288c) GN=RPS10B PE=1 SV=1;>sp|Q08745|RS10A_YEAST 40S ribosomal protein S10-A OS=Saccharomyces cerevisiae (strain ATCC 204508 / S288c) GN=RPS10A PE=1 SV=1	MSMS	1	130410_2TK63_SILAC280Hvs413H_glycine	1	IPK63_413_1	428.25	2	424.248	846.481	NaN	NaN	NaN	NaN	NaN	NaN	30.171	NaN	1	30.171	29.671	30.671	0		0	0	0	0.036765	1	3478	71.692	71.692
ALQSLTSK	8	1	0	Unmodified	_ALQSLTSK_					0	0	0	P46784;Q08745	P46784	P46784	RPS10B;RPS10A	40S ribosomal protein S10-B;40S ribosomal protein S10-A	>sp|P46784|RS10B_YEAST 40S ribosomal protein S10-B OS=Saccharomyces cerevisiae (strain ATCC 204508 / S288c) GN=RPS10B PE=1 SV=1;>sp|Q08745|RS10A_YEAST 40S ribosomal protein S10-A OS=Saccharomyces cerevisiae (strain ATCC 204508 / S288c) GN=RPS10A PE=1 SV=1	ISO-MSMS	0	130412_2TK63_SILAC280Hvs413H_glycine	1	IPK63_413_1	424.25	2	424.248	846.481	NaN	NaN	0.60203	NaN	NaN	NaN	29.973	NaN	3.6624	29.973	28.353	32.015	0		0	0	0	0.0033401	1	3277	100.02	74.88
ALSGNSQFYPEEVTFVSK	18	1	0	Unmodified	_ALSGNSQFYPEEVTFVSK_					0	0	0	P32660	P32660	P32660	DNF1	Phospholipid-transporting ATPase DNF1	>sp|P32660|ATC5_YEAST Phospholipid-transporting ATPase DNF1 OS=Saccharomyces cerevisiae (strain ATCC 204508 / S288c) GN=DNF1 PE=1 SV=2	ISO-MSMS	0	130412_2TK63_SILAC280Hvs413H_glycine	1	IPK63_413_1	1001.98	2	1001.99	2001.97	NaN	NaN	-0.62787	NaN	NaN	NaN	126.21	NaN	0.17196	126.21	126.12	126.29	-7.6294e-06		0	0	0	2.5777e-22	1	21103	179.1	165.48
ALSGNSQFYPEEVTFVSK	18	1	0	Unmodified	_ALSGNSQFYPEEVTFVSK_					0	0	0	P32660	P32660	P32660	DNF1	Phospholipid-transporting ATPase DNF1	>sp|P32660|ATC5_YEAST Phospholipid-transporting ATPase DNF1 OS=Saccharomyces cerevisiae (strain ATCC 204508 / S288c) GN=DNF1 PE=1 SV=2	ISO-MSMS	0	130508_TK63_2_SILAC280Hvs413H_1	1	IPK63_413_2	1002.49	2	1001.99	2001.97	NaN	NaN	-0.36127	NaN	NaN	NaN	137.32	NaN	3.5549	137.32	135.39	138.95	0		0	0	0	3.852e-62	4	23042	260.96	254.05
ALSGNSQFYPEEVTFVSK	18	1	0	Unmodified	_ALSGNSQFYPEEVTFVSK_					0	0	0	P32660	P32660	P32660	DNF1	Phospholipid-transporting ATPase DNF1	>sp|P32660|ATC5_YEAST Phospholipid-transporting ATPase DNF1 OS=Saccharomyces cerevisiae (strain ATCC 204508 / S288c) GN=DNF1 PE=1 SV=2	MSMS	0	130508_TK63_2_SILAC280Hvs413H_1	1	IPK63_413_2	1002	2	1001.99	2001.97	NaN	NaN	NaN	NaN	NaN	NaN	135.66	NaN	1	135.66	135.16	136.16	0		0	0	0	0.0013342	1	22459	92.474	66.651
ALSGNSQFYPEEVTFVSK	18	1	0	Unmodified	_ALSGNSQFYPEEVTFVSK_					0	0	0	P32660	P32660	P32660	DNF1	Phospholipid-transporting ATPase DNF1	>sp|P32660|ATC5_YEAST Phospholipid-transporting ATPase DNF1 OS=Saccharomyces cerevisiae (strain ATCC 204508 / S288c) GN=DNF1 PE=1 SV=2	ISO-MSMS	0	130508_TK63_2_SILAC280Hvs413H_2	1	IPK63_413_2	1002.49	2	1001.99	2001.97	NaN	NaN	-0.21838	NaN	NaN	NaN	137.59	NaN	3.5983	137.59	135.52	139.12	0		0	0	0	1.1888e-75	5	22791	276.03	265.75
ALSGNSQFYPEEVTFVSK	18	1	0	Unmodified	_ALSGNSQFYPEEVTFVSK_					0	0	0	P32660	P32660	P32660	DNF1	Phospholipid-transporting ATPase DNF1	>sp|P32660|ATC5_YEAST Phospholipid-transporting ATPase DNF1 OS=Saccharomyces cerevisiae (strain ATCC 204508 / S288c) GN=DNF1 PE=1 SV=2	ISO-MSMS	0	130508_TK63_2_SILAC280Hvs413H_3	1	IPK63_413_2	1001.99	2	1001.99	2001.97	NaN	NaN	-0.36009	NaN	NaN	NaN	137.06	NaN	3.6401	137.06	135.11	138.75	0		0	0	0	1.8686e-76	4	22847	289.32	263.87
ALSLGQFINVGGMVK	15	1	0	Oxidation (M)	_ALSLGQFINVGGM(ox)VK_		ALSLGQFINVGGM(1)VK		ALSLGQFINVGGM(73.83)VK	0	0	1	Q04767	Q04767	Q04767	TVP18	Golgi apparatus membrane protein TVP18	>sp|Q04767|TVP18_YEAST Golgi apparatus membrane protein TVP18 OS=Saccharomyces cerevisiae (strain ATCC 204508 / S288c) GN=TVP18 PE=1 SV=1	MSMS	0	130412_2TK63_SILAC280Hvs413H_glycine	1	IPK63_413_1	775.42	2	775.424	1548.83	NaN	NaN	NaN	NaN	NaN	NaN	138.98	NaN	1	138.98	138.48	139.48	0		0	0	0	0.046072	1	24325	73.834	26.645
ALVEHIIQAK	10	1	0	Unmodified	_ALVEHIIQAK_					0	0	0	P0CX82;P0CX83	P0CX82	P0CX82	RPL19A;RPL19B	60S ribosomal protein L19-A;60S ribosomal protein L19-B	>sp|P0CX82|RL19A_YEAST 60S ribosomal protein L19-A OS=Saccharomyces cerevisiae (strain ATCC 204508 / S288c) GN=RPL19A PE=1 SV=1;>sp|P0CX83|RL19B_YEAST 60S ribosomal protein L19-B OS=Saccharomyces cerevisiae (strain ATCC 204508 / S288c) GN=RPL19B PE=1 SV=1	MULTI-MSMS		130409_2TK63_SILAC280Hvs413H_glycine	1	IPK63_413_1	561.84	2	561.337	1120.66	56454.4	0.40923	-0.087699	0.32153	561.337	565.344	140.74	NaN	2.0135	140.74	139.74	141.75	0		0	0	0	1.3881e-07	3	24504	148.96	148.96
ALVEHIIQAK	10	1	0	Unmodified	_ALVEHIIQAK_					0	0	0	P0CX82;P0CX83	P0CX82	P0CX82	RPL19A;RPL19B	60S ribosomal protein L19-A;60S ribosomal protein L19-B	>sp|P0CX82|RL19A_YEAST 60S ribosomal protein L19-A OS=Saccharomyces cerevisiae (strain ATCC 204508 / S288c) GN=RPL19A PE=1 SV=1;>sp|P0CX83|RL19B_YEAST 60S ribosomal protein L19-B OS=Saccharomyces cerevisiae (strain ATCC 204508 / S288c) GN=RPL19B PE=1 SV=1	MULTI-MSMS		130410_2TK63_SILAC280Hvs413H_glycine	1	IPK63_413_1	561.84	2	561.337	1120.66	56363.4	0.031605	0.11018	0.14178	561.337	565.345	138.96	NaN	2.2672	138.96	137.94	140.21	0		0	0	0	3.7928e-05	4	24366	114.4	114.4
ALVEHIIQAK	10	1	0	Unmodified	_ALVEHIIQAK_					0	0	0	P0CX82;P0CX83	P0CX82	P0CX82	RPL19A;RPL19B	60S ribosomal protein L19-A;60S ribosomal protein L19-B	>sp|P0CX82|RL19A_YEAST 60S ribosomal protein L19-A OS=Saccharomyces cerevisiae (strain ATCC 204508 / S288c) GN=RPL19A PE=1 SV=1;>sp|P0CX83|RL19B_YEAST 60S ribosomal protein L19-B OS=Saccharomyces cerevisiae (strain ATCC 204508 / S288c) GN=RPL19B PE=1 SV=1	MULTI-MSMS		130412_2TK63_SILAC280Hvs413H_glycine	1	IPK63_413_1	561.34	2	561.337	1120.66	55783.6	-0.05593	0.0020713	-0.053859	561.338	565.344	137.76	NaN	2.4049	137.76	136.59	139	0		0	0	0	4.4924e-05	5	23941	112.36	112.36
ALVEHIIQAK	10	1	0	Unmodified	_ALVEHIIQAK_					0	0	0	P0CX82;P0CX83	P0CX82	P0CX82	RPL19A;RPL19B	60S ribosomal protein L19-A;60S ribosomal protein L19-B	>sp|P0CX82|RL19A_YEAST 60S ribosomal protein L19-A OS=Saccharomyces cerevisiae (strain ATCC 204508 / S288c) GN=RPL19A PE=1 SV=1;>sp|P0CX83|RL19B_YEAST 60S ribosomal protein L19-B OS=Saccharomyces cerevisiae (strain ATCC 204508 / S288c) GN=RPL19B PE=1 SV=1	MSMS	1	130412_2TK63_SILAC280Hvs413H_glycine	1	IPK63_413_1	565.35	2	561.337	1120.66	NaN	NaN	NaN	NaN	NaN	NaN	138.66	NaN	1	138.66	138.16	139.16	0		0	0	0	0.038076	1	24241	66.056	50.912
ALVEHIIQAK	10	1	0	Unmodified	_ALVEHIIQAK_					0	0	0	P0CX82;P0CX83	P0CX82	P0CX82	RPL19A;RPL19B	60S ribosomal protein L19-A;60S ribosomal protein L19-B	>sp|P0CX82|RL19A_YEAST 60S ribosomal protein L19-A OS=Saccharomyces cerevisiae (strain ATCC 204508 / S288c) GN=RPL19A PE=1 SV=1;>sp|P0CX83|RL19B_YEAST 60S ribosomal protein L19-B OS=Saccharomyces cerevisiae (strain ATCC 204508 / S288c) GN=RPL19B PE=1 SV=1	MULTI-MSMS		130508_TK63_2_SILAC280Hvs413H_1	1	IPK63_413_2	561.34	2	561.337	1120.66	56916.6	0.020244	0.14759	0.16783	561.337	565.345	144.95	NaN	4.1923	144.95	143.31	147.5	0		0	0	0	1.3617e-05	3	24711	121.5	121.5
ALVEHIIQAK	10	1	0	Unmodified	_ALVEHIIQAK_					0	0	0	P0CX82;P0CX83	P0CX82	P0CX82	RPL19A;RPL19B	60S ribosomal protein L19-A;60S ribosomal protein L19-B	>sp|P0CX82|RL19A_YEAST 60S ribosomal protein L19-A OS=Saccharomyces cerevisiae (strain ATCC 204508 / S288c) GN=RPL19A PE=1 SV=1;>sp|P0CX83|RL19B_YEAST 60S ribosomal protein L19-B OS=Saccharomyces cerevisiae (strain ATCC 204508 / S288c) GN=RPL19B PE=1 SV=1	MULTI-MSMS		130508_TK63_2_SILAC280Hvs413H_2	1	IPK63_413_2	561.84	2	561.337	1120.66	56488.3	0.43482	0.090029	0.52485	561.337	565.345	145.54	NaN	3.419	145.54	143.72	147.14	0		0	0	0	5.243e-07	3	25149	125.97	125.97
ALVEHIIQAK	10	1	0	Unmodified	_ALVEHIIQAK_					0	0	0	P0CX82;P0CX83	P0CX82	P0CX82	RPL19A;RPL19B	60S ribosomal protein L19-A;60S ribosomal protein L19-B	>sp|P0CX82|RL19A_YEAST 60S ribosomal protein L19-A OS=Saccharomyces cerevisiae (strain ATCC 204508 / S288c) GN=RPL19A PE=1 SV=1;>sp|P0CX83|RL19B_YEAST 60S ribosomal protein L19-B OS=Saccharomyces cerevisiae (strain ATCC 204508 / S288c) GN=RPL19B PE=1 SV=1	MULTI-MSMS		130508_TK63_2_SILAC280Hvs413H_3	1	IPK63_413_2	561.34	2	561.337	1120.66	57775.6	0.28842	0.11877	0.4072	561.337	565.345	144.69	NaN	3.6703	144.69	143.13	146.8	0		0	0	0	7.6085e-05	2	24631	103.26	103.26
ALVLFVPVPALSAYHK	16	1	0	Unmodified	_ALVLFVPVPALSAYHK_					0	0	0	P48164	P48164	P48164	RPS7B	40S ribosomal protein S7-B	>sp|P48164|RS7B_YEAST 40S ribosomal protein S7-B OS=Saccharomyces cerevisiae (strain ATCC 204508 / S288c) GN=RPS7B PE=1 SV=1	ISO-MSMS	0	130508_TK63_2_SILAC280Hvs413H_3	1	IPK63_413_2	575.67	3	575.675	1724	NaN	NaN	-0.11698	NaN	NaN	NaN	156.14	NaN	0.59335	156.14	155.87	156.47	0		0	0	0	0.049411	1	27630	53.001	35.257
ALYEEAQEK	9	1	0	Unmodified	_ALYEEAQEK_					0	0	0	P17967	P17967	P17967	PDI1	Protein disulfide-isomerase	>sp|P17967|PDI_YEAST Protein disulfide-isomerase OS=Saccharomyces cerevisiae (strain ATCC 204508 / S288c) GN=PDI1 PE=1 SV=2	ISO-MSMS	0	130409_2TK63_SILAC280Hvs413H_glycine	1	IPK63_413_1	540.77	2	540.764	1079.51	NaN	NaN	-0.10681	NaN	NaN	NaN	33.068	NaN	0.72115	33.068	32.698	33.42	0		0	0	0	0.036259	1	3877	49.715	49.715
ALYEEAQEK	9	1	0	Unmodified	_ALYEEAQEK_					0	0	0	P17967	P17967	P17967	PDI1	Protein disulfide-isomerase	>sp|P17967|PDI_YEAST Protein disulfide-isomerase OS=Saccharomyces cerevisiae (strain ATCC 204508 / S288c) GN=PDI1 PE=1 SV=2	ISO-MSMS	0	130410_2TK63_SILAC280Hvs413H_glycine	1	IPK63_413_1	540.77	2	540.764	1079.51	NaN	NaN	-0.1211	NaN	NaN	NaN	33.917	NaN	0.48237	33.917	33.627	34.109	3.8147e-06		0	0	0	0.0082349	1	4055	73.233	45.029
ALYEEAQEK	9	1	0	Unmodified	_ALYEEAQEK_					0	0	0	P17967	P17967	P17967	PDI1	Protein disulfide-isomerase	>sp|P17967|PDI_YEAST Protein disulfide-isomerase OS=Saccharomyces cerevisiae (strain ATCC 204508 / S288c) GN=PDI1 PE=1 SV=2	ISO-MSMS	0	130412_2TK63_SILAC280Hvs413H_glycine	1	IPK63_413_1	540.77	2	540.764	1079.51	NaN	NaN	-0.18667	NaN	NaN	NaN	34.348	NaN	0.52308	34.348	33.992	34.515	0		0	0	0	0.018217	1	3989	57.859	12.179
AMEEANPEDTEETLNK	16	1	0	Unmodified	_AMEEANPEDTEETLNK_					0	0	0	P38631	P38631	P38631	FKS1	1,3-beta-glucan synthase component FKS1	>sp|P38631|FKS1_YEAST 1,3-beta-glucan synthase component FKS1 OS=Saccharomyces cerevisiae (strain ATCC 204508 / S288c) GN=FKS1 PE=1 SV=2	MSMS	0	130508_TK63_2_SILAC280Hvs413H_1	1	IPK63_413_2	911.4	2	910.896	1819.78	NaN	NaN	NaN	NaN	NaN	NaN	86.479	NaN	1	86.479	85.979	86.979	0		0	0	0	3.2497e-11	1	11381	133.86	97.29
AMEEANPEDTEETLNK	16	1	0	Unmodified	_AMEEANPEDTEETLNK_					0	0	0	P38631	P38631	P38631	FKS1	1,3-beta-glucan synthase component FKS1	>sp|P38631|FKS1_YEAST 1,3-beta-glucan synthase component FKS1 OS=Saccharomyces cerevisiae (strain ATCC 204508 / S288c) GN=FKS1 PE=1 SV=2	MSMS	0	130508_TK63_2_SILAC280Hvs413H_1	1	IPK63_413_2	910.91	2	910.896	1819.78	NaN	NaN	NaN	NaN	NaN	NaN	86.743	NaN	1	86.743	86.243	87.243	0		0	0	0	2.7013e-24	1	11443	160.81	140.72
AMEEANPEDTEETLNK	16	1	0	Unmodified	_AMEEANPEDTEETLNK_					0	0	0	P38631	P38631	P38631	FKS1	1,3-beta-glucan synthase component FKS1	>sp|P38631|FKS1_YEAST 1,3-beta-glucan synthase component FKS1 OS=Saccharomyces cerevisiae (strain ATCC 204508 / S288c) GN=FKS1 PE=1 SV=2	MSMS	0	130508_TK63_2_SILAC280Hvs413H_2	1	IPK63_413_2	910.9	2	910.896	1819.78	NaN	NaN	NaN	NaN	NaN	NaN	87.241	NaN	1	87.241	86.741	87.741	-7.6294e-06		0	0	0	3.373e-07	1	11606	119.47	78.089
AMEEANPEDTEETLNK	16	1	0	Unmodified	_AMEEANPEDTEETLNK_					0	0	0	P38631	P38631	P38631	FKS1	1,3-beta-glucan synthase component FKS1	>sp|P38631|FKS1_YEAST 1,3-beta-glucan synthase component FKS1 OS=Saccharomyces cerevisiae (strain ATCC 204508 / S288c) GN=FKS1 PE=1 SV=2	MSMS	0	130508_TK63_2_SILAC280Hvs413H_3	1	IPK63_413_2	910.89	2	910.896	1819.78	NaN	NaN	NaN	NaN	NaN	NaN	84.943	NaN	1	84.943	84.443	85.443	0		0	0	0	3.1005e-46	1	11192	187	158.65
AMEEANPEDTEETLNKIEGDNSLEAADFR	29	1	1	Oxidation (M)	_AM(ox)EEANPEDTEETLNKIEGDNSLEAADFR_		AM(1)EEANPEDTEETLNKIEGDNSLEAADFR		AM(140.41)EEANPEDTEETLNKIEGDNSLEAADFR	0	0	1	P38631	P38631	P38631	FKS1	1,3-beta-glucan synthase component FKS1	>sp|P38631|FKS1_YEAST 1,3-beta-glucan synthase component FKS1 OS=Saccharomyces cerevisiae (strain ATCC 204508 / S288c) GN=FKS1 PE=1 SV=2	ISO-MSMS	0	130508_TK63_2_SILAC280Hvs413H_1	1	IPK63_413_2	1085.81	3	1085.48	3253.42	NaN	NaN	-0.22124	NaN	NaN	NaN	142.73	NaN	3.9681	142.73	141.31	145.28	0		0	0	0	1.0284e-13	6	24361	140.41	126.51
AMEEANPEDTEETLNKIEGDNSLEAADFR	29	1	1	Oxidation (M)	_AM(ox)EEANPEDTEETLNKIEGDNSLEAADFR_		AM(1)EEANPEDTEETLNKIEGDNSLEAADFR		AM(197.28)EEANPEDTEETLNKIEGDNSLEAADFR	0	0	1	P38631	P38631	P38631	FKS1	1,3-beta-glucan synthase component FKS1	>sp|P38631|FKS1_YEAST 1,3-beta-glucan synthase component FKS1 OS=Saccharomyces cerevisiae (strain ATCC 204508 / S288c) GN=FKS1 PE=1 SV=2	ISO-MSMS	0	130508_TK63_2_SILAC280Hvs413H_2	1	IPK63_413_2	1086.15	3	1085.48	3253.42	NaN	NaN	-0.39982	NaN	NaN	NaN	143.25	NaN	5.4108	143.25	141.5	146.91	0		0	0	0	5.6175e-38	8	24479	197.28	189.41
AMEEANPEDTEETLNKIEGDNSLEAADFR	29	1	1	Oxidation (M)	_AM(ox)EEANPEDTEETLNKIEGDNSLEAADFR_		AM(1)EEANPEDTEETLNKIEGDNSLEAADFR		AM(168.25)EEANPEDTEETLNKIEGDNSLEAADFR	0	0	1	P38631	P38631	P38631	FKS1	1,3-beta-glucan synthase component FKS1	>sp|P38631|FKS1_YEAST 1,3-beta-glucan synthase component FKS1 OS=Saccharomyces cerevisiae (strain ATCC 204508 / S288c) GN=FKS1 PE=1 SV=2	ISO-MSMS	0	130508_TK63_2_SILAC280Hvs413H_3	1	IPK63_413_2	1085.48	3	1085.48	3253.42	NaN	NaN	-0.42422	NaN	NaN	NaN	142.71	NaN	4.1287	142.71	141.13	145.26	0		0	0	0	1.8749e-20	9	23943	168.25	163.02
AMEEANPEDTEETLNKIEGDNSLEAADFR	29	1	1	Unmodified	_AMEEANPEDTEETLNKIEGDNSLEAADFR_					0	0	0	P38631	P38631	P38631	FKS1	1,3-beta-glucan synthase component FKS1	>sp|P38631|FKS1_YEAST 1,3-beta-glucan synthase component FKS1 OS=Saccharomyces cerevisiae (strain ATCC 204508 / S288c) GN=FKS1 PE=1 SV=2	ISO-MSMS	0	130508_TK63_2_SILAC280Hvs413H_1	1	IPK63_413_2	1080.82	3	1080.15	3237.43	NaN	NaN	-0.099877	NaN	NaN	NaN	145.61	NaN	8.8679	145.61	143.31	152.18	-1.5259e-05		0	0	0	2.1077e-28	8	25080	178.35	178.35
AMEEANPEDTEETLNKIEGDNSLEAADFR	29	1	1	Unmodified	_AMEEANPEDTEETLNKIEGDNSLEAADFR_					0	0	0	P38631	P38631	P38631	FKS1	1,3-beta-glucan synthase component FKS1	>sp|P38631|FKS1_YEAST 1,3-beta-glucan synthase component FKS1 OS=Saccharomyces cerevisiae (strain ATCC 204508 / S288c) GN=FKS1 PE=1 SV=2	MSMS	0	130508_TK63_2_SILAC280Hvs413H_1	1	IPK63_413_2	1080.15	3	1080.15	3237.43	NaN	NaN	NaN	NaN	NaN	NaN	148.91	NaN	1	148.91	148.41	149.41	0		0	0	0	6.4762e-26	1	25829	139.47	121.37
AMEEANPEDTEETLNKIEGDNSLEAADFR	29	1	1	Unmodified	_AMEEANPEDTEETLNKIEGDNSLEAADFR_					0	0	0	P38631	P38631	P38631	FKS1	1,3-beta-glucan synthase component FKS1	>sp|P38631|FKS1_YEAST 1,3-beta-glucan synthase component FKS1 OS=Saccharomyces cerevisiae (strain ATCC 204508 / S288c) GN=FKS1 PE=1 SV=2	ISO-MSMS	0	130508_TK63_2_SILAC280Hvs413H_2	1	IPK63_413_2	1080.48	3	1080.15	3237.43	NaN	NaN	-0.23688	NaN	NaN	NaN	146.34	NaN	8.2507	146.34	144.1	152.35	-1.5259e-05		0	0	0	9.7747e-29	9	25023	186.96	186.96
AMEEANPEDTEETLNKIEGDNSLEAADFR	29	1	1	Unmodified	_AMEEANPEDTEETLNKIEGDNSLEAADFR_					0	0	0	P38631	P38631	P38631	FKS1	1,3-beta-glucan synthase component FKS1	>sp|P38631|FKS1_YEAST 1,3-beta-glucan synthase component FKS1 OS=Saccharomyces cerevisiae (strain ATCC 204508 / S288c) GN=FKS1 PE=1 SV=2	ISO-MSMS	0	130508_TK63_2_SILAC280Hvs413H_3	1	IPK63_413_2	1080.48	3	1080.15	3237.43	NaN	NaN	-0.26869	NaN	NaN	NaN	145.62	NaN	7.9104	145.62	143.55	151.46	0		0	0	0	1.7109e-28	10	25705	181.38	181.38
AMKPWIQPK	9	2	0	Unmodified	_AMKPWIQPK_					0	0	0	CON__P02663	CON__P02663	CON__P02663			>P02663 SWISS-PROT:P02663 Alpha-S2-casein [Contains: Casocidin-1 - Bos taurus (Bovine).	ISO-MSMS	0	130410_2TK63_SILAC280Hvs413H_glycine	1	IPK63_413_1	367.21	3	366.876	1097.61	NaN	NaN	-0.5879	NaN	NaN	NaN	138.91	NaN	1.3396	138.91	138.26	139.6	0		0	0	0	0.031355	2	24320	82.279	59.361
ANALPETTR	9	0	1	Unmodified	_ANALPETTR_					0	0	0	P27614	P27614	P27614	CPS1	Carboxypeptidase S	>sp|P27614|CBPS_YEAST Carboxypeptidase S OS=Saccharomyces cerevisiae (strain ATCC 204508 / S288c) GN=CPS1 PE=1 SV=2	ISO-MSMS	0	130508_TK63_2_SILAC280Hvs413H_2	1	IPK63_413_2	486.76	2	486.759	971.504	NaN	NaN	0.15084	NaN	NaN	NaN	58.691	NaN	3.1049	58.691	57.475	60.58	0		0	0	0	0.011508	1	6009	68.016	30.467
ANDIGFNK	8	1	0	Unmodified	_ANDIGFNK_					0	0	0	P41057	P41057	P41057	RPS29A	40S ribosomal protein S29-A	>sp|P41057|RS29A_YEAST 40S ribosomal protein S29-A OS=Saccharomyces cerevisiae (strain ATCC 204508 / S288c) GN=RPS29A PE=1 SV=3	MULTI-MSMS		130508_TK63_2_SILAC280Hvs413H_1	1	IPK63_413_2	440.23	2	439.722	877.429	63895.9	0.36109	-0.20383	0.15726	439.722	443.729	62.946	NaN	1.4664	62.946	62.223	63.689	0		0	0	0	0.0040773	2	6719	77.732	56.204
ANELLINVK	9	1	0	Unmodified	_ANELLINVK_					0	0	0	P00330	P00330	P00330	ADH1	Alcohol dehydrogenase 1	>sp|P00330|ADH1_YEAST Alcohol dehydrogenase 1 OS=Saccharomyces cerevisiae (strain ATCC 204508 / S288c) GN=ADH1 PE=1 SV=5	MULTI-MSMS		130409_2TK63_SILAC280Hvs413H_glycine	1	IPK63_413_1	511.31	2	507.303	1012.59	59848.3	0.33377	-0.099568	0.2342	507.303	511.31	118.25	NaN	5.9724	118.25	115.01	120.98	-7.6294e-06		0	0	0	7.6887e-06	3	18883	127.4	56.018
ANELLINVK	9	1	0	Unmodified	_ANELLINVK_					0	0	0	P00330	P00330	P00330	ADH1	Alcohol dehydrogenase 1	>sp|P00330|ADH1_YEAST Alcohol dehydrogenase 1 OS=Saccharomyces cerevisiae (strain ATCC 204508 / S288c) GN=ADH1 PE=1 SV=5	ISO-MSMS	1	130409_2TK63_SILAC280Hvs413H_glycine	1	IPK63_413_1	511.31	2	507.303	1012.59	NaN	NaN	-0.041152	NaN	NaN	NaN	121.23	NaN	2.684	121.23	119.78	122.46	-7.6294e-06		0	0	0	0.0023735	1	19825	101.65	56.893
ANELLINVK	9	1	0	Unmodified	_ANELLINVK_					0	0	0	P00330	P00330	P00330	ADH1	Alcohol dehydrogenase 1	>sp|P00330|ADH1_YEAST Alcohol dehydrogenase 1 OS=Saccharomyces cerevisiae (strain ATCC 204508 / S288c) GN=ADH1 PE=1 SV=5	ISO-MSMS	1	130409_2TK63_SILAC280Hvs413H_glycine	1	IPK63_413_1	511.31	2	507.303	1012.59	NaN	NaN	0.079986	NaN	NaN	NaN	122.71	NaN	0.72478	122.71	122.31	123.04	0		0	0	0	0.00091885	1	20138	112.71	64.62
ANELLINVK	9	1	0	Unmodified	_ANELLINVK_					0	0	0	P00330	P00330	P00330	ADH1	Alcohol dehydrogenase 1	>sp|P00330|ADH1_YEAST Alcohol dehydrogenase 1 OS=Saccharomyces cerevisiae (strain ATCC 204508 / S288c) GN=ADH1 PE=1 SV=5	MSMS	1	130409_2TK63_SILAC280Hvs413H_glycine	1	IPK63_413_1	511.31	2	507.303	1012.59	NaN	NaN	NaN	NaN	NaN	NaN	114.86	NaN	1	114.86	114.36	115.36	7.6294e-06		0	0	0	0.021101	1	18591	88.495	55.118
ANELLINVK	9	1	0	Unmodified	_ANELLINVK_					0	0	0	P00330	P00330	P00330	ADH1	Alcohol dehydrogenase 1	>sp|P00330|ADH1_YEAST Alcohol dehydrogenase 1 OS=Saccharomyces cerevisiae (strain ATCC 204508 / S288c) GN=ADH1 PE=1 SV=5	MSMS	1	130410_2TK63_SILAC280Hvs413H_glycine	1	IPK63_413_1	511.31	2	507.303	1012.59	NaN	NaN	NaN	NaN	NaN	NaN	114.57	NaN	1	114.57	114.07	115.07	0		0	0	0	0.036577	1	18691	70.056	39.493
ANELLINVK	9	1	0	Unmodified	_ANELLINVK_					0	0	0	P00330	P00330	P00330	ADH1	Alcohol dehydrogenase 1	>sp|P00330|ADH1_YEAST Alcohol dehydrogenase 1 OS=Saccharomyces cerevisiae (strain ATCC 204508 / S288c) GN=ADH1 PE=1 SV=5	MSMS	1	130410_2TK63_SILAC280Hvs413H_glycine	1	IPK63_413_1	511.31	2	507.303	1012.59	NaN	NaN	NaN	NaN	NaN	NaN	116.07	NaN	1	116.07	115.57	116.57	7.6294e-06		0	0	0	8.0411e-05	1	18992	127.4	85.521
ANELLINVK	9	1	0	Unmodified	_ANELLINVK_					0	0	0	P00330	P00330	P00330	ADH1	Alcohol dehydrogenase 1	>sp|P00330|ADH1_YEAST Alcohol dehydrogenase 1 OS=Saccharomyces cerevisiae (strain ATCC 204508 / S288c) GN=ADH1 PE=1 SV=5	MSMS	1	130410_2TK63_SILAC280Hvs413H_glycine	1	IPK63_413_1	511.31	2	507.303	1012.59	NaN	NaN	NaN	NaN	NaN	NaN	117.59	NaN	1	117.59	117.09	118.09	0		0	0	0	1.9603e-11	1	19299	140.75	88.272
ANELLINVK	9	1	0	Unmodified	_ANELLINVK_					0	0	0	P00330	P00330	P00330	ADH1	Alcohol dehydrogenase 1	>sp|P00330|ADH1_YEAST Alcohol dehydrogenase 1 OS=Saccharomyces cerevisiae (strain ATCC 204508 / S288c) GN=ADH1 PE=1 SV=5	MSMS	1	130410_2TK63_SILAC280Hvs413H_glycine	1	IPK63_413_1	511.31	2	507.303	1012.59	NaN	NaN	NaN	NaN	NaN	NaN	119.1	NaN	1	119.1	118.6	119.6	0		0	0	0	0.00014473	1	19618	125.97	82.886
ANELLINVK	9	1	0	Unmodified	_ANELLINVK_					0	0	0	P00330	P00330	P00330	ADH1	Alcohol dehydrogenase 1	>sp|P00330|ADH1_YEAST Alcohol dehydrogenase 1 OS=Saccharomyces cerevisiae (strain ATCC 204508 / S288c) GN=ADH1 PE=1 SV=5	MSMS	1	130410_2TK63_SILAC280Hvs413H_glycine	1	IPK63_413_1	511.31	2	507.303	1012.59	NaN	NaN	NaN	NaN	NaN	NaN	120.64	NaN	1	120.64	120.14	121.14	7.6294e-06		0	0	0	0.0005171	1	19942	117.7	76.704
ANELLINVK	9	1	0	Unmodified	_ANELLINVK_					0	0	0	P00330	P00330	P00330	ADH1	Alcohol dehydrogenase 1	>sp|P00330|ADH1_YEAST Alcohol dehydrogenase 1 OS=Saccharomyces cerevisiae (strain ATCC 204508 / S288c) GN=ADH1 PE=1 SV=5	MSMS	1	130410_2TK63_SILAC280Hvs413H_glycine	1	IPK63_413_1	511.31	2	507.303	1012.59	NaN	NaN	NaN	NaN	NaN	NaN	122.15	NaN	1	122.15	121.65	122.65	-7.6294e-06		0	0	0	0.0062004	1	20252	109.66	58.859
ANELLINVK	9	1	0	Unmodified	_ANELLINVK_					0	0	0	P00330	P00330	P00330	ADH1	Alcohol dehydrogenase 1	>sp|P00330|ADH1_YEAST Alcohol dehydrogenase 1 OS=Saccharomyces cerevisiae (strain ATCC 204508 / S288c) GN=ADH1 PE=1 SV=5	MSMS	1	130410_2TK63_SILAC280Hvs413H_glycine	1	IPK63_413_1	511.32	2	507.303	1012.59	NaN	NaN	NaN	NaN	NaN	NaN	123.26	NaN	1	123.26	122.76	123.76	-7.6294e-06		0	0	0	0.021101	1	20488	88.495	38.78
ANELLINVK	9	1	0	Unmodified	_ANELLINVK_					0	0	0	P00330	P00330	P00330	ADH1	Alcohol dehydrogenase 1	>sp|P00330|ADH1_YEAST Alcohol dehydrogenase 1 OS=Saccharomyces cerevisiae (strain ATCC 204508 / S288c) GN=ADH1 PE=1 SV=5	ISO-MSMS	1	130412_2TK63_SILAC280Hvs413H_glycine	1	IPK63_413_1	511.31	2	507.303	1012.59	NaN	NaN	-0.34038	NaN	NaN	NaN	115.55	NaN	2.6383	115.55	113.89	116.53	0		0	0	0	0.001064	2	18490	111.61	82.649
ANELLINVK	9	1	0	Unmodified	_ANELLINVK_					0	0	0	P00330	P00330	P00330	ADH1	Alcohol dehydrogenase 1	>sp|P00330|ADH1_YEAST Alcohol dehydrogenase 1 OS=Saccharomyces cerevisiae (strain ATCC 204508 / S288c) GN=ADH1 PE=1 SV=5	ISO-MSMS	1	130412_2TK63_SILAC280Hvs413H_glycine	1	IPK63_413_1	511.31	2	507.303	1012.59	NaN	NaN	-0.051409	NaN	NaN	NaN	117.23	NaN	1.559	117.23	116.47	118.03	0		0	0	0	0.0001955	2	18879	127.4	94.02
ANELLINVK	9	1	0	Unmodified	_ANELLINVK_					0	0	0	P00330	P00330	P00330	ADH1	Alcohol dehydrogenase 1	>sp|P00330|ADH1_YEAST Alcohol dehydrogenase 1 OS=Saccharomyces cerevisiae (strain ATCC 204508 / S288c) GN=ADH1 PE=1 SV=5	ISO-MSMS	1	130412_2TK63_SILAC280Hvs413H_glycine	1	IPK63_413_1	511.31	2	507.303	1012.59	NaN	NaN	-0.11763	NaN	NaN	NaN	118.62	NaN	1.0783	118.62	118.03	119.11	-7.6294e-06		0	0	0	5.4112e-05	1	19281	134.25	73.337
ANELLINVK	9	1	0	Unmodified	_ANELLINVK_					0	0	0	P00330	P00330	P00330	ADH1	Alcohol dehydrogenase 1	>sp|P00330|ADH1_YEAST Alcohol dehydrogenase 1 OS=Saccharomyces cerevisiae (strain ATCC 204508 / S288c) GN=ADH1 PE=1 SV=5	MSMS	1	130412_2TK63_SILAC280Hvs413H_glycine	1	IPK63_413_1	511.31	2	507.303	1012.59	NaN	NaN	NaN	NaN	NaN	NaN	120.33	NaN	1	120.33	119.83	120.83	0		0	0	0	0.012245	1	19745	100.02	47.535
ANELLINVK	9	1	0	Unmodified	_ANELLINVK_					0	0	0	P00330	P00330	P00330	ADH1	Alcohol dehydrogenase 1	>sp|P00330|ADH1_YEAST Alcohol dehydrogenase 1 OS=Saccharomyces cerevisiae (strain ATCC 204508 / S288c) GN=ADH1 PE=1 SV=5	MSMS	1	130412_2TK63_SILAC280Hvs413H_glycine	1	IPK63_413_1	511.31	2	507.303	1012.59	NaN	NaN	NaN	NaN	NaN	NaN	121.51	NaN	1	121.51	121.01	122.01	0		0	0	0	0.018806	1	20014	90.906	41.191
ANELLINVK	9	1	0	Unmodified	_ANELLINVK_					0	0	0	P00330	P00330	P00330	ADH1	Alcohol dehydrogenase 1	>sp|P00330|ADH1_YEAST Alcohol dehydrogenase 1 OS=Saccharomyces cerevisiae (strain ATCC 204508 / S288c) GN=ADH1 PE=1 SV=5	MULTI-MSMS		130508_TK63_2_SILAC280Hvs413H_1	1	IPK63_413_2	511.31	2	507.303	1012.59	57482	0.21639	-0.09777	0.11862	507.303	511.31	129.61	NaN	12.887	129.61	123.01	135.9	0		0	0	0	0.00025686	3	21049	107.21	57.165
ANELLINVK	9	1	0	Unmodified	_ANELLINVK_					0	0	0	P00330	P00330	P00330	ADH1	Alcohol dehydrogenase 1	>sp|P00330|ADH1_YEAST Alcohol dehydrogenase 1 OS=Saccharomyces cerevisiae (strain ATCC 204508 / S288c) GN=ADH1 PE=1 SV=5	ISO-MSMS	1	130508_TK63_2_SILAC280Hvs413H_1	1	IPK63_413_2	511.31	2	507.303	1012.59	NaN	NaN	0.95153	NaN	NaN	NaN	131.25	NaN	0.69806	131.25	130.93	131.63	0		0	0	0	0.0028471	1	21421	98.044	68.3
ANELLINVK	9	1	0	Unmodified	_ANELLINVK_					0	0	0	P00330	P00330	P00330	ADH1	Alcohol dehydrogenase 1	>sp|P00330|ADH1_YEAST Alcohol dehydrogenase 1 OS=Saccharomyces cerevisiae (strain ATCC 204508 / S288c) GN=ADH1 PE=1 SV=5	MULTI-MSMS		130508_TK63_2_SILAC280Hvs413H_2	1	IPK63_413_2	511.31	2	507.303	1012.59	57819.6	0.030823	0.14172	0.17254	507.303	511.31	130.15	NaN	11.703	130.15	124.16	135.87	0		0	0	0	0.00030496	3	21188	103.7	51.218
ANELLINVK	9	1	0	Unmodified	_ANELLINVK_					0	0	0	P00330	P00330	P00330	ADH1	Alcohol dehydrogenase 1	>sp|P00330|ADH1_YEAST Alcohol dehydrogenase 1 OS=Saccharomyces cerevisiae (strain ATCC 204508 / S288c) GN=ADH1 PE=1 SV=5	ISO-MSMS	1	130508_TK63_2_SILAC280Hvs413H_3	1	IPK63_413_2	511.32	2	507.303	1012.59	NaN	NaN	1.7792	NaN	NaN	NaN	131.55	NaN	0.70645	131.55	131.24	131.94	0		0	0	0	0.0051084	1	21557	80.755	45.399
ANELLINVK	9	1	0	Unmodified	_ANELLINVK_					0	0	0	P00330	P00330	P00330	ADH1	Alcohol dehydrogenase 1	>sp|P00330|ADH1_YEAST Alcohol dehydrogenase 1 OS=Saccharomyces cerevisiae (strain ATCC 204508 / S288c) GN=ADH1 PE=1 SV=5	MSMS	1	130508_TK63_2_SILAC280Hvs413H_3	1	IPK63_413_2	511.31	2	507.303	1012.59	NaN	NaN	NaN	NaN	NaN	NaN	127.24	NaN	1	127.24	126.74	127.74	7.6294e-06		0	0	0	0.032066	1	20567	75.294	75.294
ANELLINVK	9	1	0	Unmodified	_ANELLINVK_					0	0	0	P00330	P00330	P00330	ADH1	Alcohol dehydrogenase 1	>sp|P00330|ADH1_YEAST Alcohol dehydrogenase 1 OS=Saccharomyces cerevisiae (strain ATCC 204508 / S288c) GN=ADH1 PE=1 SV=5	MSMS	1	130508_TK63_2_SILAC280Hvs413H_3	1	IPK63_413_2	511.31	2	507.303	1012.59	NaN	NaN	NaN	NaN	NaN	NaN	128.76	NaN	1	128.76	128.26	129.26	1.5259e-05		0	0	0	0.035516	1	20895	70.908	70.908
ANELLINVK	9	1	0	Unmodified	_ANELLINVK_					0	0	0	P00330	P00330	P00330	ADH1	Alcohol dehydrogenase 1	>sp|P00330|ADH1_YEAST Alcohol dehydrogenase 1 OS=Saccharomyces cerevisiae (strain ATCC 204508 / S288c) GN=ADH1 PE=1 SV=5	MSMS	1	130508_TK63_2_SILAC280Hvs413H_3	1	IPK63_413_2	511.31	2	507.303	1012.59	NaN	NaN	NaN	NaN	NaN	NaN	130.86	NaN	1	130.86	130.36	131.36	0		0	0	0	0.043299	1	21369	64.654	38.139
ANGTTVLVGMPAGAK	15	1	0	Unmodified	_ANGTTVLVGMPAGAK_					0	0	0	P00330	P00330	P00330	ADH1	Alcohol dehydrogenase 1	>sp|P00330|ADH1_YEAST Alcohol dehydrogenase 1 OS=Saccharomyces cerevisiae (strain ATCC 204508 / S288c) GN=ADH1 PE=1 SV=5	ISO-MSMS	0	130409_2TK63_SILAC280Hvs413H_glycine	1	IPK63_413_1	693.87	2	693.874	1385.73	NaN	NaN	-0.50454	NaN	NaN	NaN	90.169	NaN	0.66647	90.169	89.904	90.571	0		0	0	0	0.00033436	1	13883	98.582	69.679
ANGTTVLVGMPAGAK	15	1	0	Unmodified	_ANGTTVLVGMPAGAK_					0	0	0	P00330	P00330	P00330	ADH1	Alcohol dehydrogenase 1	>sp|P00330|ADH1_YEAST Alcohol dehydrogenase 1 OS=Saccharomyces cerevisiae (strain ATCC 204508 / S288c) GN=ADH1 PE=1 SV=5	ISO-MSMS	0	130409_2TK63_SILAC280Hvs413H_glycine	1	IPK63_413_1	693.87	2	693.874	1385.73	NaN	NaN	-0.37058	NaN	NaN	NaN	94.78	NaN	0.64075	94.78	94.486	95.127	0		0	0	0	2.5377e-06	2	14861	126.71	102.45
ANGTTVLVGMPAGAK	15	1	0	Unmodified	_ANGTTVLVGMPAGAK_					0	0	0	P00330	P00330	P00330	ADH1	Alcohol dehydrogenase 1	>sp|P00330|ADH1_YEAST Alcohol dehydrogenase 1 OS=Saccharomyces cerevisiae (strain ATCC 204508 / S288c) GN=ADH1 PE=1 SV=5	ISO-MSMS	0	130409_2TK63_SILAC280Hvs413H_glycine	1	IPK63_413_1	694.37	2	693.874	1385.73	NaN	NaN	-0.30207	NaN	NaN	NaN	96.532	NaN	0.8138	96.532	96.097	96.911	0		0	0	0	2.8042e-06	2	15107	125.73	117.68
ANGTTVLVGMPAGAK	15	1	0	Unmodified	_ANGTTVLVGMPAGAK_					0	0	0	P00330	P00330	P00330	ADH1	Alcohol dehydrogenase 1	>sp|P00330|ADH1_YEAST Alcohol dehydrogenase 1 OS=Saccharomyces cerevisiae (strain ATCC 204508 / S288c) GN=ADH1 PE=1 SV=5	ISO-MSMS	0	130409_2TK63_SILAC280Hvs413H_glycine	1	IPK63_413_1	694.38	2	693.874	1385.73	NaN	NaN	-1.1827	NaN	NaN	NaN	101.23	NaN	0.92658	101.23	100.84	101.77	-7.6294e-06		0	0	0	1.1069e-06	1	15902	131.96	131.96
ANGTTVLVGMPAGAK	15	1	0	Unmodified	_ANGTTVLVGMPAGAK_					0	0	0	P00330	P00330	P00330	ADH1	Alcohol dehydrogenase 1	>sp|P00330|ADH1_YEAST Alcohol dehydrogenase 1 OS=Saccharomyces cerevisiae (strain ATCC 204508 / S288c) GN=ADH1 PE=1 SV=5	MSMS	0	130409_2TK63_SILAC280Hvs413H_glycine	1	IPK63_413_1	693.87	2	693.874	1385.73	NaN	NaN	NaN	NaN	NaN	NaN	87.104	NaN	1	87.104	86.604	87.604	-7.6294e-06		0	0	0	3.2403e-08	1	13304	128.95	84.087
ANGTTVLVGMPAGAK	15	1	0	Unmodified	_ANGTTVLVGMPAGAK_					0	0	0	P00330	P00330	P00330	ADH1	Alcohol dehydrogenase 1	>sp|P00330|ADH1_YEAST Alcohol dehydrogenase 1 OS=Saccharomyces cerevisiae (strain ATCC 204508 / S288c) GN=ADH1 PE=1 SV=5	MSMS	0	130409_2TK63_SILAC280Hvs413H_glycine	1	IPK63_413_1	693.87	2	693.874	1385.73	NaN	NaN	NaN	NaN	NaN	NaN	97.51	NaN	1	97.51	97.01	98.01	0		0	0	0	0.00018966	1	15299	110.55	80.743
ANGTTVLVGMPAGAK	15	1	0	Unmodified	_ANGTTVLVGMPAGAK_					0	0	0	P00330	P00330	P00330	ADH1	Alcohol dehydrogenase 1	>sp|P00330|ADH1_YEAST Alcohol dehydrogenase 1 OS=Saccharomyces cerevisiae (strain ATCC 204508 / S288c) GN=ADH1 PE=1 SV=5	MSMS	0	130409_2TK63_SILAC280Hvs413H_glycine	1	IPK63_413_1	693.87	2	693.874	1385.73	NaN	NaN	NaN	NaN	NaN	NaN	98.133	NaN	1	98.133	97.633	98.633	7.6294e-06		0	0	0	8.0003e-11	1	15416	136.83	111.35
ANGTTVLVGMPAGAK	15	1	0	Unmodified	_ANGTTVLVGMPAGAK_					0	0	0	P00330	P00330	P00330	ADH1	Alcohol dehydrogenase 1	>sp|P00330|ADH1_YEAST Alcohol dehydrogenase 1 OS=Saccharomyces cerevisiae (strain ATCC 204508 / S288c) GN=ADH1 PE=1 SV=5	MSMS	0	130409_2TK63_SILAC280Hvs413H_glycine	1	IPK63_413_1	693.88	2	693.874	1385.73	NaN	NaN	NaN	NaN	NaN	NaN	99.023	NaN	1	99.023	98.523	99.523	0		0	0	0	2.8902e-05	1	15576	116.58	77.56
ANGTTVLVGMPAGAK	15	1	0	Unmodified	_ANGTTVLVGMPAGAK_					0	0	0	P00330	P00330	P00330	ADH1	Alcohol dehydrogenase 1	>sp|P00330|ADH1_YEAST Alcohol dehydrogenase 1 OS=Saccharomyces cerevisiae (strain ATCC 204508 / S288c) GN=ADH1 PE=1 SV=5	MSMS	0	130409_2TK63_SILAC280Hvs413H_glycine	1	IPK63_413_1	693.88	2	693.874	1385.73	NaN	NaN	NaN	NaN	NaN	NaN	100.8	NaN	1	100.8	100.3	101.3	0		0	0	0	1.415e-07	1	15882	128.22	89.923
ANGTTVLVGMPAGAK	15	1	0	Unmodified	_ANGTTVLVGMPAGAK_					0	0	0	P00330	P00330	P00330	ADH1	Alcohol dehydrogenase 1	>sp|P00330|ADH1_YEAST Alcohol dehydrogenase 1 OS=Saccharomyces cerevisiae (strain ATCC 204508 / S288c) GN=ADH1 PE=1 SV=5	ISO-MSMS	0	130410_2TK63_SILAC280Hvs413H_glycine	1	IPK63_413_1	694.38	2	693.874	1385.73	NaN	NaN	0.64711	NaN	NaN	NaN	77.727	NaN	1.2265	77.727	77.117	78.343	0		0	0	0	1.0987e-08	1	11635	136.6	119.49
ANGTTVLVGMPAGAK	15	1	0	Unmodified	_ANGTTVLVGMPAGAK_					0	0	0	P00330	P00330	P00330	ADH1	Alcohol dehydrogenase 1	>sp|P00330|ADH1_YEAST Alcohol dehydrogenase 1 OS=Saccharomyces cerevisiae (strain ATCC 204508 / S288c) GN=ADH1 PE=1 SV=5	ISO-MSMS	0	130410_2TK63_SILAC280Hvs413H_glycine	1	IPK63_413_1	694.88	2	693.874	1385.73	NaN	NaN	-0.41486	NaN	NaN	NaN	84.747	NaN	0.65434	84.747	84.436	85.09	-7.6294e-06		0	0	0	0.0038985	1	12880	80.507	61.883
ANGTTVLVGMPAGAK	15	1	0	Unmodified	_ANGTTVLVGMPAGAK_					0	0	0	P00330	P00330	P00330	ADH1	Alcohol dehydrogenase 1	>sp|P00330|ADH1_YEAST Alcohol dehydrogenase 1 OS=Saccharomyces cerevisiae (strain ATCC 204508 / S288c) GN=ADH1 PE=1 SV=5	ISO-MSMS	0	130410_2TK63_SILAC280Hvs413H_glycine	1	IPK63_413_1	693.87	2	693.874	1385.73	NaN	NaN	-1.3295	NaN	NaN	NaN	87.234	NaN	0.95787	87.234	86.78	87.738	7.6294e-06		0	0	0	1.9261e-06	1	13368	128.95	101.27
ANGTTVLVGMPAGAK	15	1	0	Unmodified	_ANGTTVLVGMPAGAK_					0	0	0	P00330	P00330	P00330	ADH1	Alcohol dehydrogenase 1	>sp|P00330|ADH1_YEAST Alcohol dehydrogenase 1 OS=Saccharomyces cerevisiae (strain ATCC 204508 / S288c) GN=ADH1 PE=1 SV=5	ISO-MSMS	0	130410_2TK63_SILAC280Hvs413H_glycine	1	IPK63_413_1	694.38	2	693.874	1385.73	NaN	NaN	-1.1726	NaN	NaN	NaN	89.062	NaN	0.48976	89.062	88.819	89.309	-7.6294e-06		0	0	0	2.0385e-05	1	13634	115.68	91.971
ANGTTVLVGMPAGAK	15	1	0	Unmodified	_ANGTTVLVGMPAGAK_					0	0	0	P00330	P00330	P00330	ADH1	Alcohol dehydrogenase 1	>sp|P00330|ADH1_YEAST Alcohol dehydrogenase 1 OS=Saccharomyces cerevisiae (strain ATCC 204508 / S288c) GN=ADH1 PE=1 SV=5	ISO-MSMS	0	130410_2TK63_SILAC280Hvs413H_glycine	1	IPK63_413_1	694.28	2	693.874	1385.73	NaN	NaN	-0.042281	NaN	NaN	NaN	95.166	NaN	0.51537	95.166	94.894	95.409	0		0	0	0	5.2971e-06	1	14938	116.58	100.99
ANGTTVLVGMPAGAK	15	1	0	Unmodified	_ANGTTVLVGMPAGAK_					0	0	0	P00330	P00330	P00330	ADH1	Alcohol dehydrogenase 1	>sp|P00330|ADH1_YEAST Alcohol dehydrogenase 1 OS=Saccharomyces cerevisiae (strain ATCC 204508 / S288c) GN=ADH1 PE=1 SV=5	ISO-MSMS	0	130410_2TK63_SILAC280Hvs413H_glycine	1	IPK63_413_1	694.88	2	693.874	1385.73	NaN	NaN	-0.62824	NaN	NaN	NaN	97.1	NaN	0.99553	97.1	96.564	97.56	7.6294e-06		0	0	0	0.00030102	1	15233	100.4	73.986
ANGTTVLVGMPAGAK	15	1	0	Unmodified	_ANGTTVLVGMPAGAK_					0	0	0	P00330	P00330	P00330	ADH1	Alcohol dehydrogenase 1	>sp|P00330|ADH1_YEAST Alcohol dehydrogenase 1 OS=Saccharomyces cerevisiae (strain ATCC 204508 / S288c) GN=ADH1 PE=1 SV=5	ISO-MSMS	0	130410_2TK63_SILAC280Hvs413H_glycine	1	IPK63_413_1	694.37	2	693.874	1385.73	NaN	NaN	-1.644	NaN	NaN	NaN	97.943	NaN	0.70814	97.943	97.56	98.268	0		0	0	0	3.9496e-05	2	15391	114.64	96.306
ANGTTVLVGMPAGAK	15	1	0	Unmodified	_ANGTTVLVGMPAGAK_					0	0	0	P00330	P00330	P00330	ADH1	Alcohol dehydrogenase 1	>sp|P00330|ADH1_YEAST Alcohol dehydrogenase 1 OS=Saccharomyces cerevisiae (strain ATCC 204508 / S288c) GN=ADH1 PE=1 SV=5	MSMS	0	130410_2TK63_SILAC280Hvs413H_glycine	1	IPK63_413_1	693.88	2	693.874	1385.73	NaN	NaN	NaN	NaN	NaN	NaN	95.975	NaN	1	95.975	95.475	96.475	0		0	0	0	1.5962e-06	1	15084	118.52	90.841
ANGTTVLVGMPAGAK	15	1	0	Unmodified	_ANGTTVLVGMPAGAK_					0	0	0	P00330	P00330	P00330	ADH1	Alcohol dehydrogenase 1	>sp|P00330|ADH1_YEAST Alcohol dehydrogenase 1 OS=Saccharomyces cerevisiae (strain ATCC 204508 / S288c) GN=ADH1 PE=1 SV=5	MSMS	0	130410_2TK63_SILAC280Hvs413H_glycine	1	IPK63_413_1	693.88	2	693.874	1385.73	NaN	NaN	NaN	NaN	NaN	NaN	97.632	NaN	1	97.632	97.132	98.132	0		0	0	0	0.00022819	1	15380	109.1	73.581
ANGTTVLVGMPAGAK	15	1	0	Unmodified	_ANGTTVLVGMPAGAK_					0	0	0	P00330	P00330	P00330	ADH1	Alcohol dehydrogenase 1	>sp|P00330|ADH1_YEAST Alcohol dehydrogenase 1 OS=Saccharomyces cerevisiae (strain ATCC 204508 / S288c) GN=ADH1 PE=1 SV=5	ISO-MSMS	0	130412_2TK63_SILAC280Hvs413H_glycine	1	IPK63_413_1	694.37	2	693.874	1385.73	NaN	NaN	1.0869	NaN	NaN	NaN	76.419	NaN	1.0477	76.419	75.843	76.891	0		0	0	0	2.4084e-07	1	11089	135.14	116.18
ANGTTVLVGMPAGAK	15	1	0	Unmodified	_ANGTTVLVGMPAGAK_					0	0	0	P00330	P00330	P00330	ADH1	Alcohol dehydrogenase 1	>sp|P00330|ADH1_YEAST Alcohol dehydrogenase 1 OS=Saccharomyces cerevisiae (strain ATCC 204508 / S288c) GN=ADH1 PE=1 SV=5	MSMS	0	130412_2TK63_SILAC280Hvs413H_glycine	1	IPK63_413_1	693.87	2	693.874	1385.73	NaN	NaN	NaN	NaN	NaN	NaN	91.3	NaN	1	91.3	90.8	91.8	0		0	0	0	0.0068031	1	13809	87.447	52.693
ANGTTVLVGMPAGAK	15	1	0	Unmodified	_ANGTTVLVGMPAGAK_					0	0	0	P00330	P00330	P00330	ADH1	Alcohol dehydrogenase 1	>sp|P00330|ADH1_YEAST Alcohol dehydrogenase 1 OS=Saccharomyces cerevisiae (strain ATCC 204508 / S288c) GN=ADH1 PE=1 SV=5	ISO-MSMS	0	130508_TK63_2_SILAC280Hvs413H_1	1	IPK63_413_2	694.38	2	693.874	1385.73	NaN	NaN	0.0081789	NaN	NaN	NaN	95.826	NaN	1.0013	95.826	95.131	96.132	0		0	0	0	7.6416e-13	1	13560	162.48	134.71
ANGTTVLVGMPAGAK	15	1	0	Unmodified	_ANGTTVLVGMPAGAK_					0	0	0	P00330	P00330	P00330	ADH1	Alcohol dehydrogenase 1	>sp|P00330|ADH1_YEAST Alcohol dehydrogenase 1 OS=Saccharomyces cerevisiae (strain ATCC 204508 / S288c) GN=ADH1 PE=1 SV=5	ISO-MSMS	0	130508_TK63_2_SILAC280Hvs413H_1	1	IPK63_413_2	693.88	2	693.874	1385.73	NaN	NaN	0.055819	NaN	NaN	NaN	102.05	NaN	0.4981	102.05	101.73	102.23	0		0	0	0	0.010719	1	14976	73.022	44.398
ANGTTVLVGMPAGAK	15	1	0	Unmodified	_ANGTTVLVGMPAGAK_					0	0	0	P00330	P00330	P00330	ADH1	Alcohol dehydrogenase 1	>sp|P00330|ADH1_YEAST Alcohol dehydrogenase 1 OS=Saccharomyces cerevisiae (strain ATCC 204508 / S288c) GN=ADH1 PE=1 SV=5	ISO-MSMS	0	130508_TK63_2_SILAC280Hvs413H_1	1	IPK63_413_2	694.38	2	693.874	1385.73	NaN	NaN	-2.1938	NaN	NaN	NaN	103.98	NaN	1.8885	103.98	102.58	104.47	0		0	0	0	0.0011737	1	15260	93.237	60.046
ANGTTVLVGMPAGAK	15	1	0	Unmodified	_ANGTTVLVGMPAGAK_					0	0	0	P00330	P00330	P00330	ADH1	Alcohol dehydrogenase 1	>sp|P00330|ADH1_YEAST Alcohol dehydrogenase 1 OS=Saccharomyces cerevisiae (strain ATCC 204508 / S288c) GN=ADH1 PE=1 SV=5	ISO-MSMS	0	130508_TK63_2_SILAC280Hvs413H_1	1	IPK63_413_2	694.38	2	693.874	1385.73	NaN	NaN	-2.3451	NaN	NaN	NaN	105.13	NaN	1.3617	105.13	104.44	105.8	7.6294e-06		0	0	0	0.00023793	3	15641	103.83	50.8
ANGTTVLVGMPAGAK	15	1	0	Unmodified	_ANGTTVLVGMPAGAK_					0	0	0	P00330	P00330	P00330	ADH1	Alcohol dehydrogenase 1	>sp|P00330|ADH1_YEAST Alcohol dehydrogenase 1 OS=Saccharomyces cerevisiae (strain ATCC 204508 / S288c) GN=ADH1 PE=1 SV=5	ISO-MSMS	0	130508_TK63_2_SILAC280Hvs413H_1	1	IPK63_413_2	693.88	2	693.874	1385.73	NaN	NaN	-0.19495	NaN	NaN	NaN	106.56	NaN	2.0796	106.56	105.71	107.79	0		0	0	0	0.0027423	1	15854	85.909	39.065
ANGTTVLVGMPAGAK	15	1	0	Unmodified	_ANGTTVLVGMPAGAK_					0	0	0	P00330	P00330	P00330	ADH1	Alcohol dehydrogenase 1	>sp|P00330|ADH1_YEAST Alcohol dehydrogenase 1 OS=Saccharomyces cerevisiae (strain ATCC 204508 / S288c) GN=ADH1 PE=1 SV=5	ISO-MSMS	0	130508_TK63_2_SILAC280Hvs413H_1	1	IPK63_413_2	694.38	2	693.874	1385.73	NaN	NaN	0.43927	NaN	NaN	NaN	109.1	NaN	0.52995	109.1	108.83	109.36	-7.6294e-06		0	0	0	0.00028624	2	16674	101.2	61.418
ANGTTVLVGMPAGAK	15	1	0	Unmodified	_ANGTTVLVGMPAGAK_					0	0	0	P00330	P00330	P00330	ADH1	Alcohol dehydrogenase 1	>sp|P00330|ADH1_YEAST Alcohol dehydrogenase 1 OS=Saccharomyces cerevisiae (strain ATCC 204508 / S288c) GN=ADH1 PE=1 SV=5	ISO-MSMS	0	130508_TK63_2_SILAC280Hvs413H_1	1	IPK63_413_2	694.37	2	693.874	1385.73	NaN	NaN	0.24731	NaN	NaN	NaN	109.93	NaN	0.44743	109.93	109.67	110.12	7.6294e-06		0	0	0	5.1595e-06	1	16770	117.08	117.08
ANGTTVLVGMPAGAK	15	1	0	Unmodified	_ANGTTVLVGMPAGAK_					0	0	0	P00330	P00330	P00330	ADH1	Alcohol dehydrogenase 1	>sp|P00330|ADH1_YEAST Alcohol dehydrogenase 1 OS=Saccharomyces cerevisiae (strain ATCC 204508 / S288c) GN=ADH1 PE=1 SV=5	ISO-MSMS	0	130508_TK63_2_SILAC280Hvs413H_1	1	IPK63_413_2	694.38	2	693.874	1385.73	NaN	NaN	0.3925	NaN	NaN	NaN	110.45	NaN	0.96476	110.45	110.12	111.08	0		0	0	0	0.00030102	1	16995	100.4	61.218
ANGTTVLVGMPAGAK	15	1	0	Unmodified	_ANGTTVLVGMPAGAK_					0	0	0	P00330	P00330	P00330	ADH1	Alcohol dehydrogenase 1	>sp|P00330|ADH1_YEAST Alcohol dehydrogenase 1 OS=Saccharomyces cerevisiae (strain ATCC 204508 / S288c) GN=ADH1 PE=1 SV=5	ISO-MSMS	0	130508_TK63_2_SILAC280Hvs413H_1	1	IPK63_413_2	693.88	2	693.874	1385.73	NaN	NaN	-0.026164	NaN	NaN	NaN	112.3	NaN	0.53258	112.3	112.01	112.54	-7.6294e-06		0	0	0	1.0111e-06	1	17271	132.31	132.31
ANGTTVLVGMPAGAK	15	1	0	Unmodified	_ANGTTVLVGMPAGAK_					0	0	0	P00330	P00330	P00330	ADH1	Alcohol dehydrogenase 1	>sp|P00330|ADH1_YEAST Alcohol dehydrogenase 1 OS=Saccharomyces cerevisiae (strain ATCC 204508 / S288c) GN=ADH1 PE=1 SV=5	ISO-MSMS	0	130508_TK63_2_SILAC280Hvs413H_1	1	IPK63_413_2	694.38	2	693.874	1385.73	NaN	NaN	-0.20546	NaN	NaN	NaN	112.77	NaN	0.43226	112.77	112.54	112.97	0		0	0	0	8.7579e-05	1	17418	112.02	92.013
ANGTTVLVGMPAGAK	15	1	0	Unmodified	_ANGTTVLVGMPAGAK_					0	0	0	P00330	P00330	P00330	ADH1	Alcohol dehydrogenase 1	>sp|P00330|ADH1_YEAST Alcohol dehydrogenase 1 OS=Saccharomyces cerevisiae (strain ATCC 204508 / S288c) GN=ADH1 PE=1 SV=5	MSMS	0	130508_TK63_2_SILAC280Hvs413H_1	1	IPK63_413_2	693.88	2	693.874	1385.73	NaN	NaN	NaN	NaN	NaN	NaN	100.42	NaN	1	100.42	99.924	100.92	0		0	0	0	2.7654e-07	1	14578	127.32	86.595
ANGTTVLVGMPAGAK	15	1	0	Unmodified	_ANGTTVLVGMPAGAK_					0	0	0	P00330	P00330	P00330	ADH1	Alcohol dehydrogenase 1	>sp|P00330|ADH1_YEAST Alcohol dehydrogenase 1 OS=Saccharomyces cerevisiae (strain ATCC 204508 / S288c) GN=ADH1 PE=1 SV=5	MSMS	0	130508_TK63_2_SILAC280Hvs413H_1	1	IPK63_413_2	693.88	2	693.874	1385.73	NaN	NaN	NaN	NaN	NaN	NaN	103.9	NaN	1	103.9	103.4	104.4	0		0	0	0	0.037568	1	15391	68.168	28.543
ANGTTVLVGMPAGAK	15	1	0	Unmodified	_ANGTTVLVGMPAGAK_					0	0	0	P00330	P00330	P00330	ADH1	Alcohol dehydrogenase 1	>sp|P00330|ADH1_YEAST Alcohol dehydrogenase 1 OS=Saccharomyces cerevisiae (strain ATCC 204508 / S288c) GN=ADH1 PE=1 SV=5	MSMS	0	130508_TK63_2_SILAC280Hvs413H_1	1	IPK63_413_2	693.88	2	693.874	1385.73	NaN	NaN	NaN	NaN	NaN	NaN	110.68	NaN	1	110.68	110.18	111.18	0		0	0	0	1.4322e-06	1	16953	119.62	79.831
ANGTTVLVGMPAGAK	15	1	0	Unmodified	_ANGTTVLVGMPAGAK_					0	0	0	P00330	P00330	P00330	ADH1	Alcohol dehydrogenase 1	>sp|P00330|ADH1_YEAST Alcohol dehydrogenase 1 OS=Saccharomyces cerevisiae (strain ATCC 204508 / S288c) GN=ADH1 PE=1 SV=5	MSMS	0	130508_TK63_2_SILAC280Hvs413H_1	1	IPK63_413_2	693.87	2	693.874	1385.73	NaN	NaN	NaN	NaN	NaN	NaN	111.17	NaN	1	111.17	110.67	111.67	7.6294e-06		0	0	0	0.0026068	1	17059	95.854	60.893
[truncated: 8,263 more rows]
[truncated: 18 more columns]
