# Supplementary material for: Mass spectrometry analysis of K63-ubiquitinated targets in response to oxidative stress
Source: Data Brief. 2015 May 21;4:130–4. doi: 10.1016/j.dib.2015.05.002 (PMC4510443; doi:10.1016/j.dib.2015.05.002)
Supplement: Supplementary file 5 — Supplementary data [file mmc5.xlsx]

## Sheet: Supplementary_Table5_summary_Si
Raw file	Instrument	Tune file	Protease	Protease first search	Use protease first search	Fixed modifications	Variable modifications	Variable modifications first search	Use variable modifications first search	Multiplicity	Max. missed cleavages	Max. labeled AAs	Labels0	Labels1	LC-MS run type	Time-dependent recalibration	MS	MS/MS	MS/MS Submitted	MS/MS Submitted (SIL)	MS/MS Submitted (ISO)	MS/MS Submitted (PEAK)	MS/MS on Polymers	MS/MS Identified	MS/MS Identified (SIL)	MS/MS Identified (ISO)	MS/MS Identified (PEAK)	MS/MS Identified [%]	MS/MS Identified (SIL) [%]	MS/MS Identified (ISO) [%]	MS/MS Identified (PEAK) [%]	Peptide Sequences Identified	Peaks	Peaks Sequenced	Peaks Sequenced [%]	Peaks Repeatedly Sequenced	Peaks Repeatedly Sequenced [%]	Isotope Patterns	Isotope Patterns Sequenced	Isotope Patterns Sequenced (z>1)	Isotope Patterns Sequenced [%]	Isotope Patterns Sequenced (z>1) [%]	Isotope Patterns Repeatedly Sequenced	Isotope Patterns Repeatedly Sequenced [%]	Multiplets	Multiplets z=1	Multiplets z=2	Multiplets z=3	Multiplets z=4
130409_2TK63_SILAC280Hvs413H_glycine		current_nano_tune	Trypsin/P		FALSE		Oxidation (M);Acetyl (Protein N-term);GlyGly (K)	Oxidation (M);Acetyl (Protein N-term)	FALSE	2	2	3		Arg6;Lys8	Standard		9496	20835	28913	1108	11649	16156	0	2216	311	1511	394	7.66	28.07	12.97	2.44	634	453024	14377	3.17	2942	20.46	29942	5742	5476	19.18	22.72	2790	48.59	744	205	347	184	8
130410_2TK63_SILAC280Hvs413H_glycine		current_nano_tune	Trypsin/P		FALSE		Oxidation (M);Acetyl (Protein N-term);GlyGly (K)	Oxidation (M);Acetyl (Protein N-term)	FALSE	2	2	3		Arg6;Lys8	Standard		9543	21013	28994	1286	11738	15970	0	2178	363	1359	456	7.51	28.23	11.58	2.86	619	457368	14546	3.18	3067	21.08	30386	5978	5704	19.67	22.75	2872	48.04	717	141	350	217	9
130412_2TK63_SILAC280Hvs413H_glycine		current_nano_tune	Trypsin/P		FALSE		Oxidation (M);Acetyl (Protein N-term);GlyGly (K)	Oxidation (M);Acetyl (Protein N-term)	FALSE	2	2	3		Arg6;Lys8	Standard		9812	20607	28989	1060	11159	16770	0	1692	220	1085	387	5.84	20.75	9.72	2.31	482	486331	14357	2.95	2991	20.83	31454	5835	5562	18.55	21.78	2722	46.65	676	117	316	230	13
130508_TK63_2_SILAC280Hvs413H_1		current_nano_tune	Trypsin/P		FALSE		Oxidation (M);Acetyl (Protein N-term);GlyGly (K)	Oxidation (M);Acetyl (Protein N-term)	FALSE	2	2	3		Arg6;Lys8	Standard		8438	23175	29711	2192	14447	13072	0	3630	691	2593	346	12.22	31.52	17.95	2.65	1075	530098	15509	2.93	3771	24.31	41602	7522	6960	18.08	22.25	3562	47.35	1416	306	763	334	11
130508_TK63_2_SILAC280Hvs413H_2		current_nano_tune	Trypsin/P		FALSE		Oxidation (M);Acetyl (Protein N-term);GlyGly (K)	Oxidation (M);Acetyl (Protein N-term)	FALSE	2	2	3		Arg6;Lys8	Standard		8518	22953	29691	2002	14213	13476	0	3387	628	2334	425	11.41	31.37	16.42	3.15	1043	524543	14664	2.8	3705	25.27	39198	6750	6238	17.22	21	3408	50.49	1172	265	608	283	15
130508_TK63_2_SILAC280Hvs413H_3		current_nano_tune	Trypsin/P		FALSE		Oxidation (M);Acetyl (Protein N-term);GlyGly (K)	Oxidation (M);Acetyl (Protein N-term)	FALSE	2	2	3		Arg6;Lys8	Standard		8642	22768	29396	1862	14278	13256	0	3387	561	2383	443	11.52	30.13	16.69	3.34	1026	532895	14814	2.78	3698	24.96	39641	6832	6334	17.23	20.95	3458	50.61	1148	258	583	294	10
IPK63_413_1																																802
IPK63_413_2																																1372
Total																	54449	131351	175694	9510	77484	88700	0	16490	2774	11265	2451	9.39	29.17	14.54	2.76	1640	2984259					212223	38659	36274	18.22	21.86	18812	48.66	5873	1292	2967	1542	66
[truncated: 12 more columns]
